# Supplementary material for: Genotyping of selected germline adaptive immune system loci using short-read sequencing data
Source: Genome Res. 2025 Sep;35(9):2076–86. doi: 10.1101/gr.280314.124 (PMC12401057; doi:10.1101/gr.280314.124)
Supplement: Supplement 1 [file Supplemental_Code.zip]

Archive with 3,459 entries (3,066 files):
- ImmunoTyper2-methods/
- ImmunoTyper2-methods/.git/
- ImmunoTyper2-methods/.git/FETCH_HEAD
- ImmunoTyper2-methods/.git/HEAD
- ImmunoTyper2-methods/.git/ORIG_HEAD
- ImmunoTyper2-methods/.git/branches/
- ImmunoTyper2-methods/.git/config
- ImmunoTyper2-methods/.git/description
- ImmunoTyper2-methods/.git/hooks/
- ImmunoTyper2-methods/.git/hooks/applypatch-msg.sample
- ImmunoTyper2-methods/.git/hooks/commit-msg.sample
- ImmunoTyper2-methods/.git/hooks/fsmonitor-watchman.sample
- ImmunoTyper2-methods/.git/hooks/post-update.sample
- ImmunoTyper2-methods/.git/hooks/pre-applypatch.sample
- ImmunoTyper2-methods/.git/hooks/pre-commit.sample
- ImmunoTyper2-methods/.git/hooks/pre-merge-commit.sample
- ImmunoTyper2-methods/.git/hooks/pre-push.sample
- ImmunoTyper2-methods/.git/hooks/pre-rebase.sample
- ImmunoTyper2-methods/.git/hooks/pre-receive.sample
- ImmunoTyper2-methods/.git/hooks/prepare-commit-msg.sample
- ImmunoTyper2-methods/.git/hooks/push-to-checkout.sample
- ImmunoTyper2-methods/.git/hooks/sendemail-validate.sample
- ImmunoTyper2-methods/.git/hooks/update.sample
- ImmunoTyper2-methods/.git/index
- ImmunoTyper2-methods/.git/info/
- ImmunoTyper2-methods/.git/info/exclude
- ImmunoTyper2-methods/.git/logs/
- ImmunoTyper2-methods/.git/logs/HEAD
- ImmunoTyper2-methods/.git/logs/refs/
- ImmunoTyper2-methods/.git/logs/refs/heads/
- ImmunoTyper2-methods/.git/logs/refs/heads/main
- ImmunoTyper2-methods/.git/logs/refs/remotes/
- ImmunoTyper2-methods/.git/logs/refs/remotes/origin/
- ImmunoTyper2-methods/.git/logs/refs/remotes/origin/HEAD
- ImmunoTyper2-methods/.git/logs/refs/remotes/origin/main
- ImmunoTyper2-methods/.git/modules/
- ImmunoTyper2-methods/.git/modules/HPRC-assembly-benchmarking/
- ImmunoTyper2-methods/.git/modules/HPRC-assembly-benchmarking/digger/
- ImmunoTyper2-methods/.git/modules/HPRC-assembly-benchmarking/digger/HEAD
- ImmunoTyper2-methods/.git/modules/HPRC-assembly-benchmarking/digger/branches/
- ImmunoTyper2-methods/.git/modules/HPRC-assembly-benchmarking/digger/config
- ImmunoTyper2-methods/.git/modules/HPRC-assembly-benchmarking/digger/description
- ImmunoTyper2-methods/.git/modules/HPRC-assembly-benchmarking/digger/hooks/
- ImmunoTyper2-methods/.git/modules/HPRC-assembly-benchmarking/digger/hooks/applypatch-msg.sample
- ImmunoTyper2-methods/.git/modules/HPRC-assembly-benchmarking/digger/hooks/commit-msg.sample
- ImmunoTyper2-methods/.git/modules/HPRC-assembly-benchmarking/digger/hooks/fsmonitor-watchman.sample
- ImmunoTyper2-methods/.git/modules/HPRC-assembly-benchmarking/digger/hooks/post-update.sample
- ImmunoTyper2-methods/.git/modules/HPRC-assembly-benchmarking/digger/hooks/pre-applypatch.sample
- ImmunoTyper2-methods/.git/modules/HPRC-assembly-benchmarking/digger/hooks/pre-commit.sample
- ImmunoTyper2-methods/.git/modules/HPRC-assembly-benchmarking/digger/hooks/pre-merge-commit.sample
- ImmunoTyper2-methods/.git/modules/HPRC-assembly-benchmarking/digger/hooks/pre-push.sample
- ImmunoTyper2-methods/.git/modules/HPRC-assembly-benchmarking/digger/hooks/pre-rebase.sample
- ImmunoTyper2-methods/.git/modules/HPRC-assembly-benchmarking/digger/hooks/pre-receive.sample
- ImmunoTyper2-methods/.git/modules/HPRC-assembly-benchmarking/digger/hooks/prepare-commit-msg.sample
- ImmunoTyper2-methods/.git/modules/HPRC-assembly-benchmarking/digger/hooks/push-to-checkout.sample
- ImmunoTyper2-methods/.git/modules/HPRC-assembly-benchmarking/digger/hooks/sendemail-validate.sample
- ImmunoTyper2-methods/.git/modules/HPRC-assembly-benchmarking/digger/hooks/update.sample
- ImmunoTyper2-methods/.git/modules/HPRC-assembly-benchmarking/digger/index
- ImmunoTyper2-methods/.git/modules/HPRC-assembly-benchmarking/digger/info/
- ImmunoTyper2-methods/.git/modules/HPRC-assembly-benchmarking/digger/info/exclude
- ImmunoTyper2-methods/.git/modules/HPRC-assembly-benchmarking/digger/logs/
- ImmunoTyper2-methods/.git/modules/HPRC-assembly-benchmarking/digger/logs/HEAD
- ImmunoTyper2-methods/.git/modules/HPRC-assembly-benchmarking/digger/logs/refs/
- ImmunoTyper2-methods/.git/modules/HPRC-assembly-benchmarking/digger/logs/refs/heads/
- ImmunoTyper2-methods/.git/modules/HPRC-assembly-benchmarking/digger/logs/refs/heads/main
- ImmunoTyper2-methods/.git/modules/HPRC-assembly-benchmarking/digger/logs/refs/remotes/
- ImmunoTyper2-methods/.git/modules/HPRC-assembly-benchmarking/digger/logs/refs/remotes/origin/
- ImmunoTyper2-methods/.git/modules/HPRC-assembly-benchmarking/digger/logs/refs/remotes/origin/HEAD
- ImmunoTyper2-methods/.git/modules/HPRC-assembly-benchmarking/digger/objects/
- ImmunoTyper2-methods/.git/modules/HPRC-assembly-benchmarking/digger/objects/info/
- ImmunoTyper2-methods/.git/modules/HPRC-assembly-benchmarking/digger/objects/pack/
- ImmunoTyper2-methods/.git/modules/HPRC-assembly-benchmarking/digger/objects/pack/pack-22ae6abb987fcd720900c701f8340c583b913cd0.idx
- ImmunoTyper2-methods/.git/modules/HPRC-assembly-benchmarking/digger/objects/pack/pack-22ae6abb987fcd720900c701f8340c583b913cd0.pack
- ImmunoTyper2-methods/.git/modules/HPRC-assembly-benchmarking/digger/objects/pack/pack-22ae6abb987fcd720900c701f8340c583b913cd0.rev
- ImmunoTyper2-methods/.git/modules/HPRC-assembly-benchmarking/digger/packed-refs
- ImmunoTyper2-methods/.git/modules/HPRC-assembly-benchmarking/digger/refs/
- ImmunoTyper2-methods/.git/modules/HPRC-assembly-benchmarking/digger/refs/heads/
- ImmunoTyper2-methods/.git/modules/HPRC-assembly-benchmarking/digger/refs/heads/main
- ImmunoTyper2-methods/.git/modules/HPRC-assembly-benchmarking/digger/refs/remotes/
- ImmunoTyper2-methods/.git/modules/HPRC-assembly-benchmarking/digger/refs/remotes/origin/
- ImmunoTyper2-methods/.git/modules/HPRC-assembly-benchmarking/digger/refs/remotes/origin/HEAD
- ImmunoTyper2-methods/.git/modules/HPRC-assembly-benchmarking/digger/refs/tags/
- ImmunoTyper2-methods/.git/modules/HPRC-assembly-benchmarking/receptor_utils/
- ImmunoTyper2-methods/.git/modules/HPRC-assembly-benchmarking/receptor_utils/HEAD
- ImmunoTyper2-methods/.git/modules/HPRC-assembly-benchmarking/receptor_utils/branches/
- ImmunoTyper2-methods/.git/modules/HPRC-assembly-benchmarking/receptor_utils/config
- ImmunoTyper2-methods/.git/modules/HPRC-assembly-benchmarking/receptor_utils/description
- ImmunoTyper2-methods/.git/modules/HPRC-assembly-benchmarking/receptor_utils/hooks/
- ImmunoTyper2-methods/.git/modules/HPRC-assembly-benchmarking/receptor_utils/hooks/applypatch-msg.sample
- ImmunoTyper2-methods/.git/modules/HPRC-assembly-benchmarking/receptor_utils/hooks/commit-msg.sample
- ImmunoTyper2-methods/.git/modules/HPRC-assembly-benchmarking/receptor_utils/hooks/fsmonitor-watchman.sample
- ImmunoTyper2-methods/.git/modules/HPRC-assembly-benchmarking/receptor_utils/hooks/post-update.sample
- ImmunoTyper2-methods/.git/modules/HPRC-assembly-benchmarking/receptor_utils/hooks/pre-applypatch.sample
- ImmunoTyper2-methods/.git/modules/HPRC-assembly-benchmarking/receptor_utils/hooks/pre-commit.sample
- ImmunoTyper2-methods/.git/modules/HPRC-assembly-benchmarking/receptor_utils/hooks/pre-merge-commit.sample
- ImmunoTyper2-methods/.git/modules/HPRC-assembly-benchmarking/receptor_utils/hooks/pre-push.sample
- ImmunoTyper2-methods/.git/modules/HPRC-assembly-benchmarking/receptor_utils/hooks/pre-rebase.sample
- ImmunoTyper2-methods/.git/modules/HPRC-assembly-benchmarking/receptor_utils/hooks/pre-receive.sample
- ImmunoTyper2-methods/.git/modules/HPRC-assembly-benchmarking/receptor_utils/hooks/prepare-commit-msg.sample
- ImmunoTyper2-methods/.git/modules/HPRC-assembly-benchmarking/receptor_utils/hooks/push-to-checkout.sample
- ImmunoTyper2-methods/.git/modules/HPRC-assembly-benchmarking/receptor_utils/hooks/sendemail-validate.sample
- ImmunoTyper2-methods/.git/modules/HPRC-assembly-benchmarking/receptor_utils/hooks/update.sample
- ImmunoTyper2-methods/.git/modules/HPRC-assembly-benchmarking/receptor_utils/index
- ImmunoTyper2-methods/.git/modules/HPRC-assembly-benchmarking/receptor_utils/info/
- ImmunoTyper2-methods/.git/modules/HPRC-assembly-benchmarking/receptor_utils/info/exclude
- ImmunoTyper2-methods/.git/modules/HPRC-assembly-benchmarking/receptor_utils/logs/
- ImmunoTyper2-methods/.git/modules/HPRC-assembly-benchmarking/receptor_utils/logs/HEAD
- ImmunoTyper2-methods/.git/modules/HPRC-assembly-benchmarking/receptor_utils/logs/refs/
- ImmunoTyper2-methods/.git/modules/HPRC-assembly-benchmarking/receptor_utils/logs/refs/heads/
- ImmunoTyper2-methods/.git/modules/HPRC-assembly-benchmarking/receptor_utils/logs/refs/heads/main
- ImmunoTyper2-methods/.git/modules/HPRC-assembly-benchmarking/receptor_utils/logs/refs/remotes/
- ImmunoTyper2-methods/.git/modules/HPRC-assembly-benchmarking/receptor_utils/logs/refs/remotes/origin/
- ImmunoTyper2-methods/.git/modules/HPRC-assembly-benchmarking/receptor_utils/logs/refs/remotes/origin/HEAD
- ImmunoTyper2-methods/.git/modules/HPRC-assembly-benchmarking/receptor_utils/objects/
- ImmunoTyper2-methods/.git/modules/HPRC-assembly-benchmarking/receptor_utils/objects/info/
- ImmunoTyper2-methods/.git/modules/HPRC-assembly-benchmarking/receptor_utils/objects/pack/
- ImmunoTyper2-methods/.git/modules/HPRC-assembly-benchmarking/receptor_utils/objects/pack/pack-072beb4ec427338aef90f7be7825c085d11e4efe.idx
- ImmunoTyper2-methods/.git/modules/HPRC-assembly-benchmarking/receptor_utils/objects/pack/pack-072beb4ec427338aef90f7be7825c085d11e4efe.pack
- ImmunoTyper2-methods/.git/modules/HPRC-assembly-benchmarking/receptor_utils/objects/pack/pack-072beb4ec427338aef90f7be7825c085d11e4efe.rev
- ImmunoTyper2-methods/.git/modules/HPRC-assembly-benchmarking/receptor_utils/packed-refs
- ImmunoTyper2-methods/.git/modules/HPRC-assembly-benchmarking/receptor_utils/refs/
- ImmunoTyper2-methods/.git/modules/HPRC-assembly-benchmarking/receptor_utils/refs/heads/
- ImmunoTyper2-methods/.git/modules/HPRC-assembly-benchmarking/receptor_utils/refs/heads/main
- ImmunoTyper2-methods/.git/modules/HPRC-assembly-benchmarking/receptor_utils/refs/remotes/
- ImmunoTyper2-methods/.git/modules/HPRC-assembly-benchmarking/receptor_utils/refs/remotes/origin/
- ImmunoTyper2-methods/.git/modules/HPRC-assembly-benchmarking/receptor_utils/refs/remotes/origin/HEAD
- ImmunoTyper2-methods/.git/modules/HPRC-assembly-benchmarking/receptor_utils/refs/tags/
- ImmunoTyper2-methods/.git/modules/HPRC-assembly-benchmarking/vquest/
- ImmunoTyper2-methods/.git/modules/HPRC-assembly-benchmarking/vquest/HEAD
- ImmunoTyper2-methods/.git/modules/HPRC-assembly-benchmarking/vquest/branches/
- ImmunoTyper2-methods/.git/modules/HPRC-assembly-benchmarking/vquest/config
- ImmunoTyper2-methods/.git/modules/HPRC-assembly-benchmarking/vquest/description
- ImmunoTyper2-methods/.git/modules/HPRC-assembly-benchmarking/vquest/hooks/
- ImmunoTyper2-methods/.git/modules/HPRC-assembly-benchmarking/vquest/hooks/applypatch-msg.sample
- ImmunoTyper2-methods/.git/modules/HPRC-assembly-benchmarking/vquest/hooks/commit-msg.sample
- ImmunoTyper2-methods/.git/modules/HPRC-assembly-benchmarking/vquest/hooks/fsmonitor-watchman.sample
- ImmunoTyper2-methods/.git/modules/HPRC-assembly-benchmarking/vquest/hooks/post-update.sample
- ImmunoTyper2-methods/.git/modules/HPRC-assembly-benchmarking/vquest/hooks/pre-applypatch.sample
- ImmunoTyper2-methods/.git/modules/HPRC-assembly-benchmarking/vquest/hooks/pre-commit.sample
- ImmunoTyper2-methods/.git/modules/HPRC-assembly-benchmarking/vquest/hooks/pre-merge-commit.sample
- ImmunoTyper2-methods/.git/modules/HPRC-assembly-benchmarking/vquest/hooks/pre-push.sample
- ImmunoTyper2-methods/.git/modules/HPRC-assembly-benchmarking/vquest/hooks/pre-rebase.sample
- ImmunoTyper2-methods/.git/modules/HPRC-assembly-benchmarking/vquest/hooks/pre-receive.sample
- ImmunoTyper2-methods/.git/modules/HPRC-assembly-benchmarking/vquest/hooks/prepare-commit-msg.sample
- ImmunoTyper2-methods/.git/modules/HPRC-assembly-benchmarking/vquest/hooks/push-to-checkout.sample
- ImmunoTyper2-methods/.git/modules/HPRC-assembly-benchmarking/vquest/hooks/sendemail-validate.sample
- ImmunoTyper2-methods/.git/modules/HPRC-assembly-benchmarking/vquest/hooks/update.sample
- ImmunoTyper2-methods/.git/modules/HPRC-assembly-benchmarking/vquest/index
- ImmunoTyper2-methods/.git/modules/HPRC-assembly-benchmarking/vquest/info/
- ImmunoTyper2-methods/.git/modules/HPRC-assembly-benchmarking/vquest/info/exclude
- ImmunoTyper2-methods/.git/modules/HPRC-assembly-benchmarking/vquest/logs/
- ImmunoTyper2-methods/.git/modules/HPRC-assembly-benchmarking/vquest/logs/HEAD
- ImmunoTyper2-methods/.git/modules/HPRC-assembly-benchmarking/vquest/logs/refs/
- ImmunoTyper2-methods/.git/modules/HPRC-assembly-benchmarking/vquest/logs/refs/heads/
- ImmunoTyper2-methods/.git/modules/HPRC-assembly-benchmarking/vquest/logs/refs/heads/dev
- ImmunoTyper2-methods/.git/modules/HPRC-assembly-benchmarking/vquest/logs/refs/remotes/
- ImmunoTyper2-methods/.git/modules/HPRC-assembly-benchmarking/vquest/logs/refs/remotes/origin/
- ImmunoTyper2-methods/.git/modules/HPRC-assembly-benchmarking/vquest/logs/refs/remotes/origin/HEAD
- ImmunoTyper2-methods/.git/modules/HPRC-assembly-benchmarking/vquest/objects/
- ImmunoTyper2-methods/.git/modules/HPRC-assembly-benchmarking/vquest/objects/info/
- ImmunoTyper2-methods/.git/modules/HPRC-assembly-benchmarking/vquest/objects/pack/
- ImmunoTyper2-methods/.git/modules/HPRC-assembly-benchmarking/vquest/objects/pack/pack-421f2c535495633b5f35e2f909e5415860fa2b41.idx
- ImmunoTyper2-methods/.git/modules/HPRC-assembly-benchmarking/vquest/objects/pack/pack-421f2c535495633b5f35e2f909e5415860fa2b41.pack
- ImmunoTyper2-methods/.git/modules/HPRC-assembly-benchmarking/vquest/objects/pack/pack-421f2c535495633b5f35e2f909e5415860fa2b41.rev
- ImmunoTyper2-methods/.git/modules/HPRC-assembly-benchmarking/vquest/packed-refs
- ImmunoTyper2-methods/.git/modules/HPRC-assembly-benchmarking/vquest/refs/
- ImmunoTyper2-methods/.git/modules/HPRC-assembly-benchmarking/vquest/refs/heads/
- ImmunoTyper2-methods/.git/modules/HPRC-assembly-benchmarking/vquest/refs/heads/dev
- ImmunoTyper2-methods/.git/modules/HPRC-assembly-benchmarking/vquest/refs/remotes/
- ImmunoTyper2-methods/.git/modules/HPRC-assembly-benchmarking/vquest/refs/remotes/origin/
- ImmunoTyper2-methods/.git/modules/HPRC-assembly-benchmarking/vquest/refs/remotes/origin/HEAD
- ImmunoTyper2-methods/.git/modules/HPRC-assembly-benchmarking/vquest/refs/tags/
- ImmunoTyper2-methods/.git/modules/ImmunoTyper2/
- ImmunoTyper2-methods/.git/modules/ImmunoTyper2/HEAD
- ImmunoTyper2-methods/.git/modules/ImmunoTyper2/branches/
- ImmunoTyper2-methods/.git/modules/ImmunoTyper2/config
- ImmunoTyper2-methods/.git/modules/ImmunoTyper2/description
- ImmunoTyper2-methods/.git/modules/ImmunoTyper2/hooks/
- ImmunoTyper2-methods/.git/modules/ImmunoTyper2/hooks/applypatch-msg.sample
- ImmunoTyper2-methods/.git/modules/ImmunoTyper2/hooks/commit-msg.sample
- ImmunoTyper2-methods/.git/modules/ImmunoTyper2/hooks/fsmonitor-watchman.sample
- ImmunoTyper2-methods/.git/modules/ImmunoTyper2/hooks/post-update.sample
- ImmunoTyper2-methods/.git/modules/ImmunoTyper2/hooks/pre-applypatch.sample
- ImmunoTyper2-methods/.git/modules/ImmunoTyper2/hooks/pre-commit.sample
- ImmunoTyper2-methods/.git/modules/ImmunoTyper2/hooks/pre-merge-commit.sample
- ImmunoTyper2-methods/.git/modules/ImmunoTyper2/hooks/pre-push.sample
- ImmunoTyper2-methods/.git/modules/ImmunoTyper2/hooks/pre-rebase.sample
- ImmunoTyper2-methods/.git/modules/ImmunoTyper2/hooks/pre-receive.sample
- ImmunoTyper2-methods/.git/modules/ImmunoTyper2/hooks/prepare-commit-msg.sample
- ImmunoTyper2-methods/.git/modules/ImmunoTyper2/hooks/push-to-checkout.sample
- ImmunoTyper2-methods/.git/modules/ImmunoTyper2/hooks/sendemail-validate.sample
- ImmunoTyper2-methods/.git/modules/ImmunoTyper2/hooks/update.sample
- ImmunoTyper2-methods/.git/modules/ImmunoTyper2/index
- ImmunoTyper2-methods/.git/modules/ImmunoTyper2/info/
- ImmunoTyper2-methods/.git/modules/ImmunoTyper2/info/exclude
- ImmunoTyper2-methods/.git/modules/ImmunoTyper2/logs/
- ImmunoTyper2-methods/.git/modules/ImmunoTyper2/logs/HEAD
- ImmunoTyper2-methods/.git/modules/ImmunoTyper2/logs/refs/
- ImmunoTyper2-methods/.git/modules/ImmunoTyper2/logs/refs/heads/
- ImmunoTyper2-methods/.git/modules/ImmunoTyper2/logs/refs/heads/main
- ImmunoTyper2-methods/.git/modules/ImmunoTyper2/logs/refs/remotes/
- ImmunoTyper2-methods/.git/modules/ImmunoTyper2/logs/refs/remotes/origin/
- ImmunoTyper2-methods/.git/modules/ImmunoTyper2/logs/refs/remotes/origin/HEAD
- ImmunoTyper2-methods/.git/modules/ImmunoTyper2/objects/
- ImmunoTyper2-methods/.git/modules/ImmunoTyper2/objects/info/
- ImmunoTyper2-methods/.git/modules/ImmunoTyper2/objects/pack/
- ImmunoTyper2-methods/.git/modules/ImmunoTyper2/objects/pack/pack-5b729e725ff5aae6710c4bec4a4d0bb7b1e232ca.idx
- ImmunoTyper2-methods/.git/modules/ImmunoTyper2/objects/pack/pack-5b729e725ff5aae6710c4bec4a4d0bb7b1e232ca.pack
- ImmunoTyper2-methods/.git/modules/ImmunoTyper2/objects/pack/pack-5b729e725ff5aae6710c4bec4a4d0bb7b1e232ca.rev
- ImmunoTyper2-methods/.git/modules/ImmunoTyper2/packed-refs
- ImmunoTyper2-methods/.git/modules/ImmunoTyper2/refs/
- ImmunoTyper2-methods/.git/modules/ImmunoTyper2/refs/heads/
- ImmunoTyper2-methods/.git/modules/ImmunoTyper2/refs/heads/main
- ImmunoTyper2-methods/.git/modules/ImmunoTyper2/refs/remotes/
- ImmunoTyper2-methods/.git/modules/ImmunoTyper2/refs/remotes/origin/
- ImmunoTyper2-methods/.git/modules/ImmunoTyper2/refs/remotes/origin/HEAD
- ImmunoTyper2-methods/.git/modules/ImmunoTyper2/refs/tags/
- ImmunoTyper2-methods/.git/objects/
- ImmunoTyper2-methods/.git/objects/01/
- ImmunoTyper2-methods/.git/objects/01/908587749de4587721a450ba1af99d6234f769
- ImmunoTyper2-methods/.git/objects/08/
- ImmunoTyper2-methods/.git/objects/08/57b8f5c07b788ad3888c177c2ec383fe5954ab
- ImmunoTyper2-methods/.git/objects/19/
- ImmunoTyper2-methods/.git/objects/19/4b7b6cd74414e379f9882c5f1238282fc892e4
- ImmunoTyper2-methods/.git/objects/21/
- ImmunoTyper2-methods/.git/objects/21/96bd3c92ef5e20eb7776ba5edbb751c344533f
- ImmunoTyper2-methods/.git/objects/9a/
- ImmunoTyper2-methods/.git/objects/9a/59a5133855db993803faa95034853866eef798
- ImmunoTyper2-methods/.git/objects/9b/
- ImmunoTyper2-methods/.git/objects/9b/f601c1833e0d8c54dd70d06d251129a6b3050d
- ImmunoTyper2-methods/.git/objects/b2/
- ImmunoTyper2-methods/.git/objects/b2/8df5e5cbc5a715f90ae4e066d4e62c9c8ad6b3
- ImmunoTyper2-methods/.git/objects/cd/
- ImmunoTyper2-methods/.git/objects/cd/9a9fac9ab2b4792e79f38894b34ca9d2d2ca4e
- ImmunoTyper2-methods/.git/objects/f5/
- ImmunoTyper2-methods/.git/objects/f5/cb056493572686f6a3f0cdcd5ede44dace7527
- ImmunoTyper2-methods/.git/objects/info/
- ImmunoTyper2-methods/.git/objects/pack/
- ImmunoTyper2-methods/.git/objects/pack/pack-a681a46d655c874823517658e13c14140d788862.idx
- ImmunoTyper2-methods/.git/objects/pack/pack-a681a46d655c874823517658e13c14140d788862.pack
- ImmunoTyper2-methods/.git/objects/pack/pack-a681a46d655c874823517658e13c14140d788862.rev
- ImmunoTyper2-methods/.git/packed-refs
- ImmunoTyper2-methods/.git/refs/
- ImmunoTyper2-methods/.git/refs/heads/
- ImmunoTyper2-methods/.git/refs/heads/main
- ImmunoTyper2-methods/.git/refs/remotes/
- ImmunoTyper2-methods/.git/refs/remotes/origin/
- ImmunoTyper2-methods/.git/refs/remotes/origin/HEAD
- ImmunoTyper2-methods/.git/refs/remotes/origin/main
- ImmunoTyper2-methods/.git/refs/tags/
- ImmunoTyper2-methods/.gitignore
- ImmunoTyper2-methods/.gitmodules
- ImmunoTyper2-methods/1KGP_Trios/
- ImmunoTyper2-methods/1KGP_Trios/1000G_2504_high_coverage.sequence.index
- ImmunoTyper2-methods/1KGP_Trios/1000G_698_related_high_coverage.sequence.index
- ImmunoTyper2-methods/1KGP_Trios/fetch_trio_metadata.nf
- ImmunoTyper2-methods/1KGP_Trios/globus_download.sh
- ImmunoTyper2-methods/1KGP_Trios/immunotyper-analysis/
- ImmunoTyper2-methods/1KGP_Trios/immunotyper-analysis/figures/
- ImmunoTyper2-methods/1KGP_Trios/immunotyper-analysis/figures/gene_concordance_distribution.png
- ImmunoTyper2-methods/1KGP_Trios/immunotyper-analysis/figures/gene_incidence_concordance_association.png
- ImmunoTyper2-methods/1KGP_Trios/immunotyper-analysis/figures/population_concordance.png
- ImmunoTyper2-methods/1KGP_Trios/immunotyper-analysis/figures/read_recruitment_change_vs_concordance.png
- ImmunoTyper2-methods/1KGP_Trios/immunotyper-analysis/figures/trio_concordance_distribution.png
- ImmunoTyper2-methods/1KGP_Trios/immunotyper-analysis/generate-figures.ipynb
- ImmunoTyper2-methods/1KGP_Trios/immunotyper-analysis/mendelian_concordance_functions.py
- ImmunoTyper2-methods/1KGP_Trios/immunotyper-output/
- ImmunoTyper2-methods/1KGP_Trios/immunotyper-output/ighv/
- ImmunoTyper2-methods/1KGP_Trios/immunotyper-output/ighv/run-immunotyper.sh
- ImmunoTyper2-methods/1KGP_Trios/immunotyper-output/igkv/
- ImmunoTyper2-methods/1KGP_Trios/immunotyper-output/igkv/run-immunotyper.sh
- ImmunoTyper2-methods/1KGP_Trios/immunotyper-output/iglv/
- ImmunoTyper2-methods/1KGP_Trios/immunotyper-output/iglv/run-immunotyper.sh
- ImmunoTyper2-methods/1KGP_Trios/immunotyper-output/trav/
- ImmunoTyper2-methods/1KGP_Trios/immunotyper-output/trav/run-immunotyper.sh
- ImmunoTyper2-methods/1KGP_Trios/immunotyper-output/trbv/
- ImmunoTyper2-methods/1KGP_Trios/immunotyper-output/trbv/run-immunotyper.sh
- ImmunoTyper2-methods/1KGP_Trios/immunotyper-output/trdv/
- ImmunoTyper2-methods/1KGP_Trios/immunotyper-output/trdv/run-immunotyper.sh
- ImmunoTyper2-methods/1KGP_Trios/immunotyper-output/trgv/
- ImmunoTyper2-methods/1KGP_Trios/immunotyper-output/trgv/run-immunotyper.sh
- ImmunoTyper2-methods/1KGP_Trios/run_immunotyper.nf
- ImmunoTyper2-methods/HPRC-assembly-benchmarking/
- ImmunoTyper2-methods/HPRC-assembly-benchmarking/Year1_assemblies_v2_genbank.index
- ImmunoTyper2-methods/HPRC-assembly-benchmarking/analysis/
- ImmunoTyper2-methods/HPRC-assembly-benchmarking/analysis/annotation_analysis.ipynb
- ImmunoTyper2-methods/HPRC-assembly-benchmarking/analysis/benchmark-results-generation-all.ipynb
- ImmunoTyper2-methods/HPRC-assembly-benchmarking/assembly-sequences-download.nf
- ImmunoTyper2-methods/HPRC-assembly-benchmarking/digger/
- ImmunoTyper2-methods/HPRC-assembly-benchmarking/digger/.git
- ImmunoTyper2-methods/HPRC-assembly-benchmarking/digger/.github/
- ImmunoTyper2-methods/HPRC-assembly-benchmarking/digger/.github/.gitignore
- ImmunoTyper2-methods/HPRC-assembly-benchmarking/digger/.github/workflows/
- ImmunoTyper2-methods/HPRC-assembly-benchmarking/digger/.github/workflows/docker-image.yml
- ImmunoTyper2-methods/HPRC-assembly-benchmarking/digger/.github/workflows/docker-release.yml
- ImmunoTyper2-methods/HPRC-assembly-benchmarking/digger/.gitignore
- ImmunoTyper2-methods/HPRC-assembly-benchmarking/digger/Dockerfile
- ImmunoTyper2-methods/HPRC-assembly-benchmarking/digger/MANIFEST.in
- ImmunoTyper2-methods/HPRC-assembly-benchmarking/digger/NEWS.rst
- ImmunoTyper2-methods/HPRC-assembly-benchmarking/digger/README.md
[truncated: 3,159 more entries]
