# Supplementary material for: Genotyping of selected germline adaptive immune system loci using short-read sequencing data
Source: Genome Res. 2025 Sep;35(9):2076–86. doi: 10.1101/gr.280314.124 (PMC12401057; doi:10.1101/gr.280314.124)
Supplement: Supplement 1 [file Supplemental_Code.zip › ImmunoTyper2-methods/1KGP_Trios/1000G_2504_high_coverage.sequence.index]

##FileDate=20190503
##ENA_FILE_PATH=path to ENA file on ENA ftp site
##MD5=md5sum of file
##RUN_ID=SRA/ERA run accession
##STUDY_ID=SRA/ERA study accession
##STUDY_NAME=Name of study
##CENTER_NAME=Submission centre name
##SUBMISSION_ID=SRA/ERA submission accession
##SUBMISSION_DATE=Date sequence submitted, YYYY-MM-DD
##SAMPLE_ID=SRA/ERA sample accession
##SAMPLE_NAME=Sample name
##POPULATION=Sample population. Further information may be available with the data collection.
##EXPERIMENT_ID=Experiment accession
##INSTRUMENT_PLATFORM=Type of sequencing machine
##INSTRUMENT_MODEL=Model of sequencing machine
##LIBRARY_NAME=Library name
##RUN_NAME=Name of machine run
##INSERT_SIZE=Submitter specifed insert size/paired nominal length
##LIBRARY_LAYOUT=Library layout, this can be either PAIRED or SINGLE
##PAIRED_FASTQ=Name of mate pair file if exists (Runs with failed mates will have a library layout of PAIRED but no paired fastq file)
##READ_COUNT=Read count for the file
##BASE_COUNT=Basepair count for the file
##ANALYSIS_GROUP=Analysis group is used to identify groups, or sets, of data. Further information may be available with the data collection.
#ENA_FILE_PATH	MD5SUM	RUN_ID	STUDY_ID	STUDY_NAME	CENTER_NAME	SUBMISSION_ID	SUBMISSION_DATE	SAMPLE_ID	SAMPLE_NAME	POPULATION	EXPERIMENT_ID	INSTRUMENT_PLATFORM	INSTRUMENT_MODEL	LIBRARY_NAME	RUN_NAME	INSERT_SIZE	LIBRARY_LAYOUT	PAIRED_FASTQ	READ_COUNT	BASE_COUNT	ANALYSIS_GROUP
ftp://ftp.sra.ebi.ac.uk/vol1/run/ERR323/ERR3239480/NA12718.final.cram	923ca8ff7d4cd65fddd28e855e5f173d	ERR3239480	ERP114329	30X whole genome sequencing coverage of the 2504 Phase 3 1000 Genome samples.	NYGC	ERA1783081	2019-03-22 00:00	SRS000632	NA12718	CEU	ERX3266855	ILLUMINA	Illumina NovaSeq 6000	NA12718	ena-RUN-NYGC-22-03-2019-12:30:23:667-205	450	PAIRED		753247448	112987117200	high_cov
ftp://ftp.sra.ebi.ac.uk/vol1/run/ERR323/ERR3239481/NA12748.final.cram	52bd4d12eaf896daf88990b98a911c27	ERR3239481	ERP114329	30X whole genome sequencing coverage of the 2504 Phase 3 1000 Genome samples.	NYGC	ERA1783081	2019-03-22 00:00	SRS000633	NA12748	CEU	ERX3266856	ILLUMINA	Illumina NovaSeq 6000	NA12748	ena-RUN-NYGC-22-03-2019-12:30:23:667-206	450	PAIRED		763302282	114495342300	high_cov
ftp://ftp.sra.ebi.ac.uk/vol1/run/ERR323/ERR3239482/NA12775.final.cram	619a0f7c3ca340949c11bb75ec5bbf71	ERR3239482	ERP114329	30X whole genome sequencing coverage of the 2504 Phase 3 1000 Genome samples.	NYGC	ERA1783081	2019-03-22 00:00	SRS000634	NA12775	CEU	ERX3266857	ILLUMINA	Illumina NovaSeq 6000	NA12775	ena-RUN-NYGC-22-03-2019-12:30:23:667-207	450	PAIRED		749854730	112478209500	high_cov
ftp://ftp.sra.ebi.ac.uk/vol1/run/ERR323/ERR3239483/NA12777.final.cram	2c27484e2b978a819a98db66af7b3863	ERR3239483	ERP114329	30X whole genome sequencing coverage of the 2504 Phase 3 1000 Genome samples.	NYGC	ERA1783081	2019-03-22 00:00	SRS000635	NA12777	CEU	ERX3266858	ILLUMINA	Illumina NovaSeq 6000	NA12777	ena-RUN-NYGC-22-03-2019-12:30:23:667-208	450	PAIRED		753668570	113050285500	high_cov
ftp://ftp.sra.ebi.ac.uk/vol1/run/ERR323/ERR3239484/NA12778.final.cram	b03ae320c1a3b13c750d23d28a8dbc13	ERR3239484	ERP114329	30X whole genome sequencing coverage of the 2504 Phase 3 1000 Genome samples.	NYGC	ERA1783081	2019-03-22 00:00	SRS000636	NA12778	CEU	ERX3266859	ILLUMINA	Illumina NovaSeq 6000	NA12778	ena-RUN-NYGC-22-03-2019-12:30:23:667-209	450	PAIRED		696060544	104409081600	high_cov
ftp://ftp.sra.ebi.ac.uk/vol1/run/ERR323/ERR3239485/NA12827.final.cram	bf577953d709c5e2ee016aa51e9f70fb	ERR3239485	ERP114329	30X whole genome sequencing coverage of the 2504 Phase 3 1000 Genome samples.	NYGC	ERA1783081	2019-03-22 00:00	SRS000637	NA12827	CEU	ERX3266860	ILLUMINA	Illumina NovaSeq 6000	NA12827	ena-RUN-NYGC-22-03-2019-12:30:23:667-210	450	PAIRED		1071166662	160674999300	high_cov
ftp://ftp.sra.ebi.ac.uk/vol1/run/ERR323/ERR3239486/NA12829.final.cram	ed7e00eaefe33280d64ccb5b1394ac04	ERR3239486	ERP114329	30X whole genome sequencing coverage of the 2504 Phase 3 1000 Genome samples.	NYGC	ERA1783081	2019-03-22 00:00	SRS000638	NA12829	CEU	ERX3266861	ILLUMINA	Illumina NovaSeq 6000	NA12829	ena-RUN-NYGC-22-03-2019-12:30:23:667-211	450	PAIRED		1166844742	175026711300	high_cov
ftp://ftp.sra.ebi.ac.uk/vol1/run/ERR323/ERR3239487/NA12842.final.cram	17471b1faa71859657f4d7ec117b3654	ERR3239487	ERP114329	30X whole genome sequencing coverage of the 2504 Phase 3 1000 Genome samples.	NYGC	ERA1783081	2019-03-22 00:00	SRS000640	NA12842	CEU	ERX3266862	ILLUMINA	Illumina NovaSeq 6000	NA12842	ena-RUN-NYGC-22-03-2019-12:30:23:667-212	450	PAIRED		729859386	109478907900	high_cov
ftp://ftp.sra.ebi.ac.uk/vol1/run/ERR323/ERR3239488/NA12843.final.cram	091e5e1a7526f35aa7e235529dc5245a	ERR3239488	ERP114329	30X whole genome sequencing coverage of the 2504 Phase 3 1000 Genome samples.	NYGC	ERA1783081	2019-03-22 00:00	SRS000641	NA12843	CEU	ERX3266863	ILLUMINA	Illumina NovaSeq 6000	NA12843	ena-RUN-NYGC-22-03-2019-12:30:23:667-213	450	PAIRED		695697066	104354559900	high_cov
ftp://ftp.sra.ebi.ac.uk/vol1/run/ERR323/ERR3239489/NA12889.final.cram	8a296693b8cc751be93f2f2ead749dd0	ERR3239489	ERP114329	30X whole genome sequencing coverage of the 2504 Phase 3 1000 Genome samples.	NYGC	ERA1783081	2019-03-22 00:00	SRS000642	NA12889	CEU	ERX3266864	ILLUMINA	Illumina NovaSeq 6000	NA12889	ena-RUN-NYGC-22-03-2019-12:30:23:667-214	450	PAIRED		929340946	139401141900	high_cov
ftp://ftp.sra.ebi.ac.uk/vol1/run/ERR323/ERR3239490/NA12890.final.cram	7fc3c5b9735d74c19cc03786093534cb	ERR3239490	ERP114329	30X whole genome sequencing coverage of the 2504 Phase 3 1000 Genome samples.	NYGC	ERA1783081	2019-03-22 00:00	SRS000643	NA12890	CEU	ERX3266865	ILLUMINA	Illumina NovaSeq 6000	NA12890	ena-RUN-NYGC-22-03-2019-12:30:23:667-215	450	PAIRED		720143520	108021528000	high_cov
ftp://ftp.sra.ebi.ac.uk/vol1/run/ERR323/ERR3239491/NA18488.final.cram	9af166a1b24832fc3f490862be5482d1	ERR3239491	ERP114329	30X whole genome sequencing coverage of the 2504 Phase 3 1000 Genome samples.	NYGC	ERA1783081	2019-03-22 00:00	SRS000645	NA18488	YRI	ERX3266866	ILLUMINA	Illumina NovaSeq 6000	NA18488	ena-RUN-NYGC-22-03-2019-12:30:23:668-216	450	PAIRED		720104180	108015627000	high_cov
ftp://ftp.sra.ebi.ac.uk/vol1/run/ERR323/ERR3239492/NA18530.final.cram	cb6aea3f270a33d0f7a08e7c7c0c377e	ERR3239492	ERP114329	30X whole genome sequencing coverage of the 2504 Phase 3 1000 Genome samples.	NYGC	ERA1783081	2019-03-22 00:00	SRS000648	NA18530	CHB	ERX3266867	ILLUMINA	Illumina NovaSeq 6000	NA18530	ena-RUN-NYGC-22-03-2019-12:30:23:668-217	450	PAIRED		759850438	113977565700	high_cov
ftp://ftp.sra.ebi.ac.uk/vol1/run/ERR323/ERR3239493/NA18534.final.cram	2c791bc5fb2fdd806e1c6f3f6e6f32e6	ERR3239493	ERP114329	30X whole genome sequencing coverage of the 2504 Phase 3 1000 Genome samples.	NYGC	ERA1783081	2019-03-22 00:00	SRS000649	NA18534	CHB	ERX3266868	ILLUMINA	Illumina NovaSeq 6000	NA18534	ena-RUN-NYGC-22-03-2019-12:30:23:668-218	450	PAIRED		694915170	104237275500	high_cov
ftp://ftp.sra.ebi.ac.uk/vol1/run/ERR323/ERR3239494/NA18536.final.cram	a0bc7d29d32dac5314048cb74180dbda	ERR3239494	ERP114329	30X whole genome sequencing coverage of the 2504 Phase 3 1000 Genome samples.	NYGC	ERA1783081	2019-03-22 00:00	SRS000650	NA18536	CHB	ERX3266869	ILLUMINA	Illumina NovaSeq 6000	NA18536	ena-RUN-NYGC-22-03-2019-12:30:23:668-219	450	PAIRED		689236104	103385415600	high_cov
ftp://ftp.sra.ebi.ac.uk/vol1/run/ERR323/ERR3239495/NA18543.final.cram	20bd24483042a07eceb27c815bbcd829	ERR3239495	ERP114329	30X whole genome sequencing coverage of the 2504 Phase 3 1000 Genome samples.	NYGC	ERA1783081	2019-03-22 00:00	SRS000652	NA18543	CHB	ERX3266870	ILLUMINA	Illumina NovaSeq 6000	NA18543	ena-RUN-NYGC-22-03-2019-12:30:23:668-220	450	PAIRED		744454662	111668199300	high_cov
ftp://ftp.sra.ebi.ac.uk/vol1/run/ERR323/ERR3239496/NA18544.final.cram	7dafa601311b53abf7eed18ec0ab9aa2	ERR3239496	ERP114329	30X whole genome sequencing coverage of the 2504 Phase 3 1000 Genome samples.	NYGC	ERA1783081	2019-03-22 00:00	SRS000653	NA18544	CHB	ERX3266871	ILLUMINA	Illumina NovaSeq 6000	NA18544	ena-RUN-NYGC-22-03-2019-12:30:23:668-221	450	PAIRED		731634284	109745142600	high_cov
ftp://ftp.sra.ebi.ac.uk/vol1/run/ERR323/ERR3239497/NA18546.final.cram	042c096211b182e35d23340fd8040d14	ERR3239497	ERP114329	30X whole genome sequencing coverage of the 2504 Phase 3 1000 Genome samples.	NYGC	ERA1783081	2019-03-22 00:00	SRS000654	NA18546	CHB	ERX3266872	ILLUMINA	Illumina NovaSeq 6000	NA18546	ena-RUN-NYGC-22-03-2019-12:30:23:668-222	450	PAIRED		718652394	107797859100	high_cov
ftp://ftp.sra.ebi.ac.uk/vol1/run/ERR323/ERR3239498/NA18548.final.cram	ad6c139b6e0a618fe69369a681688961	ERR3239498	ERP114329	30X whole genome sequencing coverage of the 2504 Phase 3 1000 Genome samples.	NYGC	ERA1783081	2019-03-22 00:00	SRS000655	NA18548	CHB	ERX3266873	ILLUMINA	Illumina NovaSeq 6000	NA18548	ena-RUN-NYGC-22-03-2019-12:30:23:668-223	450	PAIRED		745425602	111813840300	high_cov
ftp://ftp.sra.ebi.ac.uk/vol1/run/ERR323/ERR3239499/NA18549.final.cram	a880e721d4ba1d54e722f9fe88173cb6	ERR3239499	ERP114329	30X whole genome sequencing coverage of the 2504 Phase 3 1000 Genome samples.	NYGC	ERA1783081	2019-03-22 00:00	SRS000656	NA18549	CHB	ERX3266874	ILLUMINA	Illumina NovaSeq 6000	NA18549	ena-RUN-NYGC-22-03-2019-12:30:23:668-224	450	PAIRED		740673768	111101065200	high_cov
ftp://ftp.sra.ebi.ac.uk/vol1/run/ERR323/ERR3239500/NA18557.final.cram	cb55f27757254463c9eda000761f91ed	ERR3239500	ERP114329	30X whole genome sequencing coverage of the 2504 Phase 3 1000 Genome samples.	NYGC	ERA1783081	2019-03-22 00:00	SRS000657	NA18557	CHB	ERX3266875	ILLUMINA	Illumina NovaSeq 6000	NA18557	ena-RUN-NYGC-22-03-2019-12:30:23:668-225	450	PAIRED		722526246	108378936900	high_cov
ftp://ftp.sra.ebi.ac.uk/vol1/run/ERR323/ERR3239501/NA18559.final.cram	9d45098e21ffa29bc1597afbb1d9b897	ERR3239501	ERP114329	30X whole genome sequencing coverage of the 2504 Phase 3 1000 Genome samples.	NYGC	ERA1783081	2019-03-22 00:00	SRS000658	NA18559	CHB	ERX3266876	ILLUMINA	Illumina NovaSeq 6000	NA18559	ena-RUN-NYGC-22-03-2019-12:30:23:668-226	450	PAIRED		810170858	121525628700	high_cov
ftp://ftp.sra.ebi.ac.uk/vol1/run/ERR323/ERR3239832/NA20752.final.cram	741cfaa31b75a90b5e5ac5d200a31233	ERR3239832	ERP114329	30X whole genome sequencing coverage of the 2504 Phase 3 1000 Genome samples.	NYGC	ERA1783410	2019-03-22 00:00	SRS001719	NA20752	TSI	ERX3267207	ILLUMINA	Illumina NovaSeq 6000	NA20752	ena-RUN-NYGC-22-03-2019-12:33:38:346-58	450	PAIRED		728872364	109330854600	high_cov
ftp://ftp.sra.ebi.ac.uk/vol1/run/ERR323/ERR3239833/NA20753.final.cram	fac1ceba516ac43e3974d490a25d73de	ERR3239833	ERP114329	30X whole genome sequencing coverage of the 2504 Phase 3 1000 Genome samples.	NYGC	ERA1783410	2019-03-22 00:00	SRS001720	NA20753	TSI	ERX3267208	ILLUMINA	Illumina NovaSeq 6000	NA20753	ena-RUN-NYGC-22-03-2019-12:33:38:346-59	450	PAIRED		721885300	108282795000	high_cov
ftp://ftp.sra.ebi.ac.uk/vol1/run/ERR323/ERR3239834/NA20754.final.cram	9e8646bfa1091e89249b73376d47d442	ERR3239834	ERP114329	30X whole genome sequencing coverage of the 2504 Phase 3 1000 Genome samples.	NYGC	ERA1783410	2019-03-22 00:00	SRS001721	NA20754	TSI	ERX3267209	ILLUMINA	Illumina NovaSeq 6000	NA20754	ena-RUN-NYGC-22-03-2019-12:33:38:346-60	450	PAIRED		773429706	116014455900	high_cov
ftp://ftp.sra.ebi.ac.uk/vol1/run/ERR323/ERR3239835/NA20755.final.cram	eb84ad476ef2db89d6574188cc9f4ed9	ERR3239835	ERP114329	30X whole genome sequencing coverage of the 2504 Phase 3 1000 Genome samples.	NYGC	ERA1783410	2019-03-22 00:00	SRS001722	NA20755	TSI	ERX3267210	ILLUMINA	Illumina NovaSeq 6000	NA20755	ena-RUN-NYGC-22-03-2019-12:33:38:346-61	450	PAIRED		774667606	116200140900	high_cov
ftp://ftp.sra.ebi.ac.uk/vol1/run/ERR323/ERR3239836/NA20756.final.cram	f4008a6feb206541ef1c3b038c0dfe6e	ERR3239836	ERP114329	30X whole genome sequencing coverage of the 2504 Phase 3 1000 Genome samples.	NYGC	ERA1783410	2019-03-22 00:00	SRS001723	NA20756	TSI	ERX3267211	ILLUMINA	Illumina NovaSeq 6000	NA20756	ena-RUN-NYGC-22-03-2019-12:33:38:346-62	450	PAIRED		738864574	110829686100	high_cov
ftp://ftp.sra.ebi.ac.uk/vol1/run/ERR323/ERR3239837/NA20757.final.cram	c6854fe78918500446f506e76a647e74	ERR3239837	ERP114329	30X whole genome sequencing coverage of the 2504 Phase 3 1000 Genome samples.	NYGC	ERA1783410	2019-03-22 00:00	SRS001724	NA20757	TSI	ERX3267212	ILLUMINA	Illumina NovaSeq 6000	NA20757	ena-RUN-NYGC-22-03-2019-12:33:38:346-63	450	PAIRED		778299830	116744974500	high_cov
ftp://ftp.sra.ebi.ac.uk/vol1/run/ERR323/ERR3239838/NA20758.final.cram	665085d3c686c6713baf095a8f10c9bf	ERR3239838	ERP114329	30X whole genome sequencing coverage of the 2504 Phase 3 1000 Genome samples.	NYGC	ERA1783410	2019-03-22 00:00	SRS001725	NA20758	TSI	ERX3267213	ILLUMINA	Illumina NovaSeq 6000	NA20758	ena-RUN-NYGC-22-03-2019-12:33:38:346-64	450	PAIRED		700440604	105066090600	high_cov
ftp://ftp.sra.ebi.ac.uk/vol1/run/ERR323/ERR3239839/NA20759.final.cram	3607715f2dff0413bb3d42aec45f5f86	ERR3239839	ERP114329	30X whole genome sequencing coverage of the 2504 Phase 3 1000 Genome samples.	NYGC	ERA1783410	2019-03-22 00:00	SRS001726	NA20759	TSI	ERX3267214	ILLUMINA	Illumina NovaSeq 6000	NA20759	ena-RUN-NYGC-22-03-2019-12:33:38:346-65	450	PAIRED		813646292	122046943800	high_cov
ftp://ftp.sra.ebi.ac.uk/vol1/run/ERR323/ERR3239840/NA20760.final.cram	6cf28e0871146fd1b181ac68f4f80724	ERR3239840	ERP114329	30X whole genome sequencing coverage of the 2504 Phase 3 1000 Genome samples.	NYGC	ERA1783410	2019-03-22 00:00	SRS001727	NA20760	TSI	ERX3267215	ILLUMINA	Illumina NovaSeq 6000	NA20760	ena-RUN-NYGC-22-03-2019-12:33:38:346-66	450	PAIRED		752445674	112866851100	high_cov
ftp://ftp.sra.ebi.ac.uk/vol1/run/ERR323/ERR3239841/NA20761.final.cram	6ab3fad323f3a03943cf9861843424fa	ERR3239841	ERP114329	30X whole genome sequencing coverage of the 2504 Phase 3 1000 Genome samples.	NYGC	ERA1783410	2019-03-22 00:00	SRS001728	NA20761	TSI	ERX3267216	ILLUMINA	Illumina NovaSeq 6000	NA20761	ena-RUN-NYGC-22-03-2019-12:33:38:346-67	450	PAIRED		747176932	112076539800	high_cov
ftp://ftp.sra.ebi.ac.uk/vol1/run/ERR323/ERR3239842/NA20762.final.cram	2081047270e751782ccfdc1fe9be513d	ERR3239842	ERP114329	30X whole genome sequencing coverage of the 2504 Phase 3 1000 Genome samples.	NYGC	ERA1783410	2019-03-22 00:00	SRS001729	NA20762	TSI	ERX3267217	ILLUMINA	Illumina NovaSeq 6000	NA20762	ena-RUN-NYGC-22-03-2019-12:33:38:346-68	450	PAIRED		1187817750	178172662500	high_cov
ftp://ftp.sra.ebi.ac.uk/vol1/run/ERR323/ERR3239843/NA20763.final.cram	2f9e05c26286e1c48018f12049b55bcf	ERR3239843	ERP114329	30X whole genome sequencing coverage of the 2504 Phase 3 1000 Genome samples.	NYGC	ERA1783410	2019-03-22 00:00	SRS001730	NA20763	TSI	ERX3267218	ILLUMINA	Illumina NovaSeq 6000	NA20763	ena-RUN-NYGC-22-03-2019-12:33:38:346-69	450	PAIRED		875163584	131274537600	high_cov
ftp://ftp.sra.ebi.ac.uk/vol1/run/ERR323/ERR3239844/NA20764.final.cram	40df799356e54a9e51cfbeedcadd6d59	ERR3239844	ERP114329	30X whole genome sequencing coverage of the 2504 Phase 3 1000 Genome samples.	NYGC	ERA1783410	2019-03-22 00:00	SRS001731	NA20764	TSI	ERX3267219	ILLUMINA	Illumina NovaSeq 6000	NA20764	ena-RUN-NYGC-22-03-2019-12:33:38:346-70	450	PAIRED		733908642	110086296300	high_cov
ftp://ftp.sra.ebi.ac.uk/vol1/run/ERR323/ERR3239845/NA20765.final.cram	fdd7eb7d420b40b918776cbc6a50155e	ERR3239845	ERP114329	30X whole genome sequencing coverage of the 2504 Phase 3 1000 Genome samples.	NYGC	ERA1783410	2019-03-22 00:00	SRS001732	NA20765	TSI	ERX3267220	ILLUMINA	Illumina NovaSeq 6000	NA20765	ena-RUN-NYGC-22-03-2019-12:33:38:346-71	450	PAIRED		683205582	102480837300	high_cov
ftp://ftp.sra.ebi.ac.uk/vol1/run/ERR323/ERR3239846/NA20766.final.cram	750073b67d68f252a72f400485a362c4	ERR3239846	ERP114329	30X whole genome sequencing coverage of the 2504 Phase 3 1000 Genome samples.	NYGC	ERA1783410	2019-03-22 00:00	SRS001733	NA20766	TSI	ERX3267221	ILLUMINA	Illumina NovaSeq 6000	NA20766	ena-RUN-NYGC-22-03-2019-12:33:38:346-72	450	PAIRED		705847206	105877080900	high_cov
ftp://ftp.sra.ebi.ac.uk/vol1/run/ERR323/ERR3239847/NA20767.final.cram	fca39f7b338acb6a6deb8b42e6dd8058	ERR3239847	ERP114329	30X whole genome sequencing coverage of the 2504 Phase 3 1000 Genome samples.	NYGC	ERA1783410	2019-03-22 00:00	SRS001734	NA20767	TSI	ERX3267222	ILLUMINA	Illumina NovaSeq 6000	NA20767	ena-RUN-NYGC-22-03-2019-12:33:38:346-73	450	PAIRED		707415828	106112374200	high_cov
ftp://ftp.sra.ebi.ac.uk/vol1/run/ERR323/ERR3239848/NA20768.final.cram	9563d21fe547e1f7e338aa0a63679f9c	ERR3239848	ERP114329	30X whole genome sequencing coverage of the 2504 Phase 3 1000 Genome samples.	NYGC	ERA1783410	2019-03-22 00:00	SRS001735	NA20768	TSI	ERX3267223	ILLUMINA	Illumina NovaSeq 6000	NA20768	ena-RUN-NYGC-22-03-2019-12:33:38:346-74	450	PAIRED		697623834	104643575100	high_cov
ftp://ftp.sra.ebi.ac.uk/vol1/run/ERR323/ERR3239849/NA20769.final.cram	e123811cbe6c1aeb0502abaa983f76fa	ERR3239849	ERP114329	30X whole genome sequencing coverage of the 2504 Phase 3 1000 Genome samples.	NYGC	ERA1783410	2019-03-22 00:00	SRS001736	NA20769	TSI	ERX3267224	ILLUMINA	Illumina NovaSeq 6000	NA20769	ena-RUN-NYGC-22-03-2019-12:33:38:346-75	450	PAIRED		762454410	114368161500	high_cov
ftp://ftp.sra.ebi.ac.uk/vol1/run/ERR323/ERR3239850/NA20770.final.cram	cba56c19dc5ad8799ca7cb25989c2aa0	ERR3239850	ERP114329	30X whole genome sequencing coverage of the 2504 Phase 3 1000 Genome samples.	NYGC	ERA1783410	2019-03-22 00:00	SRS001737	NA20770	TSI	ERX3267225	ILLUMINA	Illumina NovaSeq 6000	NA20770	ena-RUN-NYGC-22-03-2019-12:33:38:346-76	450	PAIRED		760980252	114147037800	high_cov
ftp://ftp.sra.ebi.ac.uk/vol1/run/ERR323/ERR3239851/NA20771.final.cram	92ede3002b19d888c3a6f1b100070d19	ERR3239851	ERP114329	30X whole genome sequencing coverage of the 2504 Phase 3 1000 Genome samples.	NYGC	ERA1783410	2019-03-22 00:00	SRS001738	NA20771	TSI	ERX3267226	ILLUMINA	Illumina NovaSeq 6000	NA20771	ena-RUN-NYGC-22-03-2019-12:33:38:346-77	450	PAIRED		846112258	126916838700	high_cov
ftp://ftp.sra.ebi.ac.uk/vol1/run/ERR323/ERR3239852/NA20772.final.cram	8f7d85827093d5fba9e413107d5b68a4	ERR3239852	ERP114329	30X whole genome sequencing coverage of the 2504 Phase 3 1000 Genome samples.	NYGC	ERA1783410	2019-03-22 00:00	SRS001739	NA20772	TSI	ERX3267227	ILLUMINA	Illumina NovaSeq 6000	NA20772	ena-RUN-NYGC-22-03-2019-12:33:38:347-78	450	PAIRED		658187270	98728090500	high_cov
ftp://ftp.sra.ebi.ac.uk/vol1/run/ERR323/ERR3239853/NA20773.final.cram	2514c423bfd1612580425e28076ae24d	ERR3239853	ERP114329	30X whole genome sequencing coverage of the 2504 Phase 3 1000 Genome samples.	NYGC	ERA1783410	2019-03-22 00:00	SRS001740	NA20773	TSI	ERX3267228	ILLUMINA	Illumina NovaSeq 6000	NA20773	ena-RUN-NYGC-22-03-2019-12:33:38:347-79	450	PAIRED		737424186	110613627900	high_cov
ftp://ftp.sra.ebi.ac.uk/vol1/run/ERR324/ERR3240184/HG00443.final.cram	74f61c93f9cc741256a2f3453a3eb353	ERR3240184	ERP114329	30X whole genome sequencing coverage of the 2504 Phase 3 1000 Genome samples.	NYGC	ERA1783410	2019-03-22 00:00	SRS006916	HG00443	CHS	ERX3267559	ILLUMINA	Illumina NovaSeq 6000	HG00443	ena-RUN-NYGC-22-03-2019-12:33:38:359-410	450	PAIRED		812240132	121836019800	high_cov
ftp://ftp.sra.ebi.ac.uk/vol1/run/ERR324/ERR3240185/HG00445.final.cram	c6ff85a8086fbfab1ad52d6c5bf10841	ERR3240185	ERP114329	30X whole genome sequencing coverage of the 2504 Phase 3 1000 Genome samples.	NYGC	ERA1783410	2019-03-22 00:00	SRS006918	HG00445	CHS	ERX3267560	ILLUMINA	Illumina NovaSeq 6000	HG00445	ena-RUN-NYGC-22-03-2019-12:33:38:359-411	450	PAIRED		820553524	123083028600	high_cov
ftp://ftp.sra.ebi.ac.uk/vol1/run/ERR324/ERR3240186/HG00446.final.cram	214359efe0018f6cd73714c30ff45dbb	ERR3240186	ERP114329	30X whole genome sequencing coverage of the 2504 Phase 3 1000 Genome samples.	NYGC	ERA1783410	2019-03-22 00:00	SRS006919	HG00446	CHS	ERX3267561	ILLUMINA	Illumina NovaSeq 6000	HG00446	ena-RUN-NYGC-22-03-2019-12:33:38:359-412	450	PAIRED		752589004	112888350600	high_cov
ftp://ftp.sra.ebi.ac.uk/vol1/run/ERR324/ERR3240187/HG00448.final.cram	52c62b30d87064e0b708f6d53b2f89dd	ERR3240187	ERP114329	30X whole genome sequencing coverage of the 2504 Phase 3 1000 Genome samples.	NYGC	ERA1783410	2019-03-22 00:00	SRS006921	HG00448	CHS	ERX3267562	ILLUMINA	Illumina NovaSeq 6000	HG00448	ena-RUN-NYGC-22-03-2019-12:33:38:359-413	450	PAIRED		800256298	120038444700	high_cov
ftp://ftp.sra.ebi.ac.uk/vol1/run/ERR324/ERR3240188/HG00449.final.cram	7cf9e0047d3c446cc01f393aedc0d2da	ERR3240188	ERP114329	30X whole genome sequencing coverage of the 2504 Phase 3 1000 Genome samples.	NYGC	ERA1783410	2019-03-22 00:00	SRS006922	HG00449	CHS	ERX3267563	ILLUMINA	Illumina NovaSeq 6000	HG00449	ena-RUN-NYGC-22-03-2019-12:33:38:359-414	450	PAIRED		714040052	107106007800	high_cov
ftp://ftp.sra.ebi.ac.uk/vol1/run/ERR324/ERR3240189/HG00451.final.cram	3b5c86f4e01b4e2a641c8e5784047156	ERR3240189	ERP114329	30X whole genome sequencing coverage of the 2504 Phase 3 1000 Genome samples.	NYGC	ERA1783410	2019-03-22 00:00	SRS006924	HG00451	CHS	ERX3267564	ILLUMINA	Illumina NovaSeq 6000	HG00451	ena-RUN-NYGC-22-03-2019-12:33:38:359-415	450	PAIRED		761149440	114172416000	high_cov
ftp://ftp.sra.ebi.ac.uk/vol1/run/ERR324/ERR3240190/HG00452.final.cram	c5f45c3402011883e2dc1bb57bd75cfc	ERR3240190	ERP114329	30X whole genome sequencing coverage of the 2504 Phase 3 1000 Genome samples.	NYGC	ERA1783410	2019-03-22 00:00	SRS006925	HG00452	CHS	ERX3267565	ILLUMINA	Illumina NovaSeq 6000	HG00452	ena-RUN-NYGC-22-03-2019-12:33:38:359-416	450	PAIRED		716215024	107432253600	high_cov
ftp://ftp.sra.ebi.ac.uk/vol1/run/ERR324/ERR3240191/HG00463.final.cram	f4e551d558d8515089b8063badcd24e1	ERR3240191	ERP114329	30X whole genome sequencing coverage of the 2504 Phase 3 1000 Genome samples.	NYGC	ERA1783410	2019-03-22 00:00	SRS006927	HG00463	CHS	ERX3267566	ILLUMINA	Illumina NovaSeq 6000	HG00463	ena-RUN-NYGC-22-03-2019-12:33:38:359-417	450	PAIRED		746769468	112015420200	high_cov
ftp://ftp.sra.ebi.ac.uk/vol1/run/ERR324/ERR3240192/HG00464.final.cram	c52514fc7847caea7f12e32d5bd02220	ERR3240192	ERP114329	30X whole genome sequencing coverage of the 2504 Phase 3 1000 Genome samples.	NYGC	ERA1783410	2019-03-22 00:00	SRS006928	HG00464	CHS	ERX3267567	ILLUMINA	Illumina NovaSeq 6000	HG00464	ena-RUN-NYGC-22-03-2019-12:33:38:359-418	450	PAIRED		766637202	114995580300	high_cov
ftp://ftp.sra.ebi.ac.uk/vol1/run/ERR324/ERR3240193/HG00118.final.cram	24815bd75d76bdc51475b3c076277a18	ERR3240193	ERP114329	30X whole genome sequencing coverage of the 2504 Phase 3 1000 Genome samples.	NYGC	ERA1783410	2019-03-22 00:00	SRS008503	HG00118	GBR	ERX3267568	ILLUMINA	Illumina NovaSeq 6000	HG00118	ena-RUN-NYGC-22-03-2019-12:33:38:359-419	450	PAIRED		801272652	120190897800	high_cov
ftp://ftp.sra.ebi.ac.uk/vol1/run/ERR324/ERR3240194/HG00119.final.cram	9574c34931ba9906de0acd65665e7a8b	ERR3240194	ERP114329	30X whole genome sequencing coverage of the 2504 Phase 3 1000 Genome samples.	NYGC	ERA1783410	2019-03-22 00:00	SRS008504	HG00119	GBR	ERX3267569	ILLUMINA	Illumina NovaSeq 6000	HG00119	ena-RUN-NYGC-22-03-2019-12:33:38:359-420	450	PAIRED		785133578	117770036700	high_cov
ftp://ftp.sra.ebi.ac.uk/vol1/run/ERR324/ERR3240195/HG00121.final.cram	c499d569b5c7a0e22964d3078f8ce3b8	ERR3240195	ERP114329	30X whole genome sequencing coverage of the 2504 Phase 3 1000 Genome samples.	NYGC	ERA1783410	2019-03-22 00:00	SRS008505	HG00121	GBR	ERX3267570	ILLUMINA	Illumina NovaSeq 6000	HG00121	ena-RUN-NYGC-22-03-2019-12:33:38:359-421	450	PAIRED		755575332	113336299800	high_cov
ftp://ftp.sra.ebi.ac.uk/vol1/run/ERR324/ERR3240196/HG00122.final.cram	07781d5a9ff2dfd121656a6da3265e0a	ERR3240196	ERP114329	30X whole genome sequencing coverage of the 2504 Phase 3 1000 Genome samples.	NYGC	ERA1783410	2019-03-22 00:00	SRS008506	HG00122	GBR	ERX3267571	ILLUMINA	Illumina NovaSeq 6000	HG00122	ena-RUN-NYGC-22-03-2019-12:33:38:359-422	450	PAIRED		784773398	117716009700	high_cov
ftp://ftp.sra.ebi.ac.uk/vol1/run/ERR324/ERR3240197/HG00123.final.cram	26ec0f0b6cd05f510720a860e534c4b2	ERR3240197	ERP114329	30X whole genome sequencing coverage of the 2504 Phase 3 1000 Genome samples.	NYGC	ERA1783410	2019-03-22 00:00	SRS008507	HG00123	GBR	ERX3267572	ILLUMINA	Illumina NovaSeq 6000	HG00123	ena-RUN-NYGC-22-03-2019-12:33:38:359-423	450	PAIRED		722846070	108426910500	high_cov
ftp://ftp.sra.ebi.ac.uk/vol1/run/ERR324/ERR3240198/HG00125.final.cram	4884ae163df838a4d1b32264067f1274	ERR3240198	ERP114329	30X whole genome sequencing coverage of the 2504 Phase 3 1000 Genome samples.	NYGC	ERA1783410	2019-03-22 00:00	SRS008509	HG00125	GBR	ERX3267573	ILLUMINA	Illumina NovaSeq 6000	HG00125	ena-RUN-NYGC-22-03-2019-12:33:38:359-424	450	PAIRED		662827648	99424147200	high_cov
ftp://ftp.sra.ebi.ac.uk/vol1/run/ERR324/ERR3240199/HG00126.final.cram	36643fd96dad15cb1792987e7f1e3471	ERR3240199	ERP114329	30X whole genome sequencing coverage of the 2504 Phase 3 1000 Genome samples.	NYGC	ERA1783410	2019-03-22 00:00	SRS008510	HG00126	GBR	ERX3267574	ILLUMINA	Illumina NovaSeq 6000	HG00126	ena-RUN-NYGC-22-03-2019-12:33:38:359-425	450	PAIRED		930909168	139636375200	high_cov
ftp://ftp.sra.ebi.ac.uk/vol1/run/ERR324/ERR3240200/HG00159.final.cram	94fd57aab695551ad5bf74777e2fe170	ERR3240200	ERP114329	30X whole genome sequencing coverage of the 2504 Phase 3 1000 Genome samples.	NYGC	ERA1783410	2019-03-22 00:00	SRS008511	HG00159	GBR	ERX3267575	ILLUMINA	Illumina NovaSeq 6000	HG00159	ena-RUN-NYGC-22-03-2019-12:33:38:359-426	450	PAIRED		762604954	114390743100	high_cov
ftp://ftp.sra.ebi.ac.uk/vol1/run/ERR324/ERR3240201/HG00231.final.cram	fd0a6ddb7fb020d017766df9995e33cf	ERR3240201	ERP114329	30X whole genome sequencing coverage of the 2504 Phase 3 1000 Genome samples.	NYGC	ERA1783410	2019-03-22 00:00	SRS008512	HG00231	GBR	ERX3267576	ILLUMINA	Illumina NovaSeq 6000	HG00231	ena-RUN-NYGC-22-03-2019-12:33:38:359-427	450	PAIRED		727092454	109063868100	high_cov
ftp://ftp.sra.ebi.ac.uk/vol1/run/ERR324/ERR3240202/HG00232.final.cram	a9075357d9cde7d93e961d483d937e93	ERR3240202	ERP114329	30X whole genome sequencing coverage of the 2504 Phase 3 1000 Genome samples.	NYGC	ERA1783410	2019-03-22 00:00	SRS008513	HG00232	GBR	ERX3267577	ILLUMINA	Illumina NovaSeq 6000	HG00232	ena-RUN-NYGC-22-03-2019-12:33:38:359-428	450	PAIRED		1267169102	190075365300	high_cov
ftp://ftp.sra.ebi.ac.uk/vol1/run/ERR324/ERR3240203/HG00236.final.cram	fb4bcd907fee337378436633632f7a82	ERR3240203	ERP114329	30X whole genome sequencing coverage of the 2504 Phase 3 1000 Genome samples.	NYGC	ERA1783410	2019-03-22 00:00	SRS008514	HG00236	GBR	ERX3267578	ILLUMINA	Illumina NovaSeq 6000	HG00236	ena-RUN-NYGC-22-03-2019-12:33:38:359-429	450	PAIRED		874684290	131202643500	high_cov
ftp://ftp.sra.ebi.ac.uk/vol1/run/ERR324/ERR3240204/HG00237.final.cram	7bd61f9fb704143a980498b9af0dda7b	ERR3240204	ERP114329	30X whole genome sequencing coverage of the 2504 Phase 3 1000 Genome samples.	NYGC	ERA1783410	2019-03-22 00:00	SRS008515	HG00237	GBR	ERX3267579	ILLUMINA	Illumina NovaSeq 6000	HG00237	ena-RUN-NYGC-22-03-2019-12:33:38:359-430	450	PAIRED		737556428	110633464200	high_cov
ftp://ftp.sra.ebi.ac.uk/vol1/run/ERR324/ERR3240205/HG00239.final.cram	918b4f98ea3e1b60d79f0c2402f9982f	ERR3240205	ERP114329	30X whole genome sequencing coverage of the 2504 Phase 3 1000 Genome samples.	NYGC	ERA1783410	2019-03-22 00:00	SRS008516	HG00239	GBR	ERX3267580	ILLUMINA	Illumina NovaSeq 6000	HG00239	ena-RUN-NYGC-22-03-2019-12:33:38:359-431	450	PAIRED		791955626	118793343900	high_cov
ftp://ftp.sra.ebi.ac.uk/vol1/run/ERR323/ERR3239502/NA18595.final.cram	7811e9c2456ef1cfbc87a7ade58f4c67	ERR3239502	ERP114329	30X whole genome sequencing coverage of the 2504 Phase 3 1000 Genome samples.	NYGC	ERA1783081	2019-03-22 00:00	SRS000659	NA18595	CHB	ERX3266877	ILLUMINA	Illumina NovaSeq 6000	NA18595	ena-RUN-NYGC-22-03-2019-12:30:23:668-227	450	PAIRED		736305744	110445861600	high_cov
ftp://ftp.sra.ebi.ac.uk/vol1/run/ERR323/ERR3239503/NA18596.final.cram	ea8d74f30ed15632087c3dbea122ba11	ERR3239503	ERP114329	30X whole genome sequencing coverage of the 2504 Phase 3 1000 Genome samples.	NYGC	ERA1783081	2019-03-22 00:00	SRS000660	NA18596	CHB	ERX3266878	ILLUMINA	Illumina NovaSeq 6000	NA18596	ena-RUN-NYGC-22-03-2019-12:30:23:668-228	450	PAIRED		686877148	103031572200	high_cov
ftp://ftp.sra.ebi.ac.uk/vol1/run/ERR323/ERR3239504/NA18597.final.cram	df406f66202c6aa6cb60784d8c29348e	ERR3239504	ERP114329	30X whole genome sequencing coverage of the 2504 Phase 3 1000 Genome samples.	NYGC	ERA1783081	2019-03-22 00:00	SRS000661	NA18597	CHB	ERX3266879	ILLUMINA	Illumina NovaSeq 6000	NA18597	ena-RUN-NYGC-22-03-2019-12:30:23:668-229	450	PAIRED		695362762	104304414300	high_cov
ftp://ftp.sra.ebi.ac.uk/vol1/run/ERR323/ERR3239505/NA18599.final.cram	df45dd474bc4c56c6b67c3179bab0371	ERR3239505	ERP114329	30X whole genome sequencing coverage of the 2504 Phase 3 1000 Genome samples.	NYGC	ERA1783081	2019-03-22 00:00	SRS000662	NA18599	CHB	ERX3266880	ILLUMINA	Illumina NovaSeq 6000	NA18599	ena-RUN-NYGC-22-03-2019-12:30:23:668-230	450	PAIRED		837922332	125688349800	high_cov
ftp://ftp.sra.ebi.ac.uk/vol1/run/ERR323/ERR3239506/NA18602.final.cram	404b1fe89e50774a27aa5628c787657c	ERR3239506	ERP114329	30X whole genome sequencing coverage of the 2504 Phase 3 1000 Genome samples.	NYGC	ERA1783081	2019-03-22 00:00	SRS000663	NA18602	CHB	ERX3266881	ILLUMINA	Illumina NovaSeq 6000	NA18602	ena-RUN-NYGC-22-03-2019-12:30:23:668-231	450	PAIRED		677541716	101631257400	high_cov
ftp://ftp.sra.ebi.ac.uk/vol1/run/ERR323/ERR3239507/NA18606.final.cram	09768c9b05c74eaafb00ac3576e9aba0	ERR3239507	ERP114329	30X whole genome sequencing coverage of the 2504 Phase 3 1000 Genome samples.	NYGC	ERA1783081	2019-03-22 00:00	SRS000664	NA18606	CHB	ERX3266882	ILLUMINA	Illumina NovaSeq 6000	NA18606	ena-RUN-NYGC-22-03-2019-12:30:23:668-232	450	PAIRED		929326520	139398978000	high_cov
ftp://ftp.sra.ebi.ac.uk/vol1/run/ERR323/ERR3239508/NA18610.final.cram	db1c18139aa066fa58f1da1ebb2e0b9e	ERR3239508	ERP114329	30X whole genome sequencing coverage of the 2504 Phase 3 1000 Genome samples.	NYGC	ERA1783081	2019-03-22 00:00	SRS000665	NA18610	CHB	ERX3266883	ILLUMINA	Illumina NovaSeq 6000	NA18610	ena-RUN-NYGC-22-03-2019-12:30:23:668-233	450	PAIRED		716954836	107543225400	high_cov
ftp://ftp.sra.ebi.ac.uk/vol1/run/ERR323/ERR3239509/NA18611.final.cram	57b7683416a216bb74c3f5282abcd6a4	ERR3239509	ERP114329	30X whole genome sequencing coverage of the 2504 Phase 3 1000 Genome samples.	NYGC	ERA1783081	2019-03-22 00:00	SRS000666	NA18611	CHB	ERX3266884	ILLUMINA	Illumina NovaSeq 6000	NA18611	ena-RUN-NYGC-22-03-2019-12:30:23:668-234	450	PAIRED		794256766	119138514900	high_cov
ftp://ftp.sra.ebi.ac.uk/vol1/run/ERR323/ERR3239510/NA18612.final.cram	7532722a4782683a564de07fde1c530e	ERR3239510	ERP114329	30X whole genome sequencing coverage of the 2504 Phase 3 1000 Genome samples.	NYGC	ERA1783081	2019-03-22 00:00	SRS000667	NA18612	CHB	ERX3266885	ILLUMINA	Illumina NovaSeq 6000	NA18612	ena-RUN-NYGC-22-03-2019-12:30:23:668-235	450	PAIRED		1039182316	155877347400	high_cov
ftp://ftp.sra.ebi.ac.uk/vol1/run/ERR323/ERR3239511/NA18613.final.cram	a4316d67634ace076c982d2efe1e08ff	ERR3239511	ERP114329	30X whole genome sequencing coverage of the 2504 Phase 3 1000 Genome samples.	NYGC	ERA1783081	2019-03-22 00:00	SRS000668	NA18613	CHB	ERX3266886	ILLUMINA	Illumina NovaSeq 6000	NA18613	ena-RUN-NYGC-22-03-2019-12:30:23:668-236	450	PAIRED		750243348	112536502200	high_cov
ftp://ftp.sra.ebi.ac.uk/vol1/run/ERR323/ERR3239512/NA18615.final.cram	333726903693b3d0aa568aba26735fea	ERR3239512	ERP114329	30X whole genome sequencing coverage of the 2504 Phase 3 1000 Genome samples.	NYGC	ERA1783081	2019-03-22 00:00	SRS000669	NA18615	CHB	ERX3266887	ILLUMINA	Illumina NovaSeq 6000	NA18615	ena-RUN-NYGC-22-03-2019-12:30:23:668-237	450	PAIRED		764142816	114621422400	high_cov
ftp://ftp.sra.ebi.ac.uk/vol1/run/ERR323/ERR3239513/NA18616.final.cram	146c69f7f21c64dad0e1327eaf01c57f	ERR3239513	ERP114329	30X whole genome sequencing coverage of the 2504 Phase 3 1000 Genome samples.	NYGC	ERA1783081	2019-03-22 00:00	SRS000670	NA18616	CHB	ERX3266888	ILLUMINA	Illumina NovaSeq 6000	NA18616	ena-RUN-NYGC-22-03-2019-12:30:23:668-238	450	PAIRED		727011284	109051692600	high_cov
ftp://ftp.sra.ebi.ac.uk/vol1/run/ERR323/ERR3239514/NA18617.final.cram	acb370ed7b723eda8f01b75967ff2e78	ERR3239514	ERP114329	30X whole genome sequencing coverage of the 2504 Phase 3 1000 Genome samples.	NYGC	ERA1783081	2019-03-22 00:00	SRS000671	NA18617	CHB	ERX3266889	ILLUMINA	Illumina NovaSeq 6000	NA18617	ena-RUN-NYGC-22-03-2019-12:30:23:668-239	450	PAIRED		737173310	110575996500	high_cov
ftp://ftp.sra.ebi.ac.uk/vol1/run/ERR323/ERR3239515/NA18618.final.cram	1a59dd2236c35299fadb166164d26337	ERR3239515	ERP114329	30X whole genome sequencing coverage of the 2504 Phase 3 1000 Genome samples.	NYGC	ERA1783081	2019-03-22 00:00	SRS000672	NA18618	CHB	ERX3266890	ILLUMINA	Illumina NovaSeq 6000	NA18618	ena-RUN-NYGC-22-03-2019-12:30:23:668-240	450	PAIRED		798413678	119762051700	high_cov
ftp://ftp.sra.ebi.ac.uk/vol1/run/ERR323/ERR3239516/NA18619.final.cram	c9f47e1d89681b60ec4026c5864c0e51	ERR3239516	ERP114329	30X whole genome sequencing coverage of the 2504 Phase 3 1000 Genome samples.	NYGC	ERA1783081	2019-03-22 00:00	SRS000673	NA18619	CHB	ERX3266891	ILLUMINA	Illumina NovaSeq 6000	NA18619	ena-RUN-NYGC-22-03-2019-12:30:23:668-241	450	PAIRED		747574242	112136136300	high_cov
ftp://ftp.sra.ebi.ac.uk/vol1/run/ERR323/ERR3239517/NA18620.final.cram	4fcadc67678b676397e7ca48e9414386	ERR3239517	ERP114329	30X whole genome sequencing coverage of the 2504 Phase 3 1000 Genome samples.	NYGC	ERA1783081	2019-03-22 00:00	SRS000674	NA18620	CHB	ERX3266892	ILLUMINA	Illumina NovaSeq 6000	NA18620	ena-RUN-NYGC-22-03-2019-12:30:23:669-242	450	PAIRED		803821210	120573181500	high_cov
ftp://ftp.sra.ebi.ac.uk/vol1/run/ERR323/ERR3239518/NA18621.final.cram	aef902b502f50f962da9a6ef4a0f26a3	ERR3239518	ERP114329	30X whole genome sequencing coverage of the 2504 Phase 3 1000 Genome samples.	NYGC	ERA1783081	2019-03-22 00:00	SRS000675	NA18621	CHB	ERX3266893	ILLUMINA	Illumina NovaSeq 6000	NA18621	ena-RUN-NYGC-22-03-2019-12:30:23:669-243	450	PAIRED		702592286	105388842900	high_cov
ftp://ftp.sra.ebi.ac.uk/vol1/run/ERR323/ERR3239519/NA18622.final.cram	c3d984505ebf143852346abf77e81e47	ERR3239519	ERP114329	30X whole genome sequencing coverage of the 2504 Phase 3 1000 Genome samples.	NYGC	ERA1783081	2019-03-22 00:00	SRS000676	NA18622	CHB	ERX3266894	ILLUMINA	Illumina NovaSeq 6000	NA18622	ena-RUN-NYGC-22-03-2019-12:30:23:669-244	450	PAIRED		781871096	117280664400	high_cov
ftp://ftp.sra.ebi.ac.uk/vol1/run/ERR323/ERR3239520/NA18623.final.cram	b6a1cbb6d1412c7d9bd82e1723d232fe	ERR3239520	ERP114329	30X whole genome sequencing coverage of the 2504 Phase 3 1000 Genome samples.	NYGC	ERA1783081	2019-03-22 00:00	SRS000677	NA18623	CHB	ERX3266895	ILLUMINA	Illumina NovaSeq 6000	NA18623	ena-RUN-NYGC-22-03-2019-12:30:23:669-245	450	PAIRED		751651770	112747765500	high_cov
ftp://ftp.sra.ebi.ac.uk/vol1/run/ERR323/ERR3239521/NA18624.final.cram	b12405cc9d9933fe1d39bacb9676e4d8	ERR3239521	ERP114329	30X whole genome sequencing coverage of the 2504 Phase 3 1000 Genome samples.	NYGC	ERA1783081	2019-03-22 00:00	SRS000678	NA18624	CHB	ERX3266896	ILLUMINA	Illumina NovaSeq 6000	NA18624	ena-RUN-NYGC-22-03-2019-12:30:23:669-246	450	PAIRED		705788246	105868236900	high_cov
ftp://ftp.sra.ebi.ac.uk/vol1/run/ERR323/ERR3239522/NA18625.final.cram	bd16c7d6f57f893138036cea1b4bec27	ERR3239522	ERP114329	30X whole genome sequencing coverage of the 2504 Phase 3 1000 Genome samples.	NYGC	ERA1783081	2019-03-22 00:00	SRS000679	NA18625	CHB	ERX3266897	ILLUMINA	Illumina NovaSeq 6000	NA18625	ena-RUN-NYGC-22-03-2019-12:30:23:669-247	450	PAIRED		792881344	118932201600	high_cov
ftp://ftp.sra.ebi.ac.uk/vol1/run/ERR323/ERR3239523/NA18626.final.cram	6fe18501eb7e8ce0e98f3185cce0f0ec	ERR3239523	ERP114329	30X whole genome sequencing coverage of the 2504 Phase 3 1000 Genome samples.	NYGC	ERA1783081	2019-03-22 00:00	SRS000680	NA18626	CHB	ERX3266898	ILLUMINA	Illumina NovaSeq 6000	NA18626	ena-RUN-NYGC-22-03-2019-12:30:23:669-248	450	PAIRED		826805274	124020791100	high_cov
ftp://ftp.sra.ebi.ac.uk/vol1/run/ERR323/ERR3239854/NA20774.final.cram	b3d68dd487464317aa42df0685fb25f3	ERR3239854	ERP114329	30X whole genome sequencing coverage of the 2504 Phase 3 1000 Genome samples.	NYGC	ERA1783410	2019-03-22 00:00	SRS001741	NA20774	TSI	ERX3267229	ILLUMINA	Illumina NovaSeq 6000	NA20774	ena-RUN-NYGC-22-03-2019-12:33:38:347-80	450	PAIRED		767528776	115129316400	high_cov
ftp://ftp.sra.ebi.ac.uk/vol1/run/ERR323/ERR3239855/NA20775.final.cram	1d5a2419992dc69e7d40fd42d16910b3	ERR3239855	ERP114329	30X whole genome sequencing coverage of the 2504 Phase 3 1000 Genome samples.	NYGC	ERA1783410	2019-03-22 00:00	SRS001742	NA20775	TSI	ERX3267230	ILLUMINA	Illumina NovaSeq 6000	NA20775	ena-RUN-NYGC-22-03-2019-12:33:38:347-81	450	PAIRED		796091330	119413699500	high_cov
ftp://ftp.sra.ebi.ac.uk/vol1/run/ERR323/ERR3239856/NA20778.final.cram	f0e4a3a695e91ad080f3e9d5ed46f476	ERR3239856	ERP114329	30X whole genome sequencing coverage of the 2504 Phase 3 1000 Genome samples.	NYGC	ERA1783410	2019-03-22 00:00	SRS001743	NA20778	TSI	ERX3267231	ILLUMINA	Illumina NovaSeq 6000	NA20778	ena-RUN-NYGC-22-03-2019-12:33:38:347-82	450	PAIRED		788651058	118297658700	high_cov
ftp://ftp.sra.ebi.ac.uk/vol1/run/ERR323/ERR3239857/NA20783.final.cram	245fe0d9b2119d10a4a1c832a443eaf8	ERR3239857	ERP114329	30X whole genome sequencing coverage of the 2504 Phase 3 1000 Genome samples.	NYGC	ERA1783410	2019-03-22 00:00	SRS001745	NA20783	TSI	ERX3267232	ILLUMINA	Illumina NovaSeq 6000	NA20783	ena-RUN-NYGC-22-03-2019-12:33:38:347-83	450	PAIRED		761704024	114255603600	high_cov
ftp://ftp.sra.ebi.ac.uk/vol1/run/ERR323/ERR3239858/NA20785.final.cram	5b7fe01dc7a453a4093f496b44b1f884	ERR3239858	ERP114329	30X whole genome sequencing coverage of the 2504 Phase 3 1000 Genome samples.	NYGC	ERA1783410	2019-03-22 00:00	SRS001746	NA20785	TSI	ERX3267233	ILLUMINA	Illumina NovaSeq 6000	NA20785	ena-RUN-NYGC-22-03-2019-12:33:38:347-84	450	PAIRED		869308510	130396276500	high_cov
ftp://ftp.sra.ebi.ac.uk/vol1/run/ERR323/ERR3239859/NA20786.final.cram	4d9652054430f08116c3dcea015ae483	ERR3239859	ERP114329	30X whole genome sequencing coverage of the 2504 Phase 3 1000 Genome samples.	NYGC	ERA1783410	2019-03-22 00:00	SRS001747	NA20786	TSI	ERX3267234	ILLUMINA	Illumina NovaSeq 6000	NA20786	ena-RUN-NYGC-22-03-2019-12:33:38:347-85	450	PAIRED		757904504	113685675600	high_cov
ftp://ftp.sra.ebi.ac.uk/vol1/run/ERR323/ERR3239860/NA20787.final.cram	2ac07f45b33024d499b09863dce564ac	ERR3239860	ERP114329	30X whole genome sequencing coverage of the 2504 Phase 3 1000 Genome samples.	NYGC	ERA1783410	2019-03-22 00:00	SRS001748	NA20787	TSI	ERX3267235	ILLUMINA	Illumina NovaSeq 6000	NA20787	ena-RUN-NYGC-22-03-2019-12:33:38:347-86	450	PAIRED		783607320	117541098000	high_cov
ftp://ftp.sra.ebi.ac.uk/vol1/run/ERR323/ERR3239861/NA20790.final.cram	3e1d61d88e49d1e09f1d482b8e0b272e	ERR3239861	ERP114329	30X whole genome sequencing coverage of the 2504 Phase 3 1000 Genome samples.	NYGC	ERA1783410	2019-03-22 00:00	SRS001749	NA20790	TSI	ERX3267236	ILLUMINA	Illumina NovaSeq 6000	NA20790	ena-RUN-NYGC-22-03-2019-12:33:38:347-87	450	PAIRED		758718028	113807704200	high_cov
ftp://ftp.sra.ebi.ac.uk/vol1/run/ERR323/ERR3239862/NA20792.final.cram	53d7350cf33d22b5226308f95b203ce9	ERR3239862	ERP114329	30X whole genome sequencing coverage of the 2504 Phase 3 1000 Genome samples.	NYGC	ERA1783410	2019-03-22 00:00	SRS001751	NA20792	TSI	ERX3267237	ILLUMINA	Illumina NovaSeq 6000	NA20792	ena-RUN-NYGC-22-03-2019-12:33:38:347-88	450	PAIRED		831178330	124676749500	high_cov
ftp://ftp.sra.ebi.ac.uk/vol1/run/ERR323/ERR3239863/NA20795.final.cram	1c436b16ee1f1d6fa84cb890389f9cde	ERR3239863	ERP114329	30X whole genome sequencing coverage of the 2504 Phase 3 1000 Genome samples.	NYGC	ERA1783410	2019-03-22 00:00	SRS001752	NA20795	TSI	ERX3267238	ILLUMINA	Illumina NovaSeq 6000	NA20795	ena-RUN-NYGC-22-03-2019-12:33:38:347-89	450	PAIRED		760992152	114148822800	high_cov
ftp://ftp.sra.ebi.ac.uk/vol1/run/ERR323/ERR3239864/NA20796.final.cram	a85ee403b9ad63b5a8514978992eabbf	ERR3239864	ERP114329	30X whole genome sequencing coverage of the 2504 Phase 3 1000 Genome samples.	NYGC	ERA1783410	2019-03-22 00:00	SRS001753	NA20796	TSI	ERX3267239	ILLUMINA	Illumina NovaSeq 6000	NA20796	ena-RUN-NYGC-22-03-2019-12:33:38:347-90	450	PAIRED		759439710	113915956500	high_cov
ftp://ftp.sra.ebi.ac.uk/vol1/run/ERR323/ERR3239865/NA20797.final.cram	7c9f394f535944d695ab59206b6940e5	ERR3239865	ERP114329	30X whole genome sequencing coverage of the 2504 Phase 3 1000 Genome samples.	NYGC	ERA1783410	2019-03-22 00:00	SRS001754	NA20797	TSI	ERX3267240	ILLUMINA	Illumina NovaSeq 6000	NA20797	ena-RUN-NYGC-22-03-2019-12:33:38:347-91	450	PAIRED		707920692	106188103800	high_cov
ftp://ftp.sra.ebi.ac.uk/vol1/run/ERR323/ERR3239866/NA20798.final.cram	7752110b5d9c0661f3ab5c896854aa50	ERR3239866	ERP114329	30X whole genome sequencing coverage of the 2504 Phase 3 1000 Genome samples.	NYGC	ERA1783410	2019-03-22 00:00	SRS001755	NA20798	TSI	ERX3267241	ILLUMINA	Illumina NovaSeq 6000	NA20798	ena-RUN-NYGC-22-03-2019-12:33:38:347-92	450	PAIRED		695287056	104293058400	high_cov
ftp://ftp.sra.ebi.ac.uk/vol1/run/ERR323/ERR3239867/NA20799.final.cram	cd769fd102b9e19aedefdaf12ab60c54	ERR3239867	ERP114329	30X whole genome sequencing coverage of the 2504 Phase 3 1000 Genome samples.	NYGC	ERA1783410	2019-03-22 00:00	SRS001756	NA20799	TSI	ERX3267242	ILLUMINA	Illumina NovaSeq 6000	NA20799	ena-RUN-NYGC-22-03-2019-12:33:38:347-93	450	PAIRED		744245436	111636815400	high_cov
ftp://ftp.sra.ebi.ac.uk/vol1/run/ERR323/ERR3239868/NA20800.final.cram	90300e03406778e9884671ee8951320d	ERR3239868	ERP114329	30X whole genome sequencing coverage of the 2504 Phase 3 1000 Genome samples.	NYGC	ERA1783410	2019-03-22 00:00	SRS001757	NA20800	TSI	ERX3267243	ILLUMINA	Illumina NovaSeq 6000	NA20800	ena-RUN-NYGC-22-03-2019-12:33:38:347-94	450	PAIRED		802981524	120447228600	high_cov
ftp://ftp.sra.ebi.ac.uk/vol1/run/ERR323/ERR3239869/NA20801.final.cram	d353222bda1446d2c56616e6e2e54e15	ERR3239869	ERP114329	30X whole genome sequencing coverage of the 2504 Phase 3 1000 Genome samples.	NYGC	ERA1783410	2019-03-22 00:00	SRS001758	NA20801	TSI	ERX3267244	ILLUMINA	Illumina NovaSeq 6000	NA20801	ena-RUN-NYGC-22-03-2019-12:33:38:347-95	450	PAIRED		761487824	114223173600	high_cov
ftp://ftp.sra.ebi.ac.uk/vol1/run/ERR323/ERR3239870/NA20802.final.cram	30080ac96162260a38313fc65af3b10a	ERR3239870	ERP114329	30X whole genome sequencing coverage of the 2504 Phase 3 1000 Genome samples.	NYGC	ERA1783410	2019-03-22 00:00	SRS001759	NA20802	TSI	ERX3267245	ILLUMINA	Illumina NovaSeq 6000	NA20802	ena-RUN-NYGC-22-03-2019-12:33:38:347-96	450	PAIRED		718428030	107764204500	high_cov
ftp://ftp.sra.ebi.ac.uk/vol1/run/ERR323/ERR3239871/NA20803.final.cram	42311856d55e1561c42cb87755a7ecc0	ERR3239871	ERP114329	30X whole genome sequencing coverage of the 2504 Phase 3 1000 Genome samples.	NYGC	ERA1783410	2019-03-22 00:00	SRS001760	NA20803	TSI	ERX3267246	ILLUMINA	Illumina NovaSeq 6000	NA20803	ena-RUN-NYGC-22-03-2019-12:33:38:347-97	450	PAIRED		762898412	114434761800	high_cov
ftp://ftp.sra.ebi.ac.uk/vol1/run/ERR323/ERR3239872/NA20804.final.cram	18b348000b970e71ee4faa0dc0e8616f	ERR3239872	ERP114329	30X whole genome sequencing coverage of the 2504 Phase 3 1000 Genome samples.	NYGC	ERA1783410	2019-03-22 00:00	SRS001761	NA20804	TSI	ERX3267247	ILLUMINA	Illumina NovaSeq 6000	NA20804	ena-RUN-NYGC-22-03-2019-12:33:38:347-98	450	PAIRED		660018342	99002751300	high_cov
ftp://ftp.sra.ebi.ac.uk/vol1/run/ERR323/ERR3239873/NA20805.final.cram	c0cd4c4db3fcd541de8db511bf801e87	ERR3239873	ERP114329	30X whole genome sequencing coverage of the 2504 Phase 3 1000 Genome samples.	NYGC	ERA1783410	2019-03-22 00:00	SRS001762	NA20805	TSI	ERX3267248	ILLUMINA	Illumina NovaSeq 6000	NA20805	ena-RUN-NYGC-22-03-2019-12:33:38:347-99	450	PAIRED		773236236	115985435400	high_cov
ftp://ftp.sra.ebi.ac.uk/vol1/run/ERR323/ERR3239874/NA20806.final.cram	92533e271dc4d1e165e60df986959aeb	ERR3239874	ERP114329	30X whole genome sequencing coverage of the 2504 Phase 3 1000 Genome samples.	NYGC	ERA1783410	2019-03-22 00:00	SRS001763	NA20806	TSI	ERX3267249	ILLUMINA	Illumina NovaSeq 6000	NA20806	ena-RUN-NYGC-22-03-2019-12:33:38:347-100	450	PAIRED		793209384	118981407600	high_cov
ftp://ftp.sra.ebi.ac.uk/vol1/run/ERR323/ERR3239875/NA20807.final.cram	6602c68bc69f6fab2cba2ae34b96b012	ERR3239875	ERP114329	30X whole genome sequencing coverage of the 2504 Phase 3 1000 Genome samples.	NYGC	ERA1783410	2019-03-22 00:00	SRS001764	NA20807	TSI	ERX3267250	ILLUMINA	Illumina NovaSeq 6000	NA20807	ena-RUN-NYGC-22-03-2019-12:33:38:347-101	450	PAIRED		744742164	111711324600	high_cov
ftp://ftp.sra.ebi.ac.uk/vol1/run/ERR324/ERR3240206/HG00242.final.cram	a7473804c49bd4f2c66bab5bd6004530	ERR3240206	ERP114329	30X whole genome sequencing coverage of the 2504 Phase 3 1000 Genome samples.	NYGC	ERA1783410	2019-03-22 00:00	SRS008517	HG00242	GBR	ERX3267581	ILLUMINA	Illumina NovaSeq 6000	HG00242	ena-RUN-NYGC-22-03-2019-12:33:38:359-432	450	PAIRED		911499316	136724897400	high_cov
ftp://ftp.sra.ebi.ac.uk/vol1/run/ERR324/ERR3240207/HG00243.final.cram	fdf834b91195082f2f9423633d2dc4d4	ERR3240207	ERP114329	30X whole genome sequencing coverage of the 2504 Phase 3 1000 Genome samples.	NYGC	ERA1783410	2019-03-22 00:00	SRS008518	HG00243	GBR	ERX3267582	ILLUMINA	Illumina NovaSeq 6000	HG00243	ena-RUN-NYGC-22-03-2019-12:33:38:359-433	450	PAIRED		903674572	135551185800	high_cov
ftp://ftp.sra.ebi.ac.uk/vol1/run/ERR324/ERR3240208/HG00244.final.cram	4131571a34488c1a7882ee0810ffe78e	ERR3240208	ERP114329	30X whole genome sequencing coverage of the 2504 Phase 3 1000 Genome samples.	NYGC	ERA1783410	2019-03-22 00:00	SRS008519	HG00244	GBR	ERX3267583	ILLUMINA	Illumina NovaSeq 6000	HG00244	ena-RUN-NYGC-22-03-2019-12:33:38:359-434	450	PAIRED		803935268	120590290200	high_cov
ftp://ftp.sra.ebi.ac.uk/vol1/run/ERR324/ERR3240209/HG00245.final.cram	f85cae75a8477809c9c1a6e49be98cb1	ERR3240209	ERP114329	30X whole genome sequencing coverage of the 2504 Phase 3 1000 Genome samples.	NYGC	ERA1783410	2019-03-22 00:00	SRS008520	HG00245	GBR	ERX3267584	ILLUMINA	Illumina NovaSeq 6000	HG00245	ena-RUN-NYGC-22-03-2019-12:33:38:359-435	450	PAIRED		973185888	145977883200	high_cov
ftp://ftp.sra.ebi.ac.uk/vol1/run/ERR324/ERR3240210/HG00252.final.cram	2239914f8a57f87b7f6b55aeb5d8a90d	ERR3240210	ERP114329	30X whole genome sequencing coverage of the 2504 Phase 3 1000 Genome samples.	NYGC	ERA1783410	2019-03-22 00:00	SRS008523	HG00252	GBR	ERX3267585	ILLUMINA	Illumina NovaSeq 6000	HG00252	ena-RUN-NYGC-22-03-2019-12:33:38:360-436	450	PAIRED		743854710	111578206500	high_cov
ftp://ftp.sra.ebi.ac.uk/vol1/run/ERR324/ERR3240211/HG00253.final.cram	7751cd11fa9bb84f6f09a9387527c895	ERR3240211	ERP114329	30X whole genome sequencing coverage of the 2504 Phase 3 1000 Genome samples.	NYGC	ERA1783410	2019-03-22 00:00	SRS008524	HG00253	GBR	ERX3267586	ILLUMINA	Illumina NovaSeq 6000	HG00253	ena-RUN-NYGC-22-03-2019-12:33:38:360-437	450	PAIRED		821530812	123229621800	high_cov
ftp://ftp.sra.ebi.ac.uk/vol1/run/ERR324/ERR3240212/HG00254.final.cram	ce0818af94ddef1eaaa023d1afc80ac7	ERR3240212	ERP114329	30X whole genome sequencing coverage of the 2504 Phase 3 1000 Genome samples.	NYGC	ERA1783410	2019-03-22 00:00	SRS008525	HG00254	GBR	ERX3267587	ILLUMINA	Illumina NovaSeq 6000	HG00254	ena-RUN-NYGC-22-03-2019-12:33:38:360-438	450	PAIRED		776488614	116473292100	high_cov
ftp://ftp.sra.ebi.ac.uk/vol1/run/ERR324/ERR3240213/HG00256.final.cram	d22be21101ae1d5ebd61d215deda6449	ERR3240213	ERP114329	30X whole genome sequencing coverage of the 2504 Phase 3 1000 Genome samples.	NYGC	ERA1783410	2019-03-22 00:00	SRS008526	HG00256	GBR	ERX3267588	ILLUMINA	Illumina NovaSeq 6000	HG00256	ena-RUN-NYGC-22-03-2019-12:33:38:360-439	450	PAIRED		742361974	111354296100	high_cov
ftp://ftp.sra.ebi.ac.uk/vol1/run/ERR324/ERR3240214/HG00257.final.cram	bb6f4dade7d8cf16c48321ccfd6bb95b	ERR3240214	ERP114329	30X whole genome sequencing coverage of the 2504 Phase 3 1000 Genome samples.	NYGC	ERA1783410	2019-03-22 00:00	SRS008527	HG00257	GBR	ERX3267589	ILLUMINA	Illumina NovaSeq 6000	HG00257	ena-RUN-NYGC-22-03-2019-12:33:38:360-440	450	PAIRED		781428816	117214322400	high_cov
ftp://ftp.sra.ebi.ac.uk/vol1/run/ERR324/ERR3240215/HG00258.final.cram	22b1e096abd3fe7e9d3588c7a7a02a78	ERR3240215	ERP114329	30X whole genome sequencing coverage of the 2504 Phase 3 1000 Genome samples.	NYGC	ERA1783410	2019-03-22 00:00	SRS008528	HG00258	GBR	ERX3267590	ILLUMINA	Illumina NovaSeq 6000	HG00258	ena-RUN-NYGC-22-03-2019-12:33:38:360-441	450	PAIRED		836468712	125470306800	high_cov
ftp://ftp.sra.ebi.ac.uk/vol1/run/ERR324/ERR3240216/HG00259.final.cram	e84f413e65e7074de3b21fd832dd0ec4	ERR3240216	ERP114329	30X whole genome sequencing coverage of the 2504 Phase 3 1000 Genome samples.	NYGC	ERA1783410	2019-03-22 00:00	SRS008529	HG00259	GBR	ERX3267591	ILLUMINA	Illumina NovaSeq 6000	HG00259	ena-RUN-NYGC-22-03-2019-12:33:38:360-442	450	PAIRED		719885808	107982871200	high_cov
ftp://ftp.sra.ebi.ac.uk/vol1/run/ERR324/ERR3240217/HG00260.final.cram	78139ab73afee54456d3e95c28bfb6e8	ERR3240217	ERP114329	30X whole genome sequencing coverage of the 2504 Phase 3 1000 Genome samples.	NYGC	ERA1783410	2019-03-22 00:00	SRS008530	HG00260	GBR	ERX3267592	ILLUMINA	Illumina NovaSeq 6000	HG00260	ena-RUN-NYGC-22-03-2019-12:33:38:360-443	450	PAIRED		685854752	102878212800	high_cov
ftp://ftp.sra.ebi.ac.uk/vol1/run/ERR324/ERR3240218/HG00261.final.cram	db543aaf9019cc150b9cdf7f2c657927	ERR3240218	ERP114329	30X whole genome sequencing coverage of the 2504 Phase 3 1000 Genome samples.	NYGC	ERA1783410	2019-03-22 00:00	SRS008531	HG00261	GBR	ERX3267593	ILLUMINA	Illumina NovaSeq 6000	HG00261	ena-RUN-NYGC-22-03-2019-12:33:38:360-444	450	PAIRED		722793342	108419001300	high_cov
ftp://ftp.sra.ebi.ac.uk/vol1/run/ERR324/ERR3240219/HG00262.final.cram	2498c13287d6a7bf3b65529415295165	ERR3240219	ERP114329	30X whole genome sequencing coverage of the 2504 Phase 3 1000 Genome samples.	NYGC	ERA1783410	2019-03-22 00:00	SRS008532	HG00262	GBR	ERX3267594	ILLUMINA	Illumina NovaSeq 6000	HG00262	ena-RUN-NYGC-22-03-2019-12:33:38:360-445	450	PAIRED		705085162	105762774300	high_cov
ftp://ftp.sra.ebi.ac.uk/vol1/run/ERR324/ERR3240220/HG00263.final.cram	2f2f64037bc08a5430ad1f9ad0809b01	ERR3240220	ERP114329	30X whole genome sequencing coverage of the 2504 Phase 3 1000 Genome samples.	NYGC	ERA1783410	2019-03-22 00:00	SRS008533	HG00263	GBR	ERX3267595	ILLUMINA	Illumina NovaSeq 6000	HG00263	ena-RUN-NYGC-22-03-2019-12:33:38:360-446	450	PAIRED		693567762	104035164300	high_cov
ftp://ftp.sra.ebi.ac.uk/vol1/run/ERR324/ERR3240221/HG00264.final.cram	b5a37d12f10651ee20e40c910dce0944	ERR3240221	ERP114329	30X whole genome sequencing coverage of the 2504 Phase 3 1000 Genome samples.	NYGC	ERA1783410	2019-03-22 00:00	SRS008534	HG00264	GBR	ERX3267596	ILLUMINA	Illumina NovaSeq 6000	HG00264	ena-RUN-NYGC-22-03-2019-12:33:38:360-447	450	PAIRED		754369304	113155395600	high_cov
ftp://ftp.sra.ebi.ac.uk/vol1/run/ERR324/ERR3240222/HG00265.final.cram	c335638156a5cf1e0db8b94493852a90	ERR3240222	ERP114329	30X whole genome sequencing coverage of the 2504 Phase 3 1000 Genome samples.	NYGC	ERA1783410	2019-03-22 00:00	SRS008535	HG00265	GBR	ERX3267597	ILLUMINA	Illumina NovaSeq 6000	HG00265	ena-RUN-NYGC-22-03-2019-12:33:38:360-448	450	PAIRED		790550368	118582555200	high_cov
ftp://ftp.sra.ebi.ac.uk/vol1/run/ERR324/ERR3240223/HG00266.final.cram	4fce85b9cc8580ecce38f123a870d539	ERR3240223	ERP114329	30X whole genome sequencing coverage of the 2504 Phase 3 1000 Genome samples.	NYGC	ERA1783410	2019-03-22 00:00	SRS008536	HG00266	FIN	ERX3267598	ILLUMINA	Illumina NovaSeq 6000	HG00266	ena-RUN-NYGC-22-03-2019-12:33:38:360-449	450	PAIRED		732782248	109917337200	high_cov
ftp://ftp.sra.ebi.ac.uk/vol1/run/ERR324/ERR3240224/HG00267.final.cram	7f2ac7a134fae616b38afd403acb3054	ERR3240224	ERP114329	30X whole genome sequencing coverage of the 2504 Phase 3 1000 Genome samples.	NYGC	ERA1783410	2019-03-22 00:00	SRS008537	HG00267	FIN	ERX3267599	ILLUMINA	Illumina NovaSeq 6000	HG00267	ena-RUN-NYGC-22-03-2019-12:33:38:360-450	450	PAIRED		759351216	113902682400	high_cov
ftp://ftp.sra.ebi.ac.uk/vol1/run/ERR324/ERR3240225/HG00268.final.cram	09a517736ee28400fcaebd2e7fabbc11	ERR3240225	ERP114329	30X whole genome sequencing coverage of the 2504 Phase 3 1000 Genome samples.	NYGC	ERA1783410	2019-03-22 00:00	SRS008538	HG00268	FIN	ERX3267600	ILLUMINA	Illumina NovaSeq 6000	HG00268	ena-RUN-NYGC-22-03-2019-12:33:38:360-451	450	PAIRED		709708752	106456312800	high_cov
ftp://ftp.sra.ebi.ac.uk/vol1/run/ERR324/ERR3240226/HG00269.final.cram	66b4b0844bb3ac7044e587bf584e08cd	ERR3240226	ERP114329	30X whole genome sequencing coverage of the 2504 Phase 3 1000 Genome samples.	NYGC	ERA1783410	2019-03-22 00:00	SRS008539	HG00269	FIN	ERX3267601	ILLUMINA	Illumina NovaSeq 6000	HG00269	ena-RUN-NYGC-22-03-2019-12:33:38:360-452	450	PAIRED		690440930	103566139500	high_cov
ftp://ftp.sra.ebi.ac.uk/vol1/run/ERR324/ERR3240227/HG00271.final.cram	01516380f113ba9270217d1584de29e9	ERR3240227	ERP114329	30X whole genome sequencing coverage of the 2504 Phase 3 1000 Genome samples.	NYGC	ERA1783410	2019-03-22 00:00	SRS008541	HG00271	FIN	ERX3267602	ILLUMINA	Illumina NovaSeq 6000	HG00271	ena-RUN-NYGC-22-03-2019-12:33:38:360-453	450	PAIRED		749506094	112425914100	high_cov
ftp://ftp.sra.ebi.ac.uk/vol1/run/ERR323/ERR3239524/NA18627.final.cram	fd3603c3339b48bb9bf68b3562ad673a	ERR3239524	ERP114329	30X whole genome sequencing coverage of the 2504 Phase 3 1000 Genome samples.	NYGC	ERA1783081	2019-03-22 00:00	SRS000681	NA18627	CHB	ERX3266899	ILLUMINA	Illumina NovaSeq 6000	NA18627	ena-RUN-NYGC-22-03-2019-12:30:23:669-249	450	PAIRED		711216484	106682472600	high_cov
ftp://ftp.sra.ebi.ac.uk/vol1/run/ERR323/ERR3239525/NA18628.final.cram	fa733764d3f2ae3e749f1b0953075341	ERR3239525	ERP114329	30X whole genome sequencing coverage of the 2504 Phase 3 1000 Genome samples.	NYGC	ERA1783081	2019-03-22 00:00	SRS000682	NA18628	CHB	ERX3266900	ILLUMINA	Illumina NovaSeq 6000	NA18628	ena-RUN-NYGC-22-03-2019-12:30:23:669-250	450	PAIRED		723885264	108582789600	high_cov
ftp://ftp.sra.ebi.ac.uk/vol1/run/ERR323/ERR3239526/NA18630.final.cram	5e7974cf04a65ef83a3c7729266a9783	ERR3239526	ERP114329	30X whole genome sequencing coverage of the 2504 Phase 3 1000 Genome samples.	NYGC	ERA1783081	2019-03-22 00:00	SRS000683	NA18630	CHB	ERX3266901	ILLUMINA	Illumina NovaSeq 6000	NA18630	ena-RUN-NYGC-22-03-2019-12:30:23:669-251	450	PAIRED		1009957466	151493619900	high_cov
ftp://ftp.sra.ebi.ac.uk/vol1/run/ERR323/ERR3239527/NA18631.final.cram	75566459fd8d29110e4b4ea7f13664bd	ERR3239527	ERP114329	30X whole genome sequencing coverage of the 2504 Phase 3 1000 Genome samples.	NYGC	ERA1783081	2019-03-22 00:00	SRS000684	NA18631	CHB	ERX3266902	ILLUMINA	Illumina NovaSeq 6000	NA18631	ena-RUN-NYGC-22-03-2019-12:30:23:669-252	450	PAIRED		736775520	110516328000	high_cov
ftp://ftp.sra.ebi.ac.uk/vol1/run/ERR323/ERR3239528/NA18632.final.cram	b974e3aae5cf2d7407f7a3fc727531de	ERR3239528	ERP114329	30X whole genome sequencing coverage of the 2504 Phase 3 1000 Genome samples.	NYGC	ERA1783081	2019-03-22 00:00	SRS000685	NA18632	CHB	ERX3266903	ILLUMINA	Illumina NovaSeq 6000	NA18632	ena-RUN-NYGC-22-03-2019-12:30:23:669-253	450	PAIRED		735483830	110322574500	high_cov
ftp://ftp.sra.ebi.ac.uk/vol1/run/ERR323/ERR3239529/NA18633.final.cram	bcc96f1f8324d9b41508e34c63a31161	ERR3239529	ERP114329	30X whole genome sequencing coverage of the 2504 Phase 3 1000 Genome samples.	NYGC	ERA1783081	2019-03-22 00:00	SRS000686	NA18633	CHB	ERX3266904	ILLUMINA	Illumina NovaSeq 6000	NA18633	ena-RUN-NYGC-22-03-2019-12:30:23:669-254	450	PAIRED		917106600	137565990000	high_cov
ftp://ftp.sra.ebi.ac.uk/vol1/run/ERR323/ERR3239530/NA18634.final.cram	4100f7844ebb08637378da6023d8d43e	ERR3239530	ERP114329	30X whole genome sequencing coverage of the 2504 Phase 3 1000 Genome samples.	NYGC	ERA1783081	2019-03-22 00:00	SRS000687	NA18634	CHB	ERX3266905	ILLUMINA	Illumina NovaSeq 6000	NA18634	ena-RUN-NYGC-22-03-2019-12:30:23:669-255	450	PAIRED		700468726	105070308900	high_cov
ftp://ftp.sra.ebi.ac.uk/vol1/run/ERR323/ERR3239531/NA18635.final.cram	b3d7b4f2c14c4a263b00307c90341a19	ERR3239531	ERP114329	30X whole genome sequencing coverage of the 2504 Phase 3 1000 Genome samples.	NYGC	ERA1783081	2019-03-22 00:00	SRS000688	NA18635	CHB	ERX3266906	ILLUMINA	Illumina NovaSeq 6000	NA18635	ena-RUN-NYGC-22-03-2019-12:30:23:669-256	450	PAIRED		777958316	116693747400	high_cov
ftp://ftp.sra.ebi.ac.uk/vol1/run/ERR323/ERR3239532/NA18636.final.cram	a1fdc51c257e76a9f85b81894fb84373	ERR3239532	ERP114329	30X whole genome sequencing coverage of the 2504 Phase 3 1000 Genome samples.	NYGC	ERA1783081	2019-03-22 00:00	SRS000689	NA18636	CHB	ERX3266907	ILLUMINA	Illumina NovaSeq 6000	NA18636	ena-RUN-NYGC-22-03-2019-12:30:23:669-257	450	PAIRED		814338878	122150831700	high_cov
ftp://ftp.sra.ebi.ac.uk/vol1/run/ERR323/ERR3239533/NA18637.final.cram	e35273fb0250f50a408be2a8ce7c98b2	ERR3239533	ERP114329	30X whole genome sequencing coverage of the 2504 Phase 3 1000 Genome samples.	NYGC	ERA1783081	2019-03-22 00:00	SRS000690	NA18637	CHB	ERX3266908	ILLUMINA	Illumina NovaSeq 6000	NA18637	ena-RUN-NYGC-22-03-2019-12:30:23:669-258	450	PAIRED		762174152	114326122800	high_cov
ftp://ftp.sra.ebi.ac.uk/vol1/run/ERR323/ERR3239534/NA18639.final.cram	b5b4f54d48683cdb4c71f17e66fb2fff	ERR3239534	ERP114329	30X whole genome sequencing coverage of the 2504 Phase 3 1000 Genome samples.	NYGC	ERA1783081	2019-03-22 00:00	SRS000691	NA18639	CHB	ERX3266909	ILLUMINA	Illumina NovaSeq 6000	NA18639	ena-RUN-NYGC-22-03-2019-12:30:23:669-259	450	PAIRED		704850574	105727586100	high_cov
ftp://ftp.sra.ebi.ac.uk/vol1/run/ERR323/ERR3239535/NA18640.final.cram	ef0725cdf596eda92ca29f81bbca5af5	ERR3239535	ERP114329	30X whole genome sequencing coverage of the 2504 Phase 3 1000 Genome samples.	NYGC	ERA1783081	2019-03-22 00:00	SRS000692	NA18640	CHB	ERX3266910	ILLUMINA	Illumina NovaSeq 6000	NA18640	ena-RUN-NYGC-22-03-2019-12:30:23:669-260	450	PAIRED		755384502	113307675300	high_cov
ftp://ftp.sra.ebi.ac.uk/vol1/run/ERR323/ERR3239536/NA18641.final.cram	c525782adbf92690581f7068c4036b27	ERR3239536	ERP114329	30X whole genome sequencing coverage of the 2504 Phase 3 1000 Genome samples.	NYGC	ERA1783081	2019-03-22 00:00	SRS000693	NA18641	CHB	ERX3266911	ILLUMINA	Illumina NovaSeq 6000	NA18641	ena-RUN-NYGC-22-03-2019-12:30:23:669-261	450	PAIRED		767007274	115051091100	high_cov
ftp://ftp.sra.ebi.ac.uk/vol1/run/ERR323/ERR3239537/NA18642.final.cram	919be7a2017ee6920ef49a9fc8479f99	ERR3239537	ERP114329	30X whole genome sequencing coverage of the 2504 Phase 3 1000 Genome samples.	NYGC	ERA1783081	2019-03-22 00:00	SRS000694	NA18642	CHB	ERX3266912	ILLUMINA	Illumina NovaSeq 6000	NA18642	ena-RUN-NYGC-22-03-2019-12:30:23:669-262	450	PAIRED		779782666	116967399900	high_cov
ftp://ftp.sra.ebi.ac.uk/vol1/run/ERR323/ERR3239538/NA18643.final.cram	57813c929585fd4c04338b61b083c16e	ERR3239538	ERP114329	30X whole genome sequencing coverage of the 2504 Phase 3 1000 Genome samples.	NYGC	ERA1783081	2019-03-22 00:00	SRS000695	NA18643	CHB	ERX3266913	ILLUMINA	Illumina NovaSeq 6000	NA18643	ena-RUN-NYGC-22-03-2019-12:30:23:669-263	450	PAIRED		819175840	122876376000	high_cov
ftp://ftp.sra.ebi.ac.uk/vol1/run/ERR323/ERR3239539/NA18645.final.cram	06f1e1e868af19a9e9bfcac2b8803664	ERR3239539	ERP114329	30X whole genome sequencing coverage of the 2504 Phase 3 1000 Genome samples.	NYGC	ERA1783081	2019-03-22 00:00	SRS000696	NA18645	CHB	ERX3266914	ILLUMINA	Illumina NovaSeq 6000	NA18645	ena-RUN-NYGC-22-03-2019-12:30:23:669-264	450	PAIRED		739304234	110895635100	high_cov
ftp://ftp.sra.ebi.ac.uk/vol1/run/ERR323/ERR3239540/NA18647.final.cram	edb8a7ed0dcb6752bd18bc6c0f4ad4bc	ERR3239540	ERP114329	30X whole genome sequencing coverage of the 2504 Phase 3 1000 Genome samples.	NYGC	ERA1783081	2019-03-22 00:00	SRS000697	NA18647	CHB	ERX3266915	ILLUMINA	Illumina NovaSeq 6000	NA18647	ena-RUN-NYGC-22-03-2019-12:30:23:669-265	450	PAIRED		749979990	112496998500	high_cov
ftp://ftp.sra.ebi.ac.uk/vol1/run/ERR323/ERR3239541/NA18740.final.cram	5782857a3a0d06b4b0de1c6068c617e8	ERR3239541	ERP114329	30X whole genome sequencing coverage of the 2504 Phase 3 1000 Genome samples.	NYGC	ERA1783081	2019-03-22 00:00	SRS000698	NA18740	CHB	ERX3266916	ILLUMINA	Illumina NovaSeq 6000	NA18740	ena-RUN-NYGC-22-03-2019-12:30:23:669-266	450	PAIRED		753040422	112956063300	high_cov
ftp://ftp.sra.ebi.ac.uk/vol1/run/ERR323/ERR3239542/NA18745.final.cram	c213a1864cc09e5ed742a98c6ce87271	ERR3239542	ERP114329	30X whole genome sequencing coverage of the 2504 Phase 3 1000 Genome samples.	NYGC	ERA1783081	2019-03-22 00:00	SRS000699	NA18745	CHB	ERX3266917	ILLUMINA	Illumina NovaSeq 6000	NA18745	ena-RUN-NYGC-22-03-2019-12:30:23:669-267	450	PAIRED		737741432	110661214800	high_cov
ftp://ftp.sra.ebi.ac.uk/vol1/run/ERR323/ERR3239543/NA18747.final.cram	9fe61d0f85522e2202a0fa92721b233d	ERR3239543	ERP114329	30X whole genome sequencing coverage of the 2504 Phase 3 1000 Genome samples.	NYGC	ERA1783081	2019-03-22 00:00	SRS000700	NA18747	CHB	ERX3266918	ILLUMINA	Illumina NovaSeq 6000	NA18747	ena-RUN-NYGC-22-03-2019-12:30:23:670-268	450	PAIRED		742649732	111397459800	high_cov
ftp://ftp.sra.ebi.ac.uk/vol1/run/ERR323/ERR3239544/NA18748.final.cram	ea2524400fc94eb6d3bfea17840fb78f	ERR3239544	ERP114329	30X whole genome sequencing coverage of the 2504 Phase 3 1000 Genome samples.	NYGC	ERA1783081	2019-03-22 00:00	SRS000701	NA18748	CHB	ERX3266919	ILLUMINA	Illumina NovaSeq 6000	NA18748	ena-RUN-NYGC-22-03-2019-12:30:23:670-269	450	PAIRED		827973718	124196057700	high_cov
ftp://ftp.sra.ebi.ac.uk/vol1/run/ERR323/ERR3239545/NA18749.final.cram	ecd0178a84ea341e8f3d36e31a89c8c8	ERR3239545	ERP114329	30X whole genome sequencing coverage of the 2504 Phase 3 1000 Genome samples.	NYGC	ERA1783081	2019-03-22 00:00	SRS000702	NA18749	CHB	ERX3266920	ILLUMINA	Illumina NovaSeq 6000	NA18749	ena-RUN-NYGC-22-03-2019-12:30:23:670-270	450	PAIRED		692774992	103916248800	high_cov
ftp://ftp.sra.ebi.ac.uk/vol1/run/ERR323/ERR3239876/NA20808.final.cram	6a7f66e76f9e8413923ca6a86d7a9ef8	ERR3239876	ERP114329	30X whole genome sequencing coverage of the 2504 Phase 3 1000 Genome samples.	NYGC	ERA1783410	2019-03-22 00:00	SRS001765	NA20808	TSI	ERX3267251	ILLUMINA	Illumina NovaSeq 6000	NA20808	ena-RUN-NYGC-22-03-2019-12:33:38:347-102	450	PAIRED		808881138	121332170700	high_cov
ftp://ftp.sra.ebi.ac.uk/vol1/run/ERR323/ERR3239877/NA20809.final.cram	b63be5956d6ff4f85d676f03987838fe	ERR3239877	ERP114329	30X whole genome sequencing coverage of the 2504 Phase 3 1000 Genome samples.	NYGC	ERA1783410	2019-03-22 00:00	SRS001766	NA20809	TSI	ERX3267252	ILLUMINA	Illumina NovaSeq 6000	NA20809	ena-RUN-NYGC-22-03-2019-12:33:38:347-103	450	PAIRED		750346688	112552003200	high_cov
ftp://ftp.sra.ebi.ac.uk/vol1/run/ERR323/ERR3239878/NA20810.final.cram	ca69e81cdbbe4891070deb3cc6b0edb9	ERR3239878	ERP114329	30X whole genome sequencing coverage of the 2504 Phase 3 1000 Genome samples.	NYGC	ERA1783410	2019-03-22 00:00	SRS001767	NA20810	TSI	ERX3267253	ILLUMINA	Illumina NovaSeq 6000	NA20810	ena-RUN-NYGC-22-03-2019-12:33:38:347-104	450	PAIRED		768155794	115223369100	high_cov
ftp://ftp.sra.ebi.ac.uk/vol1/run/ERR323/ERR3239879/NA20811.final.cram	e1154abcc2251829e70c8bf507d48d56	ERR3239879	ERP114329	30X whole genome sequencing coverage of the 2504 Phase 3 1000 Genome samples.	NYGC	ERA1783410	2019-03-22 00:00	SRS001768	NA20811	TSI	ERX3267254	ILLUMINA	Illumina NovaSeq 6000	NA20811	ena-RUN-NYGC-22-03-2019-12:33:38:347-105	450	PAIRED		775871646	116380746900	high_cov
ftp://ftp.sra.ebi.ac.uk/vol1/run/ERR323/ERR3239880/NA20812.final.cram	c70782b83cb47fd518528b88d24bf00b	ERR3239880	ERP114329	30X whole genome sequencing coverage of the 2504 Phase 3 1000 Genome samples.	NYGC	ERA1783410	2019-03-22 00:00	SRS001769	NA20812	TSI	ERX3267255	ILLUMINA	Illumina NovaSeq 6000	NA20812	ena-RUN-NYGC-22-03-2019-12:33:38:348-106	450	PAIRED		773347976	116002196400	high_cov
ftp://ftp.sra.ebi.ac.uk/vol1/run/ERR323/ERR3239881/NA20813.final.cram	c5565571f16d7eb7d13a893e32672441	ERR3239881	ERP114329	30X whole genome sequencing coverage of the 2504 Phase 3 1000 Genome samples.	NYGC	ERA1783410	2019-03-22 00:00	SRS001770	NA20813	TSI	ERX3267256	ILLUMINA	Illumina NovaSeq 6000	NA20813	ena-RUN-NYGC-22-03-2019-12:33:38:348-107	450	PAIRED		766730518	115009577700	high_cov
ftp://ftp.sra.ebi.ac.uk/vol1/run/ERR323/ERR3239882/NA20814.final.cram	fd04766048c91030d54ba309bd0b909d	ERR3239882	ERP114329	30X whole genome sequencing coverage of the 2504 Phase 3 1000 Genome samples.	NYGC	ERA1783410	2019-03-22 00:00	SRS001771	NA20814	TSI	ERX3267257	ILLUMINA	Illumina NovaSeq 6000	NA20814	ena-RUN-NYGC-22-03-2019-12:33:38:348-108	450	PAIRED		759247810	113887171500	high_cov
ftp://ftp.sra.ebi.ac.uk/vol1/run/ERR323/ERR3239883/NA20815.final.cram	b7e0c0ece2b8b3d0672959b0720b87d1	ERR3239883	ERP114329	30X whole genome sequencing coverage of the 2504 Phase 3 1000 Genome samples.	NYGC	ERA1783410	2019-03-22 00:00	SRS001772	NA20815	TSI	ERX3267258	ILLUMINA	Illumina NovaSeq 6000	NA20815	ena-RUN-NYGC-22-03-2019-12:33:38:348-109	450	PAIRED		708713110	106306966500	high_cov
ftp://ftp.sra.ebi.ac.uk/vol1/run/ERR323/ERR3239884/NA20818.final.cram	50ff8c4d51ba311f794371f649d93d1a	ERR3239884	ERP114329	30X whole genome sequencing coverage of the 2504 Phase 3 1000 Genome samples.	NYGC	ERA1783410	2019-03-22 00:00	SRS001775	NA20818	TSI	ERX3267259	ILLUMINA	Illumina NovaSeq 6000	NA20818	ena-RUN-NYGC-22-03-2019-12:33:38:348-110	450	PAIRED		766779278	115016891700	high_cov
ftp://ftp.sra.ebi.ac.uk/vol1/run/ERR323/ERR3239885/NA20819.final.cram	8302a4a83b8c16ea97687dfce6bd8bef	ERR3239885	ERP114329	30X whole genome sequencing coverage of the 2504 Phase 3 1000 Genome samples.	NYGC	ERA1783410	2019-03-22 00:00	SRS001776	NA20819	TSI	ERX3267260	ILLUMINA	Illumina NovaSeq 6000	NA20819	ena-RUN-NYGC-22-03-2019-12:33:38:348-111	450	PAIRED		723496294	108524444100	high_cov
ftp://ftp.sra.ebi.ac.uk/vol1/run/ERR323/ERR3239886/NA20821.final.cram	6cc3b0e134d48d4832982a989beead8d	ERR3239886	ERP114329	30X whole genome sequencing coverage of the 2504 Phase 3 1000 Genome samples.	NYGC	ERA1783410	2019-03-22 00:00	SRS001778	NA20821	TSI	ERX3267261	ILLUMINA	Illumina NovaSeq 6000	NA20821	ena-RUN-NYGC-22-03-2019-12:33:38:348-112	450	PAIRED		747830332	112174549800	high_cov
ftp://ftp.sra.ebi.ac.uk/vol1/run/ERR323/ERR3239887/NA20822.final.cram	7445b4a4796e4c1f45b8d0ae6bcc41ad	ERR3239887	ERP114329	30X whole genome sequencing coverage of the 2504 Phase 3 1000 Genome samples.	NYGC	ERA1783410	2019-03-22 00:00	SRS001779	NA20822	TSI	ERX3267262	ILLUMINA	Illumina NovaSeq 6000	NA20822	ena-RUN-NYGC-22-03-2019-12:33:38:348-113	450	PAIRED		740514724	111077208600	high_cov
ftp://ftp.sra.ebi.ac.uk/vol1/run/ERR323/ERR3239888/NA20826.final.cram	a14822d4134b39e598d42994d37718fd	ERR3239888	ERP114329	30X whole genome sequencing coverage of the 2504 Phase 3 1000 Genome samples.	NYGC	ERA1783410	2019-03-22 00:00	SRS001781	NA20826	TSI	ERX3267263	ILLUMINA	Illumina NovaSeq 6000	NA20826	ena-RUN-NYGC-22-03-2019-12:33:38:348-114	450	PAIRED		839814534	125972180100	high_cov
ftp://ftp.sra.ebi.ac.uk/vol1/run/ERR323/ERR3239889/NA20827.final.cram	ba42bedde3eac44031b91ccf6c03ed2d	ERR3239889	ERP114329	30X whole genome sequencing coverage of the 2504 Phase 3 1000 Genome samples.	NYGC	ERA1783410	2019-03-22 00:00	SRS001782	NA20827	TSI	ERX3267264	ILLUMINA	Illumina NovaSeq 6000	NA20827	ena-RUN-NYGC-22-03-2019-12:33:38:348-115	450	PAIRED		918968788	137845318200	high_cov
ftp://ftp.sra.ebi.ac.uk/vol1/run/ERR323/ERR3239890/NA20828.final.cram	440c9e91c73a99a3128579dd1b348acd	ERR3239890	ERP114329	30X whole genome sequencing coverage of the 2504 Phase 3 1000 Genome samples.	NYGC	ERA1783410	2019-03-22 00:00	SRS001783	NA20828	TSI	ERX3267265	ILLUMINA	Illumina NovaSeq 6000	NA20828	ena-RUN-NYGC-22-03-2019-12:33:38:348-116	450	PAIRED		754544398	113181659700	high_cov
ftp://ftp.sra.ebi.ac.uk/vol1/run/ERR323/ERR3239891/NA20832.final.cram	97d878ead9bafcb379a5c33b78bc5fee	ERR3239891	ERP114329	30X whole genome sequencing coverage of the 2504 Phase 3 1000 Genome samples.	NYGC	ERA1783410	2019-03-22 00:00	SRS001786	NA20832	TSI	ERX3267266	ILLUMINA	Illumina NovaSeq 6000	NA20832	ena-RUN-NYGC-22-03-2019-12:33:38:348-117	450	PAIRED		750143132	112521469800	high_cov
ftp://ftp.sra.ebi.ac.uk/vol1/run/ERR323/ERR3239892/NA19222.final.cram	4ec9df373e77f8f5542a59139d56ae12	ERR3239892	ERP114329	30X whole genome sequencing coverage of the 2504 Phase 3 1000 Genome samples.	NYGC	ERA1783410	2019-03-22 00:00	SRS001802	NA19222	YRI	ERX3267267	ILLUMINA	Illumina NovaSeq 6000	NA19222	ena-RUN-NYGC-22-03-2019-12:33:38:348-118	450	PAIRED		764518866	114677829900	high_cov
ftp://ftp.sra.ebi.ac.uk/vol1/run/ERR323/ERR3239893/NA19625.final.cram	c335d4f09126998c8b50f6dd567edc37	ERR3239893	ERP114329	30X whole genome sequencing coverage of the 2504 Phase 3 1000 Genome samples.	NYGC	ERA1783410	2019-03-22 00:00	SRS003634	NA19625	ASW	ERX3267268	ILLUMINA	Illumina NovaSeq 6000	NA19625	ena-RUN-NYGC-22-03-2019-12:33:38:348-119	450	PAIRED		755077300	113261595000	high_cov
ftp://ftp.sra.ebi.ac.uk/vol1/run/ERR323/ERR3239894/NA19648.final.cram	d7ce3e6a5230ba4dd0d67740f34f90de	ERR3239894	ERP114329	30X whole genome sequencing coverage of the 2504 Phase 3 1000 Genome samples.	NYGC	ERA1783410	2019-03-22 00:00	SRS003635	NA19648	MXL	ERX3267269	ILLUMINA	Illumina NovaSeq 6000	NA19648	ena-RUN-NYGC-22-03-2019-12:33:38:348-120	450	PAIRED		755852262	113377839300	high_cov
ftp://ftp.sra.ebi.ac.uk/vol1/run/ERR323/ERR3239895/NA19649.final.cram	8f48b2d87f9dc3bc207f6eda82d9716b	ERR3239895	ERP114329	30X whole genome sequencing coverage of the 2504 Phase 3 1000 Genome samples.	NYGC	ERA1783410	2019-03-22 00:00	SRS003636	NA19649	MXL	ERX3267270	ILLUMINA	Illumina NovaSeq 6000	NA19649	ena-RUN-NYGC-22-03-2019-12:33:38:348-121	450	PAIRED		669200986	100380147900	high_cov
ftp://ftp.sra.ebi.ac.uk/vol1/run/ERR323/ERR3239896/NA19651.final.cram	66c732ba2ca65f0a197303ff9946f5bd	ERR3239896	ERP114329	30X whole genome sequencing coverage of the 2504 Phase 3 1000 Genome samples.	NYGC	ERA1783410	2019-03-22 00:00	SRS003638	NA19651	MXL	ERX3267271	ILLUMINA	Illumina NovaSeq 6000	NA19651	ena-RUN-NYGC-22-03-2019-12:33:38:348-122	450	PAIRED		704148732	105622309800	high_cov
ftp://ftp.sra.ebi.ac.uk/vol1/run/ERR323/ERR3239897/NA19652.final.cram	d3df3e9000ed690d0bee7bef7f15c6b0	ERR3239897	ERP114329	30X whole genome sequencing coverage of the 2504 Phase 3 1000 Genome samples.	NYGC	ERA1783410	2019-03-22 00:00	SRS003639	NA19652	MXL	ERX3267272	ILLUMINA	Illumina NovaSeq 6000	NA19652	ena-RUN-NYGC-22-03-2019-12:33:38:348-123	450	PAIRED		729977336	109496600400	high_cov
ftp://ftp.sra.ebi.ac.uk/vol1/run/ERR324/ERR3240228/HG00272.final.cram	2c49c9039e76096aa74b2691d7dcb723	ERR3240228	ERP114329	30X whole genome sequencing coverage of the 2504 Phase 3 1000 Genome samples.	NYGC	ERA1783410	2019-03-22 00:00	SRS008542	HG00272	FIN	ERX3267603	ILLUMINA	Illumina NovaSeq 6000	HG00272	ena-RUN-NYGC-22-03-2019-12:33:38:360-454	450	PAIRED		1019682866	152952429900	high_cov
ftp://ftp.sra.ebi.ac.uk/vol1/run/ERR324/ERR3240229/HG00273.final.cram	a5920ae9b44ae36db6c5238221f33cde	ERR3240229	ERP114329	30X whole genome sequencing coverage of the 2504 Phase 3 1000 Genome samples.	NYGC	ERA1783410	2019-03-22 00:00	SRS008543	HG00273	FIN	ERX3267604	ILLUMINA	Illumina NovaSeq 6000	HG00273	ena-RUN-NYGC-22-03-2019-12:33:38:360-455	450	PAIRED		787793630	118169044500	high_cov
ftp://ftp.sra.ebi.ac.uk/vol1/run/ERR324/ERR3240230/HG00306.final.cram	4b409a8c3b00f83407ba27535f7502b9	ERR3240230	ERP114329	30X whole genome sequencing coverage of the 2504 Phase 3 1000 Genome samples.	NYGC	ERA1783410	2019-03-22 00:00	SRS008544	HG00306	FIN	ERX3267605	ILLUMINA	Illumina NovaSeq 6000	HG00306	ena-RUN-NYGC-22-03-2019-12:33:38:360-456	450	PAIRED		746862106	112029315900	high_cov
ftp://ftp.sra.ebi.ac.uk/vol1/run/ERR324/ERR3240231/HG00308.final.cram	623f8facb2199dc334d776697c012b6b	ERR3240231	ERP114329	30X whole genome sequencing coverage of the 2504 Phase 3 1000 Genome samples.	NYGC	ERA1783410	2019-03-22 00:00	SRS008545	HG00308	FIN	ERX3267606	ILLUMINA	Illumina NovaSeq 6000	HG00308	ena-RUN-NYGC-22-03-2019-12:33:38:360-457	450	PAIRED		699115328	104867299200	high_cov
ftp://ftp.sra.ebi.ac.uk/vol1/run/ERR324/ERR3240232/HG00309.final.cram	9d27b27cb21129f102ab65ddb7c43454	ERR3240232	ERP114329	30X whole genome sequencing coverage of the 2504 Phase 3 1000 Genome samples.	NYGC	ERA1783410	2019-03-22 00:00	SRS008546	HG00309	FIN	ERX3267607	ILLUMINA	Illumina NovaSeq 6000	HG00309	ena-RUN-NYGC-22-03-2019-12:33:38:360-458	450	PAIRED		784910636	117736595400	high_cov
ftp://ftp.sra.ebi.ac.uk/vol1/run/ERR324/ERR3240233/HG00311.final.cram	1b73dbfa06609e41a348d2ae1024bf5f	ERR3240233	ERP114329	30X whole genome sequencing coverage of the 2504 Phase 3 1000 Genome samples.	NYGC	ERA1783410	2019-03-22 00:00	SRS008547	HG00311	FIN	ERX3267608	ILLUMINA	Illumina NovaSeq 6000	HG00311	ena-RUN-NYGC-22-03-2019-12:33:38:360-459	450	PAIRED		735600108	110340016200	high_cov
ftp://ftp.sra.ebi.ac.uk/vol1/run/ERR324/ERR3240234/HG00313.final.cram	069343c96e5c9f7bc20fbfb5e259c835	ERR3240234	ERP114329	30X whole genome sequencing coverage of the 2504 Phase 3 1000 Genome samples.	NYGC	ERA1783410	2019-03-22 00:00	SRS008549	HG00313	FIN	ERX3267609	ILLUMINA	Illumina NovaSeq 6000	HG00313	ena-RUN-NYGC-22-03-2019-12:33:38:360-460	450	PAIRED		812605638	121890845700	high_cov
ftp://ftp.sra.ebi.ac.uk/vol1/run/ERR324/ERR3240235/HG00315.final.cram	779194510afb70bf52dc4069c97e8b04	ERR3240235	ERP114329	30X whole genome sequencing coverage of the 2504 Phase 3 1000 Genome samples.	NYGC	ERA1783410	2019-03-22 00:00	SRS008550	HG00315	FIN	ERX3267610	ILLUMINA	Illumina NovaSeq 6000	HG00315	ena-RUN-NYGC-22-03-2019-12:33:38:360-461	450	PAIRED		720690434	108103565100	high_cov
ftp://ftp.sra.ebi.ac.uk/vol1/run/ERR324/ERR3240236/HG00318.final.cram	6a3850e329db77259a221a4d9cf4f9ab	ERR3240236	ERP114329	30X whole genome sequencing coverage of the 2504 Phase 3 1000 Genome samples.	NYGC	ERA1783410	2019-03-22 00:00	SRS008551	HG00318	FIN	ERX3267611	ILLUMINA	Illumina NovaSeq 6000	HG00318	ena-RUN-NYGC-22-03-2019-12:33:38:360-462	450	PAIRED		690386444	103557966600	high_cov
ftp://ftp.sra.ebi.ac.uk/vol1/run/ERR324/ERR3240237/HG00319.final.cram	6490bbcfa89ba3d6fb6e4b2d38773a1c	ERR3240237	ERP114329	30X whole genome sequencing coverage of the 2504 Phase 3 1000 Genome samples.	NYGC	ERA1783410	2019-03-22 00:00	SRS008552	HG00319	FIN	ERX3267612	ILLUMINA	Illumina NovaSeq 6000	HG00319	ena-RUN-NYGC-22-03-2019-12:33:38:360-463	450	PAIRED		768347606	115252140900	high_cov
ftp://ftp.sra.ebi.ac.uk/vol1/run/ERR324/ERR3240238/HG00320.final.cram	9973698b1a9ed85f9b312d27a8e666ae	ERR3240238	ERP114329	30X whole genome sequencing coverage of the 2504 Phase 3 1000 Genome samples.	NYGC	ERA1783410	2019-03-22 00:00	SRS008553	HG00320	FIN	ERX3267613	ILLUMINA	Illumina NovaSeq 6000	HG00320	ena-RUN-NYGC-22-03-2019-12:33:38:361-464	450	PAIRED		882869080	132430362000	high_cov
ftp://ftp.sra.ebi.ac.uk/vol1/run/ERR324/ERR3240239/HG00321.final.cram	ed8b8d47ba64fa47d4a132a7e92e4e41	ERR3240239	ERP114329	30X whole genome sequencing coverage of the 2504 Phase 3 1000 Genome samples.	NYGC	ERA1783410	2019-03-22 00:00	SRS008554	HG00321	FIN	ERX3267614	ILLUMINA	Illumina NovaSeq 6000	HG00321	ena-RUN-NYGC-22-03-2019-12:33:38:361-465	450	PAIRED		1243645584	186546837600	high_cov
ftp://ftp.sra.ebi.ac.uk/vol1/run/ERR324/ERR3240240/HG00323.final.cram	9698e5ed428c4eecc18e76cbb1f0b1bc	ERR3240240	ERP114329	30X whole genome sequencing coverage of the 2504 Phase 3 1000 Genome samples.	NYGC	ERA1783410	2019-03-22 00:00	SRS008555	HG00323	FIN	ERX3267615	ILLUMINA	Illumina NovaSeq 6000	HG00323	ena-RUN-NYGC-22-03-2019-12:33:38:361-466	450	PAIRED		687490912	103123636800	high_cov
ftp://ftp.sra.ebi.ac.uk/vol1/run/ERR324/ERR3240241/HG00327.final.cram	1e11a878111ffeb05108d564df991887	ERR3240241	ERP114329	30X whole genome sequencing coverage of the 2504 Phase 3 1000 Genome samples.	NYGC	ERA1783410	2019-03-22 00:00	SRS008556	HG00327	FIN	ERX3267616	ILLUMINA	Illumina NovaSeq 6000	HG00327	ena-RUN-NYGC-22-03-2019-12:33:38:361-467	450	PAIRED		756170762	113425614300	high_cov
ftp://ftp.sra.ebi.ac.uk/vol1/run/ERR324/ERR3240242/HG00328.final.cram	87bc30de6cd66fdf7a285361565bcc9e	ERR3240242	ERP114329	30X whole genome sequencing coverage of the 2504 Phase 3 1000 Genome samples.	NYGC	ERA1783410	2019-03-22 00:00	SRS008557	HG00328	FIN	ERX3267617	ILLUMINA	Illumina NovaSeq 6000	HG00328	ena-RUN-NYGC-22-03-2019-12:33:38:361-468	450	PAIRED		706396242	105959436300	high_cov
ftp://ftp.sra.ebi.ac.uk/vol1/run/ERR324/ERR3240243/HG00335.final.cram	0dfe1ec5e21191be7db9a9959a080f9d	ERR3240243	ERP114329	30X whole genome sequencing coverage of the 2504 Phase 3 1000 Genome samples.	NYGC	ERA1783410	2019-03-22 00:00	SRS008558	HG00335	FIN	ERX3267618	ILLUMINA	Illumina NovaSeq 6000	HG00335	ena-RUN-NYGC-22-03-2019-12:33:38:361-469	450	PAIRED		712428856	106864328400	high_cov
ftp://ftp.sra.ebi.ac.uk/vol1/run/ERR324/ERR3240244/HG00336.final.cram	b71696d27d3deffa4fa0a08ab1271f68	ERR3240244	ERP114329	30X whole genome sequencing coverage of the 2504 Phase 3 1000 Genome samples.	NYGC	ERA1783410	2019-03-22 00:00	SRS008559	HG00336	FIN	ERX3267619	ILLUMINA	Illumina NovaSeq 6000	HG00336	ena-RUN-NYGC-22-03-2019-12:33:38:361-470	450	PAIRED		844981244	126747186600	high_cov
ftp://ftp.sra.ebi.ac.uk/vol1/run/ERR324/ERR3240245/HG00337.final.cram	d5b748c429bb24aa1c88592fb59a1802	ERR3240245	ERP114329	30X whole genome sequencing coverage of the 2504 Phase 3 1000 Genome samples.	NYGC	ERA1783410	2019-03-22 00:00	SRS008560	HG00337	FIN	ERX3267620	ILLUMINA	Illumina NovaSeq 6000	HG00337	ena-RUN-NYGC-22-03-2019-12:33:38:361-471	450	PAIRED		709310034	106396505100	high_cov
ftp://ftp.sra.ebi.ac.uk/vol1/run/ERR324/ERR3240246/HG00338.final.cram	b4daa95cf2b1d95f0ae9131a1515448b	ERR3240246	ERP114329	30X whole genome sequencing coverage of the 2504 Phase 3 1000 Genome samples.	NYGC	ERA1783410	2019-03-22 00:00	SRS008561	HG00338	FIN	ERX3267621	ILLUMINA	Illumina NovaSeq 6000	HG00338	ena-RUN-NYGC-22-03-2019-12:33:38:361-472	450	PAIRED		785916448	117887467200	high_cov
ftp://ftp.sra.ebi.ac.uk/vol1/run/ERR324/ERR3240247/HG00339.final.cram	685b717bdd55dffc1400a275981dc8c7	ERR3240247	ERP114329	30X whole genome sequencing coverage of the 2504 Phase 3 1000 Genome samples.	NYGC	ERA1783410	2019-03-22 00:00	SRS008562	HG00339	FIN	ERX3267622	ILLUMINA	Illumina NovaSeq 6000	HG00339	ena-RUN-NYGC-22-03-2019-12:33:38:361-473	450	PAIRED		909450964	136417644600	high_cov
ftp://ftp.sra.ebi.ac.uk/vol1/run/ERR324/ERR3240248/HG00342.final.cram	879746a242430a8ba659a80fe7cb51b8	ERR3240248	ERP114329	30X whole genome sequencing coverage of the 2504 Phase 3 1000 Genome samples.	NYGC	ERA1783410	2019-03-22 00:00	SRS008563	HG00342	FIN	ERX3267623	ILLUMINA	Illumina NovaSeq 6000	HG00342	ena-RUN-NYGC-22-03-2019-12:33:38:361-474	450	PAIRED		726684342	109002651300	high_cov
ftp://ftp.sra.ebi.ac.uk/vol1/run/ERR324/ERR3240249/HG00343.final.cram	7745004ed551a65e9759f02629438985	ERR3240249	ERP114329	30X whole genome sequencing coverage of the 2504 Phase 3 1000 Genome samples.	NYGC	ERA1783410	2019-03-22 00:00	SRS008564	HG00343	FIN	ERX3267624	ILLUMINA	Illumina NovaSeq 6000	HG00343	ena-RUN-NYGC-22-03-2019-12:33:38:361-475	450	PAIRED		721087828	108163174200	high_cov
ftp://ftp.sra.ebi.ac.uk/vol1/run/ERR323/ERR3239546/NA18757.final.cram	ac529aa2c08499522fc85ae01aad03eb	ERR3239546	ERP114329	30X whole genome sequencing coverage of the 2504 Phase 3 1000 Genome samples.	NYGC	ERA1783081	2019-03-22 00:00	SRS000703	NA18757	CHB	ERX3266921	ILLUMINA	Illumina NovaSeq 6000	NA18757	ena-RUN-NYGC-22-03-2019-12:30:23:670-271	450	PAIRED		682076498	102311474700	high_cov
ftp://ftp.sra.ebi.ac.uk/vol1/run/ERR323/ERR3239547/NA18867.final.cram	d5faebda0ddf424cdbdcdc41ff1fccf8	ERR3239547	ERP114329	30X whole genome sequencing coverage of the 2504 Phase 3 1000 Genome samples.	NYGC	ERA1783081	2019-03-22 00:00	SRS000704	NA18867	YRI	ERX3266922	ILLUMINA	Illumina NovaSeq 6000	NA18867	ena-RUN-NYGC-22-03-2019-12:30:23:670-272	450	PAIRED		750714470	112607170500	high_cov
ftp://ftp.sra.ebi.ac.uk/vol1/run/ERR323/ERR3239548/NA18868.final.cram	4596b02297df79f1411a6817efdd215c	ERR3239548	ERP114329	30X whole genome sequencing coverage of the 2504 Phase 3 1000 Genome samples.	NYGC	ERA1783081	2019-03-22 00:00	SRS000705	NA18868	YRI	ERX3266923	ILLUMINA	Illumina NovaSeq 6000	NA18868	ena-RUN-NYGC-22-03-2019-12:30:23:670-273	450	PAIRED		735663004	110349450600	high_cov
ftp://ftp.sra.ebi.ac.uk/vol1/run/ERR323/ERR3239549/NA18873.final.cram	1cb961f72df15499768db822d46dabfb	ERR3239549	ERP114329	30X whole genome sequencing coverage of the 2504 Phase 3 1000 Genome samples.	NYGC	ERA1783081	2019-03-22 00:00	SRS000706	NA18873	YRI	ERX3266924	ILLUMINA	Illumina NovaSeq 6000	NA18873	ena-RUN-NYGC-22-03-2019-12:30:23:670-274	450	PAIRED		736311044	110446656600	high_cov
ftp://ftp.sra.ebi.ac.uk/vol1/run/ERR323/ERR3239550/NA18908.final.cram	cab5935df8762f89d68e978bc2eb8cf5	ERR3239550	ERP114329	30X whole genome sequencing coverage of the 2504 Phase 3 1000 Genome samples.	NYGC	ERA1783081	2019-03-22 00:00	SRS000708	NA18908	YRI	ERX3266925	ILLUMINA	Illumina NovaSeq 6000	NA18908	ena-RUN-NYGC-22-03-2019-12:30:23:670-275	450	PAIRED		765250890	114787633500	high_cov
ftp://ftp.sra.ebi.ac.uk/vol1/run/ERR323/ERR3239551/NA18910.final.cram	1fecf2f93f2aa9fb92f9a47a065aa091	ERR3239551	ERP114329	30X whole genome sequencing coverage of the 2504 Phase 3 1000 Genome samples.	NYGC	ERA1783081	2019-03-22 00:00	SRS000709	NA18910	YRI	ERX3266926	ILLUMINA	Illumina NovaSeq 6000	NA18910	ena-RUN-NYGC-22-03-2019-12:30:23:670-276	450	PAIRED		754200526	113130078900	high_cov
ftp://ftp.sra.ebi.ac.uk/vol1/run/ERR323/ERR3239552/NA18917.final.cram	1aba3215ab1f2b57f7414c8f20b07e6a	ERR3239552	ERP114329	30X whole genome sequencing coverage of the 2504 Phase 3 1000 Genome samples.	NYGC	ERA1783081	2019-03-22 00:00	SRS000710	NA18917	YRI	ERX3266927	ILLUMINA	Illumina NovaSeq 6000	NA18917	ena-RUN-NYGC-22-03-2019-12:30:23:670-277	450	PAIRED		746671118	112000667700	high_cov
ftp://ftp.sra.ebi.ac.uk/vol1/run/ERR323/ERR3239553/NA18923.final.cram	7475915e5da2bf14233d467a6d6c1a36	ERR3239553	ERP114329	30X whole genome sequencing coverage of the 2504 Phase 3 1000 Genome samples.	NYGC	ERA1783081	2019-03-22 00:00	SRS000711	NA18923	YRI	ERX3266928	ILLUMINA	Illumina NovaSeq 6000	NA18923	ena-RUN-NYGC-22-03-2019-12:30:23:670-278	450	PAIRED		756707506	113506125900	high_cov
ftp://ftp.sra.ebi.ac.uk/vol1/run/ERR323/ERR3239554/NA18924.final.cram	19e476370e9e4bf41ef76f6865ce78f1	ERR3239554	ERP114329	30X whole genome sequencing coverage of the 2504 Phase 3 1000 Genome samples.	NYGC	ERA1783081	2019-03-22 00:00	SRS000712	NA18924	YRI	ERX3266929	ILLUMINA	Illumina NovaSeq 6000	NA18924	ena-RUN-NYGC-22-03-2019-12:30:23:670-279	450	PAIRED		768821390	115323208500	high_cov
ftp://ftp.sra.ebi.ac.uk/vol1/run/ERR323/ERR3239555/NA18933.final.cram	993372dc77ab442e7630b6b35bb71a8a	ERR3239555	ERP114329	30X whole genome sequencing coverage of the 2504 Phase 3 1000 Genome samples.	NYGC	ERA1783081	2019-03-22 00:00	SRS000713	NA18933	YRI	ERX3266930	ILLUMINA	Illumina NovaSeq 6000	NA18933	ena-RUN-NYGC-22-03-2019-12:30:23:670-280	450	PAIRED		697157140	104573571000	high_cov
ftp://ftp.sra.ebi.ac.uk/vol1/run/ERR323/ERR3239556/NA18934.final.cram	2660d0afa653c1e88fdb11982ee2e010	ERR3239556	ERP114329	30X whole genome sequencing coverage of the 2504 Phase 3 1000 Genome samples.	NYGC	ERA1783081	2019-03-22 00:00	SRS000714	NA18934	YRI	ERX3266931	ILLUMINA	Illumina NovaSeq 6000	NA18934	ena-RUN-NYGC-22-03-2019-12:30:23:670-281	450	PAIRED		684530154	102679523100	high_cov
ftp://ftp.sra.ebi.ac.uk/vol1/run/ERR323/ERR3239557/NA18939.final.cram	836d4516fac9bea99ff992300ea8ec42	ERR3239557	ERP114329	30X whole genome sequencing coverage of the 2504 Phase 3 1000 Genome samples.	NYGC	ERA1783081	2019-03-22 00:00	SRS000715	NA18939	JPT	ERX3266932	ILLUMINA	Illumina NovaSeq 6000	NA18939	ena-RUN-NYGC-22-03-2019-12:30:23:670-282	450	PAIRED		722484412	108372661800	high_cov
ftp://ftp.sra.ebi.ac.uk/vol1/run/ERR323/ERR3239558/NA18941.final.cram	612b330d8f9878c913af0c14d230de2d	ERR3239558	ERP114329	30X whole genome sequencing coverage of the 2504 Phase 3 1000 Genome samples.	NYGC	ERA1783081	2019-03-22 00:00	SRS000716	NA18941	JPT	ERX3266933	ILLUMINA	Illumina NovaSeq 6000	NA18941	ena-RUN-NYGC-22-03-2019-12:30:23:670-283	450	PAIRED		733744816	110061722400	high_cov
ftp://ftp.sra.ebi.ac.uk/vol1/run/ERR323/ERR3239559/NA18946.final.cram	9936c54a068e0775739ae05b386c9508	ERR3239559	ERP114329	30X whole genome sequencing coverage of the 2504 Phase 3 1000 Genome samples.	NYGC	ERA1783081	2019-03-22 00:00	SRS000717	NA18946	JPT	ERX3266934	ILLUMINA	Illumina NovaSeq 6000	NA18946	ena-RUN-NYGC-22-03-2019-12:30:23:670-284	450	PAIRED		683419586	102512937900	high_cov
ftp://ftp.sra.ebi.ac.uk/vol1/run/ERR323/ERR3239560/NA18954.final.cram	f6a01662a144dd32980f713cdbbf6453	ERR3239560	ERP114329	30X whole genome sequencing coverage of the 2504 Phase 3 1000 Genome samples.	NYGC	ERA1783081	2019-03-22 00:00	SRS000718	NA18954	JPT	ERX3266935	ILLUMINA	Illumina NovaSeq 6000	NA18954	ena-RUN-NYGC-22-03-2019-12:30:23:670-285	450	PAIRED		788466630	118269994500	high_cov
ftp://ftp.sra.ebi.ac.uk/vol1/run/ERR323/ERR3239561/NA18957.final.cram	8909651f6fc06336082d679693827eb4	ERR3239561	ERP114329	30X whole genome sequencing coverage of the 2504 Phase 3 1000 Genome samples.	NYGC	ERA1783081	2019-03-22 00:00	SRS000720	NA18957	JPT	ERX3266936	ILLUMINA	Illumina NovaSeq 6000	NA18957	ena-RUN-NYGC-22-03-2019-12:30:23:670-286	450	PAIRED		694045960	104106894000	high_cov
ftp://ftp.sra.ebi.ac.uk/vol1/run/ERR323/ERR3239562/NA18962.final.cram	a9f52e07c9b6e60ada7fae4a7314a3ef	ERR3239562	ERP114329	30X whole genome sequencing coverage of the 2504 Phase 3 1000 Genome samples.	NYGC	ERA1783081	2019-03-22 00:00	SRS000721	NA18962	JPT	ERX3266937	ILLUMINA	Illumina NovaSeq 6000	NA18962	ena-RUN-NYGC-22-03-2019-12:30:23:670-287	450	PAIRED		761794352	114269152800	high_cov
ftp://ftp.sra.ebi.ac.uk/vol1/run/ERR323/ERR3239563/NA18963.final.cram	fb73546a0f973b23aef198269afb5329	ERR3239563	ERP114329	30X whole genome sequencing coverage of the 2504 Phase 3 1000 Genome samples.	NYGC	ERA1783081	2019-03-22 00:00	SRS000722	NA18963	JPT	ERX3266938	ILLUMINA	Illumina NovaSeq 6000	NA18963	ena-RUN-NYGC-22-03-2019-12:30:23:670-288	450	PAIRED		736795490	110519323500	high_cov
ftp://ftp.sra.ebi.ac.uk/vol1/run/ERR323/ERR3239564/NA18966.final.cram	07080215519449ef9c93d3f789a3d3f0	ERR3239564	ERP114329	30X whole genome sequencing coverage of the 2504 Phase 3 1000 Genome samples.	NYGC	ERA1783081	2019-03-22 00:00	SRS000723	NA18966	JPT	ERX3266939	ILLUMINA	Illumina NovaSeq 6000	NA18966	ena-RUN-NYGC-22-03-2019-12:30:23:670-289	450	PAIRED		798238582	119735787300	high_cov
ftp://ftp.sra.ebi.ac.uk/vol1/run/ERR323/ERR3239565/NA18977.final.cram	75632c2ca7db60ffe17645e3d7a94075	ERR3239565	ERP114329	30X whole genome sequencing coverage of the 2504 Phase 3 1000 Genome samples.	NYGC	ERA1783081	2019-03-22 00:00	SRS000724	NA18977	JPT	ERX3266940	ILLUMINA	Illumina NovaSeq 6000	NA18977	ena-RUN-NYGC-22-03-2019-12:30:23:670-290	450	PAIRED		731024204	109653630600	high_cov
ftp://ftp.sra.ebi.ac.uk/vol1/run/ERR323/ERR3239566/NA18978.final.cram	0abd4042a3c2fd626155482837e9991f	ERR3239566	ERP114329	30X whole genome sequencing coverage of the 2504 Phase 3 1000 Genome samples.	NYGC	ERA1783081	2019-03-22 00:00	SRS000725	NA18978	JPT	ERX3266941	ILLUMINA	Illumina NovaSeq 6000	NA18978	ena-RUN-NYGC-22-03-2019-12:30:23:670-291	450	PAIRED		729708144	109456221600	high_cov
ftp://ftp.sra.ebi.ac.uk/vol1/run/ERR323/ERR3239567/NA18979.final.cram	921f509fa6e999dad7f967df51861184	ERR3239567	ERP114329	30X whole genome sequencing coverage of the 2504 Phase 3 1000 Genome samples.	NYGC	ERA1783081	2019-03-22 00:00	SRS000726	NA18979	JPT	ERX3266942	ILLUMINA	Illumina NovaSeq 6000	NA18979	ena-RUN-NYGC-22-03-2019-12:30:23:670-292	450	PAIRED		847425652	127113847800	high_cov
ftp://ftp.sra.ebi.ac.uk/vol1/run/ERR323/ERR3239898/NA19654.final.cram	096c6989d103030263ee3c2ae8867c52	ERR3239898	ERP114329	30X whole genome sequencing coverage of the 2504 Phase 3 1000 Genome samples.	NYGC	ERA1783410	2019-03-22 00:00	SRS003641	NA19654	MXL	ERX3267273	ILLUMINA	Illumina NovaSeq 6000	NA19654	ena-RUN-NYGC-22-03-2019-12:33:38:348-124	450	PAIRED		728476360	109271454000	high_cov
ftp://ftp.sra.ebi.ac.uk/vol1/run/ERR323/ERR3239899/NA19655.final.cram	e1821e78ef6bc2d06cac78a920faff70	ERR3239899	ERP114329	30X whole genome sequencing coverage of the 2504 Phase 3 1000 Genome samples.	NYGC	ERA1783410	2019-03-22 00:00	SRS003642	NA19655	MXL	ERX3267274	ILLUMINA	Illumina NovaSeq 6000	NA19655	ena-RUN-NYGC-22-03-2019-12:33:38:348-125	450	PAIRED		759373168	113905975200	high_cov
ftp://ftp.sra.ebi.ac.uk/vol1/run/ERR323/ERR3239900/NA19657.final.cram	aba440e95698e8d5b5a8d2901e238c7d	ERR3239900	ERP114329	30X whole genome sequencing coverage of the 2504 Phase 3 1000 Genome samples.	NYGC	ERA1783410	2019-03-22 00:00	SRS003644	NA19657	MXL	ERX3267275	ILLUMINA	Illumina NovaSeq 6000	NA19657	ena-RUN-NYGC-22-03-2019-12:33:38:348-126	450	PAIRED		670084928	100512739200	high_cov
ftp://ftp.sra.ebi.ac.uk/vol1/run/ERR323/ERR3239901/NA19658.final.cram	78fbb5afd1bf43c590a6875e0406e16c	ERR3239901	ERP114329	30X whole genome sequencing coverage of the 2504 Phase 3 1000 Genome samples.	NYGC	ERA1783410	2019-03-22 00:00	SRS003645	NA19658	MXL	ERX3267276	ILLUMINA	Illumina NovaSeq 6000	NA19658	ena-RUN-NYGC-22-03-2019-12:33:38:348-127	450	PAIRED		737886776	110683016400	high_cov
ftp://ftp.sra.ebi.ac.uk/vol1/run/ERR323/ERR3239902/NA19661.final.cram	17e157b56eb82f187ce71c5686e9f8c2	ERR3239902	ERP114329	30X whole genome sequencing coverage of the 2504 Phase 3 1000 Genome samples.	NYGC	ERA1783410	2019-03-22 00:00	SRS003648	NA19661	MXL	ERX3267277	ILLUMINA	Illumina NovaSeq 6000	NA19661	ena-RUN-NYGC-22-03-2019-12:33:38:348-128	450	PAIRED		720673992	108101098800	high_cov
ftp://ftp.sra.ebi.ac.uk/vol1/run/ERR323/ERR3239903/NA19663.final.cram	088f6d43a20f51c17b92deb4730923f2	ERR3239903	ERP114329	30X whole genome sequencing coverage of the 2504 Phase 3 1000 Genome samples.	NYGC	ERA1783410	2019-03-22 00:00	SRS003650	NA19663	MXL	ERX3267278	ILLUMINA	Illumina NovaSeq 6000	NA19663	ena-RUN-NYGC-22-03-2019-12:33:38:348-129	450	PAIRED		674625166	101193774900	high_cov
ftp://ftp.sra.ebi.ac.uk/vol1/run/ERR323/ERR3239904/NA19664.final.cram	15ad0116bf46c8448e118fa492d2896a	ERR3239904	ERP114329	30X whole genome sequencing coverage of the 2504 Phase 3 1000 Genome samples.	NYGC	ERA1783410	2019-03-22 00:00	SRS003651	NA19664	MXL	ERX3267279	ILLUMINA	Illumina NovaSeq 6000	NA19664	ena-RUN-NYGC-22-03-2019-12:33:38:348-130	450	PAIRED		686113802	102917070300	high_cov
ftp://ftp.sra.ebi.ac.uk/vol1/run/ERR323/ERR3239905/NA19669.final.cram	24c5e7e6fd9ce028addde8b78ffc5617	ERR3239905	ERP114329	30X whole genome sequencing coverage of the 2504 Phase 3 1000 Genome samples.	NYGC	ERA1783410	2019-03-22 00:00	SRS003653	NA19669	MXL	ERX3267280	ILLUMINA	Illumina NovaSeq 6000	NA19669	ena-RUN-NYGC-22-03-2019-12:33:38:348-131	450	PAIRED		717187440	107578116000	high_cov
ftp://ftp.sra.ebi.ac.uk/vol1/run/ERR323/ERR3239906/NA19670.final.cram	bd98e8f0f02f59e0b566abf322121452	ERR3239906	ERP114329	30X whole genome sequencing coverage of the 2504 Phase 3 1000 Genome samples.	NYGC	ERA1783410	2019-03-22 00:00	SRS003654	NA19670	MXL	ERX3267281	ILLUMINA	Illumina NovaSeq 6000	NA19670	ena-RUN-NYGC-22-03-2019-12:33:38:348-132	450	PAIRED		766543332	114981499800	high_cov
ftp://ftp.sra.ebi.ac.uk/vol1/run/ERR323/ERR3239907/NA19676.final.cram	4998da0197cfaeefcb9b65d14388d3eb	ERR3239907	ERP114329	30X whole genome sequencing coverage of the 2504 Phase 3 1000 Genome samples.	NYGC	ERA1783410	2019-03-22 00:00	SRS003657	NA19676	MXL	ERX3267282	ILLUMINA	Illumina NovaSeq 6000	NA19676	ena-RUN-NYGC-22-03-2019-12:33:38:348-133	450	PAIRED		692986610	103947991500	high_cov
ftp://ftp.sra.ebi.ac.uk/vol1/run/ERR323/ERR3239908/NA19678.final.cram	1d38e552ee9e2da55bfe63a6f66cebcc	ERR3239908	ERP114329	30X whole genome sequencing coverage of the 2504 Phase 3 1000 Genome samples.	NYGC	ERA1783410	2019-03-22 00:00	SRS003659	NA19678	MXL	ERX3267283	ILLUMINA	Illumina NovaSeq 6000	NA19678	ena-RUN-NYGC-22-03-2019-12:33:38:349-134	450	PAIRED		1008120522	151218078300	high_cov
ftp://ftp.sra.ebi.ac.uk/vol1/run/ERR323/ERR3239909/NA19679.final.cram	1e07560cea9261e1bdae4b1b7d0932e6	ERR3239909	ERP114329	30X whole genome sequencing coverage of the 2504 Phase 3 1000 Genome samples.	NYGC	ERA1783410	2019-03-22 00:00	SRS003660	NA19679	MXL	ERX3267284	ILLUMINA	Illumina NovaSeq 6000	NA19679	ena-RUN-NYGC-22-03-2019-12:33:38:349-135	450	PAIRED		734389556	110158433400	high_cov
ftp://ftp.sra.ebi.ac.uk/vol1/run/ERR323/ERR3239910/NA19681.final.cram	69dddb05c134699879520dff5dcb6460	ERR3239910	ERP114329	30X whole genome sequencing coverage of the 2504 Phase 3 1000 Genome samples.	NYGC	ERA1783410	2019-03-22 00:00	SRS003662	NA19681	MXL	ERX3267285	ILLUMINA	Illumina NovaSeq 6000	NA19681	ena-RUN-NYGC-22-03-2019-12:33:38:349-136	450	PAIRED		677515724	101627358600	high_cov
ftp://ftp.sra.ebi.ac.uk/vol1/run/ERR323/ERR3239911/NA19682.final.cram	5eceac3a29c5ee19bd7c7f7c27ed2476	ERR3239911	ERP114329	30X whole genome sequencing coverage of the 2504 Phase 3 1000 Genome samples.	NYGC	ERA1783410	2019-03-22 00:00	SRS003663	NA19682	MXL	ERX3267286	ILLUMINA	Illumina NovaSeq 6000	NA19682	ena-RUN-NYGC-22-03-2019-12:33:38:349-137	450	PAIRED		713857694	107078654100	high_cov
ftp://ftp.sra.ebi.ac.uk/vol1/run/ERR323/ERR3239912/NA19684.final.cram	504724e430731c87e07b0029beea3553	ERR3239912	ERP114329	30X whole genome sequencing coverage of the 2504 Phase 3 1000 Genome samples.	NYGC	ERA1783410	2019-03-22 00:00	SRS003665	NA19684	MXL	ERX3267287	ILLUMINA	Illumina NovaSeq 6000	NA19684	ena-RUN-NYGC-22-03-2019-12:33:38:349-138	450	PAIRED		749506364	112425954600	high_cov
ftp://ftp.sra.ebi.ac.uk/vol1/run/ERR323/ERR3239913/NA19700.final.cram	26b9fdfd02c239bc043d4578bf52c98b	ERR3239913	ERP114329	30X whole genome sequencing coverage of the 2504 Phase 3 1000 Genome samples.	NYGC	ERA1783410	2019-03-22 00:00	SRS003668	NA19700	ASW	ERX3267288	ILLUMINA	Illumina NovaSeq 6000	NA19700	ena-RUN-NYGC-22-03-2019-12:33:38:349-139	450	PAIRED		744943548	111741532200	high_cov
ftp://ftp.sra.ebi.ac.uk/vol1/run/ERR323/ERR3239914/NA19701.final.cram	315389c99e6562cb10d730ced0fa5d19	ERR3239914	ERP114329	30X whole genome sequencing coverage of the 2504 Phase 3 1000 Genome samples.	NYGC	ERA1783410	2019-03-22 00:00	SRS003669	NA19701	ASW	ERX3267289	ILLUMINA	Illumina NovaSeq 6000	NA19701	ena-RUN-NYGC-22-03-2019-12:33:38:349-140	450	PAIRED		767032408	115054861200	high_cov
ftp://ftp.sra.ebi.ac.uk/vol1/run/ERR323/ERR3239915/NA19703.final.cram	36db4584db8505eea8d93fd1913940bd	ERR3239915	ERP114329	30X whole genome sequencing coverage of the 2504 Phase 3 1000 Genome samples.	NYGC	ERA1783410	2019-03-22 00:00	SRS003671	NA19703	ASW	ERX3267290	ILLUMINA	Illumina NovaSeq 6000	NA19703	ena-RUN-NYGC-22-03-2019-12:33:38:349-141	450	PAIRED		753481220	113022183000	high_cov
ftp://ftp.sra.ebi.ac.uk/vol1/run/ERR323/ERR3239916/NA19704.final.cram	a8d4d535378d5a266b0e39ebd101213e	ERR3239916	ERP114329	30X whole genome sequencing coverage of the 2504 Phase 3 1000 Genome samples.	NYGC	ERA1783410	2019-03-22 00:00	SRS003672	NA19704	ASW	ERX3267291	ILLUMINA	Illumina NovaSeq 6000	NA19704	ena-RUN-NYGC-22-03-2019-12:33:38:349-142	450	PAIRED		730377750	109556662500	high_cov
ftp://ftp.sra.ebi.ac.uk/vol1/run/ERR323/ERR3239917/NA19707.final.cram	ae2016d61a44fbbf5ed71be3cdc9910b	ERR3239917	ERP114329	30X whole genome sequencing coverage of the 2504 Phase 3 1000 Genome samples.	NYGC	ERA1783410	2019-03-22 00:00	SRS003674	NA19707	ASW	ERX3267292	ILLUMINA	Illumina NovaSeq 6000	NA19707	ena-RUN-NYGC-22-03-2019-12:33:38:349-143	450	PAIRED		723853000	108577950000	high_cov
ftp://ftp.sra.ebi.ac.uk/vol1/run/ERR323/ERR3239918/NA19711.final.cram	4287a659b36fdeb98c023a3f764a5399	ERR3239918	ERP114329	30X whole genome sequencing coverage of the 2504 Phase 3 1000 Genome samples.	NYGC	ERA1783410	2019-03-22 00:00	SRS003676	NA19711	ASW	ERX3267293	ILLUMINA	Illumina NovaSeq 6000	NA19711	ena-RUN-NYGC-22-03-2019-12:33:38:349-144	450	PAIRED		700526594	105078989100	high_cov
ftp://ftp.sra.ebi.ac.uk/vol1/run/ERR323/ERR3239919/NA19712.final.cram	fa4d8e7e824b0214e3d55a971f2ac670	ERR3239919	ERP114329	30X whole genome sequencing coverage of the 2504 Phase 3 1000 Genome samples.	NYGC	ERA1783410	2019-03-22 00:00	SRS003677	NA19712	ASW	ERX3267294	ILLUMINA	Illumina NovaSeq 6000	NA19712	ena-RUN-NYGC-22-03-2019-12:33:38:349-145	450	PAIRED		703593272	105538990800	high_cov
ftp://ftp.sra.ebi.ac.uk/vol1/run/ERR324/ERR3240250/HG00344.final.cram	f9eeffc034a465aa4de7b85e81155032	ERR3240250	ERP114329	30X whole genome sequencing coverage of the 2504 Phase 3 1000 Genome samples.	NYGC	ERA1783410	2019-03-22 00:00	SRS008565	HG00344	FIN	ERX3267625	ILLUMINA	Illumina NovaSeq 6000	HG00344	ena-RUN-NYGC-22-03-2019-12:33:38:361-476	450	PAIRED		770524092	115578613800	high_cov
ftp://ftp.sra.ebi.ac.uk/vol1/run/ERR324/ERR3240251/HG00345.final.cram	b52ab11d47a2480df3754a3450bee44a	ERR3240251	ERP114329	30X whole genome sequencing coverage of the 2504 Phase 3 1000 Genome samples.	NYGC	ERA1783410	2019-03-22 00:00	SRS008566	HG00345	FIN	ERX3267626	ILLUMINA	Illumina NovaSeq 6000	HG00345	ena-RUN-NYGC-22-03-2019-12:33:38:361-477	450	PAIRED		740823146	111123471900	high_cov
ftp://ftp.sra.ebi.ac.uk/vol1/run/ERR324/ERR3240252/HG00346.final.cram	46056fdb1d832faeaa1ef7f123fa6c90	ERR3240252	ERP114329	30X whole genome sequencing coverage of the 2504 Phase 3 1000 Genome samples.	NYGC	ERA1783410	2019-03-22 00:00	SRS008567	HG00346	FIN	ERX3267627	ILLUMINA	Illumina NovaSeq 6000	HG00346	ena-RUN-NYGC-22-03-2019-12:33:38:361-478	450	PAIRED		692893678	103934051700	high_cov
ftp://ftp.sra.ebi.ac.uk/vol1/run/ERR324/ERR3240253/HG00349.final.cram	b0c34c3a9dc894fdb26cb822dab82297	ERR3240253	ERP114329	30X whole genome sequencing coverage of the 2504 Phase 3 1000 Genome samples.	NYGC	ERA1783410	2019-03-22 00:00	SRS008568	HG00349	FIN	ERX3267628	ILLUMINA	Illumina NovaSeq 6000	HG00349	ena-RUN-NYGC-22-03-2019-12:33:38:361-479	450	PAIRED		819990926	122998638900	high_cov
ftp://ftp.sra.ebi.ac.uk/vol1/run/ERR324/ERR3240254/HG00350.final.cram	26c14bce2fd46c816748d78df7d614ee	ERR3240254	ERP114329	30X whole genome sequencing coverage of the 2504 Phase 3 1000 Genome samples.	NYGC	ERA1783410	2019-03-22 00:00	SRS008569	HG00350	FIN	ERX3267629	ILLUMINA	Illumina NovaSeq 6000	HG00350	ena-RUN-NYGC-22-03-2019-12:33:38:361-480	450	PAIRED		1063913008	159586951200	high_cov
ftp://ftp.sra.ebi.ac.uk/vol1/run/ERR324/ERR3240255/HG00351.final.cram	d5f09a59e48d1872690514370ed557a9	ERR3240255	ERP114329	30X whole genome sequencing coverage of the 2504 Phase 3 1000 Genome samples.	NYGC	ERA1783410	2019-03-22 00:00	SRS008570	HG00351	FIN	ERX3267630	ILLUMINA	Illumina NovaSeq 6000	HG00351	ena-RUN-NYGC-22-03-2019-12:33:38:361-481	450	PAIRED		669901866	100485279900	high_cov
ftp://ftp.sra.ebi.ac.uk/vol1/run/ERR324/ERR3240256/HG00353.final.cram	6732c5cb55de93f9c8651c063bdf7872	ERR3240256	ERP114329	30X whole genome sequencing coverage of the 2504 Phase 3 1000 Genome samples.	NYGC	ERA1783410	2019-03-22 00:00	SRS008571	HG00353	FIN	ERX3267631	ILLUMINA	Illumina NovaSeq 6000	HG00353	ena-RUN-NYGC-22-03-2019-12:33:38:361-482	450	PAIRED		735072184	110260827600	high_cov
ftp://ftp.sra.ebi.ac.uk/vol1/run/ERR324/ERR3240257/HG00355.final.cram	55b8bb89feb81a829cac7c8e0b68bc8b	ERR3240257	ERP114329	30X whole genome sequencing coverage of the 2504 Phase 3 1000 Genome samples.	NYGC	ERA1783410	2019-03-22 00:00	SRS008572	HG00355	FIN	ERX3267632	ILLUMINA	Illumina NovaSeq 6000	HG00355	ena-RUN-NYGC-22-03-2019-12:33:38:361-483	450	PAIRED		1066459310	159968896500	high_cov
ftp://ftp.sra.ebi.ac.uk/vol1/run/ERR324/ERR3240258/HG00356.final.cram	f375defb2e46bcfff056f735050d5de1	ERR3240258	ERP114329	30X whole genome sequencing coverage of the 2504 Phase 3 1000 Genome samples.	NYGC	ERA1783410	2019-03-22 00:00	SRS008573	HG00356	FIN	ERX3267633	ILLUMINA	Illumina NovaSeq 6000	HG00356	ena-RUN-NYGC-22-03-2019-12:33:38:361-484	450	PAIRED		748814270	112322140500	high_cov
ftp://ftp.sra.ebi.ac.uk/vol1/run/ERR324/ERR3240259/HG00357.final.cram	482f8dc4b4c60c619753ec1606e73e7f	ERR3240259	ERP114329	30X whole genome sequencing coverage of the 2504 Phase 3 1000 Genome samples.	NYGC	ERA1783410	2019-03-22 00:00	SRS008574	HG00357	FIN	ERX3267634	ILLUMINA	Illumina NovaSeq 6000	HG00357	ena-RUN-NYGC-22-03-2019-12:33:38:361-485	450	PAIRED		766174644	114926196600	high_cov
ftp://ftp.sra.ebi.ac.uk/vol1/run/ERR324/ERR3240260/HG00358.final.cram	5bf1a6a25ea903fbd1aa630f98a1dd38	ERR3240260	ERP114329	30X whole genome sequencing coverage of the 2504 Phase 3 1000 Genome samples.	NYGC	ERA1783410	2019-03-22 00:00	SRS008575	HG00358	FIN	ERX3267635	ILLUMINA	Illumina NovaSeq 6000	HG00358	ena-RUN-NYGC-22-03-2019-12:33:38:361-486	450	PAIRED		801960714	120294107100	high_cov
ftp://ftp.sra.ebi.ac.uk/vol1/run/ERR324/ERR3240261/HG00360.final.cram	8f999f7d23af96d0aa237d7e43ab60cc	ERR3240261	ERP114329	30X whole genome sequencing coverage of the 2504 Phase 3 1000 Genome samples.	NYGC	ERA1783410	2019-03-22 00:00	SRS008577	HG00360	FIN	ERX3267636	ILLUMINA	Illumina NovaSeq 6000	HG00360	ena-RUN-NYGC-22-03-2019-12:33:38:361-487	450	PAIRED		716408570	107461285500	high_cov
ftp://ftp.sra.ebi.ac.uk/vol1/run/ERR324/ERR3240262/HG00361.final.cram	a8f41ae2d4adb19abcef84964179aae1	ERR3240262	ERP114329	30X whole genome sequencing coverage of the 2504 Phase 3 1000 Genome samples.	NYGC	ERA1783410	2019-03-22 00:00	SRS008578	HG00361	FIN	ERX3267637	ILLUMINA	Illumina NovaSeq 6000	HG00361	ena-RUN-NYGC-22-03-2019-12:33:38:361-488	450	PAIRED		734502652	110175397800	high_cov
ftp://ftp.sra.ebi.ac.uk/vol1/run/ERR324/ERR3240263/HG00362.final.cram	8b020db900d3ad7d76a5b48ca3d9e3f7	ERR3240263	ERP114329	30X whole genome sequencing coverage of the 2504 Phase 3 1000 Genome samples.	NYGC	ERA1783410	2019-03-22 00:00	SRS008579	HG00362	FIN	ERX3267638	ILLUMINA	Illumina NovaSeq 6000	HG00362	ena-RUN-NYGC-22-03-2019-12:33:38:361-489	450	PAIRED		767582150	115137322500	high_cov
ftp://ftp.sra.ebi.ac.uk/vol1/run/ERR324/ERR3240264/HG00364.final.cram	2da31c15aa41519864b7930486f1f986	ERR3240264	ERP114329	30X whole genome sequencing coverage of the 2504 Phase 3 1000 Genome samples.	NYGC	ERA1783410	2019-03-22 00:00	SRS008580	HG00364	FIN	ERX3267639	ILLUMINA	Illumina NovaSeq 6000	HG00364	ena-RUN-NYGC-22-03-2019-12:33:38:361-490	450	PAIRED		734815942	110222391300	high_cov
ftp://ftp.sra.ebi.ac.uk/vol1/run/ERR324/ERR3240265/HG00365.final.cram	afd208406b10fc73a47be986f3b506c1	ERR3240265	ERP114329	30X whole genome sequencing coverage of the 2504 Phase 3 1000 Genome samples.	NYGC	ERA1783410	2019-03-22 00:00	SRS008581	HG00365	FIN	ERX3267640	ILLUMINA	Illumina NovaSeq 6000	HG00365	ena-RUN-NYGC-22-03-2019-12:33:38:362-491	450	PAIRED		743268858	111490328700	high_cov
ftp://ftp.sra.ebi.ac.uk/vol1/run/ERR324/ERR3240266/HG00366.final.cram	937f98a99a05fc943ef98ce8d703e7e0	ERR3240266	ERP114329	30X whole genome sequencing coverage of the 2504 Phase 3 1000 Genome samples.	NYGC	ERA1783410	2019-03-22 00:00	SRS008582	HG00366	FIN	ERX3267641	ILLUMINA	Illumina NovaSeq 6000	HG00366	ena-RUN-NYGC-22-03-2019-12:33:38:362-492	450	PAIRED		651187002	97678050300	high_cov
ftp://ftp.sra.ebi.ac.uk/vol1/run/ERR324/ERR3240267/HG00367.final.cram	53dc65d1d4eac8058a2ec05125f5178a	ERR3240267	ERP114329	30X whole genome sequencing coverage of the 2504 Phase 3 1000 Genome samples.	NYGC	ERA1783410	2019-03-22 00:00	SRS008583	HG00367	FIN	ERX3267642	ILLUMINA	Illumina NovaSeq 6000	HG00367	ena-RUN-NYGC-22-03-2019-12:33:38:362-493	450	PAIRED		713769242	107065386300	high_cov
ftp://ftp.sra.ebi.ac.uk/vol1/run/ERR324/ERR3240268/HG00368.final.cram	dff9821109ed42aeb6a65f59c4efde26	ERR3240268	ERP114329	30X whole genome sequencing coverage of the 2504 Phase 3 1000 Genome samples.	NYGC	ERA1783410	2019-03-22 00:00	SRS008584	HG00368	FIN	ERX3267643	ILLUMINA	Illumina NovaSeq 6000	HG00368	ena-RUN-NYGC-22-03-2019-12:33:38:362-494	450	PAIRED		729739420	109460913000	high_cov
ftp://ftp.sra.ebi.ac.uk/vol1/run/ERR324/ERR3240269/HG00369.final.cram	597e570fb515e70ed4f8ae81250245cc	ERR3240269	ERP114329	30X whole genome sequencing coverage of the 2504 Phase 3 1000 Genome samples.	NYGC	ERA1783410	2019-03-22 00:00	SRS008585	HG00369	FIN	ERX3267644	ILLUMINA	Illumina NovaSeq 6000	HG00369	ena-RUN-NYGC-22-03-2019-12:33:38:362-495	450	PAIRED		1028974028	154346104200	high_cov
ftp://ftp.sra.ebi.ac.uk/vol1/run/ERR324/ERR3240270/HG00371.final.cram	f70424722f3da4f73c8c1e72d1034dae	ERR3240270	ERP114329	30X whole genome sequencing coverage of the 2504 Phase 3 1000 Genome samples.	NYGC	ERA1783410	2019-03-22 00:00	SRS008586	HG00371	FIN	ERX3267645	ILLUMINA	Illumina NovaSeq 6000	HG00371	ena-RUN-NYGC-22-03-2019-12:33:38:362-496	450	PAIRED		819637868	122945680200	high_cov
ftp://ftp.sra.ebi.ac.uk/vol1/run/ERR324/ERR3240271/HG00372.final.cram	f21f79a4731c6c1ecc2a887a258834c3	ERR3240271	ERP114329	30X whole genome sequencing coverage of the 2504 Phase 3 1000 Genome samples.	NYGC	ERA1783410	2019-03-22 00:00	SRS008587	HG00372	FIN	ERX3267646	ILLUMINA	Illumina NovaSeq 6000	HG00372	ena-RUN-NYGC-22-03-2019-12:33:38:362-497	450	PAIRED		727780450	109167067500	high_cov
ftp://ftp.sra.ebi.ac.uk/vol1/run/ERR323/ERR3239568/NA18987.final.cram	52a7eebceae8370e84b80a379c80ac21	ERR3239568	ERP114329	30X whole genome sequencing coverage of the 2504 Phase 3 1000 Genome samples.	NYGC	ERA1783081	2019-03-22 00:00	SRS000727	NA18987	JPT	ERX3266943	ILLUMINA	Illumina NovaSeq 6000	NA18987	ena-RUN-NYGC-22-03-2019-12:30:23:670-293	450	PAIRED		691802558	103770383700	high_cov
ftp://ftp.sra.ebi.ac.uk/vol1/run/ERR323/ERR3239569/NA18990.final.cram	cc925cc2ac016ecc1de343d8e598516b	ERR3239569	ERP114329	30X whole genome sequencing coverage of the 2504 Phase 3 1000 Genome samples.	NYGC	ERA1783081	2019-03-22 00:00	SRS000728	NA18990	JPT	ERX3266944	ILLUMINA	Illumina NovaSeq 6000	NA18990	ena-RUN-NYGC-22-03-2019-12:30:23:671-294	450	PAIRED		778088542	116713281300	high_cov
ftp://ftp.sra.ebi.ac.uk/vol1/run/ERR323/ERR3239570/NA18991.final.cram	a45652fe80cf91b12070e2a7ef62a659	ERR3239570	ERP114329	30X whole genome sequencing coverage of the 2504 Phase 3 1000 Genome samples.	NYGC	ERA1783081	2019-03-22 00:00	SRS000729	NA18991	JPT	ERX3266945	ILLUMINA	Illumina NovaSeq 6000	NA18991	ena-RUN-NYGC-22-03-2019-12:30:23:671-295	450	PAIRED		734729798	110209469700	high_cov
ftp://ftp.sra.ebi.ac.uk/vol1/run/ERR323/ERR3239571/NA18992.final.cram	5326dbf552e5b878e1f28a5b5c8bda99	ERR3239571	ERP114329	30X whole genome sequencing coverage of the 2504 Phase 3 1000 Genome samples.	NYGC	ERA1783081	2019-03-22 00:00	SRS000730	NA18992	JPT	ERX3266946	ILLUMINA	Illumina NovaSeq 6000	NA18992	ena-RUN-NYGC-22-03-2019-12:30:23:671-296	450	PAIRED		696705152	104505772800	high_cov
ftp://ftp.sra.ebi.ac.uk/vol1/run/ERR323/ERR3239572/NA18993.final.cram	db4a4a1c2008a2ab6483fcfa0a8e54b6	ERR3239572	ERP114329	30X whole genome sequencing coverage of the 2504 Phase 3 1000 Genome samples.	NYGC	ERA1783081	2019-03-22 00:00	SRS000731	NA18993	JPT	ERX3266947	ILLUMINA	Illumina NovaSeq 6000	NA18993	ena-RUN-NYGC-22-03-2019-12:30:23:671-297	450	PAIRED		741026912	111154036800	high_cov
ftp://ftp.sra.ebi.ac.uk/vol1/run/ERR323/ERR3239573/NA18994.final.cram	81f4f0fa72e3545cba5bcfb5c37a33d5	ERR3239573	ERP114329	30X whole genome sequencing coverage of the 2504 Phase 3 1000 Genome samples.	NYGC	ERA1783081	2019-03-22 00:00	SRS000732	NA18994	JPT	ERX3266948	ILLUMINA	Illumina NovaSeq 6000	NA18994	ena-RUN-NYGC-22-03-2019-12:30:23:671-298	450	PAIRED		848111620	127216743000	high_cov
ftp://ftp.sra.ebi.ac.uk/vol1/run/ERR323/ERR3239574/NA18995.final.cram	23d275f584fbe02e8ade935f77689644	ERR3239574	ERP114329	30X whole genome sequencing coverage of the 2504 Phase 3 1000 Genome samples.	NYGC	ERA1783081	2019-03-22 00:00	SRS000733	NA18995	JPT	ERX3266949	ILLUMINA	Illumina NovaSeq 6000	NA18995	ena-RUN-NYGC-22-03-2019-12:30:23:671-299	450	PAIRED		790329744	118549461600	high_cov
ftp://ftp.sra.ebi.ac.uk/vol1/run/ERR323/ERR3239575/NA18997.final.cram	f469e552429d853e45295dab3267e308	ERR3239575	ERP114329	30X whole genome sequencing coverage of the 2504 Phase 3 1000 Genome samples.	NYGC	ERA1783081	2019-03-22 00:00	SRS000734	NA18997	JPT	ERX3266950	ILLUMINA	Illumina NovaSeq 6000	NA18997	ena-RUN-NYGC-22-03-2019-12:30:23:671-300	450	PAIRED		727313040	109096956000	high_cov
ftp://ftp.sra.ebi.ac.uk/vol1/run/ERR323/ERR3239576/NA18998.final.cram	6a9629442e141f4e1ce5d7e57d2741e4	ERR3239576	ERP114329	30X whole genome sequencing coverage of the 2504 Phase 3 1000 Genome samples.	NYGC	ERA1783081	2019-03-22 00:00	SRS000735	NA18998	JPT	ERX3266951	ILLUMINA	Illumina NovaSeq 6000	NA18998	ena-RUN-NYGC-22-03-2019-12:30:23:671-301	450	PAIRED		749804974	112470746100	high_cov
ftp://ftp.sra.ebi.ac.uk/vol1/run/ERR323/ERR3239577/NA18999.final.cram	7bfbe21928975f8fcc89dd1a9bf26f1d	ERR3239577	ERP114329	30X whole genome sequencing coverage of the 2504 Phase 3 1000 Genome samples.	NYGC	ERA1783081	2019-03-22 00:00	SRS000736	NA18999	JPT	ERX3266952	ILLUMINA	Illumina NovaSeq 6000	NA18999	ena-RUN-NYGC-22-03-2019-12:30:23:671-302	450	PAIRED		800349586	120052437900	high_cov
ftp://ftp.sra.ebi.ac.uk/vol1/run/ERR323/ERR3239578/NA19000.final.cram	b42ba8cba6f4c969c82f36ca3c0b8426	ERR3239578	ERP114329	30X whole genome sequencing coverage of the 2504 Phase 3 1000 Genome samples.	NYGC	ERA1783081	2019-03-22 00:00	SRS000737	NA19000	JPT	ERX3266953	ILLUMINA	Illumina NovaSeq 6000	NA19000	ena-RUN-NYGC-22-03-2019-12:30:23:671-303	450	PAIRED		795138126	119270718900	high_cov
ftp://ftp.sra.ebi.ac.uk/vol1/run/ERR323/ERR3239579/NA19001.final.cram	3c397f02e4722131a8e8ceb554faca99	ERR3239579	ERP114329	30X whole genome sequencing coverage of the 2504 Phase 3 1000 Genome samples.	NYGC	ERA1783081	2019-03-22 00:00	SRS000738	NA19001	JPT	ERX3266954	ILLUMINA	Illumina NovaSeq 6000	NA19001	ena-RUN-NYGC-22-03-2019-12:30:23:671-304	450	PAIRED		741459358	111218903700	high_cov
ftp://ftp.sra.ebi.ac.uk/vol1/run/ERR323/ERR3239580/NA19002.final.cram	5f995e0d35826c95b3dff288f0369259	ERR3239580	ERP114329	30X whole genome sequencing coverage of the 2504 Phase 3 1000 Genome samples.	NYGC	ERA1783081	2019-03-22 00:00	SRS000739	NA19002	JPT	ERX3266955	ILLUMINA	Illumina NovaSeq 6000	NA19002	ena-RUN-NYGC-22-03-2019-12:30:23:671-305	450	PAIRED		809055898	121358384700	high_cov
ftp://ftp.sra.ebi.ac.uk/vol1/run/ERR323/ERR3239581/NA19003.final.cram	4b9e8170622cb659b71b2e5408b21e76	ERR3239581	ERP114329	30X whole genome sequencing coverage of the 2504 Phase 3 1000 Genome samples.	NYGC	ERA1783081	2019-03-22 00:00	SRS000740	NA19003	JPT	ERX3266956	ILLUMINA	Illumina NovaSeq 6000	NA19003	ena-RUN-NYGC-22-03-2019-12:30:23:671-306	450	PAIRED		704392482	105658872300	high_cov
ftp://ftp.sra.ebi.ac.uk/vol1/run/ERR323/ERR3239582/NA19007.final.cram	8b8763d1f0e174359c0964262cf6920a	ERR3239582	ERP114329	30X whole genome sequencing coverage of the 2504 Phase 3 1000 Genome samples.	NYGC	ERA1783081	2019-03-22 00:00	SRS000741	NA19007	JPT	ERX3266957	ILLUMINA	Illumina NovaSeq 6000	NA19007	ena-RUN-NYGC-22-03-2019-12:30:23:671-307	450	PAIRED		696876618	104531492700	high_cov
ftp://ftp.sra.ebi.ac.uk/vol1/run/ERR323/ERR3239583/NA19009.final.cram	d609b3d385633f29b7ce0324f91c4808	ERR3239583	ERP114329	30X whole genome sequencing coverage of the 2504 Phase 3 1000 Genome samples.	NYGC	ERA1783081	2019-03-22 00:00	SRS000742	NA19009	JPT	ERX3266958	ILLUMINA	Illumina NovaSeq 6000	NA19009	ena-RUN-NYGC-22-03-2019-12:30:23:671-308	450	PAIRED		835819448	125372917200	high_cov
ftp://ftp.sra.ebi.ac.uk/vol1/run/ERR323/ERR3239584/NA19010.final.cram	7256642744e3aad623a64e1c6987b373	ERR3239584	ERP114329	30X whole genome sequencing coverage of the 2504 Phase 3 1000 Genome samples.	NYGC	ERA1783081	2019-03-22 00:00	SRS000743	NA19010	JPT	ERX3266959	ILLUMINA	Illumina NovaSeq 6000	NA19010	ena-RUN-NYGC-22-03-2019-12:30:23:671-309	450	PAIRED		793410826	119011623900	high_cov
ftp://ftp.sra.ebi.ac.uk/vol1/run/ERR323/ERR3239585/NA19012.final.cram	5efe88e8a606aa0bfcde0b2fca6331cb	ERR3239585	ERP114329	30X whole genome sequencing coverage of the 2504 Phase 3 1000 Genome samples.	NYGC	ERA1783081	2019-03-22 00:00	SRS000744	NA19012	JPT	ERX3266960	ILLUMINA	Illumina NovaSeq 6000	NA19012	ena-RUN-NYGC-22-03-2019-12:30:23:671-310	450	PAIRED		833708422	125056263300	high_cov
ftp://ftp.sra.ebi.ac.uk/vol1/run/ERR323/ERR3239586/NA19054.final.cram	37bd22e701a3768a998282c0bea58b1c	ERR3239586	ERP114329	30X whole genome sequencing coverage of the 2504 Phase 3 1000 Genome samples.	NYGC	ERA1783081	2019-03-22 00:00	SRS000745	NA19054	JPT	ERX3266961	ILLUMINA	Illumina NovaSeq 6000	NA19054	ena-RUN-NYGC-22-03-2019-12:30:23:671-311	450	PAIRED		733697738	110054660700	high_cov
ftp://ftp.sra.ebi.ac.uk/vol1/run/ERR323/ERR3239587/NA19055.final.cram	3f79cce943748844aa9fa444bcca9d7c	ERR3239587	ERP114329	30X whole genome sequencing coverage of the 2504 Phase 3 1000 Genome samples.	NYGC	ERA1783081	2019-03-22 00:00	SRS000746	NA19055	JPT	ERX3266962	ILLUMINA	Illumina NovaSeq 6000	NA19055	ena-RUN-NYGC-22-03-2019-12:30:23:671-312	450	PAIRED		904518372	135677755800	high_cov
ftp://ftp.sra.ebi.ac.uk/vol1/run/ERR323/ERR3239588/NA19056.final.cram	5bf86f1ca07982d169933418bd70cb99	ERR3239588	ERP114329	30X whole genome sequencing coverage of the 2504 Phase 3 1000 Genome samples.	NYGC	ERA1783081	2019-03-22 00:00	SRS000747	NA19056	JPT	ERX3266963	ILLUMINA	Illumina NovaSeq 6000	NA19056	ena-RUN-NYGC-22-03-2019-12:30:23:671-313	450	PAIRED		751520576	112728086400	high_cov
ftp://ftp.sra.ebi.ac.uk/vol1/run/ERR323/ERR3239589/NA19057.final.cram	220cba328c29815100dda6f5dc33384c	ERR3239589	ERP114329	30X whole genome sequencing coverage of the 2504 Phase 3 1000 Genome samples.	NYGC	ERA1783081	2019-03-22 00:00	SRS000748	NA19057	JPT	ERX3266964	ILLUMINA	Illumina NovaSeq 6000	NA19057	ena-RUN-NYGC-22-03-2019-12:30:23:671-314	450	PAIRED		728544214	109281632100	high_cov
ftp://ftp.sra.ebi.ac.uk/vol1/run/ERR323/ERR3239920/NA19713.final.cram	b0a9e0c2869377fa8208ea23c49d91d3	ERR3239920	ERP114329	30X whole genome sequencing coverage of the 2504 Phase 3 1000 Genome samples.	NYGC	ERA1783410	2019-03-22 00:00	SRS003678	NA19713	ASW	ERX3267295	ILLUMINA	Illumina NovaSeq 6000	NA19713	ena-RUN-NYGC-22-03-2019-12:33:38:349-146	450	PAIRED		738526442	110778966300	high_cov
ftp://ftp.sra.ebi.ac.uk/vol1/run/ERR323/ERR3239921/NA19716.final.cram	475c23b8e34f24119f7df08d4aebc117	ERR3239921	ERP114329	30X whole genome sequencing coverage of the 2504 Phase 3 1000 Genome samples.	NYGC	ERA1783410	2019-03-22 00:00	SRS003680	NA19716	MXL	ERX3267296	ILLUMINA	Illumina NovaSeq 6000	NA19716	ena-RUN-NYGC-22-03-2019-12:33:38:349-147	450	PAIRED		724864000	108729600000	high_cov
ftp://ftp.sra.ebi.ac.uk/vol1/run/ERR323/ERR3239922/NA19717.final.cram	93960e619c90329c59f24cfcf8fca55e	ERR3239922	ERP114329	30X whole genome sequencing coverage of the 2504 Phase 3 1000 Genome samples.	NYGC	ERA1783410	2019-03-22 00:00	SRS003681	NA19717	MXL	ERX3267297	ILLUMINA	Illumina NovaSeq 6000	NA19717	ena-RUN-NYGC-22-03-2019-12:33:38:349-148	450	PAIRED		747018094	112052714100	high_cov
ftp://ftp.sra.ebi.ac.uk/vol1/run/ERR323/ERR3239923/NA19719.final.cram	d550aa1abcdb661c35004b0f82502190	ERR3239923	ERP114329	30X whole genome sequencing coverage of the 2504 Phase 3 1000 Genome samples.	NYGC	ERA1783410	2019-03-22 00:00	SRS003683	NA19719	MXL	ERX3267298	ILLUMINA	Illumina NovaSeq 6000	NA19719	ena-RUN-NYGC-22-03-2019-12:33:38:349-149	450	PAIRED		774675028	116201254200	high_cov
ftp://ftp.sra.ebi.ac.uk/vol1/run/ERR323/ERR3239924/NA19720.final.cram	b86a32cc737146cc51e634dced3f7898	ERR3239924	ERP114329	30X whole genome sequencing coverage of the 2504 Phase 3 1000 Genome samples.	NYGC	ERA1783410	2019-03-22 00:00	SRS003684	NA19720	MXL	ERX3267299	ILLUMINA	Illumina NovaSeq 6000	NA19720	ena-RUN-NYGC-22-03-2019-12:33:38:349-150	450	PAIRED		814600544	122190081600	high_cov
ftp://ftp.sra.ebi.ac.uk/vol1/run/ERR323/ERR3239925/NA19722.final.cram	88aee50db5f89365f82dbdbe83c6fd12	ERR3239925	ERP114329	30X whole genome sequencing coverage of the 2504 Phase 3 1000 Genome samples.	NYGC	ERA1783410	2019-03-22 00:00	SRS003686	NA19722	MXL	ERX3267300	ILLUMINA	Illumina NovaSeq 6000	NA19722	ena-RUN-NYGC-22-03-2019-12:33:38:349-151	450	PAIRED		723590102	108538515300	high_cov
ftp://ftp.sra.ebi.ac.uk/vol1/run/ERR323/ERR3239926/NA19723.final.cram	6ac74820a0661b7bf883aa1c914cdafe	ERR3239926	ERP114329	30X whole genome sequencing coverage of the 2504 Phase 3 1000 Genome samples.	NYGC	ERA1783410	2019-03-22 00:00	SRS003687	NA19723	MXL	ERX3267301	ILLUMINA	Illumina NovaSeq 6000	NA19723	ena-RUN-NYGC-22-03-2019-12:33:38:349-152	450	PAIRED		742043686	111306552900	high_cov
ftp://ftp.sra.ebi.ac.uk/vol1/run/ERR323/ERR3239927/NA19725.final.cram	6d9cf0c1e37cd06ff9bc886ed1065a12	ERR3239927	ERP114329	30X whole genome sequencing coverage of the 2504 Phase 3 1000 Genome samples.	NYGC	ERA1783410	2019-03-22 00:00	SRS003689	NA19725	MXL	ERX3267302	ILLUMINA	Illumina NovaSeq 6000	NA19725	ena-RUN-NYGC-22-03-2019-12:33:38:349-153	450	PAIRED		692768984	103915347600	high_cov
ftp://ftp.sra.ebi.ac.uk/vol1/run/ERR323/ERR3239928/NA19726.final.cram	40497ce00f83622bb5ea0277922bc5d4	ERR3239928	ERP114329	30X whole genome sequencing coverage of the 2504 Phase 3 1000 Genome samples.	NYGC	ERA1783410	2019-03-22 00:00	SRS003690	NA19726	MXL	ERX3267303	ILLUMINA	Illumina NovaSeq 6000	NA19726	ena-RUN-NYGC-22-03-2019-12:33:38:349-154	450	PAIRED		746881936	112032290400	high_cov
ftp://ftp.sra.ebi.ac.uk/vol1/run/ERR323/ERR3239929/NA19728.final.cram	a8b187e867ceb2d78117b9f7fe06a18c	ERR3239929	ERP114329	30X whole genome sequencing coverage of the 2504 Phase 3 1000 Genome samples.	NYGC	ERA1783410	2019-03-22 00:00	SRS003692	NA19728	MXL	ERX3267304	ILLUMINA	Illumina NovaSeq 6000	NA19728	ena-RUN-NYGC-22-03-2019-12:33:38:349-155	450	PAIRED		761665056	114249758400	high_cov
ftp://ftp.sra.ebi.ac.uk/vol1/run/ERR323/ERR3239930/NA19729.final.cram	211ba2a7afa5d8c8abfa08e42005bef4	ERR3239930	ERP114329	30X whole genome sequencing coverage of the 2504 Phase 3 1000 Genome samples.	NYGC	ERA1783410	2019-03-22 00:00	SRS003693	NA19729	MXL	ERX3267305	ILLUMINA	Illumina NovaSeq 6000	NA19729	ena-RUN-NYGC-22-03-2019-12:33:38:349-156	450	PAIRED		718979658	107846948700	high_cov
ftp://ftp.sra.ebi.ac.uk/vol1/run/ERR323/ERR3239931/NA19731.final.cram	f32812d9ae08df6687b38ce3b5a6c121	ERR3239931	ERP114329	30X whole genome sequencing coverage of the 2504 Phase 3 1000 Genome samples.	NYGC	ERA1783410	2019-03-22 00:00	SRS003695	NA19731	MXL	ERX3267306	ILLUMINA	Illumina NovaSeq 6000	NA19731	ena-RUN-NYGC-22-03-2019-12:33:38:349-157	450	PAIRED		736902400	110535360000	high_cov
ftp://ftp.sra.ebi.ac.uk/vol1/run/ERR323/ERR3239932/NA19732.final.cram	9103018e88909ad84401f4c33bff9d56	ERR3239932	ERP114329	30X whole genome sequencing coverage of the 2504 Phase 3 1000 Genome samples.	NYGC	ERA1783410	2019-03-22 00:00	SRS003696	NA19732	MXL	ERX3267307	ILLUMINA	Illumina NovaSeq 6000	NA19732	ena-RUN-NYGC-22-03-2019-12:33:38:349-158	450	PAIRED		725218858	108782828700	high_cov
ftp://ftp.sra.ebi.ac.uk/vol1/run/ERR323/ERR3239933/NA19746.final.cram	ad1d0a9eadfb8fcbf6cc0f0bc6039143	ERR3239933	ERP114329	30X whole genome sequencing coverage of the 2504 Phase 3 1000 Genome samples.	NYGC	ERA1783410	2019-03-22 00:00	SRS003698	NA19746	MXL	ERX3267308	ILLUMINA	Illumina NovaSeq 6000	NA19746	ena-RUN-NYGC-22-03-2019-12:33:38:349-159	450	PAIRED		772795112	115919266800	high_cov
ftp://ftp.sra.ebi.ac.uk/vol1/run/ERR323/ERR3239934/NA19747.final.cram	d2579079c34606980038e68ef320d676	ERR3239934	ERP114329	30X whole genome sequencing coverage of the 2504 Phase 3 1000 Genome samples.	NYGC	ERA1783410	2019-03-22 00:00	SRS003699	NA19747	MXL	ERX3267309	ILLUMINA	Illumina NovaSeq 6000	NA19747	ena-RUN-NYGC-22-03-2019-12:33:38:349-160	450	PAIRED		699488096	104923214400	high_cov
ftp://ftp.sra.ebi.ac.uk/vol1/run/ERR323/ERR3239935/NA19749.final.cram	c45e7d7078088f197b3687dff10a5ac1	ERR3239935	ERP114329	30X whole genome sequencing coverage of the 2504 Phase 3 1000 Genome samples.	NYGC	ERA1783410	2019-03-22 00:00	SRS003701	NA19749	MXL	ERX3267310	ILLUMINA	Illumina NovaSeq 6000	NA19749	ena-RUN-NYGC-22-03-2019-12:33:38:349-161	450	PAIRED		686518888	102977833200	high_cov
ftp://ftp.sra.ebi.ac.uk/vol1/run/ERR323/ERR3239936/NA19750.final.cram	c76a1d95ebc15ea1b2e814862c279d18	ERR3239936	ERP114329	30X whole genome sequencing coverage of the 2504 Phase 3 1000 Genome samples.	NYGC	ERA1783410	2019-03-22 00:00	SRS003702	NA19750	MXL	ERX3267311	ILLUMINA	Illumina NovaSeq 6000	NA19750	ena-RUN-NYGC-22-03-2019-12:33:38:350-162	450	PAIRED		754286738	113143010700	high_cov
ftp://ftp.sra.ebi.ac.uk/vol1/run/ERR323/ERR3239937/NA19755.final.cram	e601b1cab502f1844315c4ee9879bffc	ERR3239937	ERP114329	30X whole genome sequencing coverage of the 2504 Phase 3 1000 Genome samples.	NYGC	ERA1783410	2019-03-22 00:00	SRS003704	NA19755	MXL	ERX3267312	ILLUMINA	Illumina NovaSeq 6000	NA19755	ena-RUN-NYGC-22-03-2019-12:33:38:350-163	450	PAIRED		703490752	105523612800	high_cov
ftp://ftp.sra.ebi.ac.uk/vol1/run/ERR323/ERR3239938/NA19756.final.cram	9a1ef7dc294d79c36ba4d32fbec246d9	ERR3239938	ERP114329	30X whole genome sequencing coverage of the 2504 Phase 3 1000 Genome samples.	NYGC	ERA1783410	2019-03-22 00:00	SRS003705	NA19756	MXL	ERX3267313	ILLUMINA	Illumina NovaSeq 6000	NA19756	ena-RUN-NYGC-22-03-2019-12:33:38:350-164	450	PAIRED		712769794	106915469100	high_cov
ftp://ftp.sra.ebi.ac.uk/vol1/run/ERR323/ERR3239939/NA19758.final.cram	e2250f72ce4d11e8e94fbeb978e734db	ERR3239939	ERP114329	30X whole genome sequencing coverage of the 2504 Phase 3 1000 Genome samples.	NYGC	ERA1783410	2019-03-22 00:00	SRS003707	NA19758	MXL	ERX3267314	ILLUMINA	Illumina NovaSeq 6000	NA19758	ena-RUN-NYGC-22-03-2019-12:33:38:350-165	450	PAIRED		745656838	111848525700	high_cov
ftp://ftp.sra.ebi.ac.uk/vol1/run/ERR323/ERR3239940/NA19759.final.cram	b2075c080f727f03cc29f1dba34c2e0e	ERR3239940	ERP114329	30X whole genome sequencing coverage of the 2504 Phase 3 1000 Genome samples.	NYGC	ERA1783410	2019-03-22 00:00	SRS003708	NA19759	MXL	ERX3267315	ILLUMINA	Illumina NovaSeq 6000	NA19759	ena-RUN-NYGC-22-03-2019-12:33:38:350-166	450	PAIRED		703698078	105554711700	high_cov
ftp://ftp.sra.ebi.ac.uk/vol1/run/ERR323/ERR3239941/NA19761.final.cram	8cc031898ef654389d1567e7bdba5dc3	ERR3239941	ERP114329	30X whole genome sequencing coverage of the 2504 Phase 3 1000 Genome samples.	NYGC	ERA1783410	2019-03-22 00:00	SRS003710	NA19761	MXL	ERX3267316	ILLUMINA	Illumina NovaSeq 6000	NA19761	ena-RUN-NYGC-22-03-2019-12:33:38:350-167	450	PAIRED		684982124	102747318600	high_cov
ftp://ftp.sra.ebi.ac.uk/vol1/run/ERR324/ERR3240272/HG00373.final.cram	5191f5017f0d3e410652e5513dbf1a1b	ERR3240272	ERP114329	30X whole genome sequencing coverage of the 2504 Phase 3 1000 Genome samples.	NYGC	ERA1783410	2019-03-22 00:00	SRS008588	HG00373	FIN	ERX3267647	ILLUMINA	Illumina NovaSeq 6000	HG00373	ena-RUN-NYGC-22-03-2019-12:33:38:362-498	450	PAIRED		732550300	109882545000	high_cov
ftp://ftp.sra.ebi.ac.uk/vol1/run/ERR324/ERR3240273/HG00375.final.cram	8cb12a96dc613c18cc90b2f97660613f	ERR3240273	ERP114329	30X whole genome sequencing coverage of the 2504 Phase 3 1000 Genome samples.	NYGC	ERA1783410	2019-03-22 00:00	SRS008589	HG00375	FIN	ERX3267648	ILLUMINA	Illumina NovaSeq 6000	HG00375	ena-RUN-NYGC-22-03-2019-12:33:38:362-499	450	PAIRED		803233002	120484950300	high_cov
ftp://ftp.sra.ebi.ac.uk/vol1/run/ERR324/ERR3240274/HG00376.final.cram	410d57f120655fd7d76b4a0eb6278c5c	ERR3240274	ERP114329	30X whole genome sequencing coverage of the 2504 Phase 3 1000 Genome samples.	NYGC	ERA1783410	2019-03-22 00:00	SRS008590	HG00376	FIN	ERX3267649	ILLUMINA	Illumina NovaSeq 6000	HG00376	ena-RUN-NYGC-22-03-2019-12:33:38:362-500	450	PAIRED		753260714	112989107100	high_cov
ftp://ftp.sra.ebi.ac.uk/vol1/run/ERR323/ERR3239590/NA19058.final.cram	9b59f5427614e716b64d8da15915be18	ERR3239590	ERP114329	30X whole genome sequencing coverage of the 2504 Phase 3 1000 Genome samples.	NYGC	ERA1783081	2019-03-22 00:00	SRS000749	NA19058	JPT	ERX3266965	ILLUMINA	Illumina NovaSeq 6000	NA19058	ena-RUN-NYGC-22-03-2019-12:30:23:671-315	450	PAIRED		736191652	110428747800	high_cov
ftp://ftp.sra.ebi.ac.uk/vol1/run/ERR323/ERR3239591/NA19059.final.cram	223aaf78bd89375ce5038a27882cef75	ERR3239591	ERP114329	30X whole genome sequencing coverage of the 2504 Phase 3 1000 Genome samples.	NYGC	ERA1783081	2019-03-22 00:00	SRS000750	NA19059	JPT	ERX3266966	ILLUMINA	Illumina NovaSeq 6000	NA19059	ena-RUN-NYGC-22-03-2019-12:30:23:671-316	450	PAIRED		775642944	116346441600	high_cov
ftp://ftp.sra.ebi.ac.uk/vol1/run/ERR323/ERR3239592/NA19060.final.cram	7f512892ef2dfafa43f6ba1c006dc476	ERR3239592	ERP114329	30X whole genome sequencing coverage of the 2504 Phase 3 1000 Genome samples.	NYGC	ERA1783081	2019-03-22 00:00	SRS000751	NA19060	JPT	ERX3266967	ILLUMINA	Illumina NovaSeq 6000	NA19060	ena-RUN-NYGC-22-03-2019-12:30:23:671-317	450	PAIRED		775190190	116278528500	high_cov
ftp://ftp.sra.ebi.ac.uk/vol1/run/ERR323/ERR3239593/NA19062.final.cram	4f6cd8f370ad7bc0dd2ff205567eb8fe	ERR3239593	ERP114329	30X whole genome sequencing coverage of the 2504 Phase 3 1000 Genome samples.	NYGC	ERA1783081	2019-03-22 00:00	SRS000752	NA19062	JPT	ERX3266968	ILLUMINA	Illumina NovaSeq 6000	NA19062	ena-RUN-NYGC-22-03-2019-12:30:23:671-318	450	PAIRED		691707638	103756145700	high_cov
ftp://ftp.sra.ebi.ac.uk/vol1/run/ERR323/ERR3239594/NA19063.final.cram	e1d18d40172497a558e68f7e13ab602b	ERR3239594	ERP114329	30X whole genome sequencing coverage of the 2504 Phase 3 1000 Genome samples.	NYGC	ERA1783081	2019-03-22 00:00	SRS000753	NA19063	JPT	ERX3266969	ILLUMINA	Illumina NovaSeq 6000	NA19063	ena-RUN-NYGC-22-03-2019-12:30:23:671-319	450	PAIRED		895922596	134388389400	high_cov
ftp://ftp.sra.ebi.ac.uk/vol1/run/ERR323/ERR3239595/NA19064.final.cram	ff6a4c4933c1a3d52c7785bdd5679d25	ERR3239595	ERP114329	30X whole genome sequencing coverage of the 2504 Phase 3 1000 Genome samples.	NYGC	ERA1783081	2019-03-22 00:00	SRS000754	NA19064	JPT	ERX3266970	ILLUMINA	Illumina NovaSeq 6000	NA19064	ena-RUN-NYGC-22-03-2019-12:30:23:672-320	450	PAIRED		790023666	118503549900	high_cov
ftp://ftp.sra.ebi.ac.uk/vol1/run/ERR323/ERR3239596/NA19065.final.cram	e4ccbdfcbe7cee7c02ccb6f6fbd6e0b9	ERR3239596	ERP114329	30X whole genome sequencing coverage of the 2504 Phase 3 1000 Genome samples.	NYGC	ERA1783081	2019-03-22 00:00	SRS000755	NA19065	JPT	ERX3266971	ILLUMINA	Illumina NovaSeq 6000	NA19065	ena-RUN-NYGC-22-03-2019-12:30:23:672-321	450	PAIRED		725315270	108797290500	high_cov
ftp://ftp.sra.ebi.ac.uk/vol1/run/ERR323/ERR3239597/NA19066.final.cram	fd66f23f325171e6158ccaaef2ac7c90	ERR3239597	ERP114329	30X whole genome sequencing coverage of the 2504 Phase 3 1000 Genome samples.	NYGC	ERA1783081	2019-03-22 00:00	SRS000756	NA19066	JPT	ERX3266972	ILLUMINA	Illumina NovaSeq 6000	NA19066	ena-RUN-NYGC-22-03-2019-12:30:23:672-322	450	PAIRED		705975348	105896302200	high_cov
ftp://ftp.sra.ebi.ac.uk/vol1/run/ERR323/ERR3239598/NA19067.final.cram	4536ba892fa94d78d4ac7759f17c4408	ERR3239598	ERP114329	30X whole genome sequencing coverage of the 2504 Phase 3 1000 Genome samples.	NYGC	ERA1783081	2019-03-22 00:00	SRS000757	NA19067	JPT	ERX3266973	ILLUMINA	Illumina NovaSeq 6000	NA19067	ena-RUN-NYGC-22-03-2019-12:30:23:672-323	450	PAIRED		745633870	111845080500	high_cov
ftp://ftp.sra.ebi.ac.uk/vol1/run/ERR323/ERR3239599/NA19068.final.cram	eb448c9eef4f9658c5dce8cd9c721d86	ERR3239599	ERP114329	30X whole genome sequencing coverage of the 2504 Phase 3 1000 Genome samples.	NYGC	ERA1783081	2019-03-22 00:00	SRS000758	NA19068	JPT	ERX3266974	ILLUMINA	Illumina NovaSeq 6000	NA19068	ena-RUN-NYGC-22-03-2019-12:30:23:672-324	450	PAIRED		741881582	111282237300	high_cov
ftp://ftp.sra.ebi.ac.uk/vol1/run/ERR323/ERR3239600/NA19070.final.cram	a3f934a848273ccd4bb40b345de3d41e	ERR3239600	ERP114329	30X whole genome sequencing coverage of the 2504 Phase 3 1000 Genome samples.	NYGC	ERA1783081	2019-03-22 00:00	SRS000759	NA19070	JPT	ERX3266975	ILLUMINA	Illumina NovaSeq 6000	NA19070	ena-RUN-NYGC-22-03-2019-12:30:23:672-325	450	PAIRED		736700666	110505099900	high_cov
ftp://ftp.sra.ebi.ac.uk/vol1/run/ERR323/ERR3239601/NA19072.final.cram	0a6c7fce110cdbee8a4424f81b3cdd75	ERR3239601	ERP114329	30X whole genome sequencing coverage of the 2504 Phase 3 1000 Genome samples.	NYGC	ERA1783081	2019-03-22 00:00	SRS000760	NA19072	JPT	ERX3266976	ILLUMINA	Illumina NovaSeq 6000	NA19072	ena-RUN-NYGC-22-03-2019-12:30:23:672-326	450	PAIRED		788183854	118227578100	high_cov
ftp://ftp.sra.ebi.ac.uk/vol1/run/ERR323/ERR3239602/NA19074.final.cram	a13e784323850ff83ed135c7329cdb69	ERR3239602	ERP114329	30X whole genome sequencing coverage of the 2504 Phase 3 1000 Genome samples.	NYGC	ERA1783081	2019-03-22 00:00	SRS000761	NA19074	JPT	ERX3266977	ILLUMINA	Illumina NovaSeq 6000	NA19074	ena-RUN-NYGC-22-03-2019-12:30:23:672-327	450	PAIRED		754549944	113182491600	high_cov
ftp://ftp.sra.ebi.ac.uk/vol1/run/ERR323/ERR3239603/NA19075.final.cram	f3ffb9aefe92a1e346a45a68a4130838	ERR3239603	ERP114329	30X whole genome sequencing coverage of the 2504 Phase 3 1000 Genome samples.	NYGC	ERA1783081	2019-03-22 00:00	SRS000762	NA19075	JPT	ERX3266978	ILLUMINA	Illumina NovaSeq 6000	NA19075	ena-RUN-NYGC-22-03-2019-12:30:23:672-328	450	PAIRED		758656546	113798481900	high_cov
ftp://ftp.sra.ebi.ac.uk/vol1/run/ERR323/ERR3239604/NA19076.final.cram	aad1f312c80e0bbc7d4c2ac1019c926e	ERR3239604	ERP114329	30X whole genome sequencing coverage of the 2504 Phase 3 1000 Genome samples.	NYGC	ERA1783081	2019-03-22 00:00	SRS000763	NA19076	JPT	ERX3266979	ILLUMINA	Illumina NovaSeq 6000	NA19076	ena-RUN-NYGC-22-03-2019-12:30:23:672-329	450	PAIRED		906979470	136046920500	high_cov
ftp://ftp.sra.ebi.ac.uk/vol1/run/ERR323/ERR3239605/NA19077.final.cram	5cc9a143468fa4ed5a0e161768ff7da5	ERR3239605	ERP114329	30X whole genome sequencing coverage of the 2504 Phase 3 1000 Genome samples.	NYGC	ERA1783081	2019-03-22 00:00	SRS000764	NA19077	JPT	ERX3266980	ILLUMINA	Illumina NovaSeq 6000	NA19077	ena-RUN-NYGC-22-03-2019-12:30:23:672-330	450	PAIRED		750455628	112568344200	high_cov
ftp://ftp.sra.ebi.ac.uk/vol1/run/ERR323/ERR3239606/NA19078.final.cram	ee7d12c8fe4ed2377f10c1999a01af5d	ERR3239606	ERP114329	30X whole genome sequencing coverage of the 2504 Phase 3 1000 Genome samples.	NYGC	ERA1783081	2019-03-22 00:00	SRS000765	NA19078	JPT	ERX3266981	ILLUMINA	Illumina NovaSeq 6000	NA19078	ena-RUN-NYGC-22-03-2019-12:30:23:672-331	450	PAIRED		799344074	119901611100	high_cov
ftp://ftp.sra.ebi.ac.uk/vol1/run/ERR323/ERR3239607/NA19079.final.cram	503b4e5389a7d30510134cf19ee9a124	ERR3239607	ERP114329	30X whole genome sequencing coverage of the 2504 Phase 3 1000 Genome samples.	NYGC	ERA1783081	2019-03-22 00:00	SRS000766	NA19079	JPT	ERX3266982	ILLUMINA	Illumina NovaSeq 6000	NA19079	ena-RUN-NYGC-22-03-2019-12:30:23:672-332	450	PAIRED		1092538378	163880756700	high_cov
ftp://ftp.sra.ebi.ac.uk/vol1/run/ERR323/ERR3239608/NA19080.final.cram	4f3431dee7499435a9462c7b3377d38e	ERR3239608	ERP114329	30X whole genome sequencing coverage of the 2504 Phase 3 1000 Genome samples.	NYGC	ERA1783081	2019-03-22 00:00	SRS000767	NA19080	JPT	ERX3266983	ILLUMINA	Illumina NovaSeq 6000	NA19080	ena-RUN-NYGC-22-03-2019-12:30:23:672-333	450	PAIRED		701760208	105264031200	high_cov
ftp://ftp.sra.ebi.ac.uk/vol1/run/ERR323/ERR3239609/NA19081.final.cram	36ef24c9ba962635e8faca13f1ba2b09	ERR3239609	ERP114329	30X whole genome sequencing coverage of the 2504 Phase 3 1000 Genome samples.	NYGC	ERA1783081	2019-03-22 00:00	SRS000768	NA19081	JPT	ERX3266984	ILLUMINA	Illumina NovaSeq 6000	NA19081	ena-RUN-NYGC-22-03-2019-12:30:23:672-334	450	PAIRED		714836212	107225431800	high_cov
ftp://ftp.sra.ebi.ac.uk/vol1/run/ERR323/ERR3239610/NA19082.final.cram	df551992ee2d9690a909f574b6755af1	ERR3239610	ERP114329	30X whole genome sequencing coverage of the 2504 Phase 3 1000 Genome samples.	NYGC	ERA1783081	2019-03-22 00:00	SRS000769	NA19082	JPT	ERX3266985	ILLUMINA	Illumina NovaSeq 6000	NA19082	ena-RUN-NYGC-22-03-2019-12:30:23:672-335	450	PAIRED		700733920	105110088000	high_cov
ftp://ftp.sra.ebi.ac.uk/vol1/run/ERR323/ERR3239611/NA19083.final.cram	a1b472e86f9f4f8cfaabd3729ef8d02b	ERR3239611	ERP114329	30X whole genome sequencing coverage of the 2504 Phase 3 1000 Genome samples.	NYGC	ERA1783081	2019-03-22 00:00	SRS000770	NA19083	JPT	ERX3266986	ILLUMINA	Illumina NovaSeq 6000	NA19083	ena-RUN-NYGC-22-03-2019-12:30:23:672-336	450	PAIRED		676802848	101520427200	high_cov
ftp://ftp.sra.ebi.ac.uk/vol1/run/ERR323/ERR3239942/NA19762.final.cram	0acfbbb8890679ee3b8a908085e2aca9	ERR3239942	ERP114329	30X whole genome sequencing coverage of the 2504 Phase 3 1000 Genome samples.	NYGC	ERA1783410	2019-03-22 00:00	SRS003711	NA19762	MXL	ERX3267317	ILLUMINA	Illumina NovaSeq 6000	NA19762	ena-RUN-NYGC-22-03-2019-12:33:38:350-168	450	PAIRED		963710754	144556613100	high_cov
ftp://ftp.sra.ebi.ac.uk/vol1/run/ERR323/ERR3239943/NA19770.final.cram	07ad34b6753ada53ea6927772f73237e	ERR3239943	ERP114329	30X whole genome sequencing coverage of the 2504 Phase 3 1000 Genome samples.	NYGC	ERA1783410	2019-03-22 00:00	SRS003713	NA19770	MXL	ERX3267318	ILLUMINA	Illumina NovaSeq 6000	NA19770	ena-RUN-NYGC-22-03-2019-12:33:38:350-169	450	PAIRED		731790746	109768611900	high_cov
ftp://ftp.sra.ebi.ac.uk/vol1/run/ERR323/ERR3239944/NA19771.final.cram	60ad5a0c5ba088e4040d3a7c57948315	ERR3239944	ERP114329	30X whole genome sequencing coverage of the 2504 Phase 3 1000 Genome samples.	NYGC	ERA1783410	2019-03-22 00:00	SRS003714	NA19771	MXL	ERX3267319	ILLUMINA	Illumina NovaSeq 6000	NA19771	ena-RUN-NYGC-22-03-2019-12:33:38:350-170	450	PAIRED		682570324	102385548600	high_cov
ftp://ftp.sra.ebi.ac.uk/vol1/run/ERR323/ERR3239945/NA19773.final.cram	7c2f136d889eacbf40963495fdc72b3c	ERR3239945	ERP114329	30X whole genome sequencing coverage of the 2504 Phase 3 1000 Genome samples.	NYGC	ERA1783410	2019-03-22 00:00	SRS003716	NA19773	MXL	ERX3267320	ILLUMINA	Illumina NovaSeq 6000	NA19773	ena-RUN-NYGC-22-03-2019-12:33:38:350-171	450	PAIRED		705078220	105761733000	high_cov
ftp://ftp.sra.ebi.ac.uk/vol1/run/ERR323/ERR3239946/NA19774.final.cram	1c7fe3ca03bd4d0d5d844f213730d8cf	ERR3239946	ERP114329	30X whole genome sequencing coverage of the 2504 Phase 3 1000 Genome samples.	NYGC	ERA1783410	2019-03-22 00:00	SRS003717	NA19774	MXL	ERX3267321	ILLUMINA	Illumina NovaSeq 6000	NA19774	ena-RUN-NYGC-22-03-2019-12:33:38:350-172	450	PAIRED		711447382	106717107300	high_cov
ftp://ftp.sra.ebi.ac.uk/vol1/run/ERR323/ERR3239947/NA19776.final.cram	d4fe966d00690b1a7f9348e32d6df147	ERR3239947	ERP114329	30X whole genome sequencing coverage of the 2504 Phase 3 1000 Genome samples.	NYGC	ERA1783410	2019-03-22 00:00	SRS003719	NA19776	MXL	ERX3267322	ILLUMINA	Illumina NovaSeq 6000	NA19776	ena-RUN-NYGC-22-03-2019-12:33:38:350-173	450	PAIRED		734836448	110225467200	high_cov
ftp://ftp.sra.ebi.ac.uk/vol1/run/ERR323/ERR3239948/NA19777.final.cram	5337573d3f0369bd8878894230e1dc91	ERR3239948	ERP114329	30X whole genome sequencing coverage of the 2504 Phase 3 1000 Genome samples.	NYGC	ERA1783410	2019-03-22 00:00	SRS003720	NA19777	MXL	ERX3267323	ILLUMINA	Illumina NovaSeq 6000	NA19777	ena-RUN-NYGC-22-03-2019-12:33:38:350-174	450	PAIRED		753955252	113093287800	high_cov
ftp://ftp.sra.ebi.ac.uk/vol1/run/ERR323/ERR3239949/NA19779.final.cram	7a9df05e1a8d92429734d738bf79cfa7	ERR3239949	ERP114329	30X whole genome sequencing coverage of the 2504 Phase 3 1000 Genome samples.	NYGC	ERA1783410	2019-03-22 00:00	SRS003722	NA19779	MXL	ERX3267324	ILLUMINA	Illumina NovaSeq 6000	NA19779	ena-RUN-NYGC-22-03-2019-12:33:38:350-175	450	PAIRED		701372760	105205914000	high_cov
ftp://ftp.sra.ebi.ac.uk/vol1/run/ERR323/ERR3239950/NA19780.final.cram	b7a6f6c63ae4fa2db8ca4674fe09c230	ERR3239950	ERP114329	30X whole genome sequencing coverage of the 2504 Phase 3 1000 Genome samples.	NYGC	ERA1783410	2019-03-22 00:00	SRS003723	NA19780	MXL	ERX3267325	ILLUMINA	Illumina NovaSeq 6000	NA19780	ena-RUN-NYGC-22-03-2019-12:33:38:350-176	450	PAIRED		729445862	109416879300	high_cov
ftp://ftp.sra.ebi.ac.uk/vol1/run/ERR323/ERR3239951/NA19782.final.cram	c8255ac088111e657c8fd9a999003d2d	ERR3239951	ERP114329	30X whole genome sequencing coverage of the 2504 Phase 3 1000 Genome samples.	NYGC	ERA1783410	2019-03-22 00:00	SRS003725	NA19782	MXL	ERX3267326	ILLUMINA	Illumina NovaSeq 6000	NA19782	ena-RUN-NYGC-22-03-2019-12:33:38:350-177	450	PAIRED		716571824	107485773600	high_cov
ftp://ftp.sra.ebi.ac.uk/vol1/run/ERR323/ERR3239952/NA19783.final.cram	1a1db0781677c3c59e0f5e3372e3d1dd	ERR3239952	ERP114329	30X whole genome sequencing coverage of the 2504 Phase 3 1000 Genome samples.	NYGC	ERA1783410	2019-03-22 00:00	SRS003726	NA19783	MXL	ERX3267327	ILLUMINA	Illumina NovaSeq 6000	NA19783	ena-RUN-NYGC-22-03-2019-12:33:38:350-178	450	PAIRED		708834826	106325223900	high_cov
ftp://ftp.sra.ebi.ac.uk/vol1/run/ERR323/ERR3239953/NA19785.final.cram	f40f93b1bb64ab4a44cbbdca5d6ab0e4	ERR3239953	ERP114329	30X whole genome sequencing coverage of the 2504 Phase 3 1000 Genome samples.	NYGC	ERA1783410	2019-03-22 00:00	SRS003728	NA19785	MXL	ERX3267328	ILLUMINA	Illumina NovaSeq 6000	NA19785	ena-RUN-NYGC-22-03-2019-12:33:38:350-179	450	PAIRED		731247396	109687109400	high_cov
ftp://ftp.sra.ebi.ac.uk/vol1/run/ERR323/ERR3239954/NA19786.final.cram	f4c8c81d63f87cb769aef7cf1dd53d59	ERR3239954	ERP114329	30X whole genome sequencing coverage of the 2504 Phase 3 1000 Genome samples.	NYGC	ERA1783410	2019-03-22 00:00	SRS003729	NA19786	MXL	ERX3267329	ILLUMINA	Illumina NovaSeq 6000	NA19786	ena-RUN-NYGC-22-03-2019-12:33:38:350-180	450	PAIRED		730056860	109508529000	high_cov
ftp://ftp.sra.ebi.ac.uk/vol1/run/ERR323/ERR3239955/NA19788.final.cram	6bfb47dc0e2867affb3a732953b6a5f7	ERR3239955	ERP114329	30X whole genome sequencing coverage of the 2504 Phase 3 1000 Genome samples.	NYGC	ERA1783410	2019-03-22 00:00	SRS003731	NA19788	MXL	ERX3267330	ILLUMINA	Illumina NovaSeq 6000	NA19788	ena-RUN-NYGC-22-03-2019-12:33:38:350-181	450	PAIRED		718650802	107797620300	high_cov
ftp://ftp.sra.ebi.ac.uk/vol1/run/ERR323/ERR3239956/NA19789.final.cram	ba001002991baf3c9d68f85175e2bfb8	ERR3239956	ERP114329	30X whole genome sequencing coverage of the 2504 Phase 3 1000 Genome samples.	NYGC	ERA1783410	2019-03-22 00:00	SRS003732	NA19789	MXL	ERX3267331	ILLUMINA	Illumina NovaSeq 6000	NA19789	ena-RUN-NYGC-22-03-2019-12:33:38:350-182	450	PAIRED		685518168	102827725200	high_cov
ftp://ftp.sra.ebi.ac.uk/vol1/run/ERR323/ERR3239957/NA19794.final.cram	2030d575ec1cf59b0e83089cc11252d7	ERR3239957	ERP114329	30X whole genome sequencing coverage of the 2504 Phase 3 1000 Genome samples.	NYGC	ERA1783410	2019-03-22 00:00	SRS003734	NA19794	MXL	ERX3267332	ILLUMINA	Illumina NovaSeq 6000	NA19794	ena-RUN-NYGC-22-03-2019-12:33:38:350-183	450	PAIRED		832314074	124847111100	high_cov
ftp://ftp.sra.ebi.ac.uk/vol1/run/ERR323/ERR3239958/NA19795.final.cram	640014bf73e8b9739364532ffc620f19	ERR3239958	ERP114329	30X whole genome sequencing coverage of the 2504 Phase 3 1000 Genome samples.	NYGC	ERA1783410	2019-03-22 00:00	SRS003735	NA19795	MXL	ERX3267333	ILLUMINA	Illumina NovaSeq 6000	NA19795	ena-RUN-NYGC-22-03-2019-12:33:38:350-184	450	PAIRED		735854970	110378245500	high_cov
ftp://ftp.sra.ebi.ac.uk/vol1/run/ERR323/ERR3239959/NA19818.final.cram	bdb4e3f3fababac07a5f04e9ae966064	ERR3239959	ERP114329	30X whole genome sequencing coverage of the 2504 Phase 3 1000 Genome samples.	NYGC	ERA1783410	2019-03-22 00:00	SRS003737	NA19818	ASW	ERX3267334	ILLUMINA	Illumina NovaSeq 6000	NA19818	ena-RUN-NYGC-22-03-2019-12:33:38:350-185	450	PAIRED		737703220	110655483000	high_cov
ftp://ftp.sra.ebi.ac.uk/vol1/run/ERR323/ERR3239960/NA19819.final.cram	b34c98e0c52746f53e64b4bdf04cfcbd	ERR3239960	ERP114329	30X whole genome sequencing coverage of the 2504 Phase 3 1000 Genome samples.	NYGC	ERA1783410	2019-03-22 00:00	SRS003738	NA19819	ASW	ERX3267335	ILLUMINA	Illumina NovaSeq 6000	NA19819	ena-RUN-NYGC-22-03-2019-12:33:38:350-186	450	PAIRED		761315498	114197324700	high_cov
ftp://ftp.sra.ebi.ac.uk/vol1/run/ERR323/ERR3239961/NA19834.final.cram	a45d79355445ac67fe4e755f61d5c4c0	ERR3239961	ERP114329	30X whole genome sequencing coverage of the 2504 Phase 3 1000 Genome samples.	NYGC	ERA1783410	2019-03-22 00:00	SRS003740	NA19834	ASW	ERX3267336	ILLUMINA	Illumina NovaSeq 6000	NA19834	ena-RUN-NYGC-22-03-2019-12:33:38:350-187	450	PAIRED		948088360	142213254000	high_cov
ftp://ftp.sra.ebi.ac.uk/vol1/run/ERR323/ERR3239962/NA19835.final.cram	6686cfb082cafd9933d9c37c7c75516f	ERR3239962	ERP114329	30X whole genome sequencing coverage of the 2504 Phase 3 1000 Genome samples.	NYGC	ERA1783410	2019-03-22 00:00	SRS003741	NA19835	ASW	ERX3267337	ILLUMINA	Illumina NovaSeq 6000	NA19835	ena-RUN-NYGC-22-03-2019-12:33:38:350-188	450	PAIRED		940839998	141125999700	high_cov
ftp://ftp.sra.ebi.ac.uk/vol1/run/ERR323/ERR3239963/NA19900.final.cram	629c5092dbfedecdeccdfa4344f29927	ERR3239963	ERP114329	30X whole genome sequencing coverage of the 2504 Phase 3 1000 Genome samples.	NYGC	ERA1783410	2019-03-22 00:00	SRS003743	NA19900	ASW	ERX3267338	ILLUMINA	Illumina NovaSeq 6000	NA19900	ena-RUN-NYGC-22-03-2019-12:33:38:350-189	450	PAIRED		752550484	112882572600	high_cov
ftp://ftp.sra.ebi.ac.uk/vol1/run/ERR323/ERR3239276/NA06985.final.cram	feb8e48a9cea41c622454baf8f3a8377	ERR3239276	ERP114329	30X whole genome sequencing coverage of the 2504 Phase 3 1000 Genome samples.	NYGC	ERA1783081	2019-03-22 00:00	SRS000030	NA06985	CEU	ERX3266651	ILLUMINA	Illumina NovaSeq 6000	NA06985	ena-RUN-NYGC-22-03-2019-12:30:23:659-1	450	PAIRED		793140812	118971121800	high_cov
ftp://ftp.sra.ebi.ac.uk/vol1/run/ERR323/ERR3239277/NA06986.final.cram	09b26dac0e1f1d338c559260e9098748	ERR3239277	ERP114329	30X whole genome sequencing coverage of the 2504 Phase 3 1000 Genome samples.	NYGC	ERA1783081	2019-03-22 00:00	SRS000031	NA06986	CEU	ERX3266652	ILLUMINA	Illumina NovaSeq 6000	NA06986	ena-RUN-NYGC-22-03-2019-12:30:23:659-2	450	PAIRED		727874616	109181192400	high_cov
ftp://ftp.sra.ebi.ac.uk/vol1/run/ERR323/ERR3239278/NA06994.final.cram	b313186130fbf9c739a87f1cae648565	ERR3239278	ERP114329	30X whole genome sequencing coverage of the 2504 Phase 3 1000 Genome samples.	NYGC	ERA1783081	2019-03-22 00:00	SRS000032	NA06994	CEU	ERX3266653	ILLUMINA	Illumina NovaSeq 6000	NA06994	ena-RUN-NYGC-22-03-2019-12:30:23:659-3	450	PAIRED		685263088	102789463200	high_cov
ftp://ftp.sra.ebi.ac.uk/vol1/run/ERR323/ERR3239279/NA07000.final.cram	f7d6ef4f2f123143e44a728471ed6b82	ERR3239279	ERP114329	30X whole genome sequencing coverage of the 2504 Phase 3 1000 Genome samples.	NYGC	ERA1783081	2019-03-22 00:00	SRS000033	NA07000	CEU	ERX3266654	ILLUMINA	Illumina NovaSeq 6000	NA07000	ena-RUN-NYGC-22-03-2019-12:30:23:659-4	450	PAIRED		840420290	126063043500	high_cov
ftp://ftp.sra.ebi.ac.uk/vol1/run/ERR323/ERR3239280/NA07037.final.cram	e09dd0768ed965eb4aa99cf34215902e	ERR3239280	ERP114329	30X whole genome sequencing coverage of the 2504 Phase 3 1000 Genome samples.	NYGC	ERA1783081	2019-03-22 00:00	SRS000034	NA07037	CEU	ERX3266655	ILLUMINA	Illumina NovaSeq 6000	NA07037	ena-RUN-NYGC-22-03-2019-12:30:23:659-5	450	PAIRED		783533920	117530088000	high_cov
ftp://ftp.sra.ebi.ac.uk/vol1/run/ERR323/ERR3239281/NA07051.final.cram	5cd5bf26a533b9e854b49c1b16e3b6ed	ERR3239281	ERP114329	30X whole genome sequencing coverage of the 2504 Phase 3 1000 Genome samples.	NYGC	ERA1783081	2019-03-22 00:00	SRS000035	NA07051	CEU	ERX3266656	ILLUMINA	Illumina NovaSeq 6000	NA07051	ena-RUN-NYGC-22-03-2019-12:30:23:659-6	450	PAIRED		731271118	109690667700	high_cov
ftp://ftp.sra.ebi.ac.uk/vol1/run/ERR323/ERR3239612/NA19084.final.cram	bbe4265ef0c71277882033fe02c190e4	ERR3239612	ERP114329	30X whole genome sequencing coverage of the 2504 Phase 3 1000 Genome samples.	NYGC	ERA1783081	2019-03-22 00:00	SRS000771	NA19084	JPT	ERX3266987	ILLUMINA	Illumina NovaSeq 6000	NA19084	ena-RUN-NYGC-22-03-2019-12:30:23:672-337	450	PAIRED		844784718	126717707700	high_cov
ftp://ftp.sra.ebi.ac.uk/vol1/run/ERR323/ERR3239613/NA19085.final.cram	2377ae86b71ba8ebc2d307ac3d2ad5aa	ERR3239613	ERP114329	30X whole genome sequencing coverage of the 2504 Phase 3 1000 Genome samples.	NYGC	ERA1783081	2019-03-22 00:00	SRS000772	NA19085	JPT	ERX3266988	ILLUMINA	Illumina NovaSeq 6000	NA19085	ena-RUN-NYGC-22-03-2019-12:30:23:672-338	450	PAIRED		668974128	100346119200	high_cov
ftp://ftp.sra.ebi.ac.uk/vol1/run/ERR323/ERR3239614/NA19086.final.cram	418ec2ee307671a39f803edc45a1c5dd	ERR3239614	ERP114329	30X whole genome sequencing coverage of the 2504 Phase 3 1000 Genome samples.	NYGC	ERA1783081	2019-03-22 00:00	SRS000773	NA19086	JPT	ERX3266989	ILLUMINA	Illumina NovaSeq 6000	NA19086	ena-RUN-NYGC-22-03-2019-12:30:23:672-339	450	PAIRED		760301852	114045277800	high_cov
ftp://ftp.sra.ebi.ac.uk/vol1/run/ERR323/ERR3239615/NA19087.final.cram	5b660fb684ddd73781e84acce916e6e1	ERR3239615	ERP114329	30X whole genome sequencing coverage of the 2504 Phase 3 1000 Genome samples.	NYGC	ERA1783081	2019-03-22 00:00	SRS000774	NA19087	JPT	ERX3266990	ILLUMINA	Illumina NovaSeq 6000	NA19087	ena-RUN-NYGC-22-03-2019-12:30:23:672-340	450	PAIRED		761253556	114188033400	high_cov
ftp://ftp.sra.ebi.ac.uk/vol1/run/ERR323/ERR3239616/NA19088.final.cram	c0bd19beb2298fbc1c1a28eee3e8821d	ERR3239616	ERP114329	30X whole genome sequencing coverage of the 2504 Phase 3 1000 Genome samples.	NYGC	ERA1783081	2019-03-22 00:00	SRS000775	NA19088	JPT	ERX3266991	ILLUMINA	Illumina NovaSeq 6000	NA19088	ena-RUN-NYGC-22-03-2019-12:30:23:672-341	450	PAIRED		780960500	117144075000	high_cov
ftp://ftp.sra.ebi.ac.uk/vol1/run/ERR323/ERR3239617/NA19092.final.cram	b98f73432ba48b8f1ecf3e514249ad8b	ERR3239617	ERP114329	30X whole genome sequencing coverage of the 2504 Phase 3 1000 Genome samples.	NYGC	ERA1783081	2019-03-22 00:00	SRS000776	NA19092	YRI	ERX3266992	ILLUMINA	Illumina NovaSeq 6000	NA19092	ena-RUN-NYGC-22-03-2019-12:30:23:672-342	450	PAIRED		792711088	118906663200	high_cov
ftp://ftp.sra.ebi.ac.uk/vol1/run/ERR323/ERR3239618/NA19095.final.cram	df3014a545e4877c8faef482006cfc9e	ERR3239618	ERP114329	30X whole genome sequencing coverage of the 2504 Phase 3 1000 Genome samples.	NYGC	ERA1783081	2019-03-22 00:00	SRS000777	NA19095	YRI	ERX3266993	ILLUMINA	Illumina NovaSeq 6000	NA19095	ena-RUN-NYGC-22-03-2019-12:30:23:672-343	450	PAIRED		695933110	104389966500	high_cov
ftp://ftp.sra.ebi.ac.uk/vol1/run/ERR323/ERR3239619/NA19096.final.cram	8e8279a2c946e76a47efa370e8d61610	ERR3239619	ERP114329	30X whole genome sequencing coverage of the 2504 Phase 3 1000 Genome samples.	NYGC	ERA1783081	2019-03-22 00:00	SRS000778	NA19096	YRI	ERX3266994	ILLUMINA	Illumina NovaSeq 6000	NA19096	ena-RUN-NYGC-22-03-2019-12:30:23:672-344	450	PAIRED		758557104	113783565600	high_cov
ftp://ftp.sra.ebi.ac.uk/vol1/run/ERR323/ERR3239620/NA19107.final.cram	332548d4a82f2e5bb9dd47dea1bbac56	ERR3239620	ERP114329	30X whole genome sequencing coverage of the 2504 Phase 3 1000 Genome samples.	NYGC	ERA1783081	2019-03-22 00:00	SRS000779	NA19107	YRI	ERX3266995	ILLUMINA	Illumina NovaSeq 6000	NA19107	ena-RUN-NYGC-22-03-2019-12:30:23:672-345	450	PAIRED		735314562	110297184300	high_cov
ftp://ftp.sra.ebi.ac.uk/vol1/run/ERR323/ERR3239621/NA19113.final.cram	f18b0ec768d428d3a46014ecb439d6c0	ERR3239621	ERP114329	30X whole genome sequencing coverage of the 2504 Phase 3 1000 Genome samples.	NYGC	ERA1783081	2019-03-22 00:00	SRS000780	NA19113	YRI	ERX3266996	ILLUMINA	Illumina NovaSeq 6000	NA19113	ena-RUN-NYGC-22-03-2019-12:30:23:673-346	450	PAIRED		725381156	108807173400	high_cov
ftp://ftp.sra.ebi.ac.uk/vol1/run/ERR323/ERR3239622/NA19117.final.cram	4cef7a3342aae209700dad0d5629a692	ERR3239622	ERP114329	30X whole genome sequencing coverage of the 2504 Phase 3 1000 Genome samples.	NYGC	ERA1783081	2019-03-22 00:00	SRS000781	NA19117	YRI	ERX3266997	ILLUMINA	Illumina NovaSeq 6000	NA19117	ena-RUN-NYGC-22-03-2019-12:30:23:673-347	450	PAIRED		696604808	104490721200	high_cov
ftp://ftp.sra.ebi.ac.uk/vol1/run/ERR323/ERR3239623/NA19118.final.cram	7c0688f07c236e3d1fd0e75a787a6c49	ERR3239623	ERP114329	30X whole genome sequencing coverage of the 2504 Phase 3 1000 Genome samples.	NYGC	ERA1783081	2019-03-22 00:00	SRS000782	NA19118	YRI	ERX3266998	ILLUMINA	Illumina NovaSeq 6000	NA19118	ena-RUN-NYGC-22-03-2019-12:30:23:673-348	450	PAIRED		825878548	123881782200	high_cov
ftp://ftp.sra.ebi.ac.uk/vol1/run/ERR323/ERR3239624/NA19121.final.cram	82176c7257397134d19943e470315148	ERR3239624	ERP114329	30X whole genome sequencing coverage of the 2504 Phase 3 1000 Genome samples.	NYGC	ERA1783081	2019-03-22 00:00	SRS000783	NA19121	YRI	ERX3266999	ILLUMINA	Illumina NovaSeq 6000	NA19121	ena-RUN-NYGC-22-03-2019-12:30:23:673-349	450	PAIRED		686711300	103006695000	high_cov
ftp://ftp.sra.ebi.ac.uk/vol1/run/ERR323/ERR3239625/NA19130.final.cram	a49ce703755311c01d0e9109c89f862f	ERR3239625	ERP114329	30X whole genome sequencing coverage of the 2504 Phase 3 1000 Genome samples.	NYGC	ERA1783081	2019-03-22 00:00	SRS000785	NA19130	YRI	ERX3267000	ILLUMINA	Illumina NovaSeq 6000	NA19130	ena-RUN-NYGC-22-03-2019-12:30:23:673-350	450	PAIRED		744945540	111741831000	high_cov
ftp://ftp.sra.ebi.ac.uk/vol1/run/ERR323/ERR3239626/NA19146.final.cram	e0ee218407814c31c62d6329b11be92f	ERR3239626	ERP114329	30X whole genome sequencing coverage of the 2504 Phase 3 1000 Genome samples.	NYGC	ERA1783081	2019-03-22 00:00	SRS000786	NA19146	YRI	ERX3267001	ILLUMINA	Illumina NovaSeq 6000	NA19146	ena-RUN-NYGC-22-03-2019-12:30:23:673-351	450	PAIRED		743544854	111531728100	high_cov
ftp://ftp.sra.ebi.ac.uk/vol1/run/ERR323/ERR3239627/NA19149.final.cram	efe0f3588055b936cb49cc3a587d4c9c	ERR3239627	ERP114329	30X whole genome sequencing coverage of the 2504 Phase 3 1000 Genome samples.	NYGC	ERA1783081	2019-03-22 00:00	SRS000787	NA19149	YRI	ERX3267002	ILLUMINA	Illumina NovaSeq 6000	NA19149	ena-RUN-NYGC-22-03-2019-12:30:23:673-352	450	PAIRED		737754246	110663136900	high_cov
ftp://ftp.sra.ebi.ac.uk/vol1/run/ERR323/ERR3239628/NA19175.final.cram	fbed92695c9ae97a3acd551dd6611a6e	ERR3239628	ERP114329	30X whole genome sequencing coverage of the 2504 Phase 3 1000 Genome samples.	NYGC	ERA1783081	2019-03-22 00:00	SRS000789	NA19175	YRI	ERX3267003	ILLUMINA	Illumina NovaSeq 6000	NA19175	ena-RUN-NYGC-22-03-2019-12:30:23:673-353	450	PAIRED		823971032	123595654800	high_cov
ftp://ftp.sra.ebi.ac.uk/vol1/run/ERR323/ERR3239629/NA19184.final.cram	a557eea6c4095cf12627daff7e6d56bc	ERR3239629	ERP114329	30X whole genome sequencing coverage of the 2504 Phase 3 1000 Genome samples.	NYGC	ERA1783081	2019-03-22 00:00	SRS000793	NA19184	YRI	ERX3267004	ILLUMINA	Illumina NovaSeq 6000	NA19184	ena-RUN-NYGC-22-03-2019-12:30:23:673-354	450	PAIRED		683824022	102573603300	high_cov
ftp://ftp.sra.ebi.ac.uk/vol1/run/ERR323/ERR3239630/NA19185.final.cram	7de19243ed0d25c758d6cdc787678d79	ERR3239630	ERP114329	30X whole genome sequencing coverage of the 2504 Phase 3 1000 Genome samples.	NYGC	ERA1783081	2019-03-22 00:00	SRS000794	NA19185	YRI	ERX3267005	ILLUMINA	Illumina NovaSeq 6000	NA19185	ena-RUN-NYGC-22-03-2019-12:30:23:673-355	450	PAIRED		849404930	127410739500	high_cov
ftp://ftp.sra.ebi.ac.uk/vol1/run/ERR323/ERR3239631/NA19189.final.cram	0ec69564ecd2061e08608b846c4cd9aa	ERR3239631	ERP114329	30X whole genome sequencing coverage of the 2504 Phase 3 1000 Genome samples.	NYGC	ERA1783081	2019-03-22 00:00	SRS000795	NA19189	YRI	ERX3267006	ILLUMINA	Illumina NovaSeq 6000	NA19189	ena-RUN-NYGC-22-03-2019-12:30:23:673-356	450	PAIRED		667918502	100187775300	high_cov
ftp://ftp.sra.ebi.ac.uk/vol1/run/ERR323/ERR3239632/NA19197.final.cram	5b6aa66b8a8eaf1d90975e8e537b297c	ERR3239632	ERP114329	30X whole genome sequencing coverage of the 2504 Phase 3 1000 Genome samples.	NYGC	ERA1783081	2019-03-22 00:00	SRS000796	NA19197	YRI	ERX3267007	ILLUMINA	Illumina NovaSeq 6000	NA19197	ena-RUN-NYGC-22-03-2019-12:30:23:673-357	450	PAIRED		761380554	114207083100	high_cov
ftp://ftp.sra.ebi.ac.uk/vol1/run/ERR323/ERR3239633/NA19198.final.cram	54a0d8133a536dd9608484597ef109e8	ERR3239633	ERP114329	30X whole genome sequencing coverage of the 2504 Phase 3 1000 Genome samples.	NYGC	ERA1783081	2019-03-22 00:00	SRS000797	NA19198	YRI	ERX3267008	ILLUMINA	Illumina NovaSeq 6000	NA19198	ena-RUN-NYGC-22-03-2019-12:30:23:673-358	450	PAIRED		791049172	118657375800	high_cov
ftp://ftp.sra.ebi.ac.uk/vol1/run/ERR323/ERR3239964/NA19901.final.cram	6fc499effdcb041490857b1523c42da7	ERR3239964	ERP114329	30X whole genome sequencing coverage of the 2504 Phase 3 1000 Genome samples.	NYGC	ERA1783410	2019-03-22 00:00	SRS003744	NA19901	ASW	ERX3267339	ILLUMINA	Illumina NovaSeq 6000	NA19901	ena-RUN-NYGC-22-03-2019-12:33:38:351-190	450	PAIRED		759769552	113965432800	high_cov
ftp://ftp.sra.ebi.ac.uk/vol1/run/ERR323/ERR3239965/NA19904.final.cram	0f2565f6fd94f64cc35184af863933ba	ERR3239965	ERP114329	30X whole genome sequencing coverage of the 2504 Phase 3 1000 Genome samples.	NYGC	ERA1783410	2019-03-22 00:00	SRS003746	NA19904	ASW	ERX3267340	ILLUMINA	Illumina NovaSeq 6000	NA19904	ena-RUN-NYGC-22-03-2019-12:33:38:351-191	450	PAIRED		687726852	103159027800	high_cov
ftp://ftp.sra.ebi.ac.uk/vol1/run/ERR323/ERR3239966/NA19908.final.cram	34b3233bc6759df43caa955b7e1e911d	ERR3239966	ERP114329	30X whole genome sequencing coverage of the 2504 Phase 3 1000 Genome samples.	NYGC	ERA1783410	2019-03-22 00:00	SRS003747	NA19908	ASW	ERX3267341	ILLUMINA	Illumina NovaSeq 6000	NA19908	ena-RUN-NYGC-22-03-2019-12:33:38:351-192	450	PAIRED		808398740	121259811000	high_cov
ftp://ftp.sra.ebi.ac.uk/vol1/run/ERR323/ERR3239967/NA19909.final.cram	d7f71ba733fa9ecff878682de31f43a2	ERR3239967	ERP114329	30X whole genome sequencing coverage of the 2504 Phase 3 1000 Genome samples.	NYGC	ERA1783410	2019-03-22 00:00	SRS003748	NA19909	ASW	ERX3267342	ILLUMINA	Illumina NovaSeq 6000	NA19909	ena-RUN-NYGC-22-03-2019-12:33:38:351-193	450	PAIRED		729844486	109476672900	high_cov
ftp://ftp.sra.ebi.ac.uk/vol1/run/ERR323/ERR3239968/NA19914.final.cram	cf3db14315f3723e8f8c755b697f1d5a	ERR3239968	ERP114329	30X whole genome sequencing coverage of the 2504 Phase 3 1000 Genome samples.	NYGC	ERA1783410	2019-03-22 00:00	SRS003749	NA19914	ASW	ERX3267343	ILLUMINA	Illumina NovaSeq 6000	NA19914	ena-RUN-NYGC-22-03-2019-12:33:38:351-194	450	PAIRED		714363196	107154479400	high_cov
ftp://ftp.sra.ebi.ac.uk/vol1/run/ERR323/ERR3239969/NA19916.final.cram	e1fe15d9ffeb6866297dbeea18921f6a	ERR3239969	ERP114329	30X whole genome sequencing coverage of the 2504 Phase 3 1000 Genome samples.	NYGC	ERA1783410	2019-03-22 00:00	SRS003751	NA19916	ASW	ERX3267344	ILLUMINA	Illumina NovaSeq 6000	NA19916	ena-RUN-NYGC-22-03-2019-12:33:38:351-195	450	PAIRED		936931088	140539663200	high_cov
ftp://ftp.sra.ebi.ac.uk/vol1/run/ERR323/ERR3239970/NA19917.final.cram	9d3856157206e832573b33b7cf922fd3	ERR3239970	ERP114329	30X whole genome sequencing coverage of the 2504 Phase 3 1000 Genome samples.	NYGC	ERA1783410	2019-03-22 00:00	SRS003752	NA19917	ASW	ERX3267345	ILLUMINA	Illumina NovaSeq 6000	NA19917	ena-RUN-NYGC-22-03-2019-12:33:38:351-196	450	PAIRED		735831390	110374708500	high_cov
ftp://ftp.sra.ebi.ac.uk/vol1/run/ERR323/ERR3239971/NA19920.final.cram	3a9b1fd33b230a3392d6562081b9145f	ERR3239971	ERP114329	30X whole genome sequencing coverage of the 2504 Phase 3 1000 Genome samples.	NYGC	ERA1783410	2019-03-22 00:00	SRS003755	NA19920	ASW	ERX3267346	ILLUMINA	Illumina NovaSeq 6000	NA19920	ena-RUN-NYGC-22-03-2019-12:33:38:351-197	450	PAIRED		753383006	113007450900	high_cov
ftp://ftp.sra.ebi.ac.uk/vol1/run/ERR323/ERR3239972/NA19921.final.cram	094a0f127a032e2a1a01e31a992c0493	ERR3239972	ERP114329	30X whole genome sequencing coverage of the 2504 Phase 3 1000 Genome samples.	NYGC	ERA1783410	2019-03-22 00:00	SRS003756	NA19921	ASW	ERX3267347	ILLUMINA	Illumina NovaSeq 6000	NA19921	ena-RUN-NYGC-22-03-2019-12:33:38:351-198	450	PAIRED		707248594	106087289100	high_cov
ftp://ftp.sra.ebi.ac.uk/vol1/run/ERR323/ERR3239973/NA19982.final.cram	ae1b38aecc47ffcff4c572edf318888b	ERR3239973	ERP114329	30X whole genome sequencing coverage of the 2504 Phase 3 1000 Genome samples.	NYGC	ERA1783410	2019-03-22 00:00	SRS003757	NA19982	ASW	ERX3267348	ILLUMINA	Illumina NovaSeq 6000	NA19982	ena-RUN-NYGC-22-03-2019-12:33:38:351-199	450	PAIRED		721426258	108213938700	high_cov
ftp://ftp.sra.ebi.ac.uk/vol1/run/ERR323/ERR3239974/NA20126.final.cram	a440d3ce93ecb324a6e0adc3695edb32	ERR3239974	ERP114329	30X whole genome sequencing coverage of the 2504 Phase 3 1000 Genome samples.	NYGC	ERA1783410	2019-03-22 00:00	SRS003760	NA20126	ASW	ERX3267349	ILLUMINA	Illumina NovaSeq 6000	NA20126	ena-RUN-NYGC-22-03-2019-12:33:38:351-200	450	PAIRED		707379052	106106857800	high_cov
ftp://ftp.sra.ebi.ac.uk/vol1/run/ERR323/ERR3239975/NA20127.final.cram	b99e1f3f874359e1170b73f63264acd7	ERR3239975	ERP114329	30X whole genome sequencing coverage of the 2504 Phase 3 1000 Genome samples.	NYGC	ERA1783410	2019-03-22 00:00	SRS003761	NA20127	ASW	ERX3267350	ILLUMINA	Illumina NovaSeq 6000	NA20127	ena-RUN-NYGC-22-03-2019-12:33:38:351-201	450	PAIRED		934447348	140167102200	high_cov
ftp://ftp.sra.ebi.ac.uk/vol1/run/ERR323/ERR3239976/NA20276.final.cram	8d632839e89e630a3fcbbf8ef3d5f031	ERR3239976	ERP114329	30X whole genome sequencing coverage of the 2504 Phase 3 1000 Genome samples.	NYGC	ERA1783410	2019-03-22 00:00	SRS003764	NA20276	ASW	ERX3267351	ILLUMINA	Illumina NovaSeq 6000	NA20276	ena-RUN-NYGC-22-03-2019-12:33:38:351-202	450	PAIRED		705835200	105875280000	high_cov
ftp://ftp.sra.ebi.ac.uk/vol1/run/ERR323/ERR3239977/NA20278.final.cram	725587acd746a5645f84c0fcf6f6025a	ERR3239977	ERP114329	30X whole genome sequencing coverage of the 2504 Phase 3 1000 Genome samples.	NYGC	ERA1783410	2019-03-22 00:00	SRS003766	NA20278	ASW	ERX3267352	ILLUMINA	Illumina NovaSeq 6000	NA20278	ena-RUN-NYGC-22-03-2019-12:33:38:351-203	450	PAIRED		712712654	106906898100	high_cov
ftp://ftp.sra.ebi.ac.uk/vol1/run/ERR323/ERR3239978/NA20281.final.cram	972e256ab17edc38d9e9e6b33ebf413e	ERR3239978	ERP114329	30X whole genome sequencing coverage of the 2504 Phase 3 1000 Genome samples.	NYGC	ERA1783410	2019-03-22 00:00	SRS003768	NA20281	ASW	ERX3267353	ILLUMINA	Illumina NovaSeq 6000	NA20281	ena-RUN-NYGC-22-03-2019-12:33:38:351-204	450	PAIRED		683817340	102572601000	high_cov
ftp://ftp.sra.ebi.ac.uk/vol1/run/ERR323/ERR3239979/NA20282.final.cram	e2aeb75bee4c2899106473491f6f822f	ERR3239979	ERP114329	30X whole genome sequencing coverage of the 2504 Phase 3 1000 Genome samples.	NYGC	ERA1783410	2019-03-22 00:00	SRS003769	NA20282	ASW	ERX3267354	ILLUMINA	Illumina NovaSeq 6000	NA20282	ena-RUN-NYGC-22-03-2019-12:33:38:351-205	450	PAIRED		707044210	106056631500	high_cov
ftp://ftp.sra.ebi.ac.uk/vol1/run/ERR323/ERR3239980/NA20287.final.cram	7960b62aa92379dc867f6ff3daff606d	ERR3239980	ERP114329	30X whole genome sequencing coverage of the 2504 Phase 3 1000 Genome samples.	NYGC	ERA1783410	2019-03-22 00:00	SRS003771	NA20287	ASW	ERX3267355	ILLUMINA	Illumina NovaSeq 6000	NA20287	ena-RUN-NYGC-22-03-2019-12:33:38:351-206	450	PAIRED		1223862484	183579372600	high_cov
ftp://ftp.sra.ebi.ac.uk/vol1/run/ERR323/ERR3239981/NA20289.final.cram	47e25446a5efb768216ce32d41104022	ERR3239981	ERP114329	30X whole genome sequencing coverage of the 2504 Phase 3 1000 Genome samples.	NYGC	ERA1783410	2019-03-22 00:00	SRS003773	NA20289	ASW	ERX3267356	ILLUMINA	Illumina NovaSeq 6000	NA20289	ena-RUN-NYGC-22-03-2019-12:33:38:351-207	450	PAIRED		822368334	123355250100	high_cov
ftp://ftp.sra.ebi.ac.uk/vol1/run/ERR323/ERR3239982/NA20291.final.cram	0c9511a027a78a2f7ed13b00336db0ad	ERR3239982	ERP114329	30X whole genome sequencing coverage of the 2504 Phase 3 1000 Genome samples.	NYGC	ERA1783410	2019-03-22 00:00	SRS003775	NA20291	ASW	ERX3267357	ILLUMINA	Illumina NovaSeq 6000	NA20291	ena-RUN-NYGC-22-03-2019-12:33:38:351-208	450	PAIRED		684370736	102655610400	high_cov
ftp://ftp.sra.ebi.ac.uk/vol1/run/ERR323/ERR3239983/NA20294.final.cram	36aeb18f332512155bedbfb0a70964df	ERR3239983	ERP114329	30X whole genome sequencing coverage of the 2504 Phase 3 1000 Genome samples.	NYGC	ERA1783410	2019-03-22 00:00	SRS003777	NA20294	ASW	ERX3267358	ILLUMINA	Illumina NovaSeq 6000	NA20294	ena-RUN-NYGC-22-03-2019-12:33:38:351-209	450	PAIRED		754782236	113217335400	high_cov
ftp://ftp.sra.ebi.ac.uk/vol1/run/ERR323/ERR3239984/NA20296.final.cram	b178efe5f44bcba084992734718b5598	ERR3239984	ERP114329	30X whole genome sequencing coverage of the 2504 Phase 3 1000 Genome samples.	NYGC	ERA1783410	2019-03-22 00:00	SRS003779	NA20296	ASW	ERX3267359	ILLUMINA	Illumina NovaSeq 6000	NA20296	ena-RUN-NYGC-22-03-2019-12:33:38:351-210	450	PAIRED		693803788	104070568200	high_cov
ftp://ftp.sra.ebi.ac.uk/vol1/run/ERR323/ERR3239985/NA20299.final.cram	dcabb41c33b3c01c00ff4355cb142dbe	ERR3239985	ERP114329	30X whole genome sequencing coverage of the 2504 Phase 3 1000 Genome samples.	NYGC	ERA1783410	2019-03-22 00:00	SRS003781	NA20299	ASW	ERX3267360	ILLUMINA	Illumina NovaSeq 6000	NA20299	ena-RUN-NYGC-22-03-2019-12:33:38:351-211	450	PAIRED		672855142	100928271300	high_cov
ftp://ftp.sra.ebi.ac.uk/vol1/run/ERR323/ERR3239282/NA07347.final.cram	690cdb4c7a122e79b2ad49a04ef011e0	ERR3239282	ERP114329	30X whole genome sequencing coverage of the 2504 Phase 3 1000 Genome samples.	NYGC	ERA1783081	2019-03-22 00:00	SRS000037	NA07347	CEU	ERX3266657	ILLUMINA	Illumina NovaSeq 6000	NA07347	ena-RUN-NYGC-22-03-2019-12:30:23:659-7	450	PAIRED		735274674	110291201100	high_cov
ftp://ftp.sra.ebi.ac.uk/vol1/run/ERR323/ERR3239283/NA07357.final.cram	95ec238f9872c128e7b9a93ac27ee7f3	ERR3239283	ERP114329	30X whole genome sequencing coverage of the 2504 Phase 3 1000 Genome samples.	NYGC	ERA1783081	2019-03-22 00:00	SRS000038	NA07357	CEU	ERX3266658	ILLUMINA	Illumina NovaSeq 6000	NA07357	ena-RUN-NYGC-22-03-2019-12:30:23:659-8	450	PAIRED		689138062	103370709300	high_cov
ftp://ftp.sra.ebi.ac.uk/vol1/run/ERR323/ERR3239284/NA10847.final.cram	da8275fb01c608dce65575396220a1a6	ERR3239284	ERP114329	30X whole genome sequencing coverage of the 2504 Phase 3 1000 Genome samples.	NYGC	ERA1783081	2019-03-22 00:00	SRS000039	NA10847	CEU	ERX3266659	ILLUMINA	Illumina NovaSeq 6000	NA10847	ena-RUN-NYGC-22-03-2019-12:30:23:660-9	450	PAIRED		749648264	112447239600	high_cov
ftp://ftp.sra.ebi.ac.uk/vol1/run/ERR323/ERR3239285/NA10851.final.cram	b881f6534d64e268c0f42a94ddade34b	ERR3239285	ERP114329	30X whole genome sequencing coverage of the 2504 Phase 3 1000 Genome samples.	NYGC	ERA1783081	2019-03-22 00:00	SRS000040	NA10851	CEU	ERX3266660	ILLUMINA	Illumina NovaSeq 6000	NA10851	ena-RUN-NYGC-22-03-2019-12:30:23:660-10	450	PAIRED		760444866	114066729900	high_cov
ftp://ftp.sra.ebi.ac.uk/vol1/run/ERR323/ERR3239286/NA11829.final.cram	12b36e1b7424b1d43ded8b992005e1c5	ERR3239286	ERP114329	30X whole genome sequencing coverage of the 2504 Phase 3 1000 Genome samples.	NYGC	ERA1783081	2019-03-22 00:00	SRS000041	NA11829	CEU	ERX3266661	ILLUMINA	Illumina NovaSeq 6000	NA11829	ena-RUN-NYGC-22-03-2019-12:30:23:660-11	450	PAIRED		821874214	123281132100	high_cov
ftp://ftp.sra.ebi.ac.uk/vol1/run/ERR323/ERR3239287/NA11830.final.cram	180bda765c44809356b6734028180181	ERR3239287	ERP114329	30X whole genome sequencing coverage of the 2504 Phase 3 1000 Genome samples.	NYGC	ERA1783081	2019-03-22 00:00	SRS000042	NA11830	CEU	ERX3266662	ILLUMINA	Illumina NovaSeq 6000	NA11830	ena-RUN-NYGC-22-03-2019-12:30:23:660-12	450	PAIRED		775118832	116267824800	high_cov
ftp://ftp.sra.ebi.ac.uk/vol1/run/ERR323/ERR3239288/NA11831.final.cram	706353216b429cf869f1dc1ced35c6f5	ERR3239288	ERP114329	30X whole genome sequencing coverage of the 2504 Phase 3 1000 Genome samples.	NYGC	ERA1783081	2019-03-22 00:00	SRS000043	NA11831	CEU	ERX3266663	ILLUMINA	Illumina NovaSeq 6000	NA11831	ena-RUN-NYGC-22-03-2019-12:30:23:660-13	450	PAIRED		786331524	117949728600	high_cov
ftp://ftp.sra.ebi.ac.uk/vol1/run/ERR323/ERR3239289/NA11832.final.cram	beddeb133d6948840d1be236278cd1ca	ERR3239289	ERP114329	30X whole genome sequencing coverage of the 2504 Phase 3 1000 Genome samples.	NYGC	ERA1783081	2019-03-22 00:00	SRS000044	NA11832	CEU	ERX3266664	ILLUMINA	Illumina NovaSeq 6000	NA11832	ena-RUN-NYGC-22-03-2019-12:30:23:660-14	450	PAIRED		742291116	111343667400	high_cov
ftp://ftp.sra.ebi.ac.uk/vol1/run/ERR323/ERR3239290/NA11840.final.cram	c152040a3db04c092f950f856c282902	ERR3239290	ERP114329	30X whole genome sequencing coverage of the 2504 Phase 3 1000 Genome samples.	NYGC	ERA1783081	2019-03-22 00:00	SRS000045	NA11840	CEU	ERX3266665	ILLUMINA	Illumina NovaSeq 6000	NA11840	ena-RUN-NYGC-22-03-2019-12:30:23:660-15	450	PAIRED		777009022	116551353300	high_cov
ftp://ftp.sra.ebi.ac.uk/vol1/run/ERR323/ERR3239291/NA11881.final.cram	0adf2d389a10e6f77746a9aa4feae70b	ERR3239291	ERP114329	30X whole genome sequencing coverage of the 2504 Phase 3 1000 Genome samples.	NYGC	ERA1783081	2019-03-22 00:00	SRS000046	NA11881	CEU	ERX3266666	ILLUMINA	Illumina NovaSeq 6000	NA11881	ena-RUN-NYGC-22-03-2019-12:30:23:660-16	450	PAIRED		754102310	113115346500	high_cov
ftp://ftp.sra.ebi.ac.uk/vol1/run/ERR323/ERR3239292/NA11894.final.cram	eb4a0277aa47d7f66d6bf8e4f1bf82f5	ERR3239292	ERP114329	30X whole genome sequencing coverage of the 2504 Phase 3 1000 Genome samples.	NYGC	ERA1783081	2019-03-22 00:00	SRS000047	NA11894	CEU	ERX3266667	ILLUMINA	Illumina NovaSeq 6000	NA11894	ena-RUN-NYGC-22-03-2019-12:30:23:660-17	450	PAIRED		764354338	114653150700	high_cov
ftp://ftp.sra.ebi.ac.uk/vol1/run/ERR323/ERR3239293/NA11918.final.cram	1b0b441e7ddd88fbcf51f504ce434b24	ERR3239293	ERP114329	30X whole genome sequencing coverage of the 2504 Phase 3 1000 Genome samples.	NYGC	ERA1783081	2019-03-22 00:00	SRS000048	NA11918	CEU	ERX3266668	ILLUMINA	Illumina NovaSeq 6000	NA11918	ena-RUN-NYGC-22-03-2019-12:30:23:660-18	450	PAIRED		694390084	104158512600	high_cov
ftp://ftp.sra.ebi.ac.uk/vol1/run/ERR323/ERR3239294/NA11919.final.cram	6cdcd2ec2e226707667a568b3a22b5c8	ERR3239294	ERP114329	30X whole genome sequencing coverage of the 2504 Phase 3 1000 Genome samples.	NYGC	ERA1783081	2019-03-22 00:00	SRS000049	NA11919	CEU	ERX3266669	ILLUMINA	Illumina NovaSeq 6000	NA11919	ena-RUN-NYGC-22-03-2019-12:30:23:660-19	450	PAIRED		721945462	108291819300	high_cov
ftp://ftp.sra.ebi.ac.uk/vol1/run/ERR323/ERR3239295/NA11920.final.cram	c30b3ed7d364c8f30fff3e614fc25eac	ERR3239295	ERP114329	30X whole genome sequencing coverage of the 2504 Phase 3 1000 Genome samples.	NYGC	ERA1783081	2019-03-22 00:00	SRS000050	NA11920	CEU	ERX3266670	ILLUMINA	Illumina NovaSeq 6000	NA11920	ena-RUN-NYGC-22-03-2019-12:30:23:660-20	450	PAIRED		747736128	112160419200	high_cov
ftp://ftp.sra.ebi.ac.uk/vol1/run/ERR323/ERR3239296/NA11931.final.cram	49f79b9a5754fe243e6775b5f4b3f212	ERR3239296	ERP114329	30X whole genome sequencing coverage of the 2504 Phase 3 1000 Genome samples.	NYGC	ERA1783081	2019-03-22 00:00	SRS000051	NA11931	CEU	ERX3266671	ILLUMINA	Illumina NovaSeq 6000	NA11931	ena-RUN-NYGC-22-03-2019-12:30:23:660-21	450	PAIRED		769065596	115359839400	high_cov
ftp://ftp.sra.ebi.ac.uk/vol1/run/ERR323/ERR3239297/NA11992.final.cram	5b5433d5d1b042cc234e676c0fa7c9fe	ERR3239297	ERP114329	30X whole genome sequencing coverage of the 2504 Phase 3 1000 Genome samples.	NYGC	ERA1783081	2019-03-22 00:00	SRS000052	NA11992	CEU	ERX3266672	ILLUMINA	Illumina NovaSeq 6000	NA11992	ena-RUN-NYGC-22-03-2019-12:30:23:660-22	450	PAIRED		713257650	106988647500	high_cov
ftp://ftp.sra.ebi.ac.uk/vol1/run/ERR323/ERR3239298/NA11994.final.cram	bdf976648ac0ace01175a08483b5095e	ERR3239298	ERP114329	30X whole genome sequencing coverage of the 2504 Phase 3 1000 Genome samples.	NYGC	ERA1783081	2019-03-22 00:00	SRS000054	NA11994	CEU	ERX3266673	ILLUMINA	Illumina NovaSeq 6000	NA11994	ena-RUN-NYGC-22-03-2019-12:30:23:660-23	450	PAIRED		783977900	117596685000	high_cov
ftp://ftp.sra.ebi.ac.uk/vol1/run/ERR323/ERR3239299/NA11995.final.cram	22f5bfd7b62e17647000405a1d5c92e4	ERR3239299	ERP114329	30X whole genome sequencing coverage of the 2504 Phase 3 1000 Genome samples.	NYGC	ERA1783081	2019-03-22 00:00	SRS000055	NA11995	CEU	ERX3266674	ILLUMINA	Illumina NovaSeq 6000	NA11995	ena-RUN-NYGC-22-03-2019-12:30:23:660-24	450	PAIRED		681483676	102222551400	high_cov
ftp://ftp.sra.ebi.ac.uk/vol1/run/ERR323/ERR3239300/NA12003.final.cram	2ed60e299b91a75a16ac5f1d844d22b5	ERR3239300	ERP114329	30X whole genome sequencing coverage of the 2504 Phase 3 1000 Genome samples.	NYGC	ERA1783081	2019-03-22 00:00	SRS000056	NA12003	CEU	ERX3266675	ILLUMINA	Illumina NovaSeq 6000	NA12003	ena-RUN-NYGC-22-03-2019-12:30:23:660-25	450	PAIRED		817284514	122592677100	high_cov
ftp://ftp.sra.ebi.ac.uk/vol1/run/ERR323/ERR3239301/NA12004.final.cram	7815ad0c41183bc19f4237b5f52ce108	ERR3239301	ERP114329	30X whole genome sequencing coverage of the 2504 Phase 3 1000 Genome samples.	NYGC	ERA1783081	2019-03-22 00:00	SRS000057	NA12004	CEU	ERX3266676	ILLUMINA	Illumina NovaSeq 6000	NA12004	ena-RUN-NYGC-22-03-2019-12:30:23:660-26	450	PAIRED		766919056	115037858400	high_cov
ftp://ftp.sra.ebi.ac.uk/vol1/run/ERR323/ERR3239302/NA12005.final.cram	4e1360ac56eeb1b620aafc0211fa7cc3	ERR3239302	ERP114329	30X whole genome sequencing coverage of the 2504 Phase 3 1000 Genome samples.	NYGC	ERA1783081	2019-03-22 00:00	SRS000058	NA12005	CEU	ERX3266677	ILLUMINA	Illumina NovaSeq 6000	NA12005	ena-RUN-NYGC-22-03-2019-12:30:23:660-27	450	PAIRED		699817900	104972685000	high_cov
ftp://ftp.sra.ebi.ac.uk/vol1/run/ERR323/ERR3239303/NA12006.final.cram	45f67b1b9dcd1104ecd692023f7b4eb4	ERR3239303	ERP114329	30X whole genome sequencing coverage of the 2504 Phase 3 1000 Genome samples.	NYGC	ERA1783081	2019-03-22 00:00	SRS000059	NA12006	CEU	ERX3266678	ILLUMINA	Illumina NovaSeq 6000	NA12006	ena-RUN-NYGC-22-03-2019-12:30:23:660-28	450	PAIRED		769469132	115420369800	high_cov
ftp://ftp.sra.ebi.ac.uk/vol1/run/ERR323/ERR3239634/NA19213.final.cram	3e4fe1b98490d025b19d4bded7773ff7	ERR3239634	ERP114329	30X whole genome sequencing coverage of the 2504 Phase 3 1000 Genome samples.	NYGC	ERA1783081	2019-03-22 00:00	SRS000798	NA19213	YRI	ERX3267009	ILLUMINA	Illumina NovaSeq 6000	NA19213	ena-RUN-NYGC-22-03-2019-12:30:23:673-359	450	PAIRED		690514716	103577207400	high_cov
ftp://ftp.sra.ebi.ac.uk/vol1/run/ERR323/ERR3239635/NA19214.final.cram	41ca15d0dee387ef6e0abc3f7fa9e580	ERR3239635	ERP114329	30X whole genome sequencing coverage of the 2504 Phase 3 1000 Genome samples.	NYGC	ERA1783081	2019-03-22 00:00	SRS000799	NA19214	YRI	ERX3267010	ILLUMINA	Illumina NovaSeq 6000	NA19214	ena-RUN-NYGC-22-03-2019-12:30:23:673-360	450	PAIRED		943584988	141537748200	high_cov
ftp://ftp.sra.ebi.ac.uk/vol1/run/ERR323/ERR3239636/NA19223.final.cram	e95834f445a89c3a9ac8c0b5abfb49c1	ERR3239636	ERP114329	30X whole genome sequencing coverage of the 2504 Phase 3 1000 Genome samples.	NYGC	ERA1783081	2019-03-22 00:00	SRS000800	NA19223	YRI	ERX3267011	ILLUMINA	Illumina NovaSeq 6000	NA19223	ena-RUN-NYGC-22-03-2019-12:30:23:673-361	450	PAIRED		783053956	117458093400	high_cov
ftp://ftp.sra.ebi.ac.uk/vol1/run/ERR323/ERR3239637/NA19235.final.cram	c91af459db5527c4c20448b39246eddb	ERR3239637	ERP114329	30X whole genome sequencing coverage of the 2504 Phase 3 1000 Genome samples.	NYGC	ERA1783081	2019-03-22 00:00	SRS000801	NA19235	YRI	ERX3267012	ILLUMINA	Illumina NovaSeq 6000	NA19235	ena-RUN-NYGC-22-03-2019-12:30:23:673-362	450	PAIRED		703840766	105576114900	high_cov
ftp://ftp.sra.ebi.ac.uk/vol1/run/ERR323/ERR3239638/NA19236.final.cram	809c07db98316cefbf8f1bdb4d71e0ac	ERR3239638	ERP114329	30X whole genome sequencing coverage of the 2504 Phase 3 1000 Genome samples.	NYGC	ERA1783081	2019-03-22 00:00	SRS000802	NA19236	YRI	ERX3267013	ILLUMINA	Illumina NovaSeq 6000	NA19236	ena-RUN-NYGC-22-03-2019-12:30:23:673-363	450	PAIRED		779323298	116898494700	high_cov
ftp://ftp.sra.ebi.ac.uk/vol1/run/ERR323/ERR3239639/NA19247.final.cram	5e0b7eca499d9bb1c177eec6aeccccf5	ERR3239639	ERP114329	30X whole genome sequencing coverage of the 2504 Phase 3 1000 Genome samples.	NYGC	ERA1783081	2019-03-22 00:00	SRS000803	NA19247	YRI	ERX3267014	ILLUMINA	Illumina NovaSeq 6000	NA19247	ena-RUN-NYGC-22-03-2019-12:30:23:673-364	450	PAIRED		693856246	104078436900	high_cov
ftp://ftp.sra.ebi.ac.uk/vol1/run/ERR323/ERR3239640/NA19248.final.cram	407823b556310668746e8473fcc714a3	ERR3239640	ERP114329	30X whole genome sequencing coverage of the 2504 Phase 3 1000 Genome samples.	NYGC	ERA1783081	2019-03-22 00:00	SRS000804	NA19248	YRI	ERX3267015	ILLUMINA	Illumina NovaSeq 6000	NA19248	ena-RUN-NYGC-22-03-2019-12:30:23:673-365	450	PAIRED		783756426	117563463900	high_cov
ftp://ftp.sra.ebi.ac.uk/vol1/run/ERR323/ERR3239641/NA19256.final.cram	a072bd54d898050026b4943af7b9ff10	ERR3239641	ERP114329	30X whole genome sequencing coverage of the 2504 Phase 3 1000 Genome samples.	NYGC	ERA1783081	2019-03-22 00:00	SRS000805	NA19256	YRI	ERX3267016	ILLUMINA	Illumina NovaSeq 6000	NA19256	ena-RUN-NYGC-22-03-2019-12:30:23:673-366	450	PAIRED		665772724	99865908600	high_cov
ftp://ftp.sra.ebi.ac.uk/vol1/run/ERR323/ERR3239642/NA07048.final.cram	43eaa591c245b23af70b6cd9b3694817	ERR3239642	ERP114329	30X whole genome sequencing coverage of the 2504 Phase 3 1000 Genome samples.	NYGC	ERA1783081	2019-03-22 00:00	SRS001259	NA07048	CEU	ERX3267017	ILLUMINA	Illumina NovaSeq 6000	NA07048	ena-RUN-NYGC-22-03-2019-12:30:23:673-367	450	PAIRED		726875706	109031355900	high_cov
ftp://ftp.sra.ebi.ac.uk/vol1/run/ERR323/ERR3239643/NA11932.final.cram	36268dec5521c063b1c394cada30e5d7	ERR3239643	ERP114329	30X whole genome sequencing coverage of the 2504 Phase 3 1000 Genome samples.	NYGC	ERA1783081	2019-03-22 00:00	SRS001261	NA11932	CEU	ERX3267018	ILLUMINA	Illumina NovaSeq 6000	NA11932	ena-RUN-NYGC-22-03-2019-12:30:23:673-368	450	PAIRED		735560024	110334003600	high_cov
ftp://ftp.sra.ebi.ac.uk/vol1/run/ERR323/ERR3239644/NA11933.final.cram	01e5bd4e57d4a00d400478cdbf2d006a	ERR3239644	ERP114329	30X whole genome sequencing coverage of the 2504 Phase 3 1000 Genome samples.	NYGC	ERA1783081	2019-03-22 00:00	SRS001262	NA11933	CEU	ERX3267019	ILLUMINA	Illumina NovaSeq 6000	NA11933	ena-RUN-NYGC-22-03-2019-12:30:23:673-369	450	PAIRED		742996038	111449405700	high_cov
ftp://ftp.sra.ebi.ac.uk/vol1/run/ERR323/ERR3239645/NA12046.final.cram	8c698eeca26e0aaf37a732cc391a6266	ERR3239645	ERP114329	30X whole genome sequencing coverage of the 2504 Phase 3 1000 Genome samples.	NYGC	ERA1783081	2019-03-22 00:00	SRS001263	NA12046	CEU	ERX3267020	ILLUMINA	Illumina NovaSeq 6000	NA12046	ena-RUN-NYGC-22-03-2019-12:30:23:673-370	450	PAIRED		737639300	110645895000	high_cov
ftp://ftp.sra.ebi.ac.uk/vol1/run/ERR323/ERR3239646/NA18525.final.cram	4afacbf5095b306ca22af5bd4910a22c	ERR3239646	ERP114329	30X whole genome sequencing coverage of the 2504 Phase 3 1000 Genome samples.	NYGC	ERA1783081	2019-03-22 00:00	SRS001364	NA18525	CHB	ERX3267021	ILLUMINA	Illumina NovaSeq 6000	NA18525	ena-RUN-NYGC-22-03-2019-12:30:23:673-371	450	PAIRED		742727590	111409138500	high_cov
ftp://ftp.sra.ebi.ac.uk/vol1/run/ERR323/ERR3239647/NA18528.final.cram	ee7be07967626cc1bd5b3188078e0a55	ERR3239647	ERP114329	30X whole genome sequencing coverage of the 2504 Phase 3 1000 Genome samples.	NYGC	ERA1783081	2019-03-22 00:00	SRS001366	NA18528	CHB	ERX3267022	ILLUMINA	Illumina NovaSeq 6000	NA18528	ena-RUN-NYGC-22-03-2019-12:30:23:674-372	450	PAIRED		708346792	106252018800	high_cov
ftp://ftp.sra.ebi.ac.uk/vol1/run/ERR323/ERR3239648/NA18531.final.cram	742cb0fb2ce83d5b1003685dc02fae79	ERR3239648	ERP114329	30X whole genome sequencing coverage of the 2504 Phase 3 1000 Genome samples.	NYGC	ERA1783081	2019-03-22 00:00	SRS001367	NA18531	CHB	ERX3267023	ILLUMINA	Illumina NovaSeq 6000	NA18531	ena-RUN-NYGC-22-03-2019-12:30:23:674-373	450	PAIRED		703451634	105517745100	high_cov
ftp://ftp.sra.ebi.ac.uk/vol1/run/ERR323/ERR3239649/NA18533.final.cram	ee6fa397057331f97845d4c6b481b4d5	ERR3239649	ERP114329	30X whole genome sequencing coverage of the 2504 Phase 3 1000 Genome samples.	NYGC	ERA1783081	2019-03-22 00:00	SRS001368	NA18533	CHB	ERX3267024	ILLUMINA	Illumina NovaSeq 6000	NA18533	ena-RUN-NYGC-22-03-2019-12:30:23:674-374	450	PAIRED		713791504	107068725600	high_cov
ftp://ftp.sra.ebi.ac.uk/vol1/run/ERR323/ERR3239650/NA18535.final.cram	c3e9e4eabeec77c06d05ae45ab4d2271	ERR3239650	ERP114329	30X whole genome sequencing coverage of the 2504 Phase 3 1000 Genome samples.	NYGC	ERA1783081	2019-03-22 00:00	SRS001369	NA18535	CHB	ERX3267025	ILLUMINA	Illumina NovaSeq 6000	NA18535	ena-RUN-NYGC-22-03-2019-12:30:23:674-375	450	PAIRED		702584986	105387747900	high_cov
ftp://ftp.sra.ebi.ac.uk/vol1/run/ERR323/ERR3239651/NA18538.final.cram	9fa07e370d13684ed93a6860c9044f99	ERR3239651	ERP114329	30X whole genome sequencing coverage of the 2504 Phase 3 1000 Genome samples.	NYGC	ERA1783081	2019-03-22 00:00	SRS001370	NA18538	CHB	ERX3267026	ILLUMINA	Illumina NovaSeq 6000	NA18538	ena-RUN-NYGC-22-03-2019-12:30:23:674-376	450	PAIRED		953534860	143030229000	high_cov
ftp://ftp.sra.ebi.ac.uk/vol1/run/ERR323/ERR3239652/NA18539.final.cram	9fa13faed6936ab1f12ff23318c1f50d	ERR3239652	ERP114329	30X whole genome sequencing coverage of the 2504 Phase 3 1000 Genome samples.	NYGC	ERA1783081	2019-03-22 00:00	SRS001371	NA18539	CHB	ERX3267027	ILLUMINA	Illumina NovaSeq 6000	NA18539	ena-RUN-NYGC-22-03-2019-12:30:23:674-377	450	PAIRED		829527600	124429140000	high_cov
ftp://ftp.sra.ebi.ac.uk/vol1/run/ERR323/ERR3239653/NA18541.final.cram	12246e18c88e97c1a9a4e2ee41d15bbb	ERR3239653	ERP114329	30X whole genome sequencing coverage of the 2504 Phase 3 1000 Genome samples.	NYGC	ERA1783081	2019-03-22 00:00	SRS001372	NA18541	CHB	ERX3267028	ILLUMINA	Illumina NovaSeq 6000	NA18541	ena-RUN-NYGC-22-03-2019-12:30:23:674-378	450	PAIRED		798668430	119800264500	high_cov
ftp://ftp.sra.ebi.ac.uk/vol1/run/ERR323/ERR3239654/NA18553.final.cram	ad311378189e02b64fc69fc4906c0af9	ERR3239654	ERP114329	30X whole genome sequencing coverage of the 2504 Phase 3 1000 Genome samples.	NYGC	ERA1783081	2019-03-22 00:00	SRS001373	NA18553	CHB	ERX3267029	ILLUMINA	Illumina NovaSeq 6000	NA18553	ena-RUN-NYGC-22-03-2019-12:30:23:674-379	450	PAIRED		767547872	115132180800	high_cov
ftp://ftp.sra.ebi.ac.uk/vol1/run/ERR323/ERR3239655/NA18560.final.cram	fcfd61b58e382eaf240556cb78c2a213	ERR3239655	ERP114329	30X whole genome sequencing coverage of the 2504 Phase 3 1000 Genome samples.	NYGC	ERA1783081	2019-03-22 00:00	SRS001374	NA18560	CHB	ERX3267030	ILLUMINA	Illumina NovaSeq 6000	NA18560	ena-RUN-NYGC-22-03-2019-12:30:23:674-380	450	PAIRED		715216252	107282437800	high_cov
ftp://ftp.sra.ebi.ac.uk/vol1/run/ERR323/ERR3239986/NA20314.final.cram	b0d8b8065c167d5fb20670117a9a59c0	ERR3239986	ERP114329	30X whole genome sequencing coverage of the 2504 Phase 3 1000 Genome samples.	NYGC	ERA1783410	2019-03-22 00:00	SRS003785	NA20314	ASW	ERX3267361	ILLUMINA	Illumina NovaSeq 6000	NA20314	ena-RUN-NYGC-22-03-2019-12:33:38:351-212	450	PAIRED		691763066	103764459900	high_cov
ftp://ftp.sra.ebi.ac.uk/vol1/run/ERR323/ERR3239987/NA20317.final.cram	95b3ad959b314663a605095c34c5a4f2	ERR3239987	ERP114329	30X whole genome sequencing coverage of the 2504 Phase 3 1000 Genome samples.	NYGC	ERA1783410	2019-03-22 00:00	SRS003787	NA20317	ASW	ERX3267362	ILLUMINA	Illumina NovaSeq 6000	NA20317	ena-RUN-NYGC-22-03-2019-12:33:38:351-213	450	PAIRED		729527128	109429069200	high_cov
ftp://ftp.sra.ebi.ac.uk/vol1/run/ERR323/ERR3239988/NA20332.final.cram	f8b83e85bca552cc9b37a619b87360ec	ERR3239988	ERP114329	30X whole genome sequencing coverage of the 2504 Phase 3 1000 Genome samples.	NYGC	ERA1783410	2019-03-22 00:00	SRS003790	NA20332	ASW	ERX3267363	ILLUMINA	Illumina NovaSeq 6000	NA20332	ena-RUN-NYGC-22-03-2019-12:33:38:351-214	450	PAIRED		658732334	98809850100	high_cov
ftp://ftp.sra.ebi.ac.uk/vol1/run/ERR323/ERR3239989/NA20334.final.cram	b450aa56e42d16b0ae58d99669356d3a	ERR3239989	ERP114329	30X whole genome sequencing coverage of the 2504 Phase 3 1000 Genome samples.	NYGC	ERA1783410	2019-03-22 00:00	SRS003792	NA20334	ASW	ERX3267364	ILLUMINA	Illumina NovaSeq 6000	NA20334	ena-RUN-NYGC-22-03-2019-12:33:38:352-215	450	PAIRED		759349842	113902476300	high_cov
ftp://ftp.sra.ebi.ac.uk/vol1/run/ERR323/ERR3239990/NA20340.final.cram	e49866b73c60197326a46c1efd288d4f	ERR3239990	ERP114329	30X whole genome sequencing coverage of the 2504 Phase 3 1000 Genome samples.	NYGC	ERA1783410	2019-03-22 00:00	SRS003796	NA20340	ASW	ERX3267365	ILLUMINA	Illumina NovaSeq 6000	NA20340	ena-RUN-NYGC-22-03-2019-12:33:38:352-216	450	PAIRED		766536738	114980510700	high_cov
ftp://ftp.sra.ebi.ac.uk/vol1/run/ERR323/ERR3239991/NA20342.final.cram	b48e41b8810ef4aec69576a1589a29a7	ERR3239991	ERP114329	30X whole genome sequencing coverage of the 2504 Phase 3 1000 Genome samples.	NYGC	ERA1783410	2019-03-22 00:00	SRS003798	NA20342	ASW	ERX3267366	ILLUMINA	Illumina NovaSeq 6000	NA20342	ena-RUN-NYGC-22-03-2019-12:33:38:352-217	450	PAIRED		752437494	112865624100	high_cov
ftp://ftp.sra.ebi.ac.uk/vol1/run/ERR323/ERR3239992/NA20346.final.cram	713f1bffd292e2f8d0f0d1e039468f7d	ERR3239992	ERP114329	30X whole genome sequencing coverage of the 2504 Phase 3 1000 Genome samples.	NYGC	ERA1783410	2019-03-22 00:00	SRS003802	NA20346	ASW	ERX3267367	ILLUMINA	Illumina NovaSeq 6000	NA20346	ena-RUN-NYGC-22-03-2019-12:33:38:352-218	450	PAIRED		740714498	111107174700	high_cov
ftp://ftp.sra.ebi.ac.uk/vol1/run/ERR323/ERR3239993/NA20348.final.cram	a6b2ec0cfc8768ba04d1068c54647da3	ERR3239993	ERP114329	30X whole genome sequencing coverage of the 2504 Phase 3 1000 Genome samples.	NYGC	ERA1783410	2019-03-22 00:00	SRS003804	NA20348	ASW	ERX3267368	ILLUMINA	Illumina NovaSeq 6000	NA20348	ena-RUN-NYGC-22-03-2019-12:33:38:352-219	450	PAIRED		773728860	116059329000	high_cov
ftp://ftp.sra.ebi.ac.uk/vol1/run/ERR323/ERR3239994/NA20356.final.cram	45e05abc4dedb607f9f5c7866ae6866c	ERR3239994	ERP114329	30X whole genome sequencing coverage of the 2504 Phase 3 1000 Genome samples.	NYGC	ERA1783410	2019-03-22 00:00	SRS003807	NA20356	ASW	ERX3267369	ILLUMINA	Illumina NovaSeq 6000	NA20356	ena-RUN-NYGC-22-03-2019-12:33:38:352-220	450	PAIRED		748782508	112317376200	high_cov
ftp://ftp.sra.ebi.ac.uk/vol1/run/ERR323/ERR3239995/NA20357.final.cram	2197d15e7511cbd1fda15ec003b3ff91	ERR3239995	ERP114329	30X whole genome sequencing coverage of the 2504 Phase 3 1000 Genome samples.	NYGC	ERA1783410	2019-03-22 00:00	SRS003808	NA20357	ASW	ERX3267370	ILLUMINA	Illumina NovaSeq 6000	NA20357	ena-RUN-NYGC-22-03-2019-12:33:38:352-221	450	PAIRED		772558652	115883797800	high_cov
ftp://ftp.sra.ebi.ac.uk/vol1/run/ERR323/ERR3239996/NA20359.final.cram	ec3fc86266de8af2662ae1cc9da5fe73	ERR3239996	ERP114329	30X whole genome sequencing coverage of the 2504 Phase 3 1000 Genome samples.	NYGC	ERA1783410	2019-03-22 00:00	SRS003810	NA20359	ASW	ERX3267371	ILLUMINA	Illumina NovaSeq 6000	NA20359	ena-RUN-NYGC-22-03-2019-12:33:38:352-222	450	PAIRED		700608786	105091317900	high_cov
ftp://ftp.sra.ebi.ac.uk/vol1/run/ERR323/ERR3239997/NA20845.final.cram	d3390ebcbfe137c90e3c8a2e56dc5bdf	ERR3239997	ERP114329	30X whole genome sequencing coverage of the 2504 Phase 3 1000 Genome samples.	NYGC	ERA1783410	2019-03-22 00:00	SRS003814	NA20845	GIH	ERX3267372	ILLUMINA	Illumina NovaSeq 6000	NA20845	ena-RUN-NYGC-22-03-2019-12:33:38:352-223	450	PAIRED		742828056	111424208400	high_cov
ftp://ftp.sra.ebi.ac.uk/vol1/run/ERR323/ERR3239998/NA20846.final.cram	2478b1a10e72a6243d217c9443c8e979	ERR3239998	ERP114329	30X whole genome sequencing coverage of the 2504 Phase 3 1000 Genome samples.	NYGC	ERA1783410	2019-03-22 00:00	SRS003815	NA20846	GIH	ERX3267373	ILLUMINA	Illumina NovaSeq 6000	NA20846	ena-RUN-NYGC-22-03-2019-12:33:38:352-224	450	PAIRED		711276606	106691490900	high_cov
ftp://ftp.sra.ebi.ac.uk/vol1/run/ERR323/ERR3239999/NA20847.final.cram	c14b71d6a00d92bbcae223e4f458c878	ERR3239999	ERP114329	30X whole genome sequencing coverage of the 2504 Phase 3 1000 Genome samples.	NYGC	ERA1783410	2019-03-22 00:00	SRS003816	NA20847	GIH	ERX3267374	ILLUMINA	Illumina NovaSeq 6000	NA20847	ena-RUN-NYGC-22-03-2019-12:33:38:352-225	450	PAIRED		729598792	109439818800	high_cov
ftp://ftp.sra.ebi.ac.uk/vol1/run/ERR324/ERR3240000/NA20849.final.cram	e03478d0938062c7e322d61da4bcddf9	ERR3240000	ERP114329	30X whole genome sequencing coverage of the 2504 Phase 3 1000 Genome samples.	NYGC	ERA1783410	2019-03-22 00:00	SRS003817	NA20849	GIH	ERX3267375	ILLUMINA	Illumina NovaSeq 6000	NA20849	ena-RUN-NYGC-22-03-2019-12:33:38:352-226	450	PAIRED		732303304	109845495600	high_cov
ftp://ftp.sra.ebi.ac.uk/vol1/run/ERR324/ERR3240001/NA20850.final.cram	ac7433e99954e95de078517a9be00bc6	ERR3240001	ERP114329	30X whole genome sequencing coverage of the 2504 Phase 3 1000 Genome samples.	NYGC	ERA1783410	2019-03-22 00:00	SRS003818	NA20850	GIH	ERX3267376	ILLUMINA	Illumina NovaSeq 6000	NA20850	ena-RUN-NYGC-22-03-2019-12:33:38:352-227	450	PAIRED		1053257412	157988611800	high_cov
ftp://ftp.sra.ebi.ac.uk/vol1/run/ERR324/ERR3240002/NA20851.final.cram	801a9fae729d90652523a665f9886535	ERR3240002	ERP114329	30X whole genome sequencing coverage of the 2504 Phase 3 1000 Genome samples.	NYGC	ERA1783410	2019-03-22 00:00	SRS003819	NA20851	GIH	ERX3267377	ILLUMINA	Illumina NovaSeq 6000	NA20851	ena-RUN-NYGC-22-03-2019-12:33:38:352-228	450	PAIRED		718885362	107832804300	high_cov
ftp://ftp.sra.ebi.ac.uk/vol1/run/ERR324/ERR3240003/NA20852.final.cram	6b6b0c595ee13b19ac3b4f85ef0d13ee	ERR3240003	ERP114329	30X whole genome sequencing coverage of the 2504 Phase 3 1000 Genome samples.	NYGC	ERA1783410	2019-03-22 00:00	SRS003820	NA20852	GIH	ERX3267378	ILLUMINA	Illumina NovaSeq 6000	NA20852	ena-RUN-NYGC-22-03-2019-12:33:38:352-229	450	PAIRED		679934400	101990160000	high_cov
ftp://ftp.sra.ebi.ac.uk/vol1/run/ERR324/ERR3240004/NA20853.final.cram	a302bc7a9f7a4b5214fd642403e55a74	ERR3240004	ERP114329	30X whole genome sequencing coverage of the 2504 Phase 3 1000 Genome samples.	NYGC	ERA1783410	2019-03-22 00:00	SRS003821	NA20853	GIH	ERX3267379	ILLUMINA	Illumina NovaSeq 6000	NA20853	ena-RUN-NYGC-22-03-2019-12:33:38:352-230	450	PAIRED		754507094	113176064100	high_cov
ftp://ftp.sra.ebi.ac.uk/vol1/run/ERR324/ERR3240005/NA20854.final.cram	8a8299a47a543ad9b9b226b372d3611c	ERR3240005	ERP114329	30X whole genome sequencing coverage of the 2504 Phase 3 1000 Genome samples.	NYGC	ERA1783410	2019-03-22 00:00	SRS003822	NA20854	GIH	ERX3267380	ILLUMINA	Illumina NovaSeq 6000	NA20854	ena-RUN-NYGC-22-03-2019-12:33:38:352-231	450	PAIRED		777550324	116632548600	high_cov
ftp://ftp.sra.ebi.ac.uk/vol1/run/ERR324/ERR3240006/NA20856.final.cram	81f98d8251f1f05a58b30e42921a5859	ERR3240006	ERP114329	30X whole genome sequencing coverage of the 2504 Phase 3 1000 Genome samples.	NYGC	ERA1783410	2019-03-22 00:00	SRS003823	NA20856	GIH	ERX3267381	ILLUMINA	Illumina NovaSeq 6000	NA20856	ena-RUN-NYGC-22-03-2019-12:33:38:352-232	450	PAIRED		743953260	111592989000	high_cov
ftp://ftp.sra.ebi.ac.uk/vol1/run/ERR324/ERR3240007/NA20858.final.cram	1b9678e873beac6e5b9a4f028fa3026b	ERR3240007	ERP114329	30X whole genome sequencing coverage of the 2504 Phase 3 1000 Genome samples.	NYGC	ERA1783410	2019-03-22 00:00	SRS003824	NA20858	GIH	ERX3267382	ILLUMINA	Illumina NovaSeq 6000	NA20858	ena-RUN-NYGC-22-03-2019-12:33:38:352-233	450	PAIRED		760962582	114144387300	high_cov
ftp://ftp.sra.ebi.ac.uk/vol1/run/ERR323/ERR3239304/NA12043.final.cram	ad9b5fe2baf21347b45096d70cdee257	ERR3239304	ERP114329	30X whole genome sequencing coverage of the 2504 Phase 3 1000 Genome samples.	NYGC	ERA1783081	2019-03-22 00:00	SRS000060	NA12043	CEU	ERX3266679	ILLUMINA	Illumina NovaSeq 6000	NA12043	ena-RUN-NYGC-22-03-2019-12:30:23:660-29	450	PAIRED		851523846	127728576900	high_cov
ftp://ftp.sra.ebi.ac.uk/vol1/run/ERR323/ERR3239305/NA12044.final.cram	d29d2294d2a8565153ac84ff26ee0c41	ERR3239305	ERP114329	30X whole genome sequencing coverage of the 2504 Phase 3 1000 Genome samples.	NYGC	ERA1783081	2019-03-22 00:00	SRS000061	NA12044	CEU	ERX3266680	ILLUMINA	Illumina NovaSeq 6000	NA12044	ena-RUN-NYGC-22-03-2019-12:30:23:660-30	450	PAIRED		791980280	118797042000	high_cov
ftp://ftp.sra.ebi.ac.uk/vol1/run/ERR323/ERR3239306/NA12045.final.cram	2cb781bded1ecf92bd6d351f68899f93	ERR3239306	ERP114329	30X whole genome sequencing coverage of the 2504 Phase 3 1000 Genome samples.	NYGC	ERA1783081	2019-03-22 00:00	SRS000062	NA12045	CEU	ERX3266681	ILLUMINA	Illumina NovaSeq 6000	NA12045	ena-RUN-NYGC-22-03-2019-12:30:23:660-31	450	PAIRED		763639466	114545919900	high_cov
ftp://ftp.sra.ebi.ac.uk/vol1/run/ERR323/ERR3239307/NA12144.final.cram	26da6fa57aab5871cdf288f70a5c68e4	ERR3239307	ERP114329	30X whole genome sequencing coverage of the 2504 Phase 3 1000 Genome samples.	NYGC	ERA1783081	2019-03-22 00:00	SRS000063	NA12144	CEU	ERX3266682	ILLUMINA	Illumina NovaSeq 6000	NA12144	ena-RUN-NYGC-22-03-2019-12:30:23:660-32	450	PAIRED		723773860	108566079000	high_cov
ftp://ftp.sra.ebi.ac.uk/vol1/run/ERR323/ERR3239308/NA12154.final.cram	5ec0f35ee673d3adee691df2ca048557	ERR3239308	ERP114329	30X whole genome sequencing coverage of the 2504 Phase 3 1000 Genome samples.	NYGC	ERA1783081	2019-03-22 00:00	SRS000064	NA12154	CEU	ERX3266683	ILLUMINA	Illumina NovaSeq 6000	NA12154	ena-RUN-NYGC-22-03-2019-12:30:23:660-33	450	PAIRED		732033296	109804994400	high_cov
ftp://ftp.sra.ebi.ac.uk/vol1/run/ERR323/ERR3239309/NA12155.final.cram	993c8abd47a68d3635ec11a596e12dd9	ERR3239309	ERP114329	30X whole genome sequencing coverage of the 2504 Phase 3 1000 Genome samples.	NYGC	ERA1783081	2019-03-22 00:00	SRS000065	NA12155	CEU	ERX3266684	ILLUMINA	Illumina NovaSeq 6000	NA12155	ena-RUN-NYGC-22-03-2019-12:30:23:660-34	450	PAIRED		737221994	110583299100	high_cov
ftp://ftp.sra.ebi.ac.uk/vol1/run/ERR323/ERR3239310/NA12156.final.cram	b28adca8e434514ed6e4b36f549c0f3d	ERR3239310	ERP114329	30X whole genome sequencing coverage of the 2504 Phase 3 1000 Genome samples.	NYGC	ERA1783081	2019-03-22 00:00	SRS000066	NA12156	CEU	ERX3266685	ILLUMINA	Illumina NovaSeq 6000	NA12156	ena-RUN-NYGC-22-03-2019-12:30:23:661-35	450	PAIRED		848959944	127343991600	high_cov
ftp://ftp.sra.ebi.ac.uk/vol1/run/ERR323/ERR3239311/NA12234.final.cram	a355d779c84d934b159256699c183c20	ERR3239311	ERP114329	30X whole genome sequencing coverage of the 2504 Phase 3 1000 Genome samples.	NYGC	ERA1783081	2019-03-22 00:00	SRS000067	NA12234	CEU	ERX3266686	ILLUMINA	Illumina NovaSeq 6000	NA12234	ena-RUN-NYGC-22-03-2019-12:30:23:661-36	450	PAIRED		727389058	109108358700	high_cov
ftp://ftp.sra.ebi.ac.uk/vol1/run/ERR323/ERR3239312/NA12249.final.cram	038231d5e30d9f514b512fdad7a333cf	ERR3239312	ERP114329	30X whole genome sequencing coverage of the 2504 Phase 3 1000 Genome samples.	NYGC	ERA1783081	2019-03-22 00:00	SRS000068	NA12249	CEU	ERX3266687	ILLUMINA	Illumina NovaSeq 6000	NA12249	ena-RUN-NYGC-22-03-2019-12:30:23:661-37	450	PAIRED		833143788	124971568200	high_cov
ftp://ftp.sra.ebi.ac.uk/vol1/run/ERR323/ERR3239313/NA12287.final.cram	dc8fe3f8c393c21d5e2048f052746fb1	ERR3239313	ERP114329	30X whole genome sequencing coverage of the 2504 Phase 3 1000 Genome samples.	NYGC	ERA1783081	2019-03-22 00:00	SRS000069	NA12287	CEU	ERX3266688	ILLUMINA	Illumina NovaSeq 6000	NA12287	ena-RUN-NYGC-22-03-2019-12:30:23:661-38	450	PAIRED		781326796	117199019400	high_cov
ftp://ftp.sra.ebi.ac.uk/vol1/run/ERR323/ERR3239314/NA12414.final.cram	74e372aafa97c2c9ee84b417a200d4fb	ERR3239314	ERP114329	30X whole genome sequencing coverage of the 2504 Phase 3 1000 Genome samples.	NYGC	ERA1783081	2019-03-22 00:00	SRS000070	NA12414	CEU	ERX3266689	ILLUMINA	Illumina NovaSeq 6000	NA12414	ena-RUN-NYGC-22-03-2019-12:30:23:661-39	450	PAIRED		728015732	109202359800	high_cov
ftp://ftp.sra.ebi.ac.uk/vol1/run/ERR323/ERR3239315/NA12489.final.cram	7a4af053f3d6fb9914a5614cde3e0529	ERR3239315	ERP114329	30X whole genome sequencing coverage of the 2504 Phase 3 1000 Genome samples.	NYGC	ERA1783081	2019-03-22 00:00	SRS000071	NA12489	CEU	ERX3266690	ILLUMINA	Illumina NovaSeq 6000	NA12489	ena-RUN-NYGC-22-03-2019-12:30:23:661-40	450	PAIRED		751960264	112794039600	high_cov
ftp://ftp.sra.ebi.ac.uk/vol1/run/ERR323/ERR3239316/NA12716.final.cram	4f467db6821e15e339b02597bac7b614	ERR3239316	ERP114329	30X whole genome sequencing coverage of the 2504 Phase 3 1000 Genome samples.	NYGC	ERA1783081	2019-03-22 00:00	SRS000072	NA12716	CEU	ERX3266691	ILLUMINA	Illumina NovaSeq 6000	NA12716	ena-RUN-NYGC-22-03-2019-12:30:23:661-41	450	PAIRED		780001738	117000260700	high_cov
ftp://ftp.sra.ebi.ac.uk/vol1/run/ERR323/ERR3239317/NA12717.final.cram	36271bd9ebe2c112535c3d7c92fd50f3	ERR3239317	ERP114329	30X whole genome sequencing coverage of the 2504 Phase 3 1000 Genome samples.	NYGC	ERA1783081	2019-03-22 00:00	SRS000073	NA12717	CEU	ERX3266692	ILLUMINA	Illumina NovaSeq 6000	NA12717	ena-RUN-NYGC-22-03-2019-12:30:23:661-42	450	PAIRED		766593252	114988987800	high_cov
ftp://ftp.sra.ebi.ac.uk/vol1/run/ERR323/ERR3239318/NA12749.final.cram	30acb369add74a0edbeac423b4da7eab	ERR3239318	ERP114329	30X whole genome sequencing coverage of the 2504 Phase 3 1000 Genome samples.	NYGC	ERA1783081	2019-03-22 00:00	SRS000074	NA12749	CEU	ERX3266693	ILLUMINA	Illumina NovaSeq 6000	NA12749	ena-RUN-NYGC-22-03-2019-12:30:23:661-43	450	PAIRED		701555382	105233307300	high_cov
ftp://ftp.sra.ebi.ac.uk/vol1/run/ERR323/ERR3239319/NA12750.final.cram	3de6792722400a5ce197c8b4e2102676	ERR3239319	ERP114329	30X whole genome sequencing coverage of the 2504 Phase 3 1000 Genome samples.	NYGC	ERA1783081	2019-03-22 00:00	SRS000075	NA12750	CEU	ERX3266694	ILLUMINA	Illumina NovaSeq 6000	NA12750	ena-RUN-NYGC-22-03-2019-12:30:23:661-44	450	PAIRED		795947650	119392147500	high_cov
ftp://ftp.sra.ebi.ac.uk/vol1/run/ERR323/ERR3239320/NA12751.final.cram	319737083bc41cba3d66fc9dca661ef7	ERR3239320	ERP114329	30X whole genome sequencing coverage of the 2504 Phase 3 1000 Genome samples.	NYGC	ERA1783081	2019-03-22 00:00	SRS000076	NA12751	CEU	ERX3266695	ILLUMINA	Illumina NovaSeq 6000	NA12751	ena-RUN-NYGC-22-03-2019-12:30:23:661-45	450	PAIRED		872765212	130914781800	high_cov
ftp://ftp.sra.ebi.ac.uk/vol1/run/ERR323/ERR3239321/NA12760.final.cram	b04545f7dfe3e21133efeaf19c712453	ERR3239321	ERP114329	30X whole genome sequencing coverage of the 2504 Phase 3 1000 Genome samples.	NYGC	ERA1783081	2019-03-22 00:00	SRS000077	NA12760	CEU	ERX3266696	ILLUMINA	Illumina NovaSeq 6000	NA12760	ena-RUN-NYGC-22-03-2019-12:30:23:661-46	450	PAIRED		794225430	119133814500	high_cov
ftp://ftp.sra.ebi.ac.uk/vol1/run/ERR323/ERR3239322/NA12761.final.cram	c44b51ff1131e6f22186e0e8a4f7ca96	ERR3239322	ERP114329	30X whole genome sequencing coverage of the 2504 Phase 3 1000 Genome samples.	NYGC	ERA1783081	2019-03-22 00:00	SRS000078	NA12761	CEU	ERX3266697	ILLUMINA	Illumina NovaSeq 6000	NA12761	ena-RUN-NYGC-22-03-2019-12:30:23:661-47	450	PAIRED		774851144	116227671600	high_cov
ftp://ftp.sra.ebi.ac.uk/vol1/run/ERR323/ERR3239323/NA12762.final.cram	ff9dac9224c6089990f3ad23f81d8d67	ERR3239323	ERP114329	30X whole genome sequencing coverage of the 2504 Phase 3 1000 Genome samples.	NYGC	ERA1783081	2019-03-22 00:00	SRS000079	NA12762	CEU	ERX3266698	ILLUMINA	Illumina NovaSeq 6000	NA12762	ena-RUN-NYGC-22-03-2019-12:30:23:661-48	450	PAIRED		786708682	118006302300	high_cov
ftp://ftp.sra.ebi.ac.uk/vol1/run/ERR323/ERR3239324/NA12763.final.cram	bf07d8415adebdbe6cdbb9a825ca46f2	ERR3239324	ERP114329	30X whole genome sequencing coverage of the 2504 Phase 3 1000 Genome samples.	NYGC	ERA1783081	2019-03-22 00:00	SRS000080	NA12763	CEU	ERX3266699	ILLUMINA	Illumina NovaSeq 6000	NA12763	ena-RUN-NYGC-22-03-2019-12:30:23:661-49	450	PAIRED		776900416	116535062400	high_cov
ftp://ftp.sra.ebi.ac.uk/vol1/run/ERR323/ERR3239325/NA12776.final.cram	693020310903fffecb40b7fa0c18ed64	ERR3239325	ERP114329	30X whole genome sequencing coverage of the 2504 Phase 3 1000 Genome samples.	NYGC	ERA1783081	2019-03-22 00:00	SRS000081	NA12776	CEU	ERX3266700	ILLUMINA	Illumina NovaSeq 6000	NA12776	ena-RUN-NYGC-22-03-2019-12:30:23:661-50	450	PAIRED		751167988	112675198200	high_cov
ftp://ftp.sra.ebi.ac.uk/vol1/run/ERR323/ERR3239656/NA18565.final.cram	39ebdbe97c7df0c4d2f2c6acf18b933a	ERR3239656	ERP114329	30X whole genome sequencing coverage of the 2504 Phase 3 1000 Genome samples.	NYGC	ERA1783081	2019-03-22 00:00	SRS001375	NA18565	CHB	ERX3267031	ILLUMINA	Illumina NovaSeq 6000	NA18565	ena-RUN-NYGC-22-03-2019-12:30:23:674-381	450	PAIRED		1174385680	176157852000	high_cov
ftp://ftp.sra.ebi.ac.uk/vol1/run/ERR323/ERR3239657/NA18567.final.cram	f89a5960d3c74efce2b8bc2d10270ac0	ERR3239657	ERP114329	30X whole genome sequencing coverage of the 2504 Phase 3 1000 Genome samples.	NYGC	ERA1783081	2019-03-22 00:00	SRS001376	NA18567	CHB	ERX3267032	ILLUMINA	Illumina NovaSeq 6000	NA18567	ena-RUN-NYGC-22-03-2019-12:30:23:674-382	450	PAIRED		789147408	118372111200	high_cov
ftp://ftp.sra.ebi.ac.uk/vol1/run/ERR323/ERR3239658/NA18574.final.cram	8e5c1f41229568b8743303f9b7c0d889	ERR3239658	ERP114329	30X whole genome sequencing coverage of the 2504 Phase 3 1000 Genome samples.	NYGC	ERA1783081	2019-03-22 00:00	SRS001379	NA18574	CHB	ERX3267033	ILLUMINA	Illumina NovaSeq 6000	NA18574	ena-RUN-NYGC-22-03-2019-12:30:23:674-383	450	PAIRED		749045930	112356889500	high_cov
ftp://ftp.sra.ebi.ac.uk/vol1/run/ERR323/ERR3239659/NA18591.final.cram	a42cd6345448e19a9f3503fe87b30319	ERR3239659	ERP114329	30X whole genome sequencing coverage of the 2504 Phase 3 1000 Genome samples.	NYGC	ERA1783081	2019-03-22 00:00	SRS001384	NA18591	CHB	ERX3267034	ILLUMINA	Illumina NovaSeq 6000	NA18591	ena-RUN-NYGC-22-03-2019-12:30:23:674-384	450	PAIRED		988292776	148243916400	high_cov
ftp://ftp.sra.ebi.ac.uk/vol1/run/ERR323/ERR3239660/NA18629.final.cram	5f88817b7d8d4d4c6b07f0181549eca8	ERR3239660	ERP114329	30X whole genome sequencing coverage of the 2504 Phase 3 1000 Genome samples.	NYGC	ERA1783081	2019-03-22 00:00	SRS001386	NA18629	CHB	ERX3267035	ILLUMINA	Illumina NovaSeq 6000	NA18629	ena-RUN-NYGC-22-03-2019-12:30:23:674-385	450	PAIRED		928678260	139301739000	high_cov
ftp://ftp.sra.ebi.ac.uk/vol1/run/ERR323/ERR3239661/NA18644.final.cram	2d35f670d25da47136b468a4e0eb57d2	ERR3239661	ERP114329	30X whole genome sequencing coverage of the 2504 Phase 3 1000 Genome samples.	NYGC	ERA1783081	2019-03-22 00:00	SRS001387	NA18644	CHB	ERX3267036	ILLUMINA	Illumina NovaSeq 6000	NA18644	ena-RUN-NYGC-22-03-2019-12:30:23:674-386	450	PAIRED		983964500	147594675000	high_cov
ftp://ftp.sra.ebi.ac.uk/vol1/run/ERR323/ERR3239662/NA18646.final.cram	007c748774b100c019af60014a554c00	ERR3239662	ERP114329	30X whole genome sequencing coverage of the 2504 Phase 3 1000 Genome samples.	NYGC	ERA1783081	2019-03-22 00:00	SRS001388	NA18646	CHB	ERX3267037	ILLUMINA	Illumina NovaSeq 6000	NA18646	ena-RUN-NYGC-22-03-2019-12:30:23:674-387	450	PAIRED		677462466	101619369900	high_cov
ftp://ftp.sra.ebi.ac.uk/vol1/run/ERR323/ERR3239663/NA18648.final.cram	6b4ca7af75c6cec76a268e5bbf3a80df	ERR3239663	ERP114329	30X whole genome sequencing coverage of the 2504 Phase 3 1000 Genome samples.	NYGC	ERA1783081	2019-03-22 00:00	SRS001389	NA18648	CHB	ERX3267038	ILLUMINA	Illumina NovaSeq 6000	NA18648	ena-RUN-NYGC-22-03-2019-12:30:23:674-388	450	PAIRED		777895666	116684349900	high_cov
ftp://ftp.sra.ebi.ac.uk/vol1/run/ERR323/ERR3239664/NA18864.final.cram	9e5018ef9e68b4a74aac943de234b9e0	ERR3239664	ERP114329	30X whole genome sequencing coverage of the 2504 Phase 3 1000 Genome samples.	NYGC	ERA1783081	2019-03-22 00:00	SRS001467	NA18864	YRI	ERX3267039	ILLUMINA	Illumina NovaSeq 6000	NA18864	ena-RUN-NYGC-22-03-2019-12:30:23:674-389	450	PAIRED		677597990	101639698500	high_cov
ftp://ftp.sra.ebi.ac.uk/vol1/run/ERR323/ERR3239665/NA18865.final.cram	985d4cebb981c2218882ac9ba61f11dd	ERR3239665	ERP114329	30X whole genome sequencing coverage of the 2504 Phase 3 1000 Genome samples.	NYGC	ERA1783081	2019-03-22 00:00	SRS001468	NA18865	YRI	ERX3267040	ILLUMINA	Illumina NovaSeq 6000	NA18865	ena-RUN-NYGC-22-03-2019-12:30:23:674-390	450	PAIRED		751694866	112754229900	high_cov
ftp://ftp.sra.ebi.ac.uk/vol1/run/ERR323/ERR3239666/NA18876.final.cram	b71ce3ba69505666681fc10b7df8e37e	ERR3239666	ERP114329	30X whole genome sequencing coverage of the 2504 Phase 3 1000 Genome samples.	NYGC	ERA1783081	2019-03-22 00:00	SRS001469	NA18876	YRI	ERX3267041	ILLUMINA	Illumina NovaSeq 6000	NA18876	ena-RUN-NYGC-22-03-2019-12:30:23:674-391	450	PAIRED		737259754	110588963100	high_cov
ftp://ftp.sra.ebi.ac.uk/vol1/run/ERR323/ERR3239667/NA18877.final.cram	26e933a30f1a7c3dd3b4477f456146b3	ERR3239667	ERP114329	30X whole genome sequencing coverage of the 2504 Phase 3 1000 Genome samples.	NYGC	ERA1783081	2019-03-22 00:00	SRS001470	NA18877	YRI	ERX3267042	ILLUMINA	Illumina NovaSeq 6000	NA18877	ena-RUN-NYGC-22-03-2019-12:30:23:674-392	450	PAIRED		748893138	112333970700	high_cov
ftp://ftp.sra.ebi.ac.uk/vol1/run/ERR323/ERR3239668/NA18878.final.cram	75459c23408db9e707cf7fb7d9556170	ERR3239668	ERP114329	30X whole genome sequencing coverage of the 2504 Phase 3 1000 Genome samples.	NYGC	ERA1783081	2019-03-22 00:00	SRS001471	NA18878	YRI	ERX3267043	ILLUMINA	Illumina NovaSeq 6000	NA18878	ena-RUN-NYGC-22-03-2019-12:30:23:674-393	450	PAIRED		805118226	120767733900	high_cov
ftp://ftp.sra.ebi.ac.uk/vol1/run/ERR323/ERR3239669/NA18879.final.cram	7c73c9e976a2a0b7552d954a00d7d148	ERR3239669	ERP114329	30X whole genome sequencing coverage of the 2504 Phase 3 1000 Genome samples.	NYGC	ERA1783081	2019-03-22 00:00	SRS001472	NA18879	YRI	ERX3267044	ILLUMINA	Illumina NovaSeq 6000	NA18879	ena-RUN-NYGC-22-03-2019-12:30:23:674-394	450	PAIRED		901382228	135207334200	high_cov
ftp://ftp.sra.ebi.ac.uk/vol1/run/ERR323/ERR3239670/NA18881.final.cram	299c32fa43fd6c62682a2eab7ecc31aa	ERR3239670	ERP114329	30X whole genome sequencing coverage of the 2504 Phase 3 1000 Genome samples.	NYGC	ERA1783081	2019-03-22 00:00	SRS001473	NA18881	YRI	ERX3267045	ILLUMINA	Illumina NovaSeq 6000	NA18881	ena-RUN-NYGC-22-03-2019-12:30:23:674-395	450	PAIRED		1266864958	190029743700	high_cov
ftp://ftp.sra.ebi.ac.uk/vol1/run/ERR323/ERR3239671/NA18915.final.cram	0d8dc57d53555a595fbd7cd327ff1d19	ERR3239671	ERP114329	30X whole genome sequencing coverage of the 2504 Phase 3 1000 Genome samples.	NYGC	ERA1783081	2019-03-22 00:00	SRS001474	NA18915	YRI	ERX3267046	ILLUMINA	Illumina NovaSeq 6000	NA18915	ena-RUN-NYGC-22-03-2019-12:30:23:674-396	450	PAIRED		869085208	130362781200	high_cov
ftp://ftp.sra.ebi.ac.uk/vol1/run/ERR323/ERR3239672/NA18950.final.cram	72d98a9d2a512c78d60a5a75a3616761	ERR3239672	ERP114329	30X whole genome sequencing coverage of the 2504 Phase 3 1000 Genome samples.	NYGC	ERA1783081	2019-03-22 00:00	SRS001477	NA18950	JPT	ERX3267047	ILLUMINA	Illumina NovaSeq 6000	NA18950	ena-RUN-NYGC-22-03-2019-12:30:23:674-397	450	PAIRED		746903446	112035516900	high_cov
ftp://ftp.sra.ebi.ac.uk/vol1/run/ERR323/ERR3239673/NA18982.final.cram	0affe245de4cb8864e96d0f5c2f3c9a1	ERR3239673	ERP114329	30X whole genome sequencing coverage of the 2504 Phase 3 1000 Genome samples.	NYGC	ERA1783081	2019-03-22 00:00	SRS001478	NA18982	JPT	ERX3267048	ILLUMINA	Illumina NovaSeq 6000	NA18982	ena-RUN-NYGC-22-03-2019-12:30:23:675-398	450	PAIRED		682476756	102371513400	high_cov
ftp://ftp.sra.ebi.ac.uk/vol1/run/ERR323/ERR3239674/NA18983.final.cram	4399a6eaee3579f3ce014ea4de2780cf	ERR3239674	ERP114329	30X whole genome sequencing coverage of the 2504 Phase 3 1000 Genome samples.	NYGC	ERA1783081	2019-03-22 00:00	SRS001479	NA18983	JPT	ERX3267049	ILLUMINA	Illumina NovaSeq 6000	NA18983	ena-RUN-NYGC-22-03-2019-12:30:23:675-399	450	PAIRED		684440154	102666023100	high_cov
ftp://ftp.sra.ebi.ac.uk/vol1/run/ERR323/ERR3239675/NA18984.final.cram	ab6744fe2c3d38f79190a6b9b6ed560b	ERR3239675	ERP114329	30X whole genome sequencing coverage of the 2504 Phase 3 1000 Genome samples.	NYGC	ERA1783081	2019-03-22 00:00	SRS001480	NA18984	JPT	ERX3267050	ILLUMINA	Illumina NovaSeq 6000	NA18984	ena-RUN-NYGC-22-03-2019-12:30:23:675-400	450	PAIRED		728942560	109341384000	high_cov
ftp://ftp.sra.ebi.ac.uk/vol1/run/ERR323/ERR3239676/NA18985.final.cram	63e079fc03476564ddeb28e37a2eb59d	ERR3239676	ERP114329	30X whole genome sequencing coverage of the 2504 Phase 3 1000 Genome samples.	NYGC	ERA1783081	2019-03-22 00:00	SRS001481	NA18985	JPT	ERX3267051	ILLUMINA	Illumina NovaSeq 6000	NA18985	ena-RUN-NYGC-22-03-2019-12:30:23:675-401	450	PAIRED		703472728	105520909200	high_cov
ftp://ftp.sra.ebi.ac.uk/vol1/run/ERR323/ERR3239677/NA18986.final.cram	ac2c34ebadca1cf580ec37a39a2c136f	ERR3239677	ERP114329	30X whole genome sequencing coverage of the 2504 Phase 3 1000 Genome samples.	NYGC	ERA1783081	2019-03-22 00:00	SRS001482	NA18986	JPT	ERX3267052	ILLUMINA	Illumina NovaSeq 6000	NA18986	ena-RUN-NYGC-22-03-2019-12:30:23:675-402	450	PAIRED		847868520	127180278000	high_cov
ftp://ftp.sra.ebi.ac.uk/vol1/run/ERR324/ERR3240008/NA20859.final.cram	e8ee9575b97383920a4e4033b14598f1	ERR3240008	ERP114329	30X whole genome sequencing coverage of the 2504 Phase 3 1000 Genome samples.	NYGC	ERA1783410	2019-03-22 00:00	SRS003825	NA20859	GIH	ERX3267383	ILLUMINA	Illumina NovaSeq 6000	NA20859	ena-RUN-NYGC-22-03-2019-12:33:38:352-234	450	PAIRED		821630486	123244572900	high_cov
ftp://ftp.sra.ebi.ac.uk/vol1/run/ERR324/ERR3240009/NA20861.final.cram	2aa40fcbca74918d3366ddee8de6599f	ERR3240009	ERP114329	30X whole genome sequencing coverage of the 2504 Phase 3 1000 Genome samples.	NYGC	ERA1783410	2019-03-22 00:00	SRS003826	NA20861	GIH	ERX3267384	ILLUMINA	Illumina NovaSeq 6000	NA20861	ena-RUN-NYGC-22-03-2019-12:33:38:352-235	450	PAIRED		716474810	107471221500	high_cov
ftp://ftp.sra.ebi.ac.uk/vol1/run/ERR324/ERR3240010/NA20862.final.cram	7fdbecb413b9f12a17b103ac2b4ea9f8	ERR3240010	ERP114329	30X whole genome sequencing coverage of the 2504 Phase 3 1000 Genome samples.	NYGC	ERA1783410	2019-03-22 00:00	SRS003827	NA20862	GIH	ERX3267385	ILLUMINA	Illumina NovaSeq 6000	NA20862	ena-RUN-NYGC-22-03-2019-12:33:38:352-236	450	PAIRED		694143198	104121479700	high_cov
ftp://ftp.sra.ebi.ac.uk/vol1/run/ERR324/ERR3240011/NA20866.final.cram	a783c0bcd29b66a40547b7b237e3799a	ERR3240011	ERP114329	30X whole genome sequencing coverage of the 2504 Phase 3 1000 Genome samples.	NYGC	ERA1783410	2019-03-22 00:00	SRS003828	NA20866	GIH	ERX3267386	ILLUMINA	Illumina NovaSeq 6000	NA20866	ena-RUN-NYGC-22-03-2019-12:33:38:352-237	450	PAIRED		781449734	117217460100	high_cov
ftp://ftp.sra.ebi.ac.uk/vol1/run/ERR324/ERR3240012/NA20869.final.cram	1fee0b950fee67960022ad6702b9fc4c	ERR3240012	ERP114329	30X whole genome sequencing coverage of the 2504 Phase 3 1000 Genome samples.	NYGC	ERA1783410	2019-03-22 00:00	SRS003829	NA20869	GIH	ERX3267387	ILLUMINA	Illumina NovaSeq 6000	NA20869	ena-RUN-NYGC-22-03-2019-12:33:38:352-238	450	PAIRED		823810690	123571603500	high_cov
ftp://ftp.sra.ebi.ac.uk/vol1/run/ERR324/ERR3240013/NA20870.final.cram	9e8d5510a11b3290e509d97165d4d62b	ERR3240013	ERP114329	30X whole genome sequencing coverage of the 2504 Phase 3 1000 Genome samples.	NYGC	ERA1783410	2019-03-22 00:00	SRS003830	NA20870	GIH	ERX3267388	ILLUMINA	Illumina NovaSeq 6000	NA20870	ena-RUN-NYGC-22-03-2019-12:33:38:352-239	450	PAIRED		716028964	107404344600	high_cov
ftp://ftp.sra.ebi.ac.uk/vol1/run/ERR324/ERR3240014/NA20872.final.cram	0eac5ae6843b98adbdd0d3b360a2e998	ERR3240014	ERP114329	30X whole genome sequencing coverage of the 2504 Phase 3 1000 Genome samples.	NYGC	ERA1783410	2019-03-22 00:00	SRS003832	NA20872	GIH	ERX3267389	ILLUMINA	Illumina NovaSeq 6000	NA20872	ena-RUN-NYGC-22-03-2019-12:33:38:352-240	450	PAIRED		671466612	100719991800	high_cov
ftp://ftp.sra.ebi.ac.uk/vol1/run/ERR324/ERR3240015/NA20874.final.cram	ce59e7254355a7a9503281b00a9c4a7c	ERR3240015	ERP114329	30X whole genome sequencing coverage of the 2504 Phase 3 1000 Genome samples.	NYGC	ERA1783410	2019-03-22 00:00	SRS003834	NA20874	GIH	ERX3267390	ILLUMINA	Illumina NovaSeq 6000	NA20874	ena-RUN-NYGC-22-03-2019-12:33:38:352-241	450	PAIRED		767715588	115157338200	high_cov
ftp://ftp.sra.ebi.ac.uk/vol1/run/ERR324/ERR3240016/NA20875.final.cram	befc0a39028389c2bd3205db1792e758	ERR3240016	ERP114329	30X whole genome sequencing coverage of the 2504 Phase 3 1000 Genome samples.	NYGC	ERA1783410	2019-03-22 00:00	SRS003835	NA20875	GIH	ERX3267391	ILLUMINA	Illumina NovaSeq 6000	NA20875	ena-RUN-NYGC-22-03-2019-12:33:38:352-242	450	PAIRED		839467366	125920104900	high_cov
ftp://ftp.sra.ebi.ac.uk/vol1/run/ERR324/ERR3240017/NA20876.final.cram	b9d12534a7922d85256302cc2cef78b3	ERR3240017	ERP114329	30X whole genome sequencing coverage of the 2504 Phase 3 1000 Genome samples.	NYGC	ERA1783410	2019-03-22 00:00	SRS003836	NA20876	GIH	ERX3267392	ILLUMINA	Illumina NovaSeq 6000	NA20876	ena-RUN-NYGC-22-03-2019-12:33:38:353-243	450	PAIRED		734186800	110128020000	high_cov
ftp://ftp.sra.ebi.ac.uk/vol1/run/ERR324/ERR3240018/NA20877.final.cram	de1e8ed85505fcb9d2a83f88942bae25	ERR3240018	ERP114329	30X whole genome sequencing coverage of the 2504 Phase 3 1000 Genome samples.	NYGC	ERA1783410	2019-03-22 00:00	SRS003837	NA20877	GIH	ERX3267393	ILLUMINA	Illumina NovaSeq 6000	NA20877	ena-RUN-NYGC-22-03-2019-12:33:38:353-244	450	PAIRED		698037076	104705561400	high_cov
ftp://ftp.sra.ebi.ac.uk/vol1/run/ERR324/ERR3240019/NA20878.final.cram	6e59b50602181de3e98379695012945a	ERR3240019	ERP114329	30X whole genome sequencing coverage of the 2504 Phase 3 1000 Genome samples.	NYGC	ERA1783410	2019-03-22 00:00	SRS003838	NA20878	GIH	ERX3267394	ILLUMINA	Illumina NovaSeq 6000	NA20878	ena-RUN-NYGC-22-03-2019-12:33:38:353-245	450	PAIRED		812979392	121946908800	high_cov
ftp://ftp.sra.ebi.ac.uk/vol1/run/ERR324/ERR3240020/NA20881.final.cram	282b14d63ea154a469a5fd84fe895553	ERR3240020	ERP114329	30X whole genome sequencing coverage of the 2504 Phase 3 1000 Genome samples.	NYGC	ERA1783410	2019-03-22 00:00	SRS003840	NA20881	GIH	ERX3267395	ILLUMINA	Illumina NovaSeq 6000	NA20881	ena-RUN-NYGC-22-03-2019-12:33:38:353-246	450	PAIRED		755677040	113351556000	high_cov
ftp://ftp.sra.ebi.ac.uk/vol1/run/ERR324/ERR3240021/NA20882.final.cram	7e71aa6df302a23de5928982721c4191	ERR3240021	ERP114329	30X whole genome sequencing coverage of the 2504 Phase 3 1000 Genome samples.	NYGC	ERA1783410	2019-03-22 00:00	SRS003841	NA20882	GIH	ERX3267396	ILLUMINA	Illumina NovaSeq 6000	NA20882	ena-RUN-NYGC-22-03-2019-12:33:38:353-247	450	PAIRED		894755120	134213268000	high_cov
ftp://ftp.sra.ebi.ac.uk/vol1/run/ERR324/ERR3240022/NA20884.final.cram	4d637bb5c42b3b847d51c90c34915d48	ERR3240022	ERP114329	30X whole genome sequencing coverage of the 2504 Phase 3 1000 Genome samples.	NYGC	ERA1783410	2019-03-22 00:00	SRS003843	NA20884	GIH	ERX3267397	ILLUMINA	Illumina NovaSeq 6000	NA20884	ena-RUN-NYGC-22-03-2019-12:33:38:353-248	450	PAIRED		688817568	103322635200	high_cov
ftp://ftp.sra.ebi.ac.uk/vol1/run/ERR324/ERR3240023/NA20885.final.cram	19323e4e1186adf8b7a0f2496178e8fe	ERR3240023	ERP114329	30X whole genome sequencing coverage of the 2504 Phase 3 1000 Genome samples.	NYGC	ERA1783410	2019-03-22 00:00	SRS003844	NA20885	GIH	ERX3267398	ILLUMINA	Illumina NovaSeq 6000	NA20885	ena-RUN-NYGC-22-03-2019-12:33:38:353-249	450	PAIRED		682086406	102312960900	high_cov
ftp://ftp.sra.ebi.ac.uk/vol1/run/ERR324/ERR3240024/NA20886.final.cram	902aa078ca703ed408c13693a706756d	ERR3240024	ERP114329	30X whole genome sequencing coverage of the 2504 Phase 3 1000 Genome samples.	NYGC	ERA1783410	2019-03-22 00:00	SRS003845	NA20886	GIH	ERX3267399	ILLUMINA	Illumina NovaSeq 6000	NA20886	ena-RUN-NYGC-22-03-2019-12:33:38:353-250	450	PAIRED		786397618	117959642700	high_cov
ftp://ftp.sra.ebi.ac.uk/vol1/run/ERR324/ERR3240025/NA20887.final.cram	c91ba91a090a3069d40049a864ee6da1	ERR3240025	ERP114329	30X whole genome sequencing coverage of the 2504 Phase 3 1000 Genome samples.	NYGC	ERA1783410	2019-03-22 00:00	SRS003846	NA20887	GIH	ERX3267400	ILLUMINA	Illumina NovaSeq 6000	NA20887	ena-RUN-NYGC-22-03-2019-12:33:38:353-251	450	PAIRED		763780126	114567018900	high_cov
ftp://ftp.sra.ebi.ac.uk/vol1/run/ERR324/ERR3240026/NA20888.final.cram	68d1ad83253b6290abee1f1d1f82db27	ERR3240026	ERP114329	30X whole genome sequencing coverage of the 2504 Phase 3 1000 Genome samples.	NYGC	ERA1783410	2019-03-22 00:00	SRS003847	NA20888	GIH	ERX3267401	ILLUMINA	Illumina NovaSeq 6000	NA20888	ena-RUN-NYGC-22-03-2019-12:33:38:353-252	450	PAIRED		769740812	115461121800	high_cov
ftp://ftp.sra.ebi.ac.uk/vol1/run/ERR324/ERR3240027/NA20889.final.cram	7f7decd8efe0d8ffa847e1ca8903d66d	ERR3240027	ERP114329	30X whole genome sequencing coverage of the 2504 Phase 3 1000 Genome samples.	NYGC	ERA1783410	2019-03-22 00:00	SRS003848	NA20889	GIH	ERX3267402	ILLUMINA	Illumina NovaSeq 6000	NA20889	ena-RUN-NYGC-22-03-2019-12:33:38:353-253	450	PAIRED		747171284	112075692600	high_cov
ftp://ftp.sra.ebi.ac.uk/vol1/run/ERR324/ERR3240028/NA20890.final.cram	1fac4aa0ea3d9f56a2a9fc969cbe5f58	ERR3240028	ERP114329	30X whole genome sequencing coverage of the 2504 Phase 3 1000 Genome samples.	NYGC	ERA1783410	2019-03-22 00:00	SRS003849	NA20890	GIH	ERX3267403	ILLUMINA	Illumina NovaSeq 6000	NA20890	ena-RUN-NYGC-22-03-2019-12:33:38:353-254	450	PAIRED		725165598	108774839700	high_cov
ftp://ftp.sra.ebi.ac.uk/vol1/run/ERR324/ERR3240029/NA20891.final.cram	6cacc771265f122378bd8335552de0dd	ERR3240029	ERP114329	30X whole genome sequencing coverage of the 2504 Phase 3 1000 Genome samples.	NYGC	ERA1783410	2019-03-22 00:00	SRS003850	NA20891	GIH	ERX3267404	ILLUMINA	Illumina NovaSeq 6000	NA20891	ena-RUN-NYGC-22-03-2019-12:33:38:353-255	450	PAIRED		683717208	102557581200	high_cov
ftp://ftp.sra.ebi.ac.uk/vol1/run/ERR323/ERR3239326/NA12812.final.cram	d2dbad25802e087febe7cd69513d1c11	ERR3239326	ERP114329	30X whole genome sequencing coverage of the 2504 Phase 3 1000 Genome samples.	NYGC	ERA1783081	2019-03-22 00:00	SRS000082	NA12812	CEU	ERX3266701	ILLUMINA	Illumina NovaSeq 6000	NA12812	ena-RUN-NYGC-22-03-2019-12:30:23:661-51	450	PAIRED		811272282	121690842300	high_cov
ftp://ftp.sra.ebi.ac.uk/vol1/run/ERR323/ERR3239327/NA12813.final.cram	0731fc4a21d75e075c97668da9aa5048	ERR3239327	ERP114329	30X whole genome sequencing coverage of the 2504 Phase 3 1000 Genome samples.	NYGC	ERA1783081	2019-03-22 00:00	SRS000083	NA12813	CEU	ERX3266702	ILLUMINA	Illumina NovaSeq 6000	NA12813	ena-RUN-NYGC-22-03-2019-12:30:23:661-52	450	PAIRED		1269925360	190488804000	high_cov
ftp://ftp.sra.ebi.ac.uk/vol1/run/ERR323/ERR3239328/NA12814.final.cram	f633160e6ca4b69ec53372d6fd22f0c4	ERR3239328	ERP114329	30X whole genome sequencing coverage of the 2504 Phase 3 1000 Genome samples.	NYGC	ERA1783081	2019-03-22 00:00	SRS000084	NA12814	CEU	ERX3266703	ILLUMINA	Illumina NovaSeq 6000	NA12814	ena-RUN-NYGC-22-03-2019-12:30:23:661-53	450	PAIRED		733507364	110026104600	high_cov
ftp://ftp.sra.ebi.ac.uk/vol1/run/ERR323/ERR3239329/NA12815.final.cram	5cfacb40a999f2c6d646702df261f83e	ERR3239329	ERP114329	30X whole genome sequencing coverage of the 2504 Phase 3 1000 Genome samples.	NYGC	ERA1783081	2019-03-22 00:00	SRS000085	NA12815	CEU	ERX3266704	ILLUMINA	Illumina NovaSeq 6000	NA12815	ena-RUN-NYGC-22-03-2019-12:30:23:661-54	450	PAIRED		789928624	118489293600	high_cov
ftp://ftp.sra.ebi.ac.uk/vol1/run/ERR323/ERR3239330/NA12828.final.cram	169da9d5e69a894a03a18724f9507ceb	ERR3239330	ERP114329	30X whole genome sequencing coverage of the 2504 Phase 3 1000 Genome samples.	NYGC	ERA1783081	2019-03-22 00:00	SRS000086	NA12828	CEU	ERX3266705	ILLUMINA	Illumina NovaSeq 6000	NA12828	ena-RUN-NYGC-22-03-2019-12:30:23:661-55	450	PAIRED		734522146	110178321900	high_cov
ftp://ftp.sra.ebi.ac.uk/vol1/run/ERR323/ERR3239331/NA12872.final.cram	0d4500db05da7695d934959bab0cd071	ERR3239331	ERP114329	30X whole genome sequencing coverage of the 2504 Phase 3 1000 Genome samples.	NYGC	ERA1783081	2019-03-22 00:00	SRS000087	NA12872	CEU	ERX3266706	ILLUMINA	Illumina NovaSeq 6000	NA12872	ena-RUN-NYGC-22-03-2019-12:30:23:661-56	450	PAIRED		935371738	140305760700	high_cov
ftp://ftp.sra.ebi.ac.uk/vol1/run/ERR323/ERR3239332/NA12873.final.cram	c9a8a6bde1abbcf9ccb034e4901bca4c	ERR3239332	ERP114329	30X whole genome sequencing coverage of the 2504 Phase 3 1000 Genome samples.	NYGC	ERA1783081	2019-03-22 00:00	SRS000088	NA12873	CEU	ERX3266707	ILLUMINA	Illumina NovaSeq 6000	NA12873	ena-RUN-NYGC-22-03-2019-12:30:23:661-57	450	PAIRED		935355192	140303278800	high_cov
ftp://ftp.sra.ebi.ac.uk/vol1/run/ERR323/ERR3239333/NA12874.final.cram	2d5979b1119e5c74f89d68209d712237	ERR3239333	ERP114329	30X whole genome sequencing coverage of the 2504 Phase 3 1000 Genome samples.	NYGC	ERA1783081	2019-03-22 00:00	SRS000089	NA12874	CEU	ERX3266708	ILLUMINA	Illumina NovaSeq 6000	NA12874	ena-RUN-NYGC-22-03-2019-12:30:23:661-58	450	PAIRED		781495448	117224317200	high_cov
ftp://ftp.sra.ebi.ac.uk/vol1/run/ERR323/ERR3239334/NA12878.final.cram	7b60651143aa1b18e807ced767886fd2	ERR3239334	ERP114329	30X whole genome sequencing coverage of the 2504 Phase 3 1000 Genome samples.	NYGC	ERA1783081	2019-03-22 00:00	SRS000090	NA12878	CEU	ERX3266709	ILLUMINA	Illumina NovaSeq 6000	NA12878	ena-RUN-NYGC-22-03-2019-12:30:23:661-59	450	PAIRED		758135204	113720280600	high_cov
ftp://ftp.sra.ebi.ac.uk/vol1/run/ERR323/ERR3239335/NA18486.final.cram	6fb333eacd8ca5e7d94cbe8c6037f579	ERR3239335	ERP114329	30X whole genome sequencing coverage of the 2504 Phase 3 1000 Genome samples.	NYGC	ERA1783081	2019-03-22 00:00	SRS000093	NA18486	YRI	ERX3266710	ILLUMINA	Illumina NovaSeq 6000	NA18486	ena-RUN-NYGC-22-03-2019-12:30:23:661-60	450	PAIRED		711980232	106797034800	high_cov
ftp://ftp.sra.ebi.ac.uk/vol1/run/ERR323/ERR3239336/NA18489.final.cram	a6d825d2f418ad9fcc5f5330cbb93176	ERR3239336	ERP114329	30X whole genome sequencing coverage of the 2504 Phase 3 1000 Genome samples.	NYGC	ERA1783081	2019-03-22 00:00	SRS000094	NA18489	YRI	ERX3266711	ILLUMINA	Illumina NovaSeq 6000	NA18489	ena-RUN-NYGC-22-03-2019-12:30:23:662-61	450	PAIRED		1349144058	202371608700	high_cov
ftp://ftp.sra.ebi.ac.uk/vol1/run/ERR323/ERR3239337/NA18498.final.cram	d70c2287aac88152cde89043b45946a8	ERR3239337	ERP114329	30X whole genome sequencing coverage of the 2504 Phase 3 1000 Genome samples.	NYGC	ERA1783081	2019-03-22 00:00	SRS000095	NA18498	YRI	ERX3266712	ILLUMINA	Illumina NovaSeq 6000	NA18498	ena-RUN-NYGC-22-03-2019-12:30:23:662-62	450	PAIRED		684627884	102694182600	high_cov
ftp://ftp.sra.ebi.ac.uk/vol1/run/ERR323/ERR3239338/NA18499.final.cram	2e81b7fa1eb745f347b210700c99eb3e	ERR3239338	ERP114329	30X whole genome sequencing coverage of the 2504 Phase 3 1000 Genome samples.	NYGC	ERA1783081	2019-03-22 00:00	SRS000096	NA18499	YRI	ERX3266713	ILLUMINA	Illumina NovaSeq 6000	NA18499	ena-RUN-NYGC-22-03-2019-12:30:23:662-63	450	PAIRED		767152488	115072873200	high_cov
ftp://ftp.sra.ebi.ac.uk/vol1/run/ERR323/ERR3239339/NA18501.final.cram	fad7ae4e95a95340656f2653258cae2c	ERR3239339	ERP114329	30X whole genome sequencing coverage of the 2504 Phase 3 1000 Genome samples.	NYGC	ERA1783081	2019-03-22 00:00	SRS000097	NA18501	YRI	ERX3266714	ILLUMINA	Illumina NovaSeq 6000	NA18501	ena-RUN-NYGC-22-03-2019-12:30:23:662-64	450	PAIRED		650743672	97611550800	high_cov
ftp://ftp.sra.ebi.ac.uk/vol1/run/ERR323/ERR3239340/NA18502.final.cram	2a2787f8a5854556a5370c3dbe1ead69	ERR3239340	ERP114329	30X whole genome sequencing coverage of the 2504 Phase 3 1000 Genome samples.	NYGC	ERA1783081	2019-03-22 00:00	SRS000098	NA18502	YRI	ERX3266715	ILLUMINA	Illumina NovaSeq 6000	NA18502	ena-RUN-NYGC-22-03-2019-12:30:23:662-65	450	PAIRED		704182816	105627422400	high_cov
ftp://ftp.sra.ebi.ac.uk/vol1/run/ERR323/ERR3239341/NA18504.final.cram	39bd7f53902e2126d2f8c7db061c3370	ERR3239341	ERP114329	30X whole genome sequencing coverage of the 2504 Phase 3 1000 Genome samples.	NYGC	ERA1783081	2019-03-22 00:00	SRS000099	NA18504	YRI	ERX3266716	ILLUMINA	Illumina NovaSeq 6000	NA18504	ena-RUN-NYGC-22-03-2019-12:30:23:662-66	450	PAIRED		681055866	102158379900	high_cov
ftp://ftp.sra.ebi.ac.uk/vol1/run/ERR323/ERR3239342/NA18505.final.cram	49d5221b233af38b718366cb06a73891	ERR3239342	ERP114329	30X whole genome sequencing coverage of the 2504 Phase 3 1000 Genome samples.	NYGC	ERA1783081	2019-03-22 00:00	SRS000100	NA18505	YRI	ERX3266717	ILLUMINA	Illumina NovaSeq 6000	NA18505	ena-RUN-NYGC-22-03-2019-12:30:23:662-67	450	PAIRED		847904176	127185626400	high_cov
ftp://ftp.sra.ebi.ac.uk/vol1/run/ERR323/ERR3239343/NA18507.final.cram	72e2080a5d62508ff2ec230f45505e8b	ERR3239343	ERP114329	30X whole genome sequencing coverage of the 2504 Phase 3 1000 Genome samples.	NYGC	ERA1783081	2019-03-22 00:00	SRS000101	NA18507	YRI	ERX3266718	ILLUMINA	Illumina NovaSeq 6000	NA18507	ena-RUN-NYGC-22-03-2019-12:30:23:662-68	450	PAIRED		749689982	112453497300	high_cov
ftp://ftp.sra.ebi.ac.uk/vol1/run/ERR323/ERR3239344/NA18508.final.cram	8aa57afcc13c9f7ea32a0ba0af975c3e	ERR3239344	ERP114329	30X whole genome sequencing coverage of the 2504 Phase 3 1000 Genome samples.	NYGC	ERA1783081	2019-03-22 00:00	SRS000102	NA18508	YRI	ERX3266719	ILLUMINA	Illumina NovaSeq 6000	NA18508	ena-RUN-NYGC-22-03-2019-12:30:23:662-69	450	PAIRED		1059092070	158863810500	high_cov
ftp://ftp.sra.ebi.ac.uk/vol1/run/ERR323/ERR3239345/NA18510.final.cram	b6ed68403c873d0855ca12ef9f1bbabb	ERR3239345	ERP114329	30X whole genome sequencing coverage of the 2504 Phase 3 1000 Genome samples.	NYGC	ERA1783081	2019-03-22 00:00	SRS000103	NA18510	YRI	ERX3266720	ILLUMINA	Illumina NovaSeq 6000	NA18510	ena-RUN-NYGC-22-03-2019-12:30:23:662-70	450	PAIRED		679390948	101908642200	high_cov
ftp://ftp.sra.ebi.ac.uk/vol1/run/ERR323/ERR3239346/NA18511.final.cram	9e1b7ec8cf7812d822f4badb4f3e4d33	ERR3239346	ERP114329	30X whole genome sequencing coverage of the 2504 Phase 3 1000 Genome samples.	NYGC	ERA1783081	2019-03-22 00:00	SRS000104	NA18511	YRI	ERX3266721	ILLUMINA	Illumina NovaSeq 6000	NA18511	ena-RUN-NYGC-22-03-2019-12:30:23:662-71	450	PAIRED		919456786	137918517900	high_cov
ftp://ftp.sra.ebi.ac.uk/vol1/run/ERR323/ERR3239347/NA18516.final.cram	e06f99d036df0e2403e7963e7eefaea9	ERR3239347	ERP114329	30X whole genome sequencing coverage of the 2504 Phase 3 1000 Genome samples.	NYGC	ERA1783081	2019-03-22 00:00	SRS000105	NA18516	YRI	ERX3266722	ILLUMINA	Illumina NovaSeq 6000	NA18516	ena-RUN-NYGC-22-03-2019-12:30:23:662-72	450	PAIRED		751881820	112782273000	high_cov
ftp://ftp.sra.ebi.ac.uk/vol1/run/ERR323/ERR3239678/NA18988.final.cram	1f17b91db71ee61d969bb8ebe5b2a18c	ERR3239678	ERP114329	30X whole genome sequencing coverage of the 2504 Phase 3 1000 Genome samples.	NYGC	ERA1783081	2019-03-22 00:00	SRS001483	NA18988	JPT	ERX3267053	ILLUMINA	Illumina NovaSeq 6000	NA18988	ena-RUN-NYGC-22-03-2019-12:30:23:675-403	450	PAIRED		717010502	107551575300	high_cov
ftp://ftp.sra.ebi.ac.uk/vol1/run/ERR323/ERR3239679/NA18989.final.cram	ad9885111f86a9babdbe12e7f4c98012	ERR3239679	ERP114329	30X whole genome sequencing coverage of the 2504 Phase 3 1000 Genome samples.	NYGC	ERA1783081	2019-03-22 00:00	SRS001484	NA18989	JPT	ERX3267054	ILLUMINA	Illumina NovaSeq 6000	NA18989	ena-RUN-NYGC-22-03-2019-12:30:23:675-404	450	PAIRED		956618128	143492719200	high_cov
ftp://ftp.sra.ebi.ac.uk/vol1/run/ERR323/ERR3239680/NA19004.final.cram	689ec5d322040055f97e756ab7f63a47	ERR3239680	ERP114329	30X whole genome sequencing coverage of the 2504 Phase 3 1000 Genome samples.	NYGC	ERA1783081	2019-03-22 00:00	SRS001485	NA19004	JPT	ERX3267055	ILLUMINA	Illumina NovaSeq 6000	NA19004	ena-RUN-NYGC-22-03-2019-12:30:23:675-405	450	PAIRED		761538716	114230807400	high_cov
ftp://ftp.sra.ebi.ac.uk/vol1/run/ERR323/ERR3239681/NA19006.final.cram	2168fa6c9dc2e06496a5555b02d18cff	ERR3239681	ERP114329	30X whole genome sequencing coverage of the 2504 Phase 3 1000 Genome samples.	NYGC	ERA1783081	2019-03-22 00:00	SRS001486	NA19006	JPT	ERX3267056	ILLUMINA	Illumina NovaSeq 6000	NA19006	ena-RUN-NYGC-22-03-2019-12:30:23:675-406	450	PAIRED		702637114	105395567100	high_cov
ftp://ftp.sra.ebi.ac.uk/vol1/run/ERR323/ERR3239682/NA19011.final.cram	dd159d60e67b2443367cb4c8ea55a6d8	ERR3239682	ERP114329	30X whole genome sequencing coverage of the 2504 Phase 3 1000 Genome samples.	NYGC	ERA1783081	2019-03-22 00:00	SRS001487	NA19011	JPT	ERX3267057	ILLUMINA	Illumina NovaSeq 6000	NA19011	ena-RUN-NYGC-22-03-2019-12:30:23:675-407	450	PAIRED		759268934	113890340100	high_cov
ftp://ftp.sra.ebi.ac.uk/vol1/run/ERR323/ERR3239683/NA19017.final.cram	34fdcfc48caf557e99e83dd583a14add	ERR3239683	ERP114329	30X whole genome sequencing coverage of the 2504 Phase 3 1000 Genome samples.	NYGC	ERA1783081	2019-03-22 00:00	SRS001488	NA19017	LWK	ERX3267058	ILLUMINA	Illumina NovaSeq 6000	NA19017	ena-RUN-NYGC-22-03-2019-12:30:23:675-408	450	PAIRED		834666436	125199965400	high_cov
ftp://ftp.sra.ebi.ac.uk/vol1/run/ERR323/ERR3239684/NA19019.final.cram	e01c9115f21a7312df3ffd1bfa520fd1	ERR3239684	ERP114329	30X whole genome sequencing coverage of the 2504 Phase 3 1000 Genome samples.	NYGC	ERA1783081	2019-03-22 00:00	SRS001489	NA19019	LWK	ERX3267059	ILLUMINA	Illumina NovaSeq 6000	NA19019	ena-RUN-NYGC-22-03-2019-12:30:23:675-409	450	PAIRED		798562474	119784371100	high_cov
ftp://ftp.sra.ebi.ac.uk/vol1/run/ERR323/ERR3239685/NA19020.final.cram	7477ae34f833ed81d7a19892f7a21f4d	ERR3239685	ERP114329	30X whole genome sequencing coverage of the 2504 Phase 3 1000 Genome samples.	NYGC	ERA1783081	2019-03-22 00:00	SRS001490	NA19020	LWK	ERX3267060	ILLUMINA	Illumina NovaSeq 6000	NA19020	ena-RUN-NYGC-22-03-2019-12:30:23:675-410	450	PAIRED		748209596	112231439400	high_cov
ftp://ftp.sra.ebi.ac.uk/vol1/run/ERR323/ERR3239686/NA19023.final.cram	54b79e4b92acabf58fbe5f5f5e95a05b	ERR3239686	ERP114329	30X whole genome sequencing coverage of the 2504 Phase 3 1000 Genome samples.	NYGC	ERA1783081	2019-03-22 00:00	SRS001492	NA19023	LWK	ERX3267061	ILLUMINA	Illumina NovaSeq 6000	NA19023	ena-RUN-NYGC-22-03-2019-12:30:23:675-411	450	PAIRED		770977320	115646598000	high_cov
ftp://ftp.sra.ebi.ac.uk/vol1/run/ERR323/ERR3239687/NA19024.final.cram	88f9a7d42ee2ab73c38a62b76f7e8289	ERR3239687	ERP114329	30X whole genome sequencing coverage of the 2504 Phase 3 1000 Genome samples.	NYGC	ERA1783081	2019-03-22 00:00	SRS001493	NA19024	LWK	ERX3267062	ILLUMINA	Illumina NovaSeq 6000	NA19024	ena-RUN-NYGC-22-03-2019-12:30:23:675-412	450	PAIRED		764119890	114617983500	high_cov
ftp://ftp.sra.ebi.ac.uk/vol1/run/ERR323/ERR3239688/NA19025.final.cram	9c085cdaba7046184860637c9a18821a	ERR3239688	ERP114329	30X whole genome sequencing coverage of the 2504 Phase 3 1000 Genome samples.	NYGC	ERA1783081	2019-03-22 00:00	SRS001494	NA19025	LWK	ERX3267063	ILLUMINA	Illumina NovaSeq 6000	NA19025	ena-RUN-NYGC-22-03-2019-12:30:23:675-413	450	PAIRED		768355436	115253315400	high_cov
ftp://ftp.sra.ebi.ac.uk/vol1/run/ERR323/ERR3239689/NA19026.final.cram	a2dd21e58908332a310459b860875d2e	ERR3239689	ERP114329	30X whole genome sequencing coverage of the 2504 Phase 3 1000 Genome samples.	NYGC	ERA1783081	2019-03-22 00:00	SRS001495	NA19026	LWK	ERX3267064	ILLUMINA	Illumina NovaSeq 6000	NA19026	ena-RUN-NYGC-22-03-2019-12:30:23:675-414	450	PAIRED		694562038	104184305700	high_cov
ftp://ftp.sra.ebi.ac.uk/vol1/run/ERR323/ERR3239690/NA19027.final.cram	aee38957f85bb91424ab867be7658c6c	ERR3239690	ERP114329	30X whole genome sequencing coverage of the 2504 Phase 3 1000 Genome samples.	NYGC	ERA1783081	2019-03-22 00:00	SRS001496	NA19027	LWK	ERX3267065	ILLUMINA	Illumina NovaSeq 6000	NA19027	ena-RUN-NYGC-22-03-2019-12:30:23:675-415	450	PAIRED		802441412	120366211800	high_cov
ftp://ftp.sra.ebi.ac.uk/vol1/run/ERR323/ERR3239691/NA19028.final.cram	54fbebd7d5060c6860307c4db443643f	ERR3239691	ERP114329	30X whole genome sequencing coverage of the 2504 Phase 3 1000 Genome samples.	NYGC	ERA1783081	2019-03-22 00:00	SRS001497	NA19028	LWK	ERX3267066	ILLUMINA	Illumina NovaSeq 6000	NA19028	ena-RUN-NYGC-22-03-2019-12:30:23:675-416	450	PAIRED		725351670	108802750500	high_cov
ftp://ftp.sra.ebi.ac.uk/vol1/run/ERR323/ERR3239692/NA19030.final.cram	fa70321255a3bab68e242703e3917d83	ERR3239692	ERP114329	30X whole genome sequencing coverage of the 2504 Phase 3 1000 Genome samples.	NYGC	ERA1783081	2019-03-22 00:00	SRS001498	NA19030	LWK	ERX3267067	ILLUMINA	Illumina NovaSeq 6000	NA19030	ena-RUN-NYGC-22-03-2019-12:30:23:675-417	450	PAIRED		734410518	110161577700	high_cov
ftp://ftp.sra.ebi.ac.uk/vol1/run/ERR323/ERR3239693/NA19031.final.cram	eff385da84eccce846fc21a32ee70a42	ERR3239693	ERP114329	30X whole genome sequencing coverage of the 2504 Phase 3 1000 Genome samples.	NYGC	ERA1783081	2019-03-22 00:00	SRS001499	NA19031	LWK	ERX3267068	ILLUMINA	Illumina NovaSeq 6000	NA19031	ena-RUN-NYGC-22-03-2019-12:30:23:675-418	450	PAIRED		1213452682	182017902300	high_cov
ftp://ftp.sra.ebi.ac.uk/vol1/run/ERR323/ERR3239694/NA19035.final.cram	9eab79d205dd650fd91ae5976692fd56	ERR3239694	ERP114329	30X whole genome sequencing coverage of the 2504 Phase 3 1000 Genome samples.	NYGC	ERA1783081	2019-03-22 00:00	SRS001500	NA19035	LWK	ERX3267069	ILLUMINA	Illumina NovaSeq 6000	NA19035	ena-RUN-NYGC-22-03-2019-12:30:23:675-419	450	PAIRED		807142832	121071424800	high_cov
ftp://ftp.sra.ebi.ac.uk/vol1/run/ERR323/ERR3239695/NA19036.final.cram	a37950c1082f651a7b06bd49059eaf68	ERR3239695	ERP114329	30X whole genome sequencing coverage of the 2504 Phase 3 1000 Genome samples.	NYGC	ERA1783081	2019-03-22 00:00	SRS001501	NA19036	LWK	ERX3267070	ILLUMINA	Illumina NovaSeq 6000	NA19036	ena-RUN-NYGC-22-03-2019-12:30:23:675-420	450	PAIRED		1112323644	166848546600	high_cov
ftp://ftp.sra.ebi.ac.uk/vol1/run/ERR323/ERR3239696/NA19037.final.cram	8cd53293f267c3a1030d73bf35d9e37c	ERR3239696	ERP114329	30X whole genome sequencing coverage of the 2504 Phase 3 1000 Genome samples.	NYGC	ERA1783081	2019-03-22 00:00	SRS001502	NA19037	LWK	ERX3267071	ILLUMINA	Illumina NovaSeq 6000	NA19037	ena-RUN-NYGC-22-03-2019-12:30:23:675-421	450	PAIRED		902749932	135412489800	high_cov
ftp://ftp.sra.ebi.ac.uk/vol1/run/ERR323/ERR3239697/NA19038.final.cram	d6946b8da192c748b6ca015d54f71dbc	ERR3239697	ERP114329	30X whole genome sequencing coverage of the 2504 Phase 3 1000 Genome samples.	NYGC	ERA1783081	2019-03-22 00:00	SRS001503	NA19038	LWK	ERX3267072	ILLUMINA	Illumina NovaSeq 6000	NA19038	ena-RUN-NYGC-22-03-2019-12:30:23:675-422	450	PAIRED		764793182	114718977300	high_cov
ftp://ftp.sra.ebi.ac.uk/vol1/run/ERR323/ERR3239698/NA19041.final.cram	d0d5c19fa70d4fd9f1b9851aa6dd5634	ERR3239698	ERP114329	30X whole genome sequencing coverage of the 2504 Phase 3 1000 Genome samples.	NYGC	ERA1783081	2019-03-22 00:00	SRS001505	NA19041	LWK	ERX3267073	ILLUMINA	Illumina NovaSeq 6000	NA19041	ena-RUN-NYGC-22-03-2019-12:30:23:675-423	450	PAIRED		649121300	97368195000	high_cov
ftp://ftp.sra.ebi.ac.uk/vol1/run/ERR323/ERR3239699/NA19042.final.cram	4cb406e531917fc082d46fb3208d8c26	ERR3239699	ERP114329	30X whole genome sequencing coverage of the 2504 Phase 3 1000 Genome samples.	NYGC	ERA1783081	2019-03-22 00:00	SRS001506	NA19042	LWK	ERX3267074	ILLUMINA	Illumina NovaSeq 6000	NA19042	ena-RUN-NYGC-22-03-2019-12:30:23:676-424	450	PAIRED		871108046	130666206900	high_cov
ftp://ftp.sra.ebi.ac.uk/vol1/run/ERR324/ERR3240030/NA20892.final.cram	f18e115aa52aeb3bb5b76fc0afa00b7d	ERR3240030	ERP114329	30X whole genome sequencing coverage of the 2504 Phase 3 1000 Genome samples.	NYGC	ERA1783410	2019-03-22 00:00	SRS003851	NA20892	GIH	ERX3267405	ILLUMINA	Illumina NovaSeq 6000	NA20892	ena-RUN-NYGC-22-03-2019-12:33:38:353-256	450	PAIRED		702000954	105300143100	high_cov
ftp://ftp.sra.ebi.ac.uk/vol1/run/ERR324/ERR3240031/NA20894.final.cram	7008a172bbd2a8ed16128f68c3b999f1	ERR3240031	ERP114329	30X whole genome sequencing coverage of the 2504 Phase 3 1000 Genome samples.	NYGC	ERA1783410	2019-03-22 00:00	SRS003853	NA20894	GIH	ERX3267406	ILLUMINA	Illumina NovaSeq 6000	NA20894	ena-RUN-NYGC-22-03-2019-12:33:38:353-257	450	PAIRED		713360884	107004132600	high_cov
ftp://ftp.sra.ebi.ac.uk/vol1/run/ERR324/ERR3240032/NA20895.final.cram	55aa2dbaf13fa1066293a54eee5fbd1d	ERR3240032	ERP114329	30X whole genome sequencing coverage of the 2504 Phase 3 1000 Genome samples.	NYGC	ERA1783410	2019-03-22 00:00	SRS003854	NA20895	GIH	ERX3267407	ILLUMINA	Illumina NovaSeq 6000	NA20895	ena-RUN-NYGC-22-03-2019-12:33:38:353-258	450	PAIRED		726664036	108999605400	high_cov
ftp://ftp.sra.ebi.ac.uk/vol1/run/ERR324/ERR3240033/NA20896.final.cram	a0a3428ed8cbbe4beed7905aabcc57ba	ERR3240033	ERP114329	30X whole genome sequencing coverage of the 2504 Phase 3 1000 Genome samples.	NYGC	ERA1783410	2019-03-22 00:00	SRS003855	NA20896	GIH	ERX3267408	ILLUMINA	Illumina NovaSeq 6000	NA20896	ena-RUN-NYGC-22-03-2019-12:33:38:353-259	450	PAIRED		701819414	105272912100	high_cov
ftp://ftp.sra.ebi.ac.uk/vol1/run/ERR324/ERR3240034/NA20897.final.cram	13e8886e4094d097e9822d461635fc56	ERR3240034	ERP114329	30X whole genome sequencing coverage of the 2504 Phase 3 1000 Genome samples.	NYGC	ERA1783410	2019-03-22 00:00	SRS003856	NA20897	GIH	ERX3267409	ILLUMINA	Illumina NovaSeq 6000	NA20897	ena-RUN-NYGC-22-03-2019-12:33:38:353-260	450	PAIRED		720248028	108037204200	high_cov
ftp://ftp.sra.ebi.ac.uk/vol1/run/ERR324/ERR3240035/NA20899.final.cram	5ccc3306da36692fbef0675189365b3e	ERR3240035	ERP114329	30X whole genome sequencing coverage of the 2504 Phase 3 1000 Genome samples.	NYGC	ERA1783410	2019-03-22 00:00	SRS003858	NA20899	GIH	ERX3267410	ILLUMINA	Illumina NovaSeq 6000	NA20899	ena-RUN-NYGC-22-03-2019-12:33:38:353-261	450	PAIRED		754303762	113145564300	high_cov
ftp://ftp.sra.ebi.ac.uk/vol1/run/ERR324/ERR3240036/NA20900.final.cram	f83e647028b177268d6dc8b20836c773	ERR3240036	ERP114329	30X whole genome sequencing coverage of the 2504 Phase 3 1000 Genome samples.	NYGC	ERA1783410	2019-03-22 00:00	SRS003859	NA20900	GIH	ERX3267411	ILLUMINA	Illumina NovaSeq 6000	NA20900	ena-RUN-NYGC-22-03-2019-12:33:38:353-262	450	PAIRED		711060886	106659132900	high_cov
ftp://ftp.sra.ebi.ac.uk/vol1/run/ERR324/ERR3240037/NA20901.final.cram	def0f8c627e80e759e62e7944e27865b	ERR3240037	ERP114329	30X whole genome sequencing coverage of the 2504 Phase 3 1000 Genome samples.	NYGC	ERA1783410	2019-03-22 00:00	SRS003860	NA20901	GIH	ERX3267412	ILLUMINA	Illumina NovaSeq 6000	NA20901	ena-RUN-NYGC-22-03-2019-12:33:38:353-263	450	PAIRED		761438778	114215816700	high_cov
ftp://ftp.sra.ebi.ac.uk/vol1/run/ERR324/ERR3240038/NA20902.final.cram	4d2c5c8247482fc036ac7c66ad6cbc87	ERR3240038	ERP114329	30X whole genome sequencing coverage of the 2504 Phase 3 1000 Genome samples.	NYGC	ERA1783410	2019-03-22 00:00	SRS003861	NA20902	GIH	ERX3267413	ILLUMINA	Illumina NovaSeq 6000	NA20902	ena-RUN-NYGC-22-03-2019-12:33:38:353-264	450	PAIRED		776876936	116531540400	high_cov
ftp://ftp.sra.ebi.ac.uk/vol1/run/ERR324/ERR3240039/NA20903.final.cram	8b90288ff97e822582649a171e965595	ERR3240039	ERP114329	30X whole genome sequencing coverage of the 2504 Phase 3 1000 Genome samples.	NYGC	ERA1783410	2019-03-22 00:00	SRS003862	NA20903	GIH	ERX3267414	ILLUMINA	Illumina NovaSeq 6000	NA20903	ena-RUN-NYGC-22-03-2019-12:33:38:353-265	450	PAIRED		823706650	123555997500	high_cov
ftp://ftp.sra.ebi.ac.uk/vol1/run/ERR324/ERR3240040/NA20904.final.cram	5ff1ded5985a3b4af87e7c3b03396369	ERR3240040	ERP114329	30X whole genome sequencing coverage of the 2504 Phase 3 1000 Genome samples.	NYGC	ERA1783410	2019-03-22 00:00	SRS003863	NA20904	GIH	ERX3267415	ILLUMINA	Illumina NovaSeq 6000	NA20904	ena-RUN-NYGC-22-03-2019-12:33:38:353-266	450	PAIRED		817140850	122571127500	high_cov
ftp://ftp.sra.ebi.ac.uk/vol1/run/ERR324/ERR3240041/NA20906.final.cram	8c50fa739aa1dfde5f795924415a5e92	ERR3240041	ERP114329	30X whole genome sequencing coverage of the 2504 Phase 3 1000 Genome samples.	NYGC	ERA1783410	2019-03-22 00:00	SRS003864	NA20906	GIH	ERX3267416	ILLUMINA	Illumina NovaSeq 6000	NA20906	ena-RUN-NYGC-22-03-2019-12:33:38:353-267	450	PAIRED		879356496	131903474400	high_cov
ftp://ftp.sra.ebi.ac.uk/vol1/run/ERR324/ERR3240042/NA20908.final.cram	886b547b625201bb99c8c3db0fd207da	ERR3240042	ERP114329	30X whole genome sequencing coverage of the 2504 Phase 3 1000 Genome samples.	NYGC	ERA1783410	2019-03-22 00:00	SRS003866	NA20908	GIH	ERX3267417	ILLUMINA	Illumina NovaSeq 6000	NA20908	ena-RUN-NYGC-22-03-2019-12:33:38:353-268	450	PAIRED		691356352	103703452800	high_cov
ftp://ftp.sra.ebi.ac.uk/vol1/run/ERR324/ERR3240043/NA20910.final.cram	642d6d90a89ad6e077c846ade84d6883	ERR3240043	ERP114329	30X whole genome sequencing coverage of the 2504 Phase 3 1000 Genome samples.	NYGC	ERA1783410	2019-03-22 00:00	SRS003868	NA20910	GIH	ERX3267418	ILLUMINA	Illumina NovaSeq 6000	NA20910	ena-RUN-NYGC-22-03-2019-12:33:38:353-269	450	PAIRED		759970458	113995568700	high_cov
ftp://ftp.sra.ebi.ac.uk/vol1/run/ERR324/ERR3240044/NA20911.final.cram	100ef57fb128f8896d74f1f79b37f2c0	ERR3240044	ERP114329	30X whole genome sequencing coverage of the 2504 Phase 3 1000 Genome samples.	NYGC	ERA1783410	2019-03-22 00:00	SRS003869	NA20911	GIH	ERX3267419	ILLUMINA	Illumina NovaSeq 6000	NA20911	ena-RUN-NYGC-22-03-2019-12:33:38:354-270	450	PAIRED		696464362	104469654300	high_cov
ftp://ftp.sra.ebi.ac.uk/vol1/run/ERR324/ERR3240045/NA21086.final.cram	ecaacf4fbb721aead9b614d61cfb8097	ERR3240045	ERP114329	30X whole genome sequencing coverage of the 2504 Phase 3 1000 Genome samples.	NYGC	ERA1783410	2019-03-22 00:00	SRS003870	NA21086	GIH	ERX3267420	ILLUMINA	Illumina NovaSeq 6000	NA21086	ena-RUN-NYGC-22-03-2019-12:33:38:354-271	450	PAIRED		848263130	127239469500	high_cov
ftp://ftp.sra.ebi.ac.uk/vol1/run/ERR324/ERR3240046/NA21088.final.cram	7abfb15cf209ee889c05877e41756f12	ERR3240046	ERP114329	30X whole genome sequencing coverage of the 2504 Phase 3 1000 Genome samples.	NYGC	ERA1783410	2019-03-22 00:00	SRS003871	NA21088	GIH	ERX3267421	ILLUMINA	Illumina NovaSeq 6000	NA21088	ena-RUN-NYGC-22-03-2019-12:33:38:354-272	450	PAIRED		778726956	116809043400	high_cov
ftp://ftp.sra.ebi.ac.uk/vol1/run/ERR324/ERR3240047/NA21089.final.cram	f274f54a179701876ad8cc61d1b2a20e	ERR3240047	ERP114329	30X whole genome sequencing coverage of the 2504 Phase 3 1000 Genome samples.	NYGC	ERA1783410	2019-03-22 00:00	SRS003872	NA21089	GIH	ERX3267422	ILLUMINA	Illumina NovaSeq 6000	NA21089	ena-RUN-NYGC-22-03-2019-12:33:38:354-273	450	PAIRED		744224954	111633743100	high_cov
ftp://ftp.sra.ebi.ac.uk/vol1/run/ERR324/ERR3240048/NA21090.final.cram	7e10005711fa893960093cf54d15a279	ERR3240048	ERP114329	30X whole genome sequencing coverage of the 2504 Phase 3 1000 Genome samples.	NYGC	ERA1783410	2019-03-22 00:00	SRS003873	NA21090	GIH	ERX3267423	ILLUMINA	Illumina NovaSeq 6000	NA21090	ena-RUN-NYGC-22-03-2019-12:33:38:354-274	450	PAIRED		712351496	106852724400	high_cov
ftp://ftp.sra.ebi.ac.uk/vol1/run/ERR324/ERR3240049/NA21091.final.cram	7687888dfec3927c51f093c26670c1bc	ERR3240049	ERP114329	30X whole genome sequencing coverage of the 2504 Phase 3 1000 Genome samples.	NYGC	ERA1783410	2019-03-22 00:00	SRS003874	NA21091	GIH	ERX3267424	ILLUMINA	Illumina NovaSeq 6000	NA21091	ena-RUN-NYGC-22-03-2019-12:33:38:354-275	450	PAIRED		758970140	113845521000	high_cov
ftp://ftp.sra.ebi.ac.uk/vol1/run/ERR324/ERR3240050/NA21092.final.cram	4c214f0b547a58d59da110c65789ea0a	ERR3240050	ERP114329	30X whole genome sequencing coverage of the 2504 Phase 3 1000 Genome samples.	NYGC	ERA1783410	2019-03-22 00:00	SRS003875	NA21092	GIH	ERX3267425	ILLUMINA	Illumina NovaSeq 6000	NA21092	ena-RUN-NYGC-22-03-2019-12:33:38:354-276	450	PAIRED		699599750	104939962500	high_cov
ftp://ftp.sra.ebi.ac.uk/vol1/run/ERR324/ERR3240051/NA21094.final.cram	a944bd2bd61c02380926fb275badb844	ERR3240051	ERP114329	30X whole genome sequencing coverage of the 2504 Phase 3 1000 Genome samples.	NYGC	ERA1783410	2019-03-22 00:00	SRS003876	NA21094	GIH	ERX3267426	ILLUMINA	Illumina NovaSeq 6000	NA21094	ena-RUN-NYGC-22-03-2019-12:33:38:354-277	450	PAIRED		1026243716	153936557400	high_cov
ftp://ftp.sra.ebi.ac.uk/vol1/run/ERR323/ERR3239348/NA18517.final.cram	19ef3c083a27e76d1032ff69716782ee	ERR3239348	ERP114329	30X whole genome sequencing coverage of the 2504 Phase 3 1000 Genome samples.	NYGC	ERA1783081	2019-03-22 00:00	SRS000106	NA18517	YRI	ERX3266723	ILLUMINA	Illumina NovaSeq 6000	NA18517	ena-RUN-NYGC-22-03-2019-12:30:23:662-73	450	PAIRED		761735074	114260261100	high_cov
ftp://ftp.sra.ebi.ac.uk/vol1/run/ERR323/ERR3239349/NA18519.final.cram	bbfb27d440194a20397ec8284a9036ea	ERR3239349	ERP114329	30X whole genome sequencing coverage of the 2504 Phase 3 1000 Genome samples.	NYGC	ERA1783081	2019-03-22 00:00	SRS000107	NA18519	YRI	ERX3266724	ILLUMINA	Illumina NovaSeq 6000	NA18519	ena-RUN-NYGC-22-03-2019-12:30:23:662-74	450	PAIRED		666068514	99910277100	high_cov
ftp://ftp.sra.ebi.ac.uk/vol1/run/ERR323/ERR3239350/NA18520.final.cram	cc845a84af9e501e2e2e5f66a9978cd4	ERR3239350	ERP114329	30X whole genome sequencing coverage of the 2504 Phase 3 1000 Genome samples.	NYGC	ERA1783081	2019-03-22 00:00	SRS000108	NA18520	YRI	ERX3266725	ILLUMINA	Illumina NovaSeq 6000	NA18520	ena-RUN-NYGC-22-03-2019-12:30:23:662-75	450	PAIRED		705935480	105890322000	high_cov
ftp://ftp.sra.ebi.ac.uk/vol1/run/ERR323/ERR3239351/NA18522.final.cram	468f312706890d2138e49c8b30dfe0a8	ERR3239351	ERP114329	30X whole genome sequencing coverage of the 2504 Phase 3 1000 Genome samples.	NYGC	ERA1783081	2019-03-22 00:00	SRS000109	NA18522	YRI	ERX3266726	ILLUMINA	Illumina NovaSeq 6000	NA18522	ena-RUN-NYGC-22-03-2019-12:30:23:662-76	450	PAIRED		696051514	104407727100	high_cov
ftp://ftp.sra.ebi.ac.uk/vol1/run/ERR323/ERR3239352/NA18523.final.cram	ee2fd04884febe909c013733f34fac58	ERR3239352	ERP114329	30X whole genome sequencing coverage of the 2504 Phase 3 1000 Genome samples.	NYGC	ERA1783081	2019-03-22 00:00	SRS000110	NA18523	YRI	ERX3266727	ILLUMINA	Illumina NovaSeq 6000	NA18523	ena-RUN-NYGC-22-03-2019-12:30:23:662-77	450	PAIRED		766140732	114921109800	high_cov
ftp://ftp.sra.ebi.ac.uk/vol1/run/ERR323/ERR3239353/NA18526.final.cram	4abcd7da28419aba4ceeb29ebe45e7ee	ERR3239353	ERP114329	30X whole genome sequencing coverage of the 2504 Phase 3 1000 Genome samples.	NYGC	ERA1783081	2019-03-22 00:00	SRS000111	NA18526	CHB	ERX3266728	ILLUMINA	Illumina NovaSeq 6000	NA18526	ena-RUN-NYGC-22-03-2019-12:30:23:662-78	450	PAIRED		800218004	120032700600	high_cov
ftp://ftp.sra.ebi.ac.uk/vol1/run/ERR323/ERR3239354/NA18532.final.cram	88c9d6226e9288f17c3872feb90717e6	ERR3239354	ERP114329	30X whole genome sequencing coverage of the 2504 Phase 3 1000 Genome samples.	NYGC	ERA1783081	2019-03-22 00:00	SRS000112	NA18532	CHB	ERX3266729	ILLUMINA	Illumina NovaSeq 6000	NA18532	ena-RUN-NYGC-22-03-2019-12:30:23:662-79	450	PAIRED		716493548	107474032200	high_cov
ftp://ftp.sra.ebi.ac.uk/vol1/run/ERR323/ERR3239355/NA18537.final.cram	2e2778b952d2bc2b292c46926212078a	ERR3239355	ERP114329	30X whole genome sequencing coverage of the 2504 Phase 3 1000 Genome samples.	NYGC	ERA1783081	2019-03-22 00:00	SRS000113	NA18537	CHB	ERX3266730	ILLUMINA	Illumina NovaSeq 6000	NA18537	ena-RUN-NYGC-22-03-2019-12:30:23:662-80	450	PAIRED		748151266	112222689900	high_cov
ftp://ftp.sra.ebi.ac.uk/vol1/run/ERR323/ERR3239356/NA18542.final.cram	4d3ce4796093692c2273820997dc710e	ERR3239356	ERP114329	30X whole genome sequencing coverage of the 2504 Phase 3 1000 Genome samples.	NYGC	ERA1783081	2019-03-22 00:00	SRS000114	NA18542	CHB	ERX3266731	ILLUMINA	Illumina NovaSeq 6000	NA18542	ena-RUN-NYGC-22-03-2019-12:30:23:662-81	450	PAIRED		756221290	113433193500	high_cov
ftp://ftp.sra.ebi.ac.uk/vol1/run/ERR323/ERR3239357/NA18545.final.cram	8da607b95715fd80ebda0631071d8fe8	ERR3239357	ERP114329	30X whole genome sequencing coverage of the 2504 Phase 3 1000 Genome samples.	NYGC	ERA1783081	2019-03-22 00:00	SRS000115	NA18545	CHB	ERX3266732	ILLUMINA	Illumina NovaSeq 6000	NA18545	ena-RUN-NYGC-22-03-2019-12:30:23:662-82	450	PAIRED		789526334	118428950100	high_cov
ftp://ftp.sra.ebi.ac.uk/vol1/run/ERR323/ERR3239358/NA18547.final.cram	ed994cc204350af7c2275cf69e8ac61c	ERR3239358	ERP114329	30X whole genome sequencing coverage of the 2504 Phase 3 1000 Genome samples.	NYGC	ERA1783081	2019-03-22 00:00	SRS000116	NA18547	CHB	ERX3266733	ILLUMINA	Illumina NovaSeq 6000	NA18547	ena-RUN-NYGC-22-03-2019-12:30:23:662-83	450	PAIRED		908772238	136315835700	high_cov
ftp://ftp.sra.ebi.ac.uk/vol1/run/ERR323/ERR3239359/NA18550.final.cram	050fbf2048d79d07e4fb1c01b301c91c	ERR3239359	ERP114329	30X whole genome sequencing coverage of the 2504 Phase 3 1000 Genome samples.	NYGC	ERA1783081	2019-03-22 00:00	SRS000117	NA18550	CHB	ERX3266734	ILLUMINA	Illumina NovaSeq 6000	NA18550	ena-RUN-NYGC-22-03-2019-12:30:23:662-84	450	PAIRED		714491054	107173658100	high_cov
ftp://ftp.sra.ebi.ac.uk/vol1/run/ERR323/ERR3239360/NA18552.final.cram	8ec8daf86c3b3ba058478e36f4384329	ERR3239360	ERP114329	30X whole genome sequencing coverage of the 2504 Phase 3 1000 Genome samples.	NYGC	ERA1783081	2019-03-22 00:00	SRS000118	NA18552	CHB	ERX3266735	ILLUMINA	Illumina NovaSeq 6000	NA18552	ena-RUN-NYGC-22-03-2019-12:30:23:662-85	450	PAIRED		730706372	109605955800	high_cov
ftp://ftp.sra.ebi.ac.uk/vol1/run/ERR323/ERR3239361/NA18555.final.cram	ba111d30c003b2b6b8ada9b13fdb3893	ERR3239361	ERP114329	30X whole genome sequencing coverage of the 2504 Phase 3 1000 Genome samples.	NYGC	ERA1783081	2019-03-22 00:00	SRS000119	NA18555	CHB	ERX3266736	ILLUMINA	Illumina NovaSeq 6000	NA18555	ena-RUN-NYGC-22-03-2019-12:30:23:662-86	450	PAIRED		769768366	115465254900	high_cov
ftp://ftp.sra.ebi.ac.uk/vol1/run/ERR323/ERR3239362/NA18558.final.cram	149975862c9f1f178ae13f4c7c3798c2	ERR3239362	ERP114329	30X whole genome sequencing coverage of the 2504 Phase 3 1000 Genome samples.	NYGC	ERA1783081	2019-03-22 00:00	SRS000120	NA18558	CHB	ERX3266737	ILLUMINA	Illumina NovaSeq 6000	NA18558	ena-RUN-NYGC-22-03-2019-12:30:23:663-87	450	PAIRED		686841702	103026255300	high_cov
ftp://ftp.sra.ebi.ac.uk/vol1/run/ERR323/ERR3239363/NA18561.final.cram	957ef0e761266de96fe7c48476188cbf	ERR3239363	ERP114329	30X whole genome sequencing coverage of the 2504 Phase 3 1000 Genome samples.	NYGC	ERA1783081	2019-03-22 00:00	SRS000121	NA18561	CHB	ERX3266738	ILLUMINA	Illumina NovaSeq 6000	NA18561	ena-RUN-NYGC-22-03-2019-12:30:23:663-88	450	PAIRED		694112394	104116859100	high_cov
ftp://ftp.sra.ebi.ac.uk/vol1/run/ERR323/ERR3239364/NA18562.final.cram	1e5d0fb63ee286834d5bef984ca9cb86	ERR3239364	ERP114329	30X whole genome sequencing coverage of the 2504 Phase 3 1000 Genome samples.	NYGC	ERA1783081	2019-03-22 00:00	SRS000122	NA18562	CHB	ERX3266739	ILLUMINA	Illumina NovaSeq 6000	NA18562	ena-RUN-NYGC-22-03-2019-12:30:23:663-89	450	PAIRED		827090710	124063606500	high_cov
ftp://ftp.sra.ebi.ac.uk/vol1/run/ERR323/ERR3239365/NA18563.final.cram	b9b2a8969db652b303d7a770a3f718f8	ERR3239365	ERP114329	30X whole genome sequencing coverage of the 2504 Phase 3 1000 Genome samples.	NYGC	ERA1783081	2019-03-22 00:00	SRS000123	NA18563	CHB	ERX3266740	ILLUMINA	Illumina NovaSeq 6000	NA18563	ena-RUN-NYGC-22-03-2019-12:30:23:663-90	450	PAIRED		767791248	115168687200	high_cov
ftp://ftp.sra.ebi.ac.uk/vol1/run/ERR323/ERR3239366/NA18564.final.cram	1940042caf021942c69fca93a9cdbe06	ERR3239366	ERP114329	30X whole genome sequencing coverage of the 2504 Phase 3 1000 Genome samples.	NYGC	ERA1783081	2019-03-22 00:00	SRS000124	NA18564	CHB	ERX3266741	ILLUMINA	Illumina NovaSeq 6000	NA18564	ena-RUN-NYGC-22-03-2019-12:30:23:663-91	450	PAIRED		773398202	116009730300	high_cov
ftp://ftp.sra.ebi.ac.uk/vol1/run/ERR323/ERR3239367/NA18566.final.cram	14e4d19e645fa888a460e4ca88ca2eed	ERR3239367	ERP114329	30X whole genome sequencing coverage of the 2504 Phase 3 1000 Genome samples.	NYGC	ERA1783081	2019-03-22 00:00	SRS000125	NA18566	CHB	ERX3266742	ILLUMINA	Illumina NovaSeq 6000	NA18566	ena-RUN-NYGC-22-03-2019-12:30:23:663-92	450	PAIRED		737381724	110607258600	high_cov
ftp://ftp.sra.ebi.ac.uk/vol1/run/ERR323/ERR3239368/NA18570.final.cram	92ad8bc16cb5db7b273ffa0d4c990373	ERR3239368	ERP114329	30X whole genome sequencing coverage of the 2504 Phase 3 1000 Genome samples.	NYGC	ERA1783081	2019-03-22 00:00	SRS000126	NA18570	CHB	ERX3266743	ILLUMINA	Illumina NovaSeq 6000	NA18570	ena-RUN-NYGC-22-03-2019-12:30:23:663-93	450	PAIRED		718906816	107836022400	high_cov
ftp://ftp.sra.ebi.ac.uk/vol1/run/ERR323/ERR3239369/NA18571.final.cram	1edaddccd6745f5b93e9a09bb18ee74f	ERR3239369	ERP114329	30X whole genome sequencing coverage of the 2504 Phase 3 1000 Genome samples.	NYGC	ERA1783081	2019-03-22 00:00	SRS000127	NA18571	CHB	ERX3266744	ILLUMINA	Illumina NovaSeq 6000	NA18571	ena-RUN-NYGC-22-03-2019-12:30:23:663-94	450	PAIRED		766848824	115027323600	high_cov
ftp://ftp.sra.ebi.ac.uk/vol1/run/ERR323/ERR3239700/NA19043.final.cram	e02db2a42b7decd23b04f1e2c9bc5702	ERR3239700	ERP114329	30X whole genome sequencing coverage of the 2504 Phase 3 1000 Genome samples.	NYGC	ERA1783081	2019-03-22 00:00	SRS001507	NA19043	LWK	ERX3267075	ILLUMINA	Illumina NovaSeq 6000	NA19043	ena-RUN-NYGC-22-03-2019-12:30:23:676-425	450	PAIRED		879507124	131926068600	high_cov
ftp://ftp.sra.ebi.ac.uk/vol1/run/ERR323/ERR3239701/NA19089.final.cram	613e55cfa796a7f7158540ceb302b21b	ERR3239701	ERP114329	30X whole genome sequencing coverage of the 2504 Phase 3 1000 Genome samples.	NYGC	ERA1783081	2019-03-22 00:00	SRS001512	NA19089	JPT	ERX3267076	ILLUMINA	Illumina NovaSeq 6000	NA19089	ena-RUN-NYGC-22-03-2019-12:30:23:676-426	450	PAIRED		743966838	111595025700	high_cov
ftp://ftp.sra.ebi.ac.uk/vol1/run/ERR323/ERR3239702/NA19090.final.cram	5987e0f351a16a8635a7661cf40b79d0	ERR3239702	ERP114329	30X whole genome sequencing coverage of the 2504 Phase 3 1000 Genome samples.	NYGC	ERA1783081	2019-03-22 00:00	SRS001513	NA19090	JPT	ERX3267077	ILLUMINA	Illumina NovaSeq 6000	NA19090	ena-RUN-NYGC-22-03-2019-12:30:23:676-427	450	PAIRED		934360306	140154045900	high_cov
ftp://ftp.sra.ebi.ac.uk/vol1/run/ERR323/ERR3239703/NA19091.final.cram	23af17c192f85d1aa28469cd5a38e31b	ERR3239703	ERP114329	30X whole genome sequencing coverage of the 2504 Phase 3 1000 Genome samples.	NYGC	ERA1783081	2019-03-22 00:00	SRS001514	NA19091	JPT	ERX3267078	ILLUMINA	Illumina NovaSeq 6000	NA19091	ena-RUN-NYGC-22-03-2019-12:30:23:676-428	450	PAIRED		800077524	120011628600	high_cov
ftp://ftp.sra.ebi.ac.uk/vol1/run/ERR323/ERR3239704/NA19307.final.cram	54fd53e10c9c8b822569631db2a24761	ERR3239704	ERP114329	30X whole genome sequencing coverage of the 2504 Phase 3 1000 Genome samples.	NYGC	ERA1783081	2019-03-22 00:00	SRS001545	NA19307	LWK	ERX3267079	ILLUMINA	Illumina NovaSeq 6000	NA19307	ena-RUN-NYGC-22-03-2019-12:30:23:676-429	450	PAIRED		761026302	114153945300	high_cov
ftp://ftp.sra.ebi.ac.uk/vol1/run/ERR323/ERR3239705/NA19308.final.cram	70a12aadfb49a11024ece3280569d362	ERR3239705	ERP114329	30X whole genome sequencing coverage of the 2504 Phase 3 1000 Genome samples.	NYGC	ERA1783081	2019-03-22 00:00	SRS001546	NA19308	LWK	ERX3267080	ILLUMINA	Illumina NovaSeq 6000	NA19308	ena-RUN-NYGC-22-03-2019-12:30:23:676-430	450	PAIRED		1037013396	155552009400	high_cov
ftp://ftp.sra.ebi.ac.uk/vol1/run/ERR323/ERR3239706/NA19309.final.cram	f526f6a1d0ae79f33df95966e832a7fb	ERR3239706	ERP114329	30X whole genome sequencing coverage of the 2504 Phase 3 1000 Genome samples.	NYGC	ERA1783081	2019-03-22 00:00	SRS001547	NA19309	LWK	ERX3267081	ILLUMINA	Illumina NovaSeq 6000	NA19309	ena-RUN-NYGC-22-03-2019-12:30:23:676-431	450	PAIRED		683317048	102497557200	high_cov
ftp://ftp.sra.ebi.ac.uk/vol1/run/ERR323/ERR3239707/NA19310.final.cram	bcbbf6ef0bdd11119618969bc8a25692	ERR3239707	ERP114329	30X whole genome sequencing coverage of the 2504 Phase 3 1000 Genome samples.	NYGC	ERA1783081	2019-03-22 00:00	SRS001548	NA19310	LWK	ERX3267082	ILLUMINA	Illumina NovaSeq 6000	NA19310	ena-RUN-NYGC-22-03-2019-12:30:23:676-432	450	PAIRED		731908666	109786299900	high_cov
ftp://ftp.sra.ebi.ac.uk/vol1/run/ERR323/ERR3239708/NA19312.final.cram	597ef0f470a4e2803bb0b1a80cdc88c4	ERR3239708	ERP114329	30X whole genome sequencing coverage of the 2504 Phase 3 1000 Genome samples.	NYGC	ERA1783081	2019-03-22 00:00	SRS001550	NA19312	LWK	ERX3267083	ILLUMINA	Illumina NovaSeq 6000	NA19312	ena-RUN-NYGC-22-03-2019-12:30:23:676-433	450	PAIRED		749918034	112487705100	high_cov
ftp://ftp.sra.ebi.ac.uk/vol1/run/ERR323/ERR3239709/NA19314.final.cram	b67a1ab7b1d64c716513c10f2d5dc804	ERR3239709	ERP114329	30X whole genome sequencing coverage of the 2504 Phase 3 1000 Genome samples.	NYGC	ERA1783081	2019-03-22 00:00	SRS001552	NA19314	LWK	ERX3267084	ILLUMINA	Illumina NovaSeq 6000	NA19314	ena-RUN-NYGC-22-03-2019-12:30:23:676-434	450	PAIRED		946611152	141991672800	high_cov
ftp://ftp.sra.ebi.ac.uk/vol1/run/ERR323/ERR3239710/NA19315.final.cram	a2a7a47632d9e3903869c93cce496f48	ERR3239710	ERP114329	30X whole genome sequencing coverage of the 2504 Phase 3 1000 Genome samples.	NYGC	ERA1783081	2019-03-22 00:00	SRS001553	NA19315	LWK	ERX3267085	ILLUMINA	Illumina NovaSeq 6000	NA19315	ena-RUN-NYGC-22-03-2019-12:30:23:676-435	450	PAIRED		812044798	121806719700	high_cov
ftp://ftp.sra.ebi.ac.uk/vol1/run/ERR323/ERR3239711/NA19316.final.cram	d670e21414e02e28114f34cb36a10239	ERR3239711	ERP114329	30X whole genome sequencing coverage of the 2504 Phase 3 1000 Genome samples.	NYGC	ERA1783081	2019-03-22 00:00	SRS001554	NA19316	LWK	ERX3267086	ILLUMINA	Illumina NovaSeq 6000	NA19316	ena-RUN-NYGC-22-03-2019-12:30:23:676-436	450	PAIRED		806741698	121011254700	high_cov
ftp://ftp.sra.ebi.ac.uk/vol1/run/ERR323/ERR3239712/NA19317.final.cram	009ab1802c81eb7b77b8a58c185797d1	ERR3239712	ERP114329	30X whole genome sequencing coverage of the 2504 Phase 3 1000 Genome samples.	NYGC	ERA1783081	2019-03-22 00:00	SRS001555	NA19317	LWK	ERX3267087	ILLUMINA	Illumina NovaSeq 6000	NA19317	ena-RUN-NYGC-22-03-2019-12:30:23:676-437	450	PAIRED		775308462	116296269300	high_cov
ftp://ftp.sra.ebi.ac.uk/vol1/run/ERR323/ERR3239713/NA19318.final.cram	0fc3db1e745f563a94f31b48f901bbe6	ERR3239713	ERP114329	30X whole genome sequencing coverage of the 2504 Phase 3 1000 Genome samples.	NYGC	ERA1783081	2019-03-22 00:00	SRS001556	NA19318	LWK	ERX3267088	ILLUMINA	Illumina NovaSeq 6000	NA19318	ena-RUN-NYGC-22-03-2019-12:30:23:676-438	450	PAIRED		807059204	121058880600	high_cov
ftp://ftp.sra.ebi.ac.uk/vol1/run/ERR323/ERR3239714/NA19319.final.cram	a4a843b6d45e086e27d8f3a2ef1fecf2	ERR3239714	ERP114329	30X whole genome sequencing coverage of the 2504 Phase 3 1000 Genome samples.	NYGC	ERA1783081	2019-03-22 00:00	SRS001557	NA19319	LWK	ERX3267089	ILLUMINA	Illumina NovaSeq 6000	NA19319	ena-RUN-NYGC-22-03-2019-12:30:23:676-439	450	PAIRED		794641886	119196282900	high_cov
ftp://ftp.sra.ebi.ac.uk/vol1/run/ERR323/ERR3239715/NA19320.final.cram	688795e6fd4cc673d8b66ad56c01f30a	ERR3239715	ERP114329	30X whole genome sequencing coverage of the 2504 Phase 3 1000 Genome samples.	NYGC	ERA1783081	2019-03-22 00:00	SRS001558	NA19320	LWK	ERX3267090	ILLUMINA	Illumina NovaSeq 6000	NA19320	ena-RUN-NYGC-22-03-2019-12:30:23:676-440	450	PAIRED		758657116	113798567400	high_cov
ftp://ftp.sra.ebi.ac.uk/vol1/run/ERR323/ERR3239716/NA19321.final.cram	547cf338997dec48da8f319a535ef483	ERR3239716	ERP114329	30X whole genome sequencing coverage of the 2504 Phase 3 1000 Genome samples.	NYGC	ERA1783081	2019-03-22 00:00	SRS001559	NA19321	LWK	ERX3267091	ILLUMINA	Illumina NovaSeq 6000	NA19321	ena-RUN-NYGC-22-03-2019-12:30:23:676-441	450	PAIRED		769270362	115390554300	high_cov
ftp://ftp.sra.ebi.ac.uk/vol1/run/ERR323/ERR3239717/NA19323.final.cram	b3db208a7a374121252292a2c32ce866	ERR3239717	ERP114329	30X whole genome sequencing coverage of the 2504 Phase 3 1000 Genome samples.	NYGC	ERA1783081	2019-03-22 00:00	SRS001560	NA19323	LWK	ERX3267092	ILLUMINA	Illumina NovaSeq 6000	NA19323	ena-RUN-NYGC-22-03-2019-12:30:23:676-442	450	PAIRED		731479970	109721995500	high_cov
ftp://ftp.sra.ebi.ac.uk/vol1/run/ERR323/ERR3239718/NA19324.final.cram	deb4b6dc318b343c3e62adbcbd8886a2	ERR3239718	ERP114329	30X whole genome sequencing coverage of the 2504 Phase 3 1000 Genome samples.	NYGC	ERA1783081	2019-03-22 00:00	SRS001561	NA19324	LWK	ERX3267093	ILLUMINA	Illumina NovaSeq 6000	NA19324	ena-RUN-NYGC-22-03-2019-12:30:23:676-443	450	PAIRED		704050238	105607535700	high_cov
ftp://ftp.sra.ebi.ac.uk/vol1/run/ERR323/ERR3239719/NA19327.final.cram	817ace455ba5826877f1d83fe1cb96a9	ERR3239719	ERP114329	30X whole genome sequencing coverage of the 2504 Phase 3 1000 Genome samples.	NYGC	ERA1783081	2019-03-22 00:00	SRS001562	NA19327	LWK	ERX3267094	ILLUMINA	Illumina NovaSeq 6000	NA19327	ena-RUN-NYGC-22-03-2019-12:30:23:676-444	450	PAIRED		866375104	129956265600	high_cov
ftp://ftp.sra.ebi.ac.uk/vol1/run/ERR323/ERR3239720/NA19328.final.cram	734dd765814d2a40c96bd7ea2e5572c8	ERR3239720	ERP114329	30X whole genome sequencing coverage of the 2504 Phase 3 1000 Genome samples.	NYGC	ERA1783081	2019-03-22 00:00	SRS001563	NA19328	LWK	ERX3267095	ILLUMINA	Illumina NovaSeq 6000	NA19328	ena-RUN-NYGC-22-03-2019-12:30:23:676-445	450	PAIRED		956855716	143528357400	high_cov
ftp://ftp.sra.ebi.ac.uk/vol1/run/ERR323/ERR3239721/NA19331.final.cram	f7d65870a22bdd4cb1761ea585643f0b	ERR3239721	ERP114329	30X whole genome sequencing coverage of the 2504 Phase 3 1000 Genome samples.	NYGC	ERA1783081	2019-03-22 00:00	SRS001564	NA19331	LWK	ERX3267096	ILLUMINA	Illumina NovaSeq 6000	NA19331	ena-RUN-NYGC-22-03-2019-12:30:23:676-446	450	PAIRED		765575000	114836250000	high_cov
ftp://ftp.sra.ebi.ac.uk/vol1/run/ERR324/ERR3240052/NA21097.final.cram	a836ea9b3e555701162c303ebaf0f6f4	ERR3240052	ERP114329	30X whole genome sequencing coverage of the 2504 Phase 3 1000 Genome samples.	NYGC	ERA1783410	2019-03-22 00:00	SRS003877	NA21097	GIH	ERX3267427	ILLUMINA	Illumina NovaSeq 6000	NA21097	ena-RUN-NYGC-22-03-2019-12:33:38:354-278	450	PAIRED		708423050	106263457500	high_cov
ftp://ftp.sra.ebi.ac.uk/vol1/run/ERR324/ERR3240053/NA21098.final.cram	caf487c07194a71233a7c3939c058398	ERR3240053	ERP114329	30X whole genome sequencing coverage of the 2504 Phase 3 1000 Genome samples.	NYGC	ERA1783410	2019-03-22 00:00	SRS003878	NA21098	GIH	ERX3267428	ILLUMINA	Illumina NovaSeq 6000	NA21098	ena-RUN-NYGC-22-03-2019-12:33:38:354-279	450	PAIRED		698896526	104834478900	high_cov
ftp://ftp.sra.ebi.ac.uk/vol1/run/ERR324/ERR3240054/NA21099.final.cram	9ad04d138b1c2ee5fd42e00c954b7cfd	ERR3240054	ERP114329	30X whole genome sequencing coverage of the 2504 Phase 3 1000 Genome samples.	NYGC	ERA1783410	2019-03-22 00:00	SRS003879	NA21099	GIH	ERX3267429	ILLUMINA	Illumina NovaSeq 6000	NA21099	ena-RUN-NYGC-22-03-2019-12:33:38:354-280	450	PAIRED		744702946	111705441900	high_cov
ftp://ftp.sra.ebi.ac.uk/vol1/run/ERR324/ERR3240055/NA21100.final.cram	4031d968e70b2d1b2bab42cdb095790a	ERR3240055	ERP114329	30X whole genome sequencing coverage of the 2504 Phase 3 1000 Genome samples.	NYGC	ERA1783410	2019-03-22 00:00	SRS003880	NA21100	GIH	ERX3267430	ILLUMINA	Illumina NovaSeq 6000	NA21100	ena-RUN-NYGC-22-03-2019-12:33:38:354-281	450	PAIRED		685106312	102765946800	high_cov
ftp://ftp.sra.ebi.ac.uk/vol1/run/ERR324/ERR3240056/NA21101.final.cram	f171b20354e0be6d765508537d6c3ca5	ERR3240056	ERP114329	30X whole genome sequencing coverage of the 2504 Phase 3 1000 Genome samples.	NYGC	ERA1783410	2019-03-22 00:00	SRS003881	NA21101	GIH	ERX3267431	ILLUMINA	Illumina NovaSeq 6000	NA21101	ena-RUN-NYGC-22-03-2019-12:33:38:354-282	450	PAIRED		868658556	130298783400	high_cov
ftp://ftp.sra.ebi.ac.uk/vol1/run/ERR324/ERR3240057/NA21102.final.cram	85c41862e279883f7d76ad22708e72fa	ERR3240057	ERP114329	30X whole genome sequencing coverage of the 2504 Phase 3 1000 Genome samples.	NYGC	ERA1783410	2019-03-22 00:00	SRS003882	NA21102	GIH	ERX3267432	ILLUMINA	Illumina NovaSeq 6000	NA21102	ena-RUN-NYGC-22-03-2019-12:33:38:354-283	450	PAIRED		910250336	136537550400	high_cov
ftp://ftp.sra.ebi.ac.uk/vol1/run/ERR324/ERR3240058/NA21103.final.cram	57d55c39f9e090aedd2e269ff96b41cc	ERR3240058	ERP114329	30X whole genome sequencing coverage of the 2504 Phase 3 1000 Genome samples.	NYGC	ERA1783410	2019-03-22 00:00	SRS003883	NA21103	GIH	ERX3267433	ILLUMINA	Illumina NovaSeq 6000	NA21103	ena-RUN-NYGC-22-03-2019-12:33:38:354-284	450	PAIRED		686731064	103009659600	high_cov
ftp://ftp.sra.ebi.ac.uk/vol1/run/ERR324/ERR3240059/NA21104.final.cram	45f34521501dde603af9c589e9ce5100	ERR3240059	ERP114329	30X whole genome sequencing coverage of the 2504 Phase 3 1000 Genome samples.	NYGC	ERA1783410	2019-03-22 00:00	SRS003884	NA21104	GIH	ERX3267434	ILLUMINA	Illumina NovaSeq 6000	NA21104	ena-RUN-NYGC-22-03-2019-12:33:38:354-285	450	PAIRED		720252730	108037909500	high_cov
ftp://ftp.sra.ebi.ac.uk/vol1/run/ERR324/ERR3240060/NA21105.final.cram	9fd69568859fc0fb7683094b4859f366	ERR3240060	ERP114329	30X whole genome sequencing coverage of the 2504 Phase 3 1000 Genome samples.	NYGC	ERA1783410	2019-03-22 00:00	SRS003885	NA21105	GIH	ERX3267435	ILLUMINA	Illumina NovaSeq 6000	NA21105	ena-RUN-NYGC-22-03-2019-12:33:38:354-286	450	PAIRED		828117038	124217555700	high_cov
ftp://ftp.sra.ebi.ac.uk/vol1/run/ERR324/ERR3240061/NA21106.final.cram	b60332dc3fefc49fd53388bf3b76c7dc	ERR3240061	ERP114329	30X whole genome sequencing coverage of the 2504 Phase 3 1000 Genome samples.	NYGC	ERA1783410	2019-03-22 00:00	SRS003886	NA21106	GIH	ERX3267436	ILLUMINA	Illumina NovaSeq 6000	NA21106	ena-RUN-NYGC-22-03-2019-12:33:38:354-287	450	PAIRED		1195202602	179280390300	high_cov
ftp://ftp.sra.ebi.ac.uk/vol1/run/ERR324/ERR3240062/NA21107.final.cram	9b0709633a85593e57254e58a0e31f27	ERR3240062	ERP114329	30X whole genome sequencing coverage of the 2504 Phase 3 1000 Genome samples.	NYGC	ERA1783410	2019-03-22 00:00	SRS003887	NA21107	GIH	ERX3267437	ILLUMINA	Illumina NovaSeq 6000	NA21107	ena-RUN-NYGC-22-03-2019-12:33:38:354-288	450	PAIRED		693187358	103978103700	high_cov
ftp://ftp.sra.ebi.ac.uk/vol1/run/ERR324/ERR3240063/NA21108.final.cram	9a55bc366fbafe07b3dd223cc619c22c	ERR3240063	ERP114329	30X whole genome sequencing coverage of the 2504 Phase 3 1000 Genome samples.	NYGC	ERA1783410	2019-03-22 00:00	SRS003888	NA21108	GIH	ERX3267438	ILLUMINA	Illumina NovaSeq 6000	NA21108	ena-RUN-NYGC-22-03-2019-12:33:38:354-289	450	PAIRED		711102332	106665349800	high_cov
ftp://ftp.sra.ebi.ac.uk/vol1/run/ERR324/ERR3240064/NA21109.final.cram	b209e1a7653440697b3a13a0d68a2e23	ERR3240064	ERP114329	30X whole genome sequencing coverage of the 2504 Phase 3 1000 Genome samples.	NYGC	ERA1783410	2019-03-22 00:00	SRS003889	NA21109	GIH	ERX3267439	ILLUMINA	Illumina NovaSeq 6000	NA21109	ena-RUN-NYGC-22-03-2019-12:33:38:354-290	450	PAIRED		773439216	116015882400	high_cov
ftp://ftp.sra.ebi.ac.uk/vol1/run/ERR324/ERR3240065/NA21110.final.cram	f9d3e832cda1fc74ab1d34d2a99132a5	ERR3240065	ERP114329	30X whole genome sequencing coverage of the 2504 Phase 3 1000 Genome samples.	NYGC	ERA1783410	2019-03-22 00:00	SRS003890	NA21110	GIH	ERX3267440	ILLUMINA	Illumina NovaSeq 6000	NA21110	ena-RUN-NYGC-22-03-2019-12:33:38:354-291	450	PAIRED		1072027030	160804054500	high_cov
ftp://ftp.sra.ebi.ac.uk/vol1/run/ERR324/ERR3240066/NA21111.final.cram	ddb5d13692ac302b837adaa13ac35843	ERR3240066	ERP114329	30X whole genome sequencing coverage of the 2504 Phase 3 1000 Genome samples.	NYGC	ERA1783410	2019-03-22 00:00	SRS003891	NA21111	GIH	ERX3267441	ILLUMINA	Illumina NovaSeq 6000	NA21111	ena-RUN-NYGC-22-03-2019-12:33:38:354-292	450	PAIRED		674302206	101145330900	high_cov
ftp://ftp.sra.ebi.ac.uk/vol1/run/ERR324/ERR3240067/NA21112.final.cram	7226ee47bcdb9cc2074134559af5d753	ERR3240067	ERP114329	30X whole genome sequencing coverage of the 2504 Phase 3 1000 Genome samples.	NYGC	ERA1783410	2019-03-22 00:00	SRS003892	NA21112	GIH	ERX3267442	ILLUMINA	Illumina NovaSeq 6000	NA21112	ena-RUN-NYGC-22-03-2019-12:33:38:354-293	450	PAIRED		756354182	113453127300	high_cov
ftp://ftp.sra.ebi.ac.uk/vol1/run/ERR324/ERR3240068/NA21113.final.cram	0b3cdf235e21aa502010e53683640a3e	ERR3240068	ERP114329	30X whole genome sequencing coverage of the 2504 Phase 3 1000 Genome samples.	NYGC	ERA1783410	2019-03-22 00:00	SRS003893	NA21113	GIH	ERX3267443	ILLUMINA	Illumina NovaSeq 6000	NA21113	ena-RUN-NYGC-22-03-2019-12:33:38:354-294	450	PAIRED		710054888	106508233200	high_cov
ftp://ftp.sra.ebi.ac.uk/vol1/run/ERR324/ERR3240069/NA21115.final.cram	03f8625a1c176099a1e235c642ac5647	ERR3240069	ERP114329	30X whole genome sequencing coverage of the 2504 Phase 3 1000 Genome samples.	NYGC	ERA1783410	2019-03-22 00:00	SRS003894	NA21115	GIH	ERX3267444	ILLUMINA	Illumina NovaSeq 6000	NA21115	ena-RUN-NYGC-22-03-2019-12:33:38:354-295	450	PAIRED		865338762	129800814300	high_cov
ftp://ftp.sra.ebi.ac.uk/vol1/run/ERR324/ERR3240070/NA21116.final.cram	a83d4cea3bbac4820b6af56b7e9d0ddf	ERR3240070	ERP114329	30X whole genome sequencing coverage of the 2504 Phase 3 1000 Genome samples.	NYGC	ERA1783410	2019-03-22 00:00	SRS003895	NA21116	GIH	ERX3267445	ILLUMINA	Illumina NovaSeq 6000	NA21116	ena-RUN-NYGC-22-03-2019-12:33:38:354-296	450	PAIRED		709764020	106464603000	high_cov
ftp://ftp.sra.ebi.ac.uk/vol1/run/ERR324/ERR3240071/NA21117.final.cram	9d1655e4f7de0892c897a1ccc18b2243	ERR3240071	ERP114329	30X whole genome sequencing coverage of the 2504 Phase 3 1000 Genome samples.	NYGC	ERA1783410	2019-03-22 00:00	SRS003896	NA21117	GIH	ERX3267446	ILLUMINA	Illumina NovaSeq 6000	NA21117	ena-RUN-NYGC-22-03-2019-12:33:38:354-297	450	PAIRED		685795630	102869344500	high_cov
ftp://ftp.sra.ebi.ac.uk/vol1/run/ERR324/ERR3240072/NA21118.final.cram	3848a79be84c4d6e9c58272aad269227	ERR3240072	ERP114329	30X whole genome sequencing coverage of the 2504 Phase 3 1000 Genome samples.	NYGC	ERA1783410	2019-03-22 00:00	SRS003897	NA21118	GIH	ERX3267447	ILLUMINA	Illumina NovaSeq 6000	NA21118	ena-RUN-NYGC-22-03-2019-12:33:38:355-298	450	PAIRED		720036032	108005404800	high_cov
ftp://ftp.sra.ebi.ac.uk/vol1/run/ERR324/ERR3240073/NA21119.final.cram	a1d7fe147071eec3bc0d127fb3bbaa17	ERR3240073	ERP114329	30X whole genome sequencing coverage of the 2504 Phase 3 1000 Genome samples.	NYGC	ERA1783410	2019-03-22 00:00	SRS003898	NA21119	GIH	ERX3267448	ILLUMINA	Illumina NovaSeq 6000	NA21119	ena-RUN-NYGC-22-03-2019-12:33:38:355-299	450	PAIRED		679283558	101892533700	high_cov
ftp://ftp.sra.ebi.ac.uk/vol1/run/ERR323/ERR3239370/NA18572.final.cram	0fb5fd552868baa10742715da0c3ff97	ERR3239370	ERP114329	30X whole genome sequencing coverage of the 2504 Phase 3 1000 Genome samples.	NYGC	ERA1783081	2019-03-22 00:00	SRS000128	NA18572	CHB	ERX3266745	ILLUMINA	Illumina NovaSeq 6000	NA18572	ena-RUN-NYGC-22-03-2019-12:30:23:663-95	450	PAIRED		1077297374	161594606100	high_cov
ftp://ftp.sra.ebi.ac.uk/vol1/run/ERR323/ERR3239371/NA18573.final.cram	67b9a5c559ab2af7b02b23b6e8a3cf64	ERR3239371	ERP114329	30X whole genome sequencing coverage of the 2504 Phase 3 1000 Genome samples.	NYGC	ERA1783081	2019-03-22 00:00	SRS000129	NA18573	CHB	ERX3266746	ILLUMINA	Illumina NovaSeq 6000	NA18573	ena-RUN-NYGC-22-03-2019-12:30:23:663-96	450	PAIRED		740109266	111016389900	high_cov
ftp://ftp.sra.ebi.ac.uk/vol1/run/ERR323/ERR3239372/NA18577.final.cram	decb1052ade6a0a3a35591831ac678b3	ERR3239372	ERP114329	30X whole genome sequencing coverage of the 2504 Phase 3 1000 Genome samples.	NYGC	ERA1783081	2019-03-22 00:00	SRS000131	NA18577	CHB	ERX3266747	ILLUMINA	Illumina NovaSeq 6000	NA18577	ena-RUN-NYGC-22-03-2019-12:30:23:663-97	450	PAIRED		756528540	113479281000	high_cov
ftp://ftp.sra.ebi.ac.uk/vol1/run/ERR323/ERR3239373/NA18579.final.cram	7c49a4921357b7a93727c6882c200fe6	ERR3239373	ERP114329	30X whole genome sequencing coverage of the 2504 Phase 3 1000 Genome samples.	NYGC	ERA1783081	2019-03-22 00:00	SRS000132	NA18579	CHB	ERX3266748	ILLUMINA	Illumina NovaSeq 6000	NA18579	ena-RUN-NYGC-22-03-2019-12:30:23:663-98	450	PAIRED		742912492	111436873800	high_cov
ftp://ftp.sra.ebi.ac.uk/vol1/run/ERR323/ERR3239374/NA18582.final.cram	9cd88bf3fb9279ba6352e88a83cab3fe	ERR3239374	ERP114329	30X whole genome sequencing coverage of the 2504 Phase 3 1000 Genome samples.	NYGC	ERA1783081	2019-03-22 00:00	SRS000133	NA18582	CHB	ERX3266749	ILLUMINA	Illumina NovaSeq 6000	NA18582	ena-RUN-NYGC-22-03-2019-12:30:23:663-99	450	PAIRED		783447432	117517114800	high_cov
ftp://ftp.sra.ebi.ac.uk/vol1/run/ERR323/ERR3239375/NA18592.final.cram	3bca9a4518ecfcb537215a104f61a877	ERR3239375	ERP114329	30X whole genome sequencing coverage of the 2504 Phase 3 1000 Genome samples.	NYGC	ERA1783081	2019-03-22 00:00	SRS000134	NA18592	CHB	ERX3266750	ILLUMINA	Illumina NovaSeq 6000	NA18592	ena-RUN-NYGC-22-03-2019-12:30:23:663-100	450	PAIRED		791197164	118679574600	high_cov
ftp://ftp.sra.ebi.ac.uk/vol1/run/ERR323/ERR3239376/NA18593.final.cram	10bc234c49b0d3e9c661e9504bc9afdb	ERR3239376	ERP114329	30X whole genome sequencing coverage of the 2504 Phase 3 1000 Genome samples.	NYGC	ERA1783081	2019-03-22 00:00	SRS000135	NA18593	CHB	ERX3266751	ILLUMINA	Illumina NovaSeq 6000	NA18593	ena-RUN-NYGC-22-03-2019-12:30:23:663-101	450	PAIRED		776903530	116535529500	high_cov
ftp://ftp.sra.ebi.ac.uk/vol1/run/ERR323/ERR3239377/NA18603.final.cram	bf3006f77e9193f534d5c9dcc5f0ea9a	ERR3239377	ERP114329	30X whole genome sequencing coverage of the 2504 Phase 3 1000 Genome samples.	NYGC	ERA1783081	2019-03-22 00:00	SRS000136	NA18603	CHB	ERX3266752	ILLUMINA	Illumina NovaSeq 6000	NA18603	ena-RUN-NYGC-22-03-2019-12:30:23:663-102	450	PAIRED		786866204	118029930600	high_cov
ftp://ftp.sra.ebi.ac.uk/vol1/run/ERR323/ERR3239378/NA18605.final.cram	114d0f3bb9ca8873703e607c4718d12f	ERR3239378	ERP114329	30X whole genome sequencing coverage of the 2504 Phase 3 1000 Genome samples.	NYGC	ERA1783081	2019-03-22 00:00	SRS000137	NA18605	CHB	ERX3266753	ILLUMINA	Illumina NovaSeq 6000	NA18605	ena-RUN-NYGC-22-03-2019-12:30:23:663-103	450	PAIRED		723727900	108559185000	high_cov
ftp://ftp.sra.ebi.ac.uk/vol1/run/ERR323/ERR3239379/NA18608.final.cram	71a22412e7ff7270a3a04bf906117c07	ERR3239379	ERP114329	30X whole genome sequencing coverage of the 2504 Phase 3 1000 Genome samples.	NYGC	ERA1783081	2019-03-22 00:00	SRS000138	NA18608	CHB	ERX3266754	ILLUMINA	Illumina NovaSeq 6000	NA18608	ena-RUN-NYGC-22-03-2019-12:30:23:663-104	450	PAIRED		730096680	109514502000	high_cov
ftp://ftp.sra.ebi.ac.uk/vol1/run/ERR323/ERR3239380/NA18609.final.cram	c6d5674496e93cab13131863fd76e571	ERR3239380	ERP114329	30X whole genome sequencing coverage of the 2504 Phase 3 1000 Genome samples.	NYGC	ERA1783081	2019-03-22 00:00	SRS000139	NA18609	CHB	ERX3266755	ILLUMINA	Illumina NovaSeq 6000	NA18609	ena-RUN-NYGC-22-03-2019-12:30:23:663-105	450	PAIRED		777553496	116633024400	high_cov
ftp://ftp.sra.ebi.ac.uk/vol1/run/ERR323/ERR3239381/NA18638.final.cram	a40a27a05c6cbdc7ce8e7b72e13bfb99	ERR3239381	ERP114329	30X whole genome sequencing coverage of the 2504 Phase 3 1000 Genome samples.	NYGC	ERA1783081	2019-03-22 00:00	SRS000140	NA18638	CHB	ERX3266756	ILLUMINA	Illumina NovaSeq 6000	NA18638	ena-RUN-NYGC-22-03-2019-12:30:23:663-106	450	PAIRED		1234044534	185106680100	high_cov
ftp://ftp.sra.ebi.ac.uk/vol1/run/ERR323/ERR3239382/NA18853.final.cram	fdae5d382f986d804dfb687835ee4ec4	ERR3239382	ERP114329	30X whole genome sequencing coverage of the 2504 Phase 3 1000 Genome samples.	NYGC	ERA1783081	2019-03-22 00:00	SRS000141	NA18853	YRI	ERX3266757	ILLUMINA	Illumina NovaSeq 6000	NA18853	ena-RUN-NYGC-22-03-2019-12:30:23:663-107	450	PAIRED		757745996	113661899400	high_cov
ftp://ftp.sra.ebi.ac.uk/vol1/run/ERR323/ERR3239383/NA18856.final.cram	92ee5c226bd37a5988d32cb1bc189f0c	ERR3239383	ERP114329	30X whole genome sequencing coverage of the 2504 Phase 3 1000 Genome samples.	NYGC	ERA1783081	2019-03-22 00:00	SRS000142	NA18856	YRI	ERX3266758	ILLUMINA	Illumina NovaSeq 6000	NA18856	ena-RUN-NYGC-22-03-2019-12:30:23:663-108	450	PAIRED		727870696	109180604400	high_cov
ftp://ftp.sra.ebi.ac.uk/vol1/run/ERR323/ERR3239384/NA18858.final.cram	434daf9f1771067480a124697deb1fef	ERR3239384	ERP114329	30X whole genome sequencing coverage of the 2504 Phase 3 1000 Genome samples.	NYGC	ERA1783081	2019-03-22 00:00	SRS000143	NA18858	YRI	ERX3266759	ILLUMINA	Illumina NovaSeq 6000	NA18858	ena-RUN-NYGC-22-03-2019-12:30:23:663-109	450	PAIRED		791017896	118652684400	high_cov
ftp://ftp.sra.ebi.ac.uk/vol1/run/ERR323/ERR3239385/NA18861.final.cram	313ba08d89c97bd298abed36e913f7ef	ERR3239385	ERP114329	30X whole genome sequencing coverage of the 2504 Phase 3 1000 Genome samples.	NYGC	ERA1783081	2019-03-22 00:00	SRS000144	NA18861	YRI	ERX3266760	ILLUMINA	Illumina NovaSeq 6000	NA18861	ena-RUN-NYGC-22-03-2019-12:30:23:663-110	450	PAIRED		733108016	109966202400	high_cov
ftp://ftp.sra.ebi.ac.uk/vol1/run/ERR323/ERR3239386/NA18870.final.cram	139969d4a4039dcd3b97e687b69ea905	ERR3239386	ERP114329	30X whole genome sequencing coverage of the 2504 Phase 3 1000 Genome samples.	NYGC	ERA1783081	2019-03-22 00:00	SRS000145	NA18870	YRI	ERX3266761	ILLUMINA	Illumina NovaSeq 6000	NA18870	ena-RUN-NYGC-22-03-2019-12:30:23:663-111	450	PAIRED		791877876	118781681400	high_cov
ftp://ftp.sra.ebi.ac.uk/vol1/run/ERR323/ERR3239387/NA18871.final.cram	dbffc6c7f4349a6f2e586531c2b394c8	ERR3239387	ERP114329	30X whole genome sequencing coverage of the 2504 Phase 3 1000 Genome samples.	NYGC	ERA1783081	2019-03-22 00:00	SRS000146	NA18871	YRI	ERX3266762	ILLUMINA	Illumina NovaSeq 6000	NA18871	ena-RUN-NYGC-22-03-2019-12:30:23:663-112	450	PAIRED		985544386	147831657900	high_cov
ftp://ftp.sra.ebi.ac.uk/vol1/run/ERR323/ERR3239388/NA18907.final.cram	2b9c54e4418b978e7334a57e38a54240	ERR3239388	ERP114329	30X whole genome sequencing coverage of the 2504 Phase 3 1000 Genome samples.	NYGC	ERA1783081	2019-03-22 00:00	SRS000147	NA18907	YRI	ERX3266763	ILLUMINA	Illumina NovaSeq 6000	NA18907	ena-RUN-NYGC-22-03-2019-12:30:23:663-113	450	PAIRED		757009806	113551470900	high_cov
ftp://ftp.sra.ebi.ac.uk/vol1/run/ERR323/ERR3239389/NA18909.final.cram	0f04e45e41694adfe31b8882ded39f4b	ERR3239389	ERP114329	30X whole genome sequencing coverage of the 2504 Phase 3 1000 Genome samples.	NYGC	ERA1783081	2019-03-22 00:00	SRS000148	NA18909	YRI	ERX3266764	ILLUMINA	Illumina NovaSeq 6000	NA18909	ena-RUN-NYGC-22-03-2019-12:30:23:664-114	450	PAIRED		748587896	112288184400	high_cov
ftp://ftp.sra.ebi.ac.uk/vol1/run/ERR323/ERR3239390/NA18912.final.cram	67e44a9592abbb1fd7b06e42aed1c506	ERR3239390	ERP114329	30X whole genome sequencing coverage of the 2504 Phase 3 1000 Genome samples.	NYGC	ERA1783081	2019-03-22 00:00	SRS000149	NA18912	YRI	ERX3266765	ILLUMINA	Illumina NovaSeq 6000	NA18912	ena-RUN-NYGC-22-03-2019-12:30:23:664-115	450	PAIRED		765720684	114858102600	high_cov
ftp://ftp.sra.ebi.ac.uk/vol1/run/ERR323/ERR3239391/NA18916.final.cram	6fac4cf357f7358c7a984e0c1ee9c0bd	ERR3239391	ERP114329	30X whole genome sequencing coverage of the 2504 Phase 3 1000 Genome samples.	NYGC	ERA1783081	2019-03-22 00:00	SRS000150	NA18916	YRI	ERX3266766	ILLUMINA	Illumina NovaSeq 6000	NA18916	ena-RUN-NYGC-22-03-2019-12:30:23:664-116	450	PAIRED		797380232	119607034800	high_cov
ftp://ftp.sra.ebi.ac.uk/vol1/run/ERR323/ERR3239722/NA19332.final.cram	ff7d7e84744ebfb4a0579bab379f43f6	ERR3239722	ERP114329	30X whole genome sequencing coverage of the 2504 Phase 3 1000 Genome samples.	NYGC	ERA1783081	2019-03-22 00:00	SRS001565	NA19332	LWK	ERX3267097	ILLUMINA	Illumina NovaSeq 6000	NA19332	ena-RUN-NYGC-22-03-2019-12:30:23:676-447	450	PAIRED		744495010	111674251500	high_cov
ftp://ftp.sra.ebi.ac.uk/vol1/run/ERR323/ERR3239723/NA19334.final.cram	276addf0d7eef6eccfd3ccfc2bf08997	ERR3239723	ERP114329	30X whole genome sequencing coverage of the 2504 Phase 3 1000 Genome samples.	NYGC	ERA1783081	2019-03-22 00:00	SRS001566	NA19334	LWK	ERX3267098	ILLUMINA	Illumina NovaSeq 6000	NA19334	ena-RUN-NYGC-22-03-2019-12:30:23:676-448	450	PAIRED		735570248	110335537200	high_cov
ftp://ftp.sra.ebi.ac.uk/vol1/run/ERR323/ERR3239724/NA19338.final.cram	dc1267e0375fadf08b6e953b72d266bb	ERR3239724	ERP114329	30X whole genome sequencing coverage of the 2504 Phase 3 1000 Genome samples.	NYGC	ERA1783081	2019-03-22 00:00	SRS001567	NA19338	LWK	ERX3267099	ILLUMINA	Illumina NovaSeq 6000	NA19338	ena-RUN-NYGC-22-03-2019-12:30:23:677-449	450	PAIRED		734144108	110121616200	high_cov
ftp://ftp.sra.ebi.ac.uk/vol1/run/ERR323/ERR3239725/NA19346.final.cram	8dca08210c8c530d6d03ccb094f9e3f2	ERR3239725	ERP114329	30X whole genome sequencing coverage of the 2504 Phase 3 1000 Genome samples.	NYGC	ERA1783081	2019-03-22 00:00	SRS001568	NA19346	LWK	ERX3267100	ILLUMINA	Illumina NovaSeq 6000	NA19346	ena-RUN-NYGC-22-03-2019-12:30:23:677-450	450	PAIRED		704925690	105738853500	high_cov
ftp://ftp.sra.ebi.ac.uk/vol1/run/ERR323/ERR3239726/NA19347.final.cram	0de5723841d01523c594980a49d126b0	ERR3239726	ERP114329	30X whole genome sequencing coverage of the 2504 Phase 3 1000 Genome samples.	NYGC	ERA1783081	2019-03-22 00:00	SRS001569	NA19347	LWK	ERX3267101	ILLUMINA	Illumina NovaSeq 6000	NA19347	ena-RUN-NYGC-22-03-2019-12:30:23:677-451	450	PAIRED		757901360	113685204000	high_cov
ftp://ftp.sra.ebi.ac.uk/vol1/run/ERR323/ERR3239727/NA19350.final.cram	b4f5a425a706c68bc98faffd4cf9ebcf	ERR3239727	ERP114329	30X whole genome sequencing coverage of the 2504 Phase 3 1000 Genome samples.	NYGC	ERA1783081	2019-03-22 00:00	SRS001570	NA19350	LWK	ERX3267102	ILLUMINA	Illumina NovaSeq 6000	NA19350	ena-RUN-NYGC-22-03-2019-12:30:23:677-452	450	PAIRED		685417922	102812688300	high_cov
ftp://ftp.sra.ebi.ac.uk/vol1/run/ERR323/ERR3239728/NA19351.final.cram	04b1797d45d9a7970a16c4feb352391a	ERR3239728	ERP114329	30X whole genome sequencing coverage of the 2504 Phase 3 1000 Genome samples.	NYGC	ERA1783081	2019-03-22 00:00	SRS001571	NA19351	LWK	ERX3267103	ILLUMINA	Illumina NovaSeq 6000	NA19351	ena-RUN-NYGC-22-03-2019-12:30:23:677-453	450	PAIRED		774399476	116159921400	high_cov
ftp://ftp.sra.ebi.ac.uk/vol1/run/ERR323/ERR3239729/NA19355.final.cram	9c853789f11d3df33ac63d717adf5a22	ERR3239729	ERP114329	30X whole genome sequencing coverage of the 2504 Phase 3 1000 Genome samples.	NYGC	ERA1783081	2019-03-22 00:00	SRS001573	NA19355	LWK	ERX3267104	ILLUMINA	Illumina NovaSeq 6000	NA19355	ena-RUN-NYGC-22-03-2019-12:30:23:677-454	450	PAIRED		760838356	114125753400	high_cov
ftp://ftp.sra.ebi.ac.uk/vol1/run/ERR323/ERR3239730/NA19360.final.cram	6bce7aedafa391d401b4470f84062f63	ERR3239730	ERP114329	30X whole genome sequencing coverage of the 2504 Phase 3 1000 Genome samples.	NYGC	ERA1783081	2019-03-22 00:00	SRS001575	NA19360	LWK	ERX3267105	ILLUMINA	Illumina NovaSeq 6000	NA19360	ena-RUN-NYGC-22-03-2019-12:30:23:677-455	450	PAIRED		739568642	110935296300	high_cov
ftp://ftp.sra.ebi.ac.uk/vol1/run/ERR323/ERR3239731/NA19372.final.cram	e3d3bf5523111d627f468c40b0e84909	ERR3239731	ERP114329	30X whole genome sequencing coverage of the 2504 Phase 3 1000 Genome samples.	NYGC	ERA1783081	2019-03-22 00:00	SRS001577	NA19372	LWK	ERX3267106	ILLUMINA	Illumina NovaSeq 6000	NA19372	ena-RUN-NYGC-22-03-2019-12:30:23:677-456	450	PAIRED		750126608	112518991200	high_cov
ftp://ftp.sra.ebi.ac.uk/vol1/run/ERR323/ERR3239732/NA19374.final.cram	6c7b502ab8055ef6712cd998482f3a42	ERR3239732	ERP114329	30X whole genome sequencing coverage of the 2504 Phase 3 1000 Genome samples.	NYGC	ERA1783081	2019-03-22 00:00	SRS001579	NA19374	LWK	ERX3267107	ILLUMINA	Illumina NovaSeq 6000	NA19374	ena-RUN-NYGC-22-03-2019-12:30:23:677-457	450	PAIRED		1431715430	214757314500	high_cov
ftp://ftp.sra.ebi.ac.uk/vol1/run/ERR323/ERR3239733/NA19375.final.cram	654880bc61faa2a38eb4814802fb6aef	ERR3239733	ERP114329	30X whole genome sequencing coverage of the 2504 Phase 3 1000 Genome samples.	NYGC	ERA1783081	2019-03-22 00:00	SRS001580	NA19375	LWK	ERX3267108	ILLUMINA	Illumina NovaSeq 6000	NA19375	ena-RUN-NYGC-22-03-2019-12:30:23:677-458	450	PAIRED		745835736	111875360400	high_cov
ftp://ftp.sra.ebi.ac.uk/vol1/run/ERR323/ERR3239734/NA19376.final.cram	6626c6d43d29eaf62c4de83d1b6e4e0e	ERR3239734	ERP114329	30X whole genome sequencing coverage of the 2504 Phase 3 1000 Genome samples.	NYGC	ERA1783081	2019-03-22 00:00	SRS001581	NA19376	LWK	ERX3267109	ILLUMINA	Illumina NovaSeq 6000	NA19376	ena-RUN-NYGC-22-03-2019-12:30:23:677-459	450	PAIRED		741101336	111165200400	high_cov
ftp://ftp.sra.ebi.ac.uk/vol1/run/ERR323/ERR3239735/NA19377.final.cram	96e1732bb6375d7fbbfb400e157ee49d	ERR3239735	ERP114329	30X whole genome sequencing coverage of the 2504 Phase 3 1000 Genome samples.	NYGC	ERA1783081	2019-03-22 00:00	SRS001582	NA19377	LWK	ERX3267110	ILLUMINA	Illumina NovaSeq 6000	NA19377	ena-RUN-NYGC-22-03-2019-12:30:23:677-460	450	PAIRED		760305220	114045783000	high_cov
ftp://ftp.sra.ebi.ac.uk/vol1/run/ERR323/ERR3239736/NA19378.final.cram	f5836917688b441497c83c7a85399328	ERR3239736	ERP114329	30X whole genome sequencing coverage of the 2504 Phase 3 1000 Genome samples.	NYGC	ERA1783081	2019-03-22 00:00	SRS001583	NA19378	LWK	ERX3267111	ILLUMINA	Illumina NovaSeq 6000	NA19378	ena-RUN-NYGC-22-03-2019-12:30:23:677-461	450	PAIRED		693134002	103970100300	high_cov
ftp://ftp.sra.ebi.ac.uk/vol1/run/ERR323/ERR3239737/NA19379.final.cram	efca0e1333487c4ce42eae24529d8b22	ERR3239737	ERP114329	30X whole genome sequencing coverage of the 2504 Phase 3 1000 Genome samples.	NYGC	ERA1783081	2019-03-22 00:00	SRS001584	NA19379	LWK	ERX3267112	ILLUMINA	Illumina NovaSeq 6000	NA19379	ena-RUN-NYGC-22-03-2019-12:30:23:677-462	450	PAIRED		771464858	115719728700	high_cov
ftp://ftp.sra.ebi.ac.uk/vol1/run/ERR323/ERR3239738/NA19380.final.cram	13d2f9548dc8fe745ecdf5a20b5bbe44	ERR3239738	ERP114329	30X whole genome sequencing coverage of the 2504 Phase 3 1000 Genome samples.	NYGC	ERA1783081	2019-03-22 00:00	SRS001585	NA19380	LWK	ERX3267113	ILLUMINA	Illumina NovaSeq 6000	NA19380	ena-RUN-NYGC-22-03-2019-12:30:23:677-463	450	PAIRED		710521426	106578213900	high_cov
ftp://ftp.sra.ebi.ac.uk/vol1/run/ERR323/ERR3239739/NA19383.final.cram	bcb0b704df92e5cbfa899ff5791f3bcd	ERR3239739	ERP114329	30X whole genome sequencing coverage of the 2504 Phase 3 1000 Genome samples.	NYGC	ERA1783081	2019-03-22 00:00	SRS001588	NA19383	LWK	ERX3267114	ILLUMINA	Illumina NovaSeq 6000	NA19383	ena-RUN-NYGC-22-03-2019-12:30:23:677-464	450	PAIRED		767896854	115184528100	high_cov
ftp://ftp.sra.ebi.ac.uk/vol1/run/ERR323/ERR3239740/NA19384.final.cram	4e996fe0029f72b5695f33558f398b85	ERR3239740	ERP114329	30X whole genome sequencing coverage of the 2504 Phase 3 1000 Genome samples.	NYGC	ERA1783081	2019-03-22 00:00	SRS001589	NA19384	LWK	ERX3267115	ILLUMINA	Illumina NovaSeq 6000	NA19384	ena-RUN-NYGC-22-03-2019-12:30:23:677-465	450	PAIRED		748301262	112245189300	high_cov
ftp://ftp.sra.ebi.ac.uk/vol1/run/ERR323/ERR3239741/NA19385.final.cram	67786a56512224a652093adb35d06154	ERR3239741	ERP114329	30X whole genome sequencing coverage of the 2504 Phase 3 1000 Genome samples.	NYGC	ERA1783081	2019-03-22 00:00	SRS001590	NA19385	LWK	ERX3267116	ILLUMINA	Illumina NovaSeq 6000	NA19385	ena-RUN-NYGC-22-03-2019-12:30:23:677-466	450	PAIRED		707295522	106094328300	high_cov
ftp://ftp.sra.ebi.ac.uk/vol1/run/ERR323/ERR3239742/NA19390.final.cram	6f629850d0dceb1285c8977a89aad9fe	ERR3239742	ERP114329	30X whole genome sequencing coverage of the 2504 Phase 3 1000 Genome samples.	NYGC	ERA1783081	2019-03-22 00:00	SRS001591	NA19390	LWK	ERX3267117	ILLUMINA	Illumina NovaSeq 6000	NA19390	ena-RUN-NYGC-22-03-2019-12:30:23:677-467	450	PAIRED		700382976	105057446400	high_cov
ftp://ftp.sra.ebi.ac.uk/vol1/run/ERR323/ERR3239743/NA19391.final.cram	e27d771891f0f4df19379f8486098f6d	ERR3239743	ERP114329	30X whole genome sequencing coverage of the 2504 Phase 3 1000 Genome samples.	NYGC	ERA1783081	2019-03-22 00:00	SRS001592	NA19391	LWK	ERX3267118	ILLUMINA	Illumina NovaSeq 6000	NA19391	ena-RUN-NYGC-22-03-2019-12:30:23:677-468	450	PAIRED		730767648	109615147200	high_cov
ftp://ftp.sra.ebi.ac.uk/vol1/run/ERR324/ERR3240074/NA21120.final.cram	310dfdb243a5f81f64316a10976293e2	ERR3240074	ERP114329	30X whole genome sequencing coverage of the 2504 Phase 3 1000 Genome samples.	NYGC	ERA1783410	2019-03-22 00:00	SRS003899	NA21120	GIH	ERX3267449	ILLUMINA	Illumina NovaSeq 6000	NA21120	ena-RUN-NYGC-22-03-2019-12:33:38:355-300	450	PAIRED		793476242	119021436300	high_cov
ftp://ftp.sra.ebi.ac.uk/vol1/run/ERR324/ERR3240075/NA21122.final.cram	d26f9fc64c0508c163dd9525670e81d2	ERR3240075	ERP114329	30X whole genome sequencing coverage of the 2504 Phase 3 1000 Genome samples.	NYGC	ERA1783410	2019-03-22 00:00	SRS003901	NA21122	GIH	ERX3267450	ILLUMINA	Illumina NovaSeq 6000	NA21122	ena-RUN-NYGC-22-03-2019-12:33:38:355-301	450	PAIRED		733954398	110093159700	high_cov
ftp://ftp.sra.ebi.ac.uk/vol1/run/ERR324/ERR3240076/NA21123.final.cram	2b191c3d647062205670e703decccfc7	ERR3240076	ERP114329	30X whole genome sequencing coverage of the 2504 Phase 3 1000 Genome samples.	NYGC	ERA1783410	2019-03-22 00:00	SRS003902	NA21123	GIH	ERX3267451	ILLUMINA	Illumina NovaSeq 6000	NA21123	ena-RUN-NYGC-22-03-2019-12:33:38:355-302	450	PAIRED		767830940	115174641000	high_cov
ftp://ftp.sra.ebi.ac.uk/vol1/run/ERR324/ERR3240077/NA21125.final.cram	2cee2018b7f14351b0898651c0f288dd	ERR3240077	ERP114329	30X whole genome sequencing coverage of the 2504 Phase 3 1000 Genome samples.	NYGC	ERA1783410	2019-03-22 00:00	SRS003903	NA21125	GIH	ERX3267452	ILLUMINA	Illumina NovaSeq 6000	NA21125	ena-RUN-NYGC-22-03-2019-12:33:38:355-303	450	PAIRED		776967100	116545065000	high_cov
ftp://ftp.sra.ebi.ac.uk/vol1/run/ERR324/ERR3240078/NA21127.final.cram	61020e8c7e9cdfbcad08d27c7aa4b782	ERR3240078	ERP114329	30X whole genome sequencing coverage of the 2504 Phase 3 1000 Genome samples.	NYGC	ERA1783410	2019-03-22 00:00	SRS003904	NA21127	GIH	ERX3267453	ILLUMINA	Illumina NovaSeq 6000	NA21127	ena-RUN-NYGC-22-03-2019-12:33:38:355-304	450	PAIRED		868207680	130231152000	high_cov
ftp://ftp.sra.ebi.ac.uk/vol1/run/ERR324/ERR3240079/NA21128.final.cram	cb3870f86178ac71e3cda052a102c7b0	ERR3240079	ERP114329	30X whole genome sequencing coverage of the 2504 Phase 3 1000 Genome samples.	NYGC	ERA1783410	2019-03-22 00:00	SRS003905	NA21128	GIH	ERX3267454	ILLUMINA	Illumina NovaSeq 6000	NA21128	ena-RUN-NYGC-22-03-2019-12:33:38:355-305	450	PAIRED		910939994	136640999100	high_cov
ftp://ftp.sra.ebi.ac.uk/vol1/run/ERR324/ERR3240080/NA21130.final.cram	107d5e48017a5d548a04a83f5e066bfc	ERR3240080	ERP114329	30X whole genome sequencing coverage of the 2504 Phase 3 1000 Genome samples.	NYGC	ERA1783410	2019-03-22 00:00	SRS003906	NA21130	GIH	ERX3267455	ILLUMINA	Illumina NovaSeq 6000	NA21130	ena-RUN-NYGC-22-03-2019-12:33:38:355-306	450	PAIRED		733606940	110041041000	high_cov
ftp://ftp.sra.ebi.ac.uk/vol1/run/ERR324/ERR3240081/NA21133.final.cram	87818efdb0a6ed1713dd5c18c8bbe37c	ERR3240081	ERP114329	30X whole genome sequencing coverage of the 2504 Phase 3 1000 Genome samples.	NYGC	ERA1783410	2019-03-22 00:00	SRS003907	NA21133	GIH	ERX3267456	ILLUMINA	Illumina NovaSeq 6000	NA21133	ena-RUN-NYGC-22-03-2019-12:33:38:355-307	450	PAIRED		963220152	144483022800	high_cov
ftp://ftp.sra.ebi.ac.uk/vol1/run/ERR324/ERR3240082/NA21135.final.cram	c7395718bc7c2312be95bef8059c29b0	ERR3240082	ERP114329	30X whole genome sequencing coverage of the 2504 Phase 3 1000 Genome samples.	NYGC	ERA1783410	2019-03-22 00:00	SRS003908	NA21135	GIH	ERX3267457	ILLUMINA	Illumina NovaSeq 6000	NA21135	ena-RUN-NYGC-22-03-2019-12:33:38:355-308	450	PAIRED		784084030	117612604500	high_cov
ftp://ftp.sra.ebi.ac.uk/vol1/run/ERR324/ERR3240083/NA21137.final.cram	ff1b3d133c04d600efa65c20ccf70f97	ERR3240083	ERP114329	30X whole genome sequencing coverage of the 2504 Phase 3 1000 Genome samples.	NYGC	ERA1783410	2019-03-22 00:00	SRS003909	NA21137	GIH	ERX3267458	ILLUMINA	Illumina NovaSeq 6000	NA21137	ena-RUN-NYGC-22-03-2019-12:33:38:355-309	450	PAIRED		698636564	104795484600	high_cov
ftp://ftp.sra.ebi.ac.uk/vol1/run/ERR324/ERR3240084/NA21141.final.cram	fa8e26386749d9c3b58129190ec31580	ERR3240084	ERP114329	30X whole genome sequencing coverage of the 2504 Phase 3 1000 Genome samples.	NYGC	ERA1783410	2019-03-22 00:00	SRS003910	NA21141	GIH	ERX3267459	ILLUMINA	Illumina NovaSeq 6000	NA21141	ena-RUN-NYGC-22-03-2019-12:33:38:355-310	450	PAIRED		797860140	119679021000	high_cov
ftp://ftp.sra.ebi.ac.uk/vol1/run/ERR324/ERR3240085/NA21142.final.cram	76f32a0f7e71ac22c712831525df397f	ERR3240085	ERP114329	30X whole genome sequencing coverage of the 2504 Phase 3 1000 Genome samples.	NYGC	ERA1783410	2019-03-22 00:00	SRS003911	NA21142	GIH	ERX3267460	ILLUMINA	Illumina NovaSeq 6000	NA21142	ena-RUN-NYGC-22-03-2019-12:33:38:355-311	450	PAIRED		846252652	126937897800	high_cov
ftp://ftp.sra.ebi.ac.uk/vol1/run/ERR324/ERR3240086/NA21143.final.cram	e94674bb227ab89af1f3275d2f350582	ERR3240086	ERP114329	30X whole genome sequencing coverage of the 2504 Phase 3 1000 Genome samples.	NYGC	ERA1783410	2019-03-22 00:00	SRS003912	NA21143	GIH	ERX3267461	ILLUMINA	Illumina NovaSeq 6000	NA21143	ena-RUN-NYGC-22-03-2019-12:33:38:355-312	450	PAIRED		872289464	130843419600	high_cov
ftp://ftp.sra.ebi.ac.uk/vol1/run/ERR324/ERR3240087/NA21144.final.cram	d1755face8e483a360a9c594cdb978d2	ERR3240087	ERP114329	30X whole genome sequencing coverage of the 2504 Phase 3 1000 Genome samples.	NYGC	ERA1783410	2019-03-22 00:00	SRS003913	NA21144	GIH	ERX3267462	ILLUMINA	Illumina NovaSeq 6000	NA21144	ena-RUN-NYGC-22-03-2019-12:33:38:355-313	450	PAIRED		666702348	100005352200	high_cov
ftp://ftp.sra.ebi.ac.uk/vol1/run/ERR324/ERR3240088/NA19734.final.cram	9d2a71ebef84ada27c4152e6be8343df	ERR3240088	ERP114329	30X whole genome sequencing coverage of the 2504 Phase 3 1000 Genome samples.	NYGC	ERA1783410	2019-03-22 00:00	SRS006559	NA19734	MXL	ERX3267463	ILLUMINA	Illumina NovaSeq 6000	NA19734	ena-RUN-NYGC-22-03-2019-12:33:38:355-314	450	PAIRED		706003008	105900451200	high_cov
ftp://ftp.sra.ebi.ac.uk/vol1/run/ERR324/ERR3240089/NA19735.final.cram	1d40677d2c81d41eeda028d69b0a7d44	ERR3240089	ERP114329	30X whole genome sequencing coverage of the 2504 Phase 3 1000 Genome samples.	NYGC	ERA1783410	2019-03-22 00:00	SRS006560	NA19735	MXL	ERX3267464	ILLUMINA	Illumina NovaSeq 6000	NA19735	ena-RUN-NYGC-22-03-2019-12:33:38:355-315	450	PAIRED		718988096	107848214400	high_cov
ftp://ftp.sra.ebi.ac.uk/vol1/run/ERR324/ERR3240090/NA19740.final.cram	319294405eb462ddaeb40c1073fbc489	ERR3240090	ERP114329	30X whole genome sequencing coverage of the 2504 Phase 3 1000 Genome samples.	NYGC	ERA1783410	2019-03-22 00:00	SRS006563	NA19740	MXL	ERX3267465	ILLUMINA	Illumina NovaSeq 6000	NA19740	ena-RUN-NYGC-22-03-2019-12:33:38:355-316	450	PAIRED		724221922	108633288300	high_cov
ftp://ftp.sra.ebi.ac.uk/vol1/run/ERR324/ERR3240091/NA19741.final.cram	901f5447a225c21c6abead0ab8f93225	ERR3240091	ERP114329	30X whole genome sequencing coverage of the 2504 Phase 3 1000 Genome samples.	NYGC	ERA1783410	2019-03-22 00:00	SRS006564	NA19741	MXL	ERX3267466	ILLUMINA	Illumina NovaSeq 6000	NA19741	ena-RUN-NYGC-22-03-2019-12:33:38:355-317	450	PAIRED		682296726	102344508900	high_cov
ftp://ftp.sra.ebi.ac.uk/vol1/run/ERR324/ERR3240092/NA19752.final.cram	d073fd530009b863433c41ff5c7850ec	ERR3240092	ERP114329	30X whole genome sequencing coverage of the 2504 Phase 3 1000 Genome samples.	NYGC	ERA1783410	2019-03-22 00:00	SRS006565	NA19752	MXL	ERX3267467	ILLUMINA	Illumina NovaSeq 6000	NA19752	ena-RUN-NYGC-22-03-2019-12:33:38:355-318	450	PAIRED		733985092	110097763800	high_cov
ftp://ftp.sra.ebi.ac.uk/vol1/run/ERR324/ERR3240093/NA19764.final.cram	752762e9d6e2143138adb6ec931525bb	ERR3240093	ERP114329	30X whole genome sequencing coverage of the 2504 Phase 3 1000 Genome samples.	NYGC	ERA1783410	2019-03-22 00:00	SRS006567	NA19764	MXL	ERX3267468	ILLUMINA	Illumina NovaSeq 6000	NA19764	ena-RUN-NYGC-22-03-2019-12:33:38:355-319	450	PAIRED		721371454	108205718100	high_cov
ftp://ftp.sra.ebi.ac.uk/vol1/run/ERR324/ERR3240094/NA19792.final.cram	2619952204f4c3a9ff7825c1f3609a5b	ERR3240094	ERP114329	30X whole genome sequencing coverage of the 2504 Phase 3 1000 Genome samples.	NYGC	ERA1783410	2019-03-22 00:00	SRS006569	NA19792	MXL	ERX3267469	ILLUMINA	Illumina NovaSeq 6000	NA19792	ena-RUN-NYGC-22-03-2019-12:33:38:355-320	450	PAIRED		738494834	110774225100	high_cov
ftp://ftp.sra.ebi.ac.uk/vol1/run/ERR324/ERR3240095/NA19922.final.cram	655c827feeb24a6b37ee5a75ebcae0fa	ERR3240095	ERP114329	30X whole genome sequencing coverage of the 2504 Phase 3 1000 Genome samples.	NYGC	ERA1783410	2019-03-22 00:00	SRS006572	NA19922	ASW	ERX3267470	ILLUMINA	Illumina NovaSeq 6000	NA19922	ena-RUN-NYGC-22-03-2019-12:33:38:355-321	450	PAIRED		779560484	116934072600	high_cov
ftp://ftp.sra.ebi.ac.uk/vol1/run/ERR323/ERR3239392/NA18940.final.cram	da498f8cda3e9d1ac19eedb67e05831a	ERR3239392	ERP114329	30X whole genome sequencing coverage of the 2504 Phase 3 1000 Genome samples.	NYGC	ERA1783081	2019-03-22 00:00	SRS000151	NA18940	JPT	ERX3266767	ILLUMINA	Illumina NovaSeq 6000	NA18940	ena-RUN-NYGC-22-03-2019-12:30:23:664-117	450	PAIRED		756805768	113520865200	high_cov
ftp://ftp.sra.ebi.ac.uk/vol1/run/ERR323/ERR3239393/NA18942.final.cram	f99aa800d8284871a73335160c7a616e	ERR3239393	ERP114329	30X whole genome sequencing coverage of the 2504 Phase 3 1000 Genome samples.	NYGC	ERA1783081	2019-03-22 00:00	SRS000152	NA18942	JPT	ERX3266768	ILLUMINA	Illumina NovaSeq 6000	NA18942	ena-RUN-NYGC-22-03-2019-12:30:23:664-118	450	PAIRED		798265976	119739896400	high_cov
ftp://ftp.sra.ebi.ac.uk/vol1/run/ERR323/ERR3239394/NA18943.final.cram	5acae281a17d1f3ae61d9b1a3eab92d1	ERR3239394	ERP114329	30X whole genome sequencing coverage of the 2504 Phase 3 1000 Genome samples.	NYGC	ERA1783081	2019-03-22 00:00	SRS000153	NA18943	JPT	ERX3266769	ILLUMINA	Illumina NovaSeq 6000	NA18943	ena-RUN-NYGC-22-03-2019-12:30:23:664-119	450	PAIRED		738930640	110839596000	high_cov
ftp://ftp.sra.ebi.ac.uk/vol1/run/ERR323/ERR3239395/NA18944.final.cram	ddc70d54972cc612304aff36978d83d6	ERR3239395	ERP114329	30X whole genome sequencing coverage of the 2504 Phase 3 1000 Genome samples.	NYGC	ERA1783081	2019-03-22 00:00	SRS000154	NA18944	JPT	ERX3266770	ILLUMINA	Illumina NovaSeq 6000	NA18944	ena-RUN-NYGC-22-03-2019-12:30:23:664-120	450	PAIRED		696627608	104494141200	high_cov
ftp://ftp.sra.ebi.ac.uk/vol1/run/ERR323/ERR3239396/NA18945.final.cram	1b8cb5d6fb695991f1c845a10729947b	ERR3239396	ERP114329	30X whole genome sequencing coverage of the 2504 Phase 3 1000 Genome samples.	NYGC	ERA1783081	2019-03-22 00:00	SRS000155	NA18945	JPT	ERX3266771	ILLUMINA	Illumina NovaSeq 6000	NA18945	ena-RUN-NYGC-22-03-2019-12:30:23:664-121	450	PAIRED		767396592	115109488800	high_cov
ftp://ftp.sra.ebi.ac.uk/vol1/run/ERR323/ERR3239397/NA18947.final.cram	86549b0abf1f9db4dac3136aa9fc503c	ERR3239397	ERP114329	30X whole genome sequencing coverage of the 2504 Phase 3 1000 Genome samples.	NYGC	ERA1783081	2019-03-22 00:00	SRS000156	NA18947	JPT	ERX3266772	ILLUMINA	Illumina NovaSeq 6000	NA18947	ena-RUN-NYGC-22-03-2019-12:30:23:664-122	450	PAIRED		731735630	109760344500	high_cov
ftp://ftp.sra.ebi.ac.uk/vol1/run/ERR323/ERR3239398/NA18948.final.cram	76a69ae15ee9299f6040364919f2737f	ERR3239398	ERP114329	30X whole genome sequencing coverage of the 2504 Phase 3 1000 Genome samples.	NYGC	ERA1783081	2019-03-22 00:00	SRS000157	NA18948	JPT	ERX3266773	ILLUMINA	Illumina NovaSeq 6000	NA18948	ena-RUN-NYGC-22-03-2019-12:30:23:664-123	450	PAIRED		716130806	107419620900	high_cov
ftp://ftp.sra.ebi.ac.uk/vol1/run/ERR323/ERR3239399/NA18949.final.cram	9b2761cd353ace1c51d7f27149bdb940	ERR3239399	ERP114329	30X whole genome sequencing coverage of the 2504 Phase 3 1000 Genome samples.	NYGC	ERA1783081	2019-03-22 00:00	SRS000158	NA18949	JPT	ERX3266774	ILLUMINA	Illumina NovaSeq 6000	NA18949	ena-RUN-NYGC-22-03-2019-12:30:23:664-124	450	PAIRED		742088736	111313310400	high_cov
ftp://ftp.sra.ebi.ac.uk/vol1/run/ERR323/ERR3239400/NA18951.final.cram	75399929368f1ee9d8fe9d79f2c74004	ERR3239400	ERP114329	30X whole genome sequencing coverage of the 2504 Phase 3 1000 Genome samples.	NYGC	ERA1783081	2019-03-22 00:00	SRS000159	NA18951	JPT	ERX3266775	ILLUMINA	Illumina NovaSeq 6000	NA18951	ena-RUN-NYGC-22-03-2019-12:30:23:664-125	450	PAIRED		788087110	118213066500	high_cov
ftp://ftp.sra.ebi.ac.uk/vol1/run/ERR323/ERR3239401/NA18952.final.cram	41c6a7516bf22f9e9f1270765c4f1568	ERR3239401	ERP114329	30X whole genome sequencing coverage of the 2504 Phase 3 1000 Genome samples.	NYGC	ERA1783081	2019-03-22 00:00	SRS000160	NA18952	JPT	ERX3266776	ILLUMINA	Illumina NovaSeq 6000	NA18952	ena-RUN-NYGC-22-03-2019-12:30:23:664-126	450	PAIRED		779009290	116851393500	high_cov
ftp://ftp.sra.ebi.ac.uk/vol1/run/ERR323/ERR3239402/NA18953.final.cram	1a4a50fdb9fe3ec9092491b5668bc30a	ERR3239402	ERP114329	30X whole genome sequencing coverage of the 2504 Phase 3 1000 Genome samples.	NYGC	ERA1783081	2019-03-22 00:00	SRS000161	NA18953	JPT	ERX3266777	ILLUMINA	Illumina NovaSeq 6000	NA18953	ena-RUN-NYGC-22-03-2019-12:30:23:664-127	450	PAIRED		733332256	109999838400	high_cov
ftp://ftp.sra.ebi.ac.uk/vol1/run/ERR323/ERR3239403/NA18956.final.cram	efa597c3bda2586c181d540286066e94	ERR3239403	ERP114329	30X whole genome sequencing coverage of the 2504 Phase 3 1000 Genome samples.	NYGC	ERA1783081	2019-03-22 00:00	SRS000162	NA18956	JPT	ERX3266778	ILLUMINA	Illumina NovaSeq 6000	NA18956	ena-RUN-NYGC-22-03-2019-12:30:23:664-128	450	PAIRED		704339542	105650931300	high_cov
ftp://ftp.sra.ebi.ac.uk/vol1/run/ERR323/ERR3239404/NA18959.final.cram	863954b5a0387781597670b7a3e3246b	ERR3239404	ERP114329	30X whole genome sequencing coverage of the 2504 Phase 3 1000 Genome samples.	NYGC	ERA1783081	2019-03-22 00:00	SRS000163	NA18959	JPT	ERX3266779	ILLUMINA	Illumina NovaSeq 6000	NA18959	ena-RUN-NYGC-22-03-2019-12:30:23:664-129	450	PAIRED		998423448	149763517200	high_cov
ftp://ftp.sra.ebi.ac.uk/vol1/run/ERR323/ERR3239405/NA18960.final.cram	8d491174a2083ecb0b18a8d412074ea4	ERR3239405	ERP114329	30X whole genome sequencing coverage of the 2504 Phase 3 1000 Genome samples.	NYGC	ERA1783081	2019-03-22 00:00	SRS000164	NA18960	JPT	ERX3266780	ILLUMINA	Illumina NovaSeq 6000	NA18960	ena-RUN-NYGC-22-03-2019-12:30:23:664-130	450	PAIRED		771179100	115676865000	high_cov
ftp://ftp.sra.ebi.ac.uk/vol1/run/ERR323/ERR3239406/NA18961.final.cram	4ea65ae77e9ba9db943ee9edb7f78766	ERR3239406	ERP114329	30X whole genome sequencing coverage of the 2504 Phase 3 1000 Genome samples.	NYGC	ERA1783081	2019-03-22 00:00	SRS000165	NA18961	JPT	ERX3266781	ILLUMINA	Illumina NovaSeq 6000	NA18961	ena-RUN-NYGC-22-03-2019-12:30:23:664-131	450	PAIRED		725763916	108864587400	high_cov
ftp://ftp.sra.ebi.ac.uk/vol1/run/ERR323/ERR3239407/NA18964.final.cram	9e3d90fe10843b49da6b9f76c7fcd6ff	ERR3239407	ERP114329	30X whole genome sequencing coverage of the 2504 Phase 3 1000 Genome samples.	NYGC	ERA1783081	2019-03-22 00:00	SRS000166	NA18964	JPT	ERX3266782	ILLUMINA	Illumina NovaSeq 6000	NA18964	ena-RUN-NYGC-22-03-2019-12:30:23:664-132	450	PAIRED		746160320	111924048000	high_cov
ftp://ftp.sra.ebi.ac.uk/vol1/run/ERR323/ERR3239408/NA18965.final.cram	5688232de837b13561ba063dab5e51d8	ERR3239408	ERP114329	30X whole genome sequencing coverage of the 2504 Phase 3 1000 Genome samples.	NYGC	ERA1783081	2019-03-22 00:00	SRS000167	NA18965	JPT	ERX3266783	ILLUMINA	Illumina NovaSeq 6000	NA18965	ena-RUN-NYGC-22-03-2019-12:30:23:664-133	450	PAIRED		786085996	117912899400	high_cov
ftp://ftp.sra.ebi.ac.uk/vol1/run/ERR323/ERR3239409/NA18967.final.cram	fba6772c79da854e601d2bb8d56d55ca	ERR3239409	ERP114329	30X whole genome sequencing coverage of the 2504 Phase 3 1000 Genome samples.	NYGC	ERA1783081	2019-03-22 00:00	SRS000168	NA18967	JPT	ERX3266784	ILLUMINA	Illumina NovaSeq 6000	NA18967	ena-RUN-NYGC-22-03-2019-12:30:23:664-134	450	PAIRED		784959788	117743968200	high_cov
ftp://ftp.sra.ebi.ac.uk/vol1/run/ERR323/ERR3239410/NA18968.final.cram	d039819352e11097a841ead0612d682c	ERR3239410	ERP114329	30X whole genome sequencing coverage of the 2504 Phase 3 1000 Genome samples.	NYGC	ERA1783081	2019-03-22 00:00	SRS000169	NA18968	JPT	ERX3266785	ILLUMINA	Illumina NovaSeq 6000	NA18968	ena-RUN-NYGC-22-03-2019-12:30:23:664-135	450	PAIRED		810799768	121619965200	high_cov
ftp://ftp.sra.ebi.ac.uk/vol1/run/ERR323/ERR3239411/NA18969.final.cram	b83e586d1c9ca2a2355835ae8eb1b184	ERR3239411	ERP114329	30X whole genome sequencing coverage of the 2504 Phase 3 1000 Genome samples.	NYGC	ERA1783081	2019-03-22 00:00	SRS000170	NA18969	JPT	ERX3266786	ILLUMINA	Illumina NovaSeq 6000	NA18969	ena-RUN-NYGC-22-03-2019-12:30:23:664-136	450	PAIRED		788521756	118278263400	high_cov
ftp://ftp.sra.ebi.ac.uk/vol1/run/ERR323/ERR3239412/NA18970.final.cram	e1eb791d85ee5f25cd3ff7151d464bca	ERR3239412	ERP114329	30X whole genome sequencing coverage of the 2504 Phase 3 1000 Genome samples.	NYGC	ERA1783081	2019-03-22 00:00	SRS000171	NA18970	JPT	ERX3266787	ILLUMINA	Illumina NovaSeq 6000	NA18970	ena-RUN-NYGC-22-03-2019-12:30:23:664-137	450	PAIRED		894731934	134209790100	high_cov
ftp://ftp.sra.ebi.ac.uk/vol1/run/ERR323/ERR3239413/NA18971.final.cram	9a37ae6c61f6ab194e1c7c48581e0408	ERR3239413	ERP114329	30X whole genome sequencing coverage of the 2504 Phase 3 1000 Genome samples.	NYGC	ERA1783081	2019-03-22 00:00	SRS000172	NA18971	JPT	ERX3266788	ILLUMINA	Illumina NovaSeq 6000	NA18971	ena-RUN-NYGC-22-03-2019-12:30:23:664-138	450	PAIRED		758141808	113721271200	high_cov
ftp://ftp.sra.ebi.ac.uk/vol1/run/ERR323/ERR3239744/NA19393.final.cram	f23ed375658be3dcf0bb0d54d158e111	ERR3239744	ERP114329	30X whole genome sequencing coverage of the 2504 Phase 3 1000 Genome samples.	NYGC	ERA1783081	2019-03-22 00:00	SRS001594	NA19393	LWK	ERX3267119	ILLUMINA	Illumina NovaSeq 6000	NA19393	ena-RUN-NYGC-22-03-2019-12:30:23:677-469	450	PAIRED		766346916	114952037400	high_cov
ftp://ftp.sra.ebi.ac.uk/vol1/run/ERR323/ERR3239745/NA19394.final.cram	02d81462faaac823fd9ecda57703ab87	ERR3239745	ERP114329	30X whole genome sequencing coverage of the 2504 Phase 3 1000 Genome samples.	NYGC	ERA1783081	2019-03-22 00:00	SRS001595	NA19394	LWK	ERX3267120	ILLUMINA	Illumina NovaSeq 6000	NA19394	ena-RUN-NYGC-22-03-2019-12:30:23:677-470	450	PAIRED		752460456	112869068400	high_cov
ftp://ftp.sra.ebi.ac.uk/vol1/run/ERR323/ERR3239746/NA19395.final.cram	98e6ca4f14e68c494bef99246e5dffe9	ERR3239746	ERP114329	30X whole genome sequencing coverage of the 2504 Phase 3 1000 Genome samples.	NYGC	ERA1783081	2019-03-22 00:00	SRS001596	NA19395	LWK	ERX3267121	ILLUMINA	Illumina NovaSeq 6000	NA19395	ena-RUN-NYGC-22-03-2019-12:30:23:677-471	450	PAIRED		789922458	118488368700	high_cov
ftp://ftp.sra.ebi.ac.uk/vol1/run/ERR323/ERR3239747/NA19397.final.cram	94b93d5c20fe268e3586d1dc420166b7	ERR3239747	ERP114329	30X whole genome sequencing coverage of the 2504 Phase 3 1000 Genome samples.	NYGC	ERA1783081	2019-03-22 00:00	SRS001598	NA19397	LWK	ERX3267122	ILLUMINA	Illumina NovaSeq 6000	NA19397	ena-RUN-NYGC-22-03-2019-12:30:23:677-472	450	PAIRED		743508168	111526225200	high_cov
ftp://ftp.sra.ebi.ac.uk/vol1/run/ERR323/ERR3239748/NA19399.final.cram	8ce8a82328f50b3798349ad10f549baa	ERR3239748	ERP114329	30X whole genome sequencing coverage of the 2504 Phase 3 1000 Genome samples.	NYGC	ERA1783081	2019-03-22 00:00	SRS001600	NA19399	LWK	ERX3267123	ILLUMINA	Illumina NovaSeq 6000	NA19399	ena-RUN-NYGC-22-03-2019-12:30:23:677-473	450	PAIRED		736694146	110504121900	high_cov
ftp://ftp.sra.ebi.ac.uk/vol1/run/ERR323/ERR3239749/NA19401.final.cram	4e1a48561897adfbd7acf4efd5e19064	ERR3239749	ERP114329	30X whole genome sequencing coverage of the 2504 Phase 3 1000 Genome samples.	NYGC	ERA1783081	2019-03-22 00:00	SRS001601	NA19401	LWK	ERX3267124	ILLUMINA	Illumina NovaSeq 6000	NA19401	ena-RUN-NYGC-22-03-2019-12:30:23:677-474	450	PAIRED		737585046	110637756900	high_cov
ftp://ftp.sra.ebi.ac.uk/vol1/run/ERR323/ERR3239750/NA19403.final.cram	05802de5d05c348c9d672f8d1f53f2c4	ERR3239750	ERP114329	30X whole genome sequencing coverage of the 2504 Phase 3 1000 Genome samples.	NYGC	ERA1783081	2019-03-22 00:00	SRS001603	NA19403	LWK	ERX3267125	ILLUMINA	Illumina NovaSeq 6000	NA19403	ena-RUN-NYGC-22-03-2019-12:30:23:678-475	450	PAIRED		764162302	114624345300	high_cov
ftp://ftp.sra.ebi.ac.uk/vol1/run/ERR323/ERR3239751/NA19404.final.cram	0a20f25282c111d9be8fdfcc955ac8d0	ERR3239751	ERP114329	30X whole genome sequencing coverage of the 2504 Phase 3 1000 Genome samples.	NYGC	ERA1783081	2019-03-22 00:00	SRS001604	NA19404	LWK	ERX3267126	ILLUMINA	Illumina NovaSeq 6000	NA19404	ena-RUN-NYGC-22-03-2019-12:30:23:678-476	450	PAIRED		756033530	113405029500	high_cov
ftp://ftp.sra.ebi.ac.uk/vol1/run/ERR323/ERR3239752/NA19428.final.cram	bcfadf20f9127f95604847386356b5aa	ERR3239752	ERP114329	30X whole genome sequencing coverage of the 2504 Phase 3 1000 Genome samples.	NYGC	ERA1783081	2019-03-22 00:00	SRS001605	NA19428	LWK	ERX3267127	ILLUMINA	Illumina NovaSeq 6000	NA19428	ena-RUN-NYGC-22-03-2019-12:30:23:678-477	450	PAIRED		730681272	109602190800	high_cov
ftp://ftp.sra.ebi.ac.uk/vol1/run/ERR323/ERR3239753/NA19429.final.cram	db5966e9d1b616683951eeeb03495a2b	ERR3239753	ERP114329	30X whole genome sequencing coverage of the 2504 Phase 3 1000 Genome samples.	NYGC	ERA1783081	2019-03-22 00:00	SRS001606	NA19429	LWK	ERX3267128	ILLUMINA	Illumina NovaSeq 6000	NA19429	ena-RUN-NYGC-22-03-2019-12:30:23:678-478	450	PAIRED		756744040	113511606000	high_cov
ftp://ftp.sra.ebi.ac.uk/vol1/run/ERR323/ERR3239754/NA19430.final.cram	cecfc327cd661a081ae30cfab333711d	ERR3239754	ERP114329	30X whole genome sequencing coverage of the 2504 Phase 3 1000 Genome samples.	NYGC	ERA1783081	2019-03-22 00:00	SRS001607	NA19430	LWK	ERX3267129	ILLUMINA	Illumina NovaSeq 6000	NA19430	ena-RUN-NYGC-22-03-2019-12:30:23:678-479	450	PAIRED		730663174	109599476100	high_cov
ftp://ftp.sra.ebi.ac.uk/vol1/run/ERR323/ERR3239755/NA19431.final.cram	c2c7eae8ee6277f2de16b5a291b9ecac	ERR3239755	ERP114329	30X whole genome sequencing coverage of the 2504 Phase 3 1000 Genome samples.	NYGC	ERA1783081	2019-03-22 00:00	SRS001608	NA19431	LWK	ERX3267130	ILLUMINA	Illumina NovaSeq 6000	NA19431	ena-RUN-NYGC-22-03-2019-12:30:23:678-480	450	PAIRED		736871998	110530799700	high_cov
ftp://ftp.sra.ebi.ac.uk/vol1/run/ERR323/ERR3239756/NA19434.final.cram	7143d3aa8ecc9ee352d0deea6a235135	ERR3239756	ERP114329	30X whole genome sequencing coverage of the 2504 Phase 3 1000 Genome samples.	NYGC	ERA1783081	2019-03-22 00:00	SRS001610	NA19434	LWK	ERX3267131	ILLUMINA	Illumina NovaSeq 6000	NA19434	ena-RUN-NYGC-22-03-2019-12:30:23:678-481	450	PAIRED		814426760	122164014000	high_cov
ftp://ftp.sra.ebi.ac.uk/vol1/run/ERR323/ERR3239757/NA19435.final.cram	1d990a95400d22597293ae6e8f002caa	ERR3239757	ERP114329	30X whole genome sequencing coverage of the 2504 Phase 3 1000 Genome samples.	NYGC	ERA1783081	2019-03-22 00:00	SRS001611	NA19435	LWK	ERX3267132	ILLUMINA	Illumina NovaSeq 6000	NA19435	ena-RUN-NYGC-22-03-2019-12:30:23:678-482	450	PAIRED		747371492	112105723800	high_cov
ftp://ftp.sra.ebi.ac.uk/vol1/run/ERR323/ERR3239758/NA19436.final.cram	c116a366cb8fac2df64e5cac9fcfc1b6	ERR3239758	ERP114329	30X whole genome sequencing coverage of the 2504 Phase 3 1000 Genome samples.	NYGC	ERA1783081	2019-03-22 00:00	SRS001612	NA19436	LWK	ERX3267133	ILLUMINA	Illumina NovaSeq 6000	NA19436	ena-RUN-NYGC-22-03-2019-12:30:23:678-483	450	PAIRED		750487926	112573188900	high_cov
ftp://ftp.sra.ebi.ac.uk/vol1/run/ERR323/ERR3239759/NA19437.final.cram	909ad98260ea207686b6ac50cce0a9cb	ERR3239759	ERP114329	30X whole genome sequencing coverage of the 2504 Phase 3 1000 Genome samples.	NYGC	ERA1783081	2019-03-22 00:00	SRS001613	NA19437	LWK	ERX3267134	ILLUMINA	Illumina NovaSeq 6000	NA19437	ena-RUN-NYGC-22-03-2019-12:30:23:678-484	450	PAIRED		708843116	106326467400	high_cov
ftp://ftp.sra.ebi.ac.uk/vol1/run/ERR323/ERR3239760/NA19438.final.cram	e97372737e0ed0485d99e3a974e39072	ERR3239760	ERP114329	30X whole genome sequencing coverage of the 2504 Phase 3 1000 Genome samples.	NYGC	ERA1783081	2019-03-22 00:00	SRS001614	NA19438	LWK	ERX3267135	ILLUMINA	Illumina NovaSeq 6000	NA19438	ena-RUN-NYGC-22-03-2019-12:30:23:678-485	450	PAIRED		766781204	115017180600	high_cov
ftp://ftp.sra.ebi.ac.uk/vol1/run/ERR323/ERR3239761/NA19439.final.cram	52e10f481cc4b2b7f2bb0d3ae8a7c83f	ERR3239761	ERP114329	30X whole genome sequencing coverage of the 2504 Phase 3 1000 Genome samples.	NYGC	ERA1783081	2019-03-22 00:00	SRS001615	NA19439	LWK	ERX3267136	ILLUMINA	Illumina NovaSeq 6000	NA19439	ena-RUN-NYGC-22-03-2019-12:30:23:678-486	450	PAIRED		745838660	111875799000	high_cov
ftp://ftp.sra.ebi.ac.uk/vol1/run/ERR323/ERR3239762/NA19440.final.cram	a5839833b4680b768847b3d249753600	ERR3239762	ERP114329	30X whole genome sequencing coverage of the 2504 Phase 3 1000 Genome samples.	NYGC	ERA1783081	2019-03-22 00:00	SRS001616	NA19440	LWK	ERX3267137	ILLUMINA	Illumina NovaSeq 6000	NA19440	ena-RUN-NYGC-22-03-2019-12:30:23:678-487	450	PAIRED		763621238	114543185700	high_cov
ftp://ftp.sra.ebi.ac.uk/vol1/run/ERR323/ERR3239763/NA19443.final.cram	9c70c4fa11b554b9d5bba6497fad4794	ERR3239763	ERP114329	30X whole genome sequencing coverage of the 2504 Phase 3 1000 Genome samples.	NYGC	ERA1783081	2019-03-22 00:00	SRS001618	NA19443	LWK	ERX3267138	ILLUMINA	Illumina NovaSeq 6000	NA19443	ena-RUN-NYGC-22-03-2019-12:30:23:678-488	450	PAIRED		747399874	112109981100	high_cov
ftp://ftp.sra.ebi.ac.uk/vol1/run/ERR323/ERR3239764/NA19445.final.cram	ec8b6ef8e30a69b49263857dfcf3feb8	ERR3239764	ERP114329	30X whole genome sequencing coverage of the 2504 Phase 3 1000 Genome samples.	NYGC	ERA1783081	2019-03-22 00:00	SRS001620	NA19445	LWK	ERX3267139	ILLUMINA	Illumina NovaSeq 6000	NA19445	ena-RUN-NYGC-22-03-2019-12:30:23:678-489	450	PAIRED		737585158	110637773700	high_cov
ftp://ftp.sra.ebi.ac.uk/vol1/run/ERR323/ERR3239765/NA19446.final.cram	861e9f4e33d9b81ac558c0abb7623f14	ERR3239765	ERP114329	30X whole genome sequencing coverage of the 2504 Phase 3 1000 Genome samples.	NYGC	ERA1783081	2019-03-22 00:00	SRS001621	NA19446	LWK	ERX3267140	ILLUMINA	Illumina NovaSeq 6000	NA19446	ena-RUN-NYGC-22-03-2019-12:30:23:678-490	450	PAIRED		776089722	116413458300	high_cov
ftp://ftp.sra.ebi.ac.uk/vol1/run/ERR324/ERR3240096/NA19923.final.cram	184fdcf4857bf43b6febb4a5515e9c64	ERR3240096	ERP114329	30X whole genome sequencing coverage of the 2504 Phase 3 1000 Genome samples.	NYGC	ERA1783410	2019-03-22 00:00	SRS006573	NA19923	ASW	ERX3267471	ILLUMINA	Illumina NovaSeq 6000	NA19923	ena-RUN-NYGC-22-03-2019-12:33:38:355-322	450	PAIRED		795584992	119337748800	high_cov
ftp://ftp.sra.ebi.ac.uk/vol1/run/ERR324/ERR3240097/NA19984.final.cram	81e56e7d7e121483e8cd26b2f2468b52	ERR3240097	ERP114329	30X whole genome sequencing coverage of the 2504 Phase 3 1000 Genome samples.	NYGC	ERA1783410	2019-03-22 00:00	SRS006574	NA19984	ASW	ERX3267472	ILLUMINA	Illumina NovaSeq 6000	NA19984	ena-RUN-NYGC-22-03-2019-12:33:38:355-323	450	PAIRED		783700286	117555042900	high_cov
ftp://ftp.sra.ebi.ac.uk/vol1/run/ERR324/ERR3240098/NA20298.final.cram	78fb20eae81f094f79e462d3c40ebea8	ERR3240098	ERP114329	30X whole genome sequencing coverage of the 2504 Phase 3 1000 Genome samples.	NYGC	ERA1783410	2019-03-22 00:00	SRS006575	NA20298	ASW	ERX3267473	ILLUMINA	Illumina NovaSeq 6000	NA20298	ena-RUN-NYGC-22-03-2019-12:33:38:355-324	450	PAIRED		761338488	114200773200	high_cov
ftp://ftp.sra.ebi.ac.uk/vol1/run/ERR324/ERR3240099/NA20339.final.cram	381874028397bc5786d2fff3b1bdeafa	ERR3240099	ERP114329	30X whole genome sequencing coverage of the 2504 Phase 3 1000 Genome samples.	NYGC	ERA1783410	2019-03-22 00:00	SRS006576	NA20339	ASW	ERX3267474	ILLUMINA	Illumina NovaSeq 6000	NA20339	ena-RUN-NYGC-22-03-2019-12:33:38:355-325	450	PAIRED		759864348	113979652200	high_cov
ftp://ftp.sra.ebi.ac.uk/vol1/run/ERR324/ERR3240100/NA20351.final.cram	6ce47daa44323f3b31a0293c584c7a66	ERR3240100	ERP114329	30X whole genome sequencing coverage of the 2504 Phase 3 1000 Genome samples.	NYGC	ERA1783410	2019-03-22 00:00	SRS006577	NA20351	ASW	ERX3267475	ILLUMINA	Illumina NovaSeq 6000	NA20351	ena-RUN-NYGC-22-03-2019-12:33:38:355-326	450	PAIRED		772566294	115884944100	high_cov
ftp://ftp.sra.ebi.ac.uk/vol1/run/ERR324/ERR3240101/NA20412.final.cram	11a9becc578316aa51154aa442f9e596	ERR3240101	ERP114329	30X whole genome sequencing coverage of the 2504 Phase 3 1000 Genome samples.	NYGC	ERA1783410	2019-03-22 00:00	SRS006578	NA20412	ASW	ERX3267476	ILLUMINA	Illumina NovaSeq 6000	NA20412	ena-RUN-NYGC-22-03-2019-12:33:38:356-327	450	PAIRED		789117372	118367605800	high_cov
ftp://ftp.sra.ebi.ac.uk/vol1/run/ERR324/ERR3240102/NA20863.final.cram	8930b6f07111794d9fd2db136add47e9	ERR3240102	ERP114329	30X whole genome sequencing coverage of the 2504 Phase 3 1000 Genome samples.	NYGC	ERA1783410	2019-03-22 00:00	SRS006580	NA20863	GIH	ERX3267477	ILLUMINA	Illumina NovaSeq 6000	NA20863	ena-RUN-NYGC-22-03-2019-12:33:38:356-328	450	PAIRED		793772898	119065934700	high_cov
ftp://ftp.sra.ebi.ac.uk/vol1/run/ERR324/ERR3240103/NA20864.final.cram	d17ba2082b9c5306ac7bd2b2751e6fec	ERR3240103	ERP114329	30X whole genome sequencing coverage of the 2504 Phase 3 1000 Genome samples.	NYGC	ERA1783410	2019-03-22 00:00	SRS006581	NA20864	GIH	ERX3267478	ILLUMINA	Illumina NovaSeq 6000	NA20864	ena-RUN-NYGC-22-03-2019-12:33:38:356-329	450	PAIRED		801784886	120267732900	high_cov
ftp://ftp.sra.ebi.ac.uk/vol1/run/ERR324/ERR3240104/NA20867.final.cram	d3941b741c1073a53f9b00b54519a7c6	ERR3240104	ERP114329	30X whole genome sequencing coverage of the 2504 Phase 3 1000 Genome samples.	NYGC	ERA1783410	2019-03-22 00:00	SRS006582	NA20867	GIH	ERX3267479	ILLUMINA	Illumina NovaSeq 6000	NA20867	ena-RUN-NYGC-22-03-2019-12:33:38:356-330	450	PAIRED		751741336	112761200400	high_cov
ftp://ftp.sra.ebi.ac.uk/vol1/run/ERR324/ERR3240105/NA20868.final.cram	becf6636f28112506d34febdb5899c27	ERR3240105	ERP114329	30X whole genome sequencing coverage of the 2504 Phase 3 1000 Genome samples.	NYGC	ERA1783410	2019-03-22 00:00	SRS006583	NA20868	GIH	ERX3267480	ILLUMINA	Illumina NovaSeq 6000	NA20868	ena-RUN-NYGC-22-03-2019-12:33:38:356-331	450	PAIRED		811214574	121682186100	high_cov
ftp://ftp.sra.ebi.ac.uk/vol1/run/ERR324/ERR3240106/NA20905.final.cram	a3d846d270c8b17af58af7ede73edd37	ERR3240106	ERP114329	30X whole genome sequencing coverage of the 2504 Phase 3 1000 Genome samples.	NYGC	ERA1783410	2019-03-22 00:00	SRS006584	NA20905	GIH	ERX3267481	ILLUMINA	Illumina NovaSeq 6000	NA20905	ena-RUN-NYGC-22-03-2019-12:33:38:356-332	450	PAIRED		1075863920	161379588000	high_cov
ftp://ftp.sra.ebi.ac.uk/vol1/run/ERR324/ERR3240107/NA21087.final.cram	a581fd775e2233ca752f4f3e63f881e4	ERR3240107	ERP114329	30X whole genome sequencing coverage of the 2504 Phase 3 1000 Genome samples.	NYGC	ERA1783410	2019-03-22 00:00	SRS006585	NA21087	GIH	ERX3267482	ILLUMINA	Illumina NovaSeq 6000	NA21087	ena-RUN-NYGC-22-03-2019-12:33:38:356-333	450	PAIRED		770394934	115559240100	high_cov
ftp://ftp.sra.ebi.ac.uk/vol1/run/ERR324/ERR3240108/NA21093.final.cram	7def6ea8bafbaa21300b3e2bf4fc1dc6	ERR3240108	ERP114329	30X whole genome sequencing coverage of the 2504 Phase 3 1000 Genome samples.	NYGC	ERA1783410	2019-03-22 00:00	SRS006586	NA21093	GIH	ERX3267483	ILLUMINA	Illumina NovaSeq 6000	NA21093	ena-RUN-NYGC-22-03-2019-12:33:38:356-334	450	PAIRED		959961020	143994153000	high_cov
ftp://ftp.sra.ebi.ac.uk/vol1/run/ERR324/ERR3240109/NA21095.final.cram	92a3867c48aa8828582186a1a3f312ba	ERR3240109	ERP114329	30X whole genome sequencing coverage of the 2504 Phase 3 1000 Genome samples.	NYGC	ERA1783410	2019-03-22 00:00	SRS006587	NA21095	GIH	ERX3267484	ILLUMINA	Illumina NovaSeq 6000	NA21095	ena-RUN-NYGC-22-03-2019-12:33:38:356-335	450	PAIRED		657542588	98631388200	high_cov
ftp://ftp.sra.ebi.ac.uk/vol1/run/ERR324/ERR3240110/NA21114.final.cram	9ec70f68519b2a11253b3640741fce0e	ERR3240110	ERP114329	30X whole genome sequencing coverage of the 2504 Phase 3 1000 Genome samples.	NYGC	ERA1783410	2019-03-22 00:00	SRS006588	NA21114	GIH	ERX3267485	ILLUMINA	Illumina NovaSeq 6000	NA21114	ena-RUN-NYGC-22-03-2019-12:33:38:356-336	450	PAIRED		705800012	105870001800	high_cov
ftp://ftp.sra.ebi.ac.uk/vol1/run/ERR324/ERR3240111/NA21124.final.cram	af412344645df38c44d6257c0067d2c4	ERR3240111	ERP114329	30X whole genome sequencing coverage of the 2504 Phase 3 1000 Genome samples.	NYGC	ERA1783410	2019-03-22 00:00	SRS006589	NA21124	GIH	ERX3267486	ILLUMINA	Illumina NovaSeq 6000	NA21124	ena-RUN-NYGC-22-03-2019-12:33:38:356-337	450	PAIRED		743048446	111457266900	high_cov
ftp://ftp.sra.ebi.ac.uk/vol1/run/ERR324/ERR3240112/NA21126.final.cram	4b387f2d2a0be05c65f9785dc8df34c1	ERR3240112	ERP114329	30X whole genome sequencing coverage of the 2504 Phase 3 1000 Genome samples.	NYGC	ERA1783410	2019-03-22 00:00	SRS006590	NA21126	GIH	ERX3267487	ILLUMINA	Illumina NovaSeq 6000	NA21126	ena-RUN-NYGC-22-03-2019-12:33:38:356-338	450	PAIRED		718174240	107726136000	high_cov
ftp://ftp.sra.ebi.ac.uk/vol1/run/ERR324/ERR3240113/NA21129.final.cram	e3f718d270e44b7de062f02ec161f870	ERR3240113	ERP114329	30X whole genome sequencing coverage of the 2504 Phase 3 1000 Genome samples.	NYGC	ERA1783410	2019-03-22 00:00	SRS006591	NA21129	GIH	ERX3267488	ILLUMINA	Illumina NovaSeq 6000	NA21129	ena-RUN-NYGC-22-03-2019-12:33:38:356-339	450	PAIRED		685760480	102864072000	high_cov
ftp://ftp.sra.ebi.ac.uk/vol1/run/ERR324/ERR3240114/HG00096.final.cram	d3354f61a055adfcfc988470bc507b2d	ERR3240114	ERP114329	30X whole genome sequencing coverage of the 2504 Phase 3 1000 Genome samples.	NYGC	ERA1783410	2019-03-22 00:00	SRS006837	HG00096	GBR	ERX3267489	ILLUMINA	Illumina NovaSeq 6000	HG00096	ena-RUN-NYGC-22-03-2019-12:33:38:356-340	450	PAIRED		768049130	115207369500	high_cov
ftp://ftp.sra.ebi.ac.uk/vol1/run/ERR324/ERR3240115/HG00097.final.cram	951197ec39ef83f8be8eadafc88ce2fc	ERR3240115	ERP114329	30X whole genome sequencing coverage of the 2504 Phase 3 1000 Genome samples.	NYGC	ERA1783410	2019-03-22 00:00	SRS006838	HG00097	GBR	ERX3267490	ILLUMINA	Illumina NovaSeq 6000	HG00097	ena-RUN-NYGC-22-03-2019-12:33:38:356-341	450	PAIRED		761395118	114209267700	high_cov
ftp://ftp.sra.ebi.ac.uk/vol1/run/ERR324/ERR3240116/HG00099.final.cram	83eb1c632542d574535681978a7ff450	ERR3240116	ERP114329	30X whole genome sequencing coverage of the 2504 Phase 3 1000 Genome samples.	NYGC	ERA1783410	2019-03-22 00:00	SRS006840	HG00099	GBR	ERX3267491	ILLUMINA	Illumina NovaSeq 6000	HG00099	ena-RUN-NYGC-22-03-2019-12:33:38:356-342	450	PAIRED		857630162	128644524300	high_cov
ftp://ftp.sra.ebi.ac.uk/vol1/run/ERR324/ERR3240117/HG00100.final.cram	05113ae6aca6870f29962612001a3a3d	ERR3240117	ERP114329	30X whole genome sequencing coverage of the 2504 Phase 3 1000 Genome samples.	NYGC	ERA1783410	2019-03-22 00:00	SRS006841	HG00100	GBR	ERX3267492	ILLUMINA	Illumina NovaSeq 6000	HG00100	ena-RUN-NYGC-22-03-2019-12:33:38:356-343	450	PAIRED		710854366	106628154900	high_cov
ftp://ftp.sra.ebi.ac.uk/vol1/run/ERR323/ERR3239414/NA18972.final.cram	3afb15d2ca7c2e6fd96123096798dd8d	ERR3239414	ERP114329	30X whole genome sequencing coverage of the 2504 Phase 3 1000 Genome samples.	NYGC	ERA1783081	2019-03-22 00:00	SRS000173	NA18972	JPT	ERX3266789	ILLUMINA	Illumina NovaSeq 6000	NA18972	ena-RUN-NYGC-22-03-2019-12:30:23:664-139	450	PAIRED		897682058	134652308700	high_cov
ftp://ftp.sra.ebi.ac.uk/vol1/run/ERR323/ERR3239415/NA18973.final.cram	a56d4fd8d9a590c1d25c91b644f78c3b	ERR3239415	ERP114329	30X whole genome sequencing coverage of the 2504 Phase 3 1000 Genome samples.	NYGC	ERA1783081	2019-03-22 00:00	SRS000174	NA18973	JPT	ERX3266790	ILLUMINA	Illumina NovaSeq 6000	NA18973	ena-RUN-NYGC-22-03-2019-12:30:23:665-140	450	PAIRED		808364484	121254672600	high_cov
ftp://ftp.sra.ebi.ac.uk/vol1/run/ERR323/ERR3239416/NA18974.final.cram	a5ffba8986854bb0611b4ee0c9ee012c	ERR3239416	ERP114329	30X whole genome sequencing coverage of the 2504 Phase 3 1000 Genome samples.	NYGC	ERA1783081	2019-03-22 00:00	SRS000175	NA18974	JPT	ERX3266791	ILLUMINA	Illumina NovaSeq 6000	NA18974	ena-RUN-NYGC-22-03-2019-12:30:23:665-141	450	PAIRED		958960396	143844059400	high_cov
ftp://ftp.sra.ebi.ac.uk/vol1/run/ERR323/ERR3239417/NA18975.final.cram	8464c0745a108a3cc7268bc69945069a	ERR3239417	ERP114329	30X whole genome sequencing coverage of the 2504 Phase 3 1000 Genome samples.	NYGC	ERA1783081	2019-03-22 00:00	SRS000176	NA18975	JPT	ERX3266792	ILLUMINA	Illumina NovaSeq 6000	NA18975	ena-RUN-NYGC-22-03-2019-12:30:23:665-142	450	PAIRED		743814984	111572247600	high_cov
ftp://ftp.sra.ebi.ac.uk/vol1/run/ERR323/ERR3239418/NA18976.final.cram	02ec74c7e357fe6167271074354dd234	ERR3239418	ERP114329	30X whole genome sequencing coverage of the 2504 Phase 3 1000 Genome samples.	NYGC	ERA1783081	2019-03-22 00:00	SRS000177	NA18976	JPT	ERX3266793	ILLUMINA	Illumina NovaSeq 6000	NA18976	ena-RUN-NYGC-22-03-2019-12:30:23:665-143	450	PAIRED		727189504	109078425600	high_cov
ftp://ftp.sra.ebi.ac.uk/vol1/run/ERR323/ERR3239419/NA18980.final.cram	5feb48704b15c08b86fd277892eb556b	ERR3239419	ERP114329	30X whole genome sequencing coverage of the 2504 Phase 3 1000 Genome samples.	NYGC	ERA1783081	2019-03-22 00:00	SRS000178	NA18980	JPT	ERX3266794	ILLUMINA	Illumina NovaSeq 6000	NA18980	ena-RUN-NYGC-22-03-2019-12:30:23:665-144	450	PAIRED		753628000	113044200000	high_cov
ftp://ftp.sra.ebi.ac.uk/vol1/run/ERR323/ERR3239420/NA18981.final.cram	d246cbda594ec925a86bd2fc9582c783	ERR3239420	ERP114329	30X whole genome sequencing coverage of the 2504 Phase 3 1000 Genome samples.	NYGC	ERA1783081	2019-03-22 00:00	SRS000179	NA18981	JPT	ERX3266795	ILLUMINA	Illumina NovaSeq 6000	NA18981	ena-RUN-NYGC-22-03-2019-12:30:23:665-145	450	PAIRED		675103482	101265522300	high_cov
ftp://ftp.sra.ebi.ac.uk/vol1/run/ERR323/ERR3239421/NA19005.final.cram	03d1e8bf0f5d26a2cd712bfd74525ce2	ERR3239421	ERP114329	30X whole genome sequencing coverage of the 2504 Phase 3 1000 Genome samples.	NYGC	ERA1783081	2019-03-22 00:00	SRS000180	NA19005	JPT	ERX3266796	ILLUMINA	Illumina NovaSeq 6000	NA19005	ena-RUN-NYGC-22-03-2019-12:30:23:665-146	450	PAIRED		743385292	111507793800	high_cov
ftp://ftp.sra.ebi.ac.uk/vol1/run/ERR323/ERR3239422/NA19093.final.cram	b8bfba41746eee3f8f7247e846de9c0b	ERR3239422	ERP114329	30X whole genome sequencing coverage of the 2504 Phase 3 1000 Genome samples.	NYGC	ERA1783081	2019-03-22 00:00	SRS000181	NA19093	YRI	ERX3266797	ILLUMINA	Illumina NovaSeq 6000	NA19093	ena-RUN-NYGC-22-03-2019-12:30:23:665-147	450	PAIRED		815551946	122332791900	high_cov
ftp://ftp.sra.ebi.ac.uk/vol1/run/ERR323/ERR3239423/NA19098.final.cram	a4cbea6f229dc8a8bfb6458a4b54a776	ERR3239423	ERP114329	30X whole genome sequencing coverage of the 2504 Phase 3 1000 Genome samples.	NYGC	ERA1783081	2019-03-22 00:00	SRS000182	NA19098	YRI	ERX3266798	ILLUMINA	Illumina NovaSeq 6000	NA19098	ena-RUN-NYGC-22-03-2019-12:30:23:665-148	450	PAIRED		821816014	123272402100	high_cov
ftp://ftp.sra.ebi.ac.uk/vol1/run/ERR323/ERR3239424/NA19099.final.cram	531e4fdb967d528d5cb86366dc88c0df	ERR3239424	ERP114329	30X whole genome sequencing coverage of the 2504 Phase 3 1000 Genome samples.	NYGC	ERA1783081	2019-03-22 00:00	SRS000183	NA19099	YRI	ERX3266799	ILLUMINA	Illumina NovaSeq 6000	NA19099	ena-RUN-NYGC-22-03-2019-12:30:23:665-149	450	PAIRED		853210772	127981615800	high_cov
ftp://ftp.sra.ebi.ac.uk/vol1/run/ERR323/ERR3239425/NA19102.final.cram	535967d6484ebf8e34c1a4014dc6f13f	ERR3239425	ERP114329	30X whole genome sequencing coverage of the 2504 Phase 3 1000 Genome samples.	NYGC	ERA1783081	2019-03-22 00:00	SRS000184	NA19102	YRI	ERX3266800	ILLUMINA	Illumina NovaSeq 6000	NA19102	ena-RUN-NYGC-22-03-2019-12:30:23:665-150	450	PAIRED		728175692	109226353800	high_cov
ftp://ftp.sra.ebi.ac.uk/vol1/run/ERR323/ERR3239426/NA19108.final.cram	771fe4e1b0f39d24938fa32d7795ce03	ERR3239426	ERP114329	30X whole genome sequencing coverage of the 2504 Phase 3 1000 Genome samples.	NYGC	ERA1783081	2019-03-22 00:00	SRS000185	NA19108	YRI	ERX3266801	ILLUMINA	Illumina NovaSeq 6000	NA19108	ena-RUN-NYGC-22-03-2019-12:30:23:665-151	450	PAIRED		718695112	107804266800	high_cov
ftp://ftp.sra.ebi.ac.uk/vol1/run/ERR323/ERR3239427/NA19114.final.cram	ff0d47cdff2a2f86843ccbefece367eb	ERR3239427	ERP114329	30X whole genome sequencing coverage of the 2504 Phase 3 1000 Genome samples.	NYGC	ERA1783081	2019-03-22 00:00	SRS000186	NA19114	YRI	ERX3266802	ILLUMINA	Illumina NovaSeq 6000	NA19114	ena-RUN-NYGC-22-03-2019-12:30:23:665-152	450	PAIRED		704780170	105717025500	high_cov
ftp://ftp.sra.ebi.ac.uk/vol1/run/ERR323/ERR3239428/NA19116.final.cram	2588ff0e4eeaa881bbbeaf1250938e0d	ERR3239428	ERP114329	30X whole genome sequencing coverage of the 2504 Phase 3 1000 Genome samples.	NYGC	ERA1783081	2019-03-22 00:00	SRS000187	NA19116	YRI	ERX3266803	ILLUMINA	Illumina NovaSeq 6000	NA19116	ena-RUN-NYGC-22-03-2019-12:30:23:665-153	450	PAIRED		780285310	117042796500	high_cov
ftp://ftp.sra.ebi.ac.uk/vol1/run/ERR323/ERR3239429/NA19119.final.cram	a89fc2428b931729b0fb4f5d3806b353	ERR3239429	ERP114329	30X whole genome sequencing coverage of the 2504 Phase 3 1000 Genome samples.	NYGC	ERA1783081	2019-03-22 00:00	SRS000188	NA19119	YRI	ERX3266804	ILLUMINA	Illumina NovaSeq 6000	NA19119	ena-RUN-NYGC-22-03-2019-12:30:23:665-154	450	PAIRED		684828566	102724284900	high_cov
ftp://ftp.sra.ebi.ac.uk/vol1/run/ERR323/ERR3239430/NA19129.final.cram	e1f9881808de34f6ddc6925549e9213b	ERR3239430	ERP114329	30X whole genome sequencing coverage of the 2504 Phase 3 1000 Genome samples.	NYGC	ERA1783081	2019-03-22 00:00	SRS000189	NA19129	YRI	ERX3266805	ILLUMINA	Illumina NovaSeq 6000	NA19129	ena-RUN-NYGC-22-03-2019-12:30:23:665-155	450	PAIRED		790026036	118503905400	high_cov
ftp://ftp.sra.ebi.ac.uk/vol1/run/ERR323/ERR3239431/NA19131.final.cram	4f0cab73a582711d93f5961c62f6640f	ERR3239431	ERP114329	30X whole genome sequencing coverage of the 2504 Phase 3 1000 Genome samples.	NYGC	ERA1783081	2019-03-22 00:00	SRS000190	NA19131	YRI	ERX3266806	ILLUMINA	Illumina NovaSeq 6000	NA19131	ena-RUN-NYGC-22-03-2019-12:30:23:665-156	450	PAIRED		897350140	134602521000	high_cov
ftp://ftp.sra.ebi.ac.uk/vol1/run/ERR323/ERR3239432/NA19137.final.cram	243d2d60e44b1bd4867d7266c9763d12	ERR3239432	ERP114329	30X whole genome sequencing coverage of the 2504 Phase 3 1000 Genome samples.	NYGC	ERA1783081	2019-03-22 00:00	SRS000191	NA19137	YRI	ERX3266807	ILLUMINA	Illumina NovaSeq 6000	NA19137	ena-RUN-NYGC-22-03-2019-12:30:23:665-157	450	PAIRED		718185674	107727851100	high_cov
ftp://ftp.sra.ebi.ac.uk/vol1/run/ERR323/ERR3239433/NA19138.final.cram	a91ecd6b779b7cc896a320c429927af1	ERR3239433	ERP114329	30X whole genome sequencing coverage of the 2504 Phase 3 1000 Genome samples.	NYGC	ERA1783081	2019-03-22 00:00	SRS000192	NA19138	YRI	ERX3266808	ILLUMINA	Illumina NovaSeq 6000	NA19138	ena-RUN-NYGC-22-03-2019-12:30:23:665-158	450	PAIRED		734938886	110240832900	high_cov
ftp://ftp.sra.ebi.ac.uk/vol1/run/ERR323/ERR3239434/NA19141.final.cram	5eeb5859676791a69d4c4da93a55d8a1	ERR3239434	ERP114329	30X whole genome sequencing coverage of the 2504 Phase 3 1000 Genome samples.	NYGC	ERA1783081	2019-03-22 00:00	SRS000193	NA19141	YRI	ERX3266809	ILLUMINA	Illumina NovaSeq 6000	NA19141	ena-RUN-NYGC-22-03-2019-12:30:23:665-159	450	PAIRED		648235480	97235322000	high_cov
ftp://ftp.sra.ebi.ac.uk/vol1/run/ERR323/ERR3239435/NA19143.final.cram	c78d35fa3583a9d9f23001e6a77cf541	ERR3239435	ERP114329	30X whole genome sequencing coverage of the 2504 Phase 3 1000 Genome samples.	NYGC	ERA1783081	2019-03-22 00:00	SRS000194	NA19143	YRI	ERX3266810	ILLUMINA	Illumina NovaSeq 6000	NA19143	ena-RUN-NYGC-22-03-2019-12:30:23:665-160	450	PAIRED		719810712	107971606800	high_cov
ftp://ftp.sra.ebi.ac.uk/vol1/run/ERR323/ERR3239766/NA19448.final.cram	e02e44eb209e8ddb83dfd90ced9bc6ca	ERR3239766	ERP114329	30X whole genome sequencing coverage of the 2504 Phase 3 1000 Genome samples.	NYGC	ERA1783081	2019-03-22 00:00	SRS001622	NA19448	LWK	ERX3267141	ILLUMINA	Illumina NovaSeq 6000	NA19448	ena-RUN-NYGC-22-03-2019-12:30:23:678-491	450	PAIRED		729119434	109367915100	high_cov
ftp://ftp.sra.ebi.ac.uk/vol1/run/ERR323/ERR3239767/NA19449.final.cram	ba8f39d444d4f005106ffcb1dec01131	ERR3239767	ERP114329	30X whole genome sequencing coverage of the 2504 Phase 3 1000 Genome samples.	NYGC	ERA1783081	2019-03-22 00:00	SRS001623	NA19449	LWK	ERX3267142	ILLUMINA	Illumina NovaSeq 6000	NA19449	ena-RUN-NYGC-22-03-2019-12:30:23:678-492	450	PAIRED		747339584	112100937600	high_cov
ftp://ftp.sra.ebi.ac.uk/vol1/run/ERR323/ERR3239768/NA19451.final.cram	ba653d86d93b41ac05897bc1e7aa0cd6	ERR3239768	ERP114329	30X whole genome sequencing coverage of the 2504 Phase 3 1000 Genome samples.	NYGC	ERA1783081	2019-03-22 00:00	SRS001624	NA19451	LWK	ERX3267143	ILLUMINA	Illumina NovaSeq 6000	NA19451	ena-RUN-NYGC-22-03-2019-12:30:23:678-493	450	PAIRED		758567148	113785072200	high_cov
ftp://ftp.sra.ebi.ac.uk/vol1/run/ERR323/ERR3239769/NA19452.final.cram	1bf4ae21cb86694ccc7e3d112921a4d4	ERR3239769	ERP114329	30X whole genome sequencing coverage of the 2504 Phase 3 1000 Genome samples.	NYGC	ERA1783081	2019-03-22 00:00	SRS001625	NA19452	LWK	ERX3267144	ILLUMINA	Illumina NovaSeq 6000	NA19452	ena-RUN-NYGC-22-03-2019-12:30:23:678-494	450	PAIRED		740535080	111080262000	high_cov
ftp://ftp.sra.ebi.ac.uk/vol1/run/ERR323/ERR3239770/NA19454.final.cram	ac673d34cd4ca48625074317bed3cb19	ERR3239770	ERP114329	30X whole genome sequencing coverage of the 2504 Phase 3 1000 Genome samples.	NYGC	ERA1783081	2019-03-22 00:00	SRS001627	NA19454	LWK	ERX3267145	ILLUMINA	Illumina NovaSeq 6000	NA19454	ena-RUN-NYGC-22-03-2019-12:30:23:678-495	450	PAIRED		743429034	111514355100	high_cov
ftp://ftp.sra.ebi.ac.uk/vol1/run/ERR323/ERR3239771/NA19455.final.cram	a592c6f97cc3380ef7eff1ccd50881d6	ERR3239771	ERP114329	30X whole genome sequencing coverage of the 2504 Phase 3 1000 Genome samples.	NYGC	ERA1783081	2019-03-22 00:00	SRS001628	NA19455	LWK	ERX3267146	ILLUMINA	Illumina NovaSeq 6000	NA19455	ena-RUN-NYGC-22-03-2019-12:30:23:678-496	450	PAIRED		703711258	105556688700	high_cov
ftp://ftp.sra.ebi.ac.uk/vol1/run/ERR323/ERR3239772/NA19456.final.cram	90628cde4db34105002c95a2d93b9a11	ERR3239772	ERP114329	30X whole genome sequencing coverage of the 2504 Phase 3 1000 Genome samples.	NYGC	ERA1783081	2019-03-22 00:00	SRS001629	NA19456	LWK	ERX3267147	ILLUMINA	Illumina NovaSeq 6000	NA19456	ena-RUN-NYGC-22-03-2019-12:30:23:678-497	450	PAIRED		730586926	109588038900	high_cov
ftp://ftp.sra.ebi.ac.uk/vol1/run/ERR323/ERR3239773/NA19457.final.cram	b69e2cae8270181f3ab132b31afffcd8	ERR3239773	ERP114329	30X whole genome sequencing coverage of the 2504 Phase 3 1000 Genome samples.	NYGC	ERA1783081	2019-03-22 00:00	SRS001630	NA19457	LWK	ERX3267148	ILLUMINA	Illumina NovaSeq 6000	NA19457	ena-RUN-NYGC-22-03-2019-12:30:23:678-498	450	PAIRED		780138934	117020840100	high_cov
ftp://ftp.sra.ebi.ac.uk/vol1/run/ERR323/ERR3239774/NA19461.final.cram	d36b48b0e0f5bdb52c4ebda05104adfe	ERR3239774	ERP114329	30X whole genome sequencing coverage of the 2504 Phase 3 1000 Genome samples.	NYGC	ERA1783081	2019-03-22 00:00	SRS001631	NA19461	LWK	ERX3267149	ILLUMINA	Illumina NovaSeq 6000	NA19461	ena-RUN-NYGC-22-03-2019-12:30:23:678-499	450	PAIRED		764022816	114603422400	high_cov
ftp://ftp.sra.ebi.ac.uk/vol1/run/ERR323/ERR3239775/NA19462.final.cram	250a48c48d08fa22e65d7a5a2f9523fb	ERR3239775	ERP114329	30X whole genome sequencing coverage of the 2504 Phase 3 1000 Genome samples.	NYGC	ERA1783410	2019-03-22 00:00	SRS001632	NA19462	LWK	ERX3267150	ILLUMINA	Illumina NovaSeq 6000	NA19462	ena-RUN-NYGC-22-03-2019-12:33:38:343-1	450	PAIRED		780475800	117071370000	high_cov
ftp://ftp.sra.ebi.ac.uk/vol1/run/ERR323/ERR3239776/NA19463.final.cram	e1161cd53a7f5f642fea5327ada1c7d3	ERR3239776	ERP114329	30X whole genome sequencing coverage of the 2504 Phase 3 1000 Genome samples.	NYGC	ERA1783410	2019-03-22 00:00	SRS001633	NA19463	LWK	ERX3267151	ILLUMINA	Illumina NovaSeq 6000	NA19463	ena-RUN-NYGC-22-03-2019-12:33:38:344-2	450	PAIRED		765718792	114857818800	high_cov
ftp://ftp.sra.ebi.ac.uk/vol1/run/ERR323/ERR3239777/NA19466.final.cram	ff001730f3c3cbd19c6bebaf2bdb216e	ERR3239777	ERP114329	30X whole genome sequencing coverage of the 2504 Phase 3 1000 Genome samples.	NYGC	ERA1783410	2019-03-22 00:00	SRS001634	NA19466	LWK	ERX3267152	ILLUMINA	Illumina NovaSeq 6000	NA19466	ena-RUN-NYGC-22-03-2019-12:33:38:344-3	450	PAIRED		755501656	113325248400	high_cov
ftp://ftp.sra.ebi.ac.uk/vol1/run/ERR323/ERR3239778/NA19467.final.cram	571b8728bd17281f0e2032b1ed5ca64d	ERR3239778	ERP114329	30X whole genome sequencing coverage of the 2504 Phase 3 1000 Genome samples.	NYGC	ERA1783410	2019-03-22 00:00	SRS001635	NA19467	LWK	ERX3267153	ILLUMINA	Illumina NovaSeq 6000	NA19467	ena-RUN-NYGC-22-03-2019-12:33:38:344-4	450	PAIRED		738322862	110748429300	high_cov
ftp://ftp.sra.ebi.ac.uk/vol1/run/ERR323/ERR3239779/NA19468.final.cram	826ae51ab4dd13d7087899ba736b37ab	ERR3239779	ERP114329	30X whole genome sequencing coverage of the 2504 Phase 3 1000 Genome samples.	NYGC	ERA1783410	2019-03-22 00:00	SRS001636	NA19468	LWK	ERX3267154	ILLUMINA	Illumina NovaSeq 6000	NA19468	ena-RUN-NYGC-22-03-2019-12:33:38:344-5	450	PAIRED		741283848	111192577200	high_cov
ftp://ftp.sra.ebi.ac.uk/vol1/run/ERR323/ERR3239780/NA19471.final.cram	50891a30ffcab6e926ddda4c0b7f4c4a	ERR3239780	ERP114329	30X whole genome sequencing coverage of the 2504 Phase 3 1000 Genome samples.	NYGC	ERA1783410	2019-03-22 00:00	SRS001639	NA19471	LWK	ERX3267155	ILLUMINA	Illumina NovaSeq 6000	NA19471	ena-RUN-NYGC-22-03-2019-12:33:38:344-6	450	PAIRED		756318662	113447799300	high_cov
ftp://ftp.sra.ebi.ac.uk/vol1/run/ERR323/ERR3239781/NA19472.final.cram	3542febcabd058edea8df8937a6bcac9	ERR3239781	ERP114329	30X whole genome sequencing coverage of the 2504 Phase 3 1000 Genome samples.	NYGC	ERA1783410	2019-03-22 00:00	SRS001640	NA19472	LWK	ERX3267156	ILLUMINA	Illumina NovaSeq 6000	NA19472	ena-RUN-NYGC-22-03-2019-12:33:38:344-7	450	PAIRED		671150706	100672605900	high_cov
ftp://ftp.sra.ebi.ac.uk/vol1/run/ERR323/ERR3239782/NA19473.final.cram	9720e18aea869b2bcc9430b6dae92f73	ERR3239782	ERP114329	30X whole genome sequencing coverage of the 2504 Phase 3 1000 Genome samples.	NYGC	ERA1783410	2019-03-22 00:00	SRS001641	NA19473	LWK	ERX3267157	ILLUMINA	Illumina NovaSeq 6000	NA19473	ena-RUN-NYGC-22-03-2019-12:33:38:344-8	450	PAIRED		739621790	110943268500	high_cov
ftp://ftp.sra.ebi.ac.uk/vol1/run/ERR323/ERR3239783/NA19474.final.cram	34761f3e71fef297644205132e95b9f7	ERR3239783	ERP114329	30X whole genome sequencing coverage of the 2504 Phase 3 1000 Genome samples.	NYGC	ERA1783410	2019-03-22 00:00	SRS001642	NA19474	LWK	ERX3267158	ILLUMINA	Illumina NovaSeq 6000	NA19474	ena-RUN-NYGC-22-03-2019-12:33:38:344-9	450	PAIRED		753313272	112996990800	high_cov
ftp://ftp.sra.ebi.ac.uk/vol1/run/ERR323/ERR3239784/NA19475.final.cram	7782890443ad340e24594443c7a294b6	ERR3239784	ERP114329	30X whole genome sequencing coverage of the 2504 Phase 3 1000 Genome samples.	NYGC	ERA1783410	2019-03-22 00:00	SRS001643	NA19475	LWK	ERX3267159	ILLUMINA	Illumina NovaSeq 6000	NA19475	ena-RUN-NYGC-22-03-2019-12:33:38:344-10	450	PAIRED		742692868	111403930200	high_cov
ftp://ftp.sra.ebi.ac.uk/vol1/run/ERR323/ERR3239785/NA20502.final.cram	829300e788532ebefb309d3b404ff1dc	ERR3239785	ERP114329	30X whole genome sequencing coverage of the 2504 Phase 3 1000 Genome samples.	NYGC	ERA1783410	2019-03-22 00:00	SRS001670	NA20502	TSI	ERX3267160	ILLUMINA	Illumina NovaSeq 6000	NA20502	ena-RUN-NYGC-22-03-2019-12:33:38:344-11	450	PAIRED		770831494	115624724100	high_cov
ftp://ftp.sra.ebi.ac.uk/vol1/run/ERR323/ERR3239786/NA20503.final.cram	47e23b70f2a465e56098821c0740edd5	ERR3239786	ERP114329	30X whole genome sequencing coverage of the 2504 Phase 3 1000 Genome samples.	NYGC	ERA1783410	2019-03-22 00:00	SRS001671	NA20503	TSI	ERX3267161	ILLUMINA	Illumina NovaSeq 6000	NA20503	ena-RUN-NYGC-22-03-2019-12:33:38:344-12	450	PAIRED		812400488	121860073200	high_cov
ftp://ftp.sra.ebi.ac.uk/vol1/run/ERR323/ERR3239787/NA20504.final.cram	3ba83b12aed90107e0a3f7723fa83d57	ERR3239787	ERP114329	30X whole genome sequencing coverage of the 2504 Phase 3 1000 Genome samples.	NYGC	ERA1783410	2019-03-22 00:00	SRS001672	NA20504	TSI	ERX3267162	ILLUMINA	Illumina NovaSeq 6000	NA20504	ena-RUN-NYGC-22-03-2019-12:33:38:344-13	450	PAIRED		729333780	109400067000	high_cov
ftp://ftp.sra.ebi.ac.uk/vol1/run/ERR324/ERR3240118/HG00101.final.cram	d581ff70f96bad327b3a643cf4d13bd0	ERR3240118	ERP114329	30X whole genome sequencing coverage of the 2504 Phase 3 1000 Genome samples.	NYGC	ERA1783410	2019-03-22 00:00	SRS006842	HG00101	GBR	ERX3267493	ILLUMINA	Illumina NovaSeq 6000	HG00101	ena-RUN-NYGC-22-03-2019-12:33:38:356-344	450	PAIRED		770808970	115621345500	high_cov
ftp://ftp.sra.ebi.ac.uk/vol1/run/ERR324/ERR3240119/HG00102.final.cram	6341c6a92db5fa0c498bcff5238e8321	ERR3240119	ERP114329	30X whole genome sequencing coverage of the 2504 Phase 3 1000 Genome samples.	NYGC	ERA1783410	2019-03-22 00:00	SRS006843	HG00102	GBR	ERX3267494	ILLUMINA	Illumina NovaSeq 6000	HG00102	ena-RUN-NYGC-22-03-2019-12:33:38:356-345	450	PAIRED		743537782	111530667300	high_cov
ftp://ftp.sra.ebi.ac.uk/vol1/run/ERR324/ERR3240120/HG00103.final.cram	47ef1211c147fa6f810731f02c9c095c	ERR3240120	ERP114329	30X whole genome sequencing coverage of the 2504 Phase 3 1000 Genome samples.	NYGC	ERA1783410	2019-03-22 00:00	SRS006844	HG00103	GBR	ERX3267495	ILLUMINA	Illumina NovaSeq 6000	HG00103	ena-RUN-NYGC-22-03-2019-12:33:38:356-346	450	PAIRED		744224932	111633739800	high_cov
ftp://ftp.sra.ebi.ac.uk/vol1/run/ERR324/ERR3240121/HG00105.final.cram	22d86da710dcba996f128ba315a19cc6	ERR3240121	ERP114329	30X whole genome sequencing coverage of the 2504 Phase 3 1000 Genome samples.	NYGC	ERA1783410	2019-03-22 00:00	SRS006846	HG00105	GBR	ERX3267496	ILLUMINA	Illumina NovaSeq 6000	HG00105	ena-RUN-NYGC-22-03-2019-12:33:38:356-347	450	PAIRED		642434538	96365180700	high_cov
ftp://ftp.sra.ebi.ac.uk/vol1/run/ERR324/ERR3240122/HG00106.final.cram	616083b1571123cfd3cb58b7d3be9beb	ERR3240122	ERP114329	30X whole genome sequencing coverage of the 2504 Phase 3 1000 Genome samples.	NYGC	ERA1783410	2019-03-22 00:00	SRS006847	HG00106	GBR	ERX3267497	ILLUMINA	Illumina NovaSeq 6000	HG00106	ena-RUN-NYGC-22-03-2019-12:33:38:356-348	450	PAIRED		825140796	123771119400	high_cov
ftp://ftp.sra.ebi.ac.uk/vol1/run/ERR324/ERR3240123/HG00107.final.cram	87f2728c80d292e20c694f917d2c118b	ERR3240123	ERP114329	30X whole genome sequencing coverage of the 2504 Phase 3 1000 Genome samples.	NYGC	ERA1783410	2019-03-22 00:00	SRS006848	HG00107	GBR	ERX3267498	ILLUMINA	Illumina NovaSeq 6000	HG00107	ena-RUN-NYGC-22-03-2019-12:33:38:356-349	450	PAIRED		761169684	114175452600	high_cov
ftp://ftp.sra.ebi.ac.uk/vol1/run/ERR324/ERR3240124/HG00108.final.cram	196d261b28ff4c14d6dffc74f370e711	ERR3240124	ERP114329	30X whole genome sequencing coverage of the 2504 Phase 3 1000 Genome samples.	NYGC	ERA1783410	2019-03-22 00:00	SRS006849	HG00108	GBR	ERX3267499	ILLUMINA	Illumina NovaSeq 6000	HG00108	ena-RUN-NYGC-22-03-2019-12:33:38:356-350	450	PAIRED		748108030	112216204500	high_cov
ftp://ftp.sra.ebi.ac.uk/vol1/run/ERR324/ERR3240125/HG00109.final.cram	d57407bc82910e81fb6d8ff95439809a	ERR3240125	ERP114329	30X whole genome sequencing coverage of the 2504 Phase 3 1000 Genome samples.	NYGC	ERA1783410	2019-03-22 00:00	SRS006850	HG00109	GBR	ERX3267500	ILLUMINA	Illumina NovaSeq 6000	HG00109	ena-RUN-NYGC-22-03-2019-12:33:38:356-351	450	PAIRED		786668386	118000257900	high_cov
ftp://ftp.sra.ebi.ac.uk/vol1/run/ERR324/ERR3240126/HG00110.final.cram	9fc30d37481342da0cefcbe985691e7f	ERR3240126	ERP114329	30X whole genome sequencing coverage of the 2504 Phase 3 1000 Genome samples.	NYGC	ERA1783410	2019-03-22 00:00	SRS006851	HG00110	GBR	ERX3267501	ILLUMINA	Illumina NovaSeq 6000	HG00110	ena-RUN-NYGC-22-03-2019-12:33:38:356-352	450	PAIRED		729333182	109399977300	high_cov
ftp://ftp.sra.ebi.ac.uk/vol1/run/ERR324/ERR3240127/HG00111.final.cram	7d40b4dfd65cc3ddc2f1a7cd98c30dc6	ERR3240127	ERP114329	30X whole genome sequencing coverage of the 2504 Phase 3 1000 Genome samples.	NYGC	ERA1783410	2019-03-22 00:00	SRS006852	HG00111	GBR	ERX3267502	ILLUMINA	Illumina NovaSeq 6000	HG00111	ena-RUN-NYGC-22-03-2019-12:33:38:356-353	450	PAIRED		725839266	108875889900	high_cov
ftp://ftp.sra.ebi.ac.uk/vol1/run/ERR324/ERR3240128/HG00112.final.cram	2bc97a64b1d6609515bc2f7d5c4ec1ca	ERR3240128	ERP114329	30X whole genome sequencing coverage of the 2504 Phase 3 1000 Genome samples.	NYGC	ERA1783410	2019-03-22 00:00	SRS006853	HG00112	GBR	ERX3267503	ILLUMINA	Illumina NovaSeq 6000	HG00112	ena-RUN-NYGC-22-03-2019-12:33:38:356-354	450	PAIRED		747857330	112178599500	high_cov
ftp://ftp.sra.ebi.ac.uk/vol1/run/ERR324/ERR3240129/HG00113.final.cram	737a2455a3ae9e3f0c89e25e7a9d989b	ERR3240129	ERP114329	30X whole genome sequencing coverage of the 2504 Phase 3 1000 Genome samples.	NYGC	ERA1783410	2019-03-22 00:00	SRS006854	HG00113	GBR	ERX3267504	ILLUMINA	Illumina NovaSeq 6000	HG00113	ena-RUN-NYGC-22-03-2019-12:33:38:357-355	450	PAIRED		667293580	100094037000	high_cov
ftp://ftp.sra.ebi.ac.uk/vol1/run/ERR324/ERR3240130/HG00114.final.cram	9e22959ebc5527ce72dd6d5c651e0f3f	ERR3240130	ERP114329	30X whole genome sequencing coverage of the 2504 Phase 3 1000 Genome samples.	NYGC	ERA1783410	2019-03-22 00:00	SRS006855	HG00114	GBR	ERX3267505	ILLUMINA	Illumina NovaSeq 6000	HG00114	ena-RUN-NYGC-22-03-2019-12:33:38:357-356	450	PAIRED		754959296	113243894400	high_cov
ftp://ftp.sra.ebi.ac.uk/vol1/run/ERR324/ERR3240131/HG00115.final.cram	04989d906b5498587302b4c73b42e054	ERR3240131	ERP114329	30X whole genome sequencing coverage of the 2504 Phase 3 1000 Genome samples.	NYGC	ERA1783410	2019-03-22 00:00	SRS006856	HG00115	GBR	ERX3267506	ILLUMINA	Illumina NovaSeq 6000	HG00115	ena-RUN-NYGC-22-03-2019-12:33:38:357-357	450	PAIRED		657269528	98590429200	high_cov
ftp://ftp.sra.ebi.ac.uk/vol1/run/ERR324/ERR3240132/HG00116.final.cram	8301b2004ca37d52c079d30e411b63bb	ERR3240132	ERP114329	30X whole genome sequencing coverage of the 2504 Phase 3 1000 Genome samples.	NYGC	ERA1783410	2019-03-22 00:00	SRS006857	HG00116	GBR	ERX3267507	ILLUMINA	Illumina NovaSeq 6000	HG00116	ena-RUN-NYGC-22-03-2019-12:33:38:357-358	450	PAIRED		1029658318	154448747700	high_cov
ftp://ftp.sra.ebi.ac.uk/vol1/run/ERR324/ERR3240133/HG00117.final.cram	0f2234ed5353446289e64a49290f892e	ERR3240133	ERP114329	30X whole genome sequencing coverage of the 2504 Phase 3 1000 Genome samples.	NYGC	ERA1783410	2019-03-22 00:00	SRS006858	HG00117	GBR	ERX3267508	ILLUMINA	Illumina NovaSeq 6000	HG00117	ena-RUN-NYGC-22-03-2019-12:33:38:357-359	450	PAIRED		872306440	130845966000	high_cov
ftp://ftp.sra.ebi.ac.uk/vol1/run/ERR324/ERR3240134/HG00120.final.cram	da2f2e4875d995320287225830398f5a	ERR3240134	ERP114329	30X whole genome sequencing coverage of the 2504 Phase 3 1000 Genome samples.	NYGC	ERA1783410	2019-03-22 00:00	SRS006859	HG00120	GBR	ERX3267509	ILLUMINA	Illumina NovaSeq 6000	HG00120	ena-RUN-NYGC-22-03-2019-12:33:38:357-360	450	PAIRED		879782984	131967447600	high_cov
ftp://ftp.sra.ebi.ac.uk/vol1/run/ERR324/ERR3240135/HG00127.final.cram	97563c6d9c1cff8e434c1a7c111fd30d	ERR3240135	ERP114329	30X whole genome sequencing coverage of the 2504 Phase 3 1000 Genome samples.	NYGC	ERA1783410	2019-03-22 00:00	SRS006860	HG00127	GBR	ERX3267510	ILLUMINA	Illumina NovaSeq 6000	HG00127	ena-RUN-NYGC-22-03-2019-12:33:38:357-361	450	PAIRED		807935976	121190396400	high_cov
ftp://ftp.sra.ebi.ac.uk/vol1/run/ERR324/ERR3240136/HG00128.final.cram	797d7e3b11fe1496a47a45ad4ef8932d	ERR3240136	ERP114329	30X whole genome sequencing coverage of the 2504 Phase 3 1000 Genome samples.	NYGC	ERA1783410	2019-03-22 00:00	SRS006861	HG00128	GBR	ERX3267511	ILLUMINA	Illumina NovaSeq 6000	HG00128	ena-RUN-NYGC-22-03-2019-12:33:38:357-362	450	PAIRED		983072634	147460895100	high_cov
ftp://ftp.sra.ebi.ac.uk/vol1/run/ERR324/ERR3240137/HG00129.final.cram	98a5b445e118ddc22cb9e322d43d9244	ERR3240137	ERP114329	30X whole genome sequencing coverage of the 2504 Phase 3 1000 Genome samples.	NYGC	ERA1783410	2019-03-22 00:00	SRS006862	HG00129	GBR	ERX3267512	ILLUMINA	Illumina NovaSeq 6000	HG00129	ena-RUN-NYGC-22-03-2019-12:33:38:357-363	450	PAIRED		673978864	101096829600	high_cov
ftp://ftp.sra.ebi.ac.uk/vol1/run/ERR324/ERR3240138/HG00130.final.cram	951c49c01db55f30ca5dc34db402be06	ERR3240138	ERP114329	30X whole genome sequencing coverage of the 2504 Phase 3 1000 Genome samples.	NYGC	ERA1783410	2019-03-22 00:00	SRS006863	HG00130	GBR	ERX3267513	ILLUMINA	Illumina NovaSeq 6000	HG00130	ena-RUN-NYGC-22-03-2019-12:33:38:357-364	450	PAIRED		693198272	103979740800	high_cov
ftp://ftp.sra.ebi.ac.uk/vol1/run/ERR324/ERR3240139/HG00131.final.cram	8aadd7fe8f28394e6c99a873067c981c	ERR3240139	ERP114329	30X whole genome sequencing coverage of the 2504 Phase 3 1000 Genome samples.	NYGC	ERA1783410	2019-03-22 00:00	SRS006864	HG00131	GBR	ERX3267514	ILLUMINA	Illumina NovaSeq 6000	HG00131	ena-RUN-NYGC-22-03-2019-12:33:38:357-365	450	PAIRED		761786370	114267955500	high_cov
ftp://ftp.sra.ebi.ac.uk/vol1/run/ERR323/ERR3239436/NA19144.final.cram	728737791d03ad9fee99a60187ba20ea	ERR3239436	ERP114329	30X whole genome sequencing coverage of the 2504 Phase 3 1000 Genome samples.	NYGC	ERA1783081	2019-03-22 00:00	SRS000195	NA19144	YRI	ERX3266811	ILLUMINA	Illumina NovaSeq 6000	NA19144	ena-RUN-NYGC-22-03-2019-12:30:23:665-161	450	PAIRED		760876558	114131483700	high_cov
ftp://ftp.sra.ebi.ac.uk/vol1/run/ERR323/ERR3239437/NA19147.final.cram	0fc84db9295c625c6deff1b3aff6ad5d	ERR3239437	ERP114329	30X whole genome sequencing coverage of the 2504 Phase 3 1000 Genome samples.	NYGC	ERA1783081	2019-03-22 00:00	SRS000196	NA19147	YRI	ERX3266812	ILLUMINA	Illumina NovaSeq 6000	NA19147	ena-RUN-NYGC-22-03-2019-12:30:23:665-162	450	PAIRED		748072728	112210909200	high_cov
ftp://ftp.sra.ebi.ac.uk/vol1/run/ERR323/ERR3239438/NA19152.final.cram	18a3f3af8f8ae839a5e1439c2a9dd89b	ERR3239438	ERP114329	30X whole genome sequencing coverage of the 2504 Phase 3 1000 Genome samples.	NYGC	ERA1783081	2019-03-22 00:00	SRS000197	NA19152	YRI	ERX3266813	ILLUMINA	Illumina NovaSeq 6000	NA19152	ena-RUN-NYGC-22-03-2019-12:30:23:665-163	450	PAIRED		780812334	117121850100	high_cov
ftp://ftp.sra.ebi.ac.uk/vol1/run/ERR323/ERR3239439/NA19153.final.cram	565e4eaffce4ce1cdcf8292d81b92110	ERR3239439	ERP114329	30X whole genome sequencing coverage of the 2504 Phase 3 1000 Genome samples.	NYGC	ERA1783081	2019-03-22 00:00	SRS000198	NA19153	YRI	ERX3266814	ILLUMINA	Illumina NovaSeq 6000	NA19153	ena-RUN-NYGC-22-03-2019-12:30:23:665-164	450	PAIRED		776174492	116426173800	high_cov
ftp://ftp.sra.ebi.ac.uk/vol1/run/ERR323/ERR3239440/NA19159.final.cram	61f941e6cb39575eba28fc77044a79a0	ERR3239440	ERP114329	30X whole genome sequencing coverage of the 2504 Phase 3 1000 Genome samples.	NYGC	ERA1783081	2019-03-22 00:00	SRS000199	NA19159	YRI	ERX3266815	ILLUMINA	Illumina NovaSeq 6000	NA19159	ena-RUN-NYGC-22-03-2019-12:30:23:665-165	450	PAIRED		772673356	115901003400	high_cov
ftp://ftp.sra.ebi.ac.uk/vol1/run/ERR323/ERR3239441/NA19160.final.cram	1222b3fe40d6e136fd4c59028fc5b8d2	ERR3239441	ERP114329	30X whole genome sequencing coverage of the 2504 Phase 3 1000 Genome samples.	NYGC	ERA1783081	2019-03-22 00:00	SRS000200	NA19160	YRI	ERX3266816	ILLUMINA	Illumina NovaSeq 6000	NA19160	ena-RUN-NYGC-22-03-2019-12:30:23:666-166	450	PAIRED		698979724	104846958600	high_cov
ftp://ftp.sra.ebi.ac.uk/vol1/run/ERR323/ERR3239442/NA19171.final.cram	316c2516c4da05088bba2a45a70cbd2e	ERR3239442	ERP114329	30X whole genome sequencing coverage of the 2504 Phase 3 1000 Genome samples.	NYGC	ERA1783081	2019-03-22 00:00	SRS000201	NA19171	YRI	ERX3266817	ILLUMINA	Illumina NovaSeq 6000	NA19171	ena-RUN-NYGC-22-03-2019-12:30:23:666-167	450	PAIRED		663582090	99537313500	high_cov
ftp://ftp.sra.ebi.ac.uk/vol1/run/ERR323/ERR3239443/NA19172.final.cram	cb0af90465ac9977682727ab43b2d21e	ERR3239443	ERP114329	30X whole genome sequencing coverage of the 2504 Phase 3 1000 Genome samples.	NYGC	ERA1783081	2019-03-22 00:00	SRS000202	NA19172	YRI	ERX3266818	ILLUMINA	Illumina NovaSeq 6000	NA19172	ena-RUN-NYGC-22-03-2019-12:30:23:666-168	450	PAIRED		717739074	107660861100	high_cov
ftp://ftp.sra.ebi.ac.uk/vol1/run/ERR323/ERR3239444/NA19190.final.cram	76b7ea22f8f90f70cff868d171871382	ERR3239444	ERP114329	30X whole genome sequencing coverage of the 2504 Phase 3 1000 Genome samples.	NYGC	ERA1783081	2019-03-22 00:00	SRS000203	NA19190	YRI	ERX3266819	ILLUMINA	Illumina NovaSeq 6000	NA19190	ena-RUN-NYGC-22-03-2019-12:30:23:666-169	450	PAIRED		876125840	131418876000	high_cov
ftp://ftp.sra.ebi.ac.uk/vol1/run/ERR323/ERR3239445/NA19200.final.cram	75cc2770eb2392d5683b4486966226ce	ERR3239445	ERP114329	30X whole genome sequencing coverage of the 2504 Phase 3 1000 Genome samples.	NYGC	ERA1783081	2019-03-22 00:00	SRS000204	NA19200	YRI	ERX3266820	ILLUMINA	Illumina NovaSeq 6000	NA19200	ena-RUN-NYGC-22-03-2019-12:30:23:666-170	450	PAIRED		704778350	105716752500	high_cov
ftp://ftp.sra.ebi.ac.uk/vol1/run/ERR323/ERR3239446/NA19201.final.cram	256b556f0ba86811ae8322c0e2ab79f3	ERR3239446	ERP114329	30X whole genome sequencing coverage of the 2504 Phase 3 1000 Genome samples.	NYGC	ERA1783081	2019-03-22 00:00	SRS000205	NA19201	YRI	ERX3266821	ILLUMINA	Illumina NovaSeq 6000	NA19201	ena-RUN-NYGC-22-03-2019-12:30:23:666-171	450	PAIRED		697525866	104628879900	high_cov
ftp://ftp.sra.ebi.ac.uk/vol1/run/ERR323/ERR3239447/NA19204.final.cram	f3a217aec803608f77a285ff2082b1e3	ERR3239447	ERP114329	30X whole genome sequencing coverage of the 2504 Phase 3 1000 Genome samples.	NYGC	ERA1783081	2019-03-22 00:00	SRS000206	NA19204	YRI	ERX3266822	ILLUMINA	Illumina NovaSeq 6000	NA19204	ena-RUN-NYGC-22-03-2019-12:30:23:666-172	450	PAIRED		772703828	115905574200	high_cov
ftp://ftp.sra.ebi.ac.uk/vol1/run/ERR323/ERR3239448/NA19206.final.cram	073502a348eec339828515d358fa55cb	ERR3239448	ERP114329	30X whole genome sequencing coverage of the 2504 Phase 3 1000 Genome samples.	NYGC	ERA1783081	2019-03-22 00:00	SRS000207	NA19206	YRI	ERX3266823	ILLUMINA	Illumina NovaSeq 6000	NA19206	ena-RUN-NYGC-22-03-2019-12:30:23:666-173	450	PAIRED		758760676	113814101400	high_cov
ftp://ftp.sra.ebi.ac.uk/vol1/run/ERR323/ERR3239449/NA19207.final.cram	030bc7f9a9eced02e39f717d739ba384	ERR3239449	ERP114329	30X whole genome sequencing coverage of the 2504 Phase 3 1000 Genome samples.	NYGC	ERA1783081	2019-03-22 00:00	SRS000208	NA19207	YRI	ERX3266824	ILLUMINA	Illumina NovaSeq 6000	NA19207	ena-RUN-NYGC-22-03-2019-12:30:23:666-174	450	PAIRED		785844108	117876616200	high_cov
ftp://ftp.sra.ebi.ac.uk/vol1/run/ERR323/ERR3239450/NA19209.final.cram	6c993389173490b9769f62fb24c18bdb	ERR3239450	ERP114329	30X whole genome sequencing coverage of the 2504 Phase 3 1000 Genome samples.	NYGC	ERA1783081	2019-03-22 00:00	SRS000209	NA19209	YRI	ERX3266825	ILLUMINA	Illumina NovaSeq 6000	NA19209	ena-RUN-NYGC-22-03-2019-12:30:23:666-175	450	PAIRED		844427158	126664073700	high_cov
ftp://ftp.sra.ebi.ac.uk/vol1/run/ERR323/ERR3239451/NA19210.final.cram	2b7f6ae09a1d2c02bdddf3d3b10b26e0	ERR3239451	ERP114329	30X whole genome sequencing coverage of the 2504 Phase 3 1000 Genome samples.	NYGC	ERA1783081	2019-03-22 00:00	SRS000210	NA19210	YRI	ERX3266826	ILLUMINA	Illumina NovaSeq 6000	NA19210	ena-RUN-NYGC-22-03-2019-12:30:23:666-176	450	PAIRED		761449542	114217431300	high_cov
ftp://ftp.sra.ebi.ac.uk/vol1/run/ERR323/ERR3239452/NA19225.final.cram	269ef5aea62493d5ee573729322386fb	ERR3239452	ERP114329	30X whole genome sequencing coverage of the 2504 Phase 3 1000 Genome samples.	NYGC	ERA1783081	2019-03-22 00:00	SRS000211	NA19225	YRI	ERX3266827	ILLUMINA	Illumina NovaSeq 6000	NA19225	ena-RUN-NYGC-22-03-2019-12:30:23:666-177	450	PAIRED		724948610	108742291500	high_cov
ftp://ftp.sra.ebi.ac.uk/vol1/run/ERR323/ERR3239453/NA19238.final.cram	85b877e013035fa239e614004d74c98d	ERR3239453	ERP114329	30X whole genome sequencing coverage of the 2504 Phase 3 1000 Genome samples.	NYGC	ERA1783081	2019-03-22 00:00	SRS000212	NA19238	YRI	ERX3266828	ILLUMINA	Illumina NovaSeq 6000	NA19238	ena-RUN-NYGC-22-03-2019-12:30:23:666-178	450	PAIRED		939885340	140982801000	high_cov
ftp://ftp.sra.ebi.ac.uk/vol1/run/ERR323/ERR3239454/NA19239.final.cram	155b2fdac4b19b6ca06abdcaa9d9d721	ERR3239454	ERP114329	30X whole genome sequencing coverage of the 2504 Phase 3 1000 Genome samples.	NYGC	ERA1783081	2019-03-22 00:00	SRS000213	NA19239	YRI	ERX3266829	ILLUMINA	Illumina NovaSeq 6000	NA19239	ena-RUN-NYGC-22-03-2019-12:30:23:666-179	450	PAIRED		723690456	108553568400	high_cov
ftp://ftp.sra.ebi.ac.uk/vol1/run/ERR323/ERR3239455/NA19257.final.cram	2da7efd36239b026f2ff1418267aaf07	ERR3239455	ERP114329	30X whole genome sequencing coverage of the 2504 Phase 3 1000 Genome samples.	NYGC	ERA1783081	2019-03-22 00:00	SRS000215	NA19257	YRI	ERX3266830	ILLUMINA	Illumina NovaSeq 6000	NA19257	ena-RUN-NYGC-22-03-2019-12:30:23:666-180	450	PAIRED		815670170	122350525500	high_cov
ftp://ftp.sra.ebi.ac.uk/vol1/run/ERR323/ERR3239456/NA07056.final.cram	65a6bec74f779502288041392df1856a	ERR3239456	ERP114329	30X whole genome sequencing coverage of the 2504 Phase 3 1000 Genome samples.	NYGC	ERA1783081	2019-03-22 00:00	SRS000594	NA07056	CEU	ERX3266831	ILLUMINA	Illumina NovaSeq 6000	NA07056	ena-RUN-NYGC-22-03-2019-12:30:23:666-181	450	PAIRED		715718796	107357819400	high_cov
ftp://ftp.sra.ebi.ac.uk/vol1/run/ERR323/ERR3239457/NA18614.final.cram	8f6d45fab83cb32e48b1cf86f6637aea	ERR3239457	ERP114329	30X whole genome sequencing coverage of the 2504 Phase 3 1000 Genome samples.	NYGC	ERA1783081	2019-03-22 00:00	SRS000607	NA18614	CHB	ERX3266832	ILLUMINA	Illumina NovaSeq 6000	NA18614	ena-RUN-NYGC-22-03-2019-12:30:23:666-182	450	PAIRED		699076326	104861448900	high_cov
ftp://ftp.sra.ebi.ac.uk/vol1/run/ERR323/ERR3239788/NA20505.final.cram	0341c16a741063086cfaf598d096c616	ERR3239788	ERP114329	30X whole genome sequencing coverage of the 2504 Phase 3 1000 Genome samples.	NYGC	ERA1783410	2019-03-22 00:00	SRS001673	NA20505	TSI	ERX3267163	ILLUMINA	Illumina NovaSeq 6000	NA20505	ena-RUN-NYGC-22-03-2019-12:33:38:344-14	450	PAIRED		703608494	105541274100	high_cov
ftp://ftp.sra.ebi.ac.uk/vol1/run/ERR323/ERR3239789/NA20506.final.cram	94004f79aa7fa2bc764d6207c586466c	ERR3239789	ERP114329	30X whole genome sequencing coverage of the 2504 Phase 3 1000 Genome samples.	NYGC	ERA1783410	2019-03-22 00:00	SRS001674	NA20506	TSI	ERX3267164	ILLUMINA	Illumina NovaSeq 6000	NA20506	ena-RUN-NYGC-22-03-2019-12:33:38:344-15	450	PAIRED		735164144	110274621600	high_cov
ftp://ftp.sra.ebi.ac.uk/vol1/run/ERR323/ERR3239790/NA20507.final.cram	f0e52cfa9b930f7e644dbf079444c4a7	ERR3239790	ERP114329	30X whole genome sequencing coverage of the 2504 Phase 3 1000 Genome samples.	NYGC	ERA1783410	2019-03-22 00:00	SRS001675	NA20507	TSI	ERX3267165	ILLUMINA	Illumina NovaSeq 6000	NA20507	ena-RUN-NYGC-22-03-2019-12:33:38:344-16	450	PAIRED		702338672	105350800800	high_cov
ftp://ftp.sra.ebi.ac.uk/vol1/run/ERR323/ERR3239791/NA20508.final.cram	224640b4feb73b4c73ec698ef9a7d816	ERR3239791	ERP114329	30X whole genome sequencing coverage of the 2504 Phase 3 1000 Genome samples.	NYGC	ERA1783410	2019-03-22 00:00	SRS001676	NA20508	TSI	ERX3267166	ILLUMINA	Illumina NovaSeq 6000	NA20508	ena-RUN-NYGC-22-03-2019-12:33:38:344-17	450	PAIRED		695709888	104356483200	high_cov
ftp://ftp.sra.ebi.ac.uk/vol1/run/ERR323/ERR3239792/NA20509.final.cram	23811002ad31d4237d8867b29a820e24	ERR3239792	ERP114329	30X whole genome sequencing coverage of the 2504 Phase 3 1000 Genome samples.	NYGC	ERA1783410	2019-03-22 00:00	SRS001677	NA20509	TSI	ERX3267167	ILLUMINA	Illumina NovaSeq 6000	NA20509	ena-RUN-NYGC-22-03-2019-12:33:38:344-18	450	PAIRED		786038660	117905799000	high_cov
ftp://ftp.sra.ebi.ac.uk/vol1/run/ERR323/ERR3239793/NA20510.final.cram	009a0e3d93ebd7dfaeb533e675b3abc3	ERR3239793	ERP114329	30X whole genome sequencing coverage of the 2504 Phase 3 1000 Genome samples.	NYGC	ERA1783410	2019-03-22 00:00	SRS001678	NA20510	TSI	ERX3267168	ILLUMINA	Illumina NovaSeq 6000	NA20510	ena-RUN-NYGC-22-03-2019-12:33:38:344-19	450	PAIRED		666587378	99988106700	high_cov
ftp://ftp.sra.ebi.ac.uk/vol1/run/ERR323/ERR3239794/NA20511.final.cram	91697ef1dd57237ce87d949f3b046cbd	ERR3239794	ERP114329	30X whole genome sequencing coverage of the 2504 Phase 3 1000 Genome samples.	NYGC	ERA1783410	2019-03-22 00:00	SRS001679	NA20511	TSI	ERX3267169	ILLUMINA	Illumina NovaSeq 6000	NA20511	ena-RUN-NYGC-22-03-2019-12:33:38:344-20	450	PAIRED		702795522	105419328300	high_cov
ftp://ftp.sra.ebi.ac.uk/vol1/run/ERR323/ERR3239795/NA20512.final.cram	295f061d356f8615fa3ea419d9eb4ae8	ERR3239795	ERP114329	30X whole genome sequencing coverage of the 2504 Phase 3 1000 Genome samples.	NYGC	ERA1783410	2019-03-22 00:00	SRS001680	NA20512	TSI	ERX3267170	ILLUMINA	Illumina NovaSeq 6000	NA20512	ena-RUN-NYGC-22-03-2019-12:33:38:344-21	450	PAIRED		742547056	111382058400	high_cov
ftp://ftp.sra.ebi.ac.uk/vol1/run/ERR323/ERR3239796/NA20513.final.cram	735720f1fd677c7074462e77faddc79d	ERR3239796	ERP114329	30X whole genome sequencing coverage of the 2504 Phase 3 1000 Genome samples.	NYGC	ERA1783410	2019-03-22 00:00	SRS001681	NA20513	TSI	ERX3267171	ILLUMINA	Illumina NovaSeq 6000	NA20513	ena-RUN-NYGC-22-03-2019-12:33:38:344-22	450	PAIRED		698653772	104798065800	high_cov
ftp://ftp.sra.ebi.ac.uk/vol1/run/ERR323/ERR3239797/NA20514.final.cram	2b10e6c2f4e1d7bda9df7da739214d0e	ERR3239797	ERP114329	30X whole genome sequencing coverage of the 2504 Phase 3 1000 Genome samples.	NYGC	ERA1783410	2019-03-22 00:00	SRS001682	NA20514	TSI	ERX3267172	ILLUMINA	Illumina NovaSeq 6000	NA20514	ena-RUN-NYGC-22-03-2019-12:33:38:345-23	450	PAIRED		720515702	108077355300	high_cov
ftp://ftp.sra.ebi.ac.uk/vol1/run/ERR323/ERR3239798/NA20515.final.cram	1781252b893488d1da9b51f54f68bb29	ERR3239798	ERP114329	30X whole genome sequencing coverage of the 2504 Phase 3 1000 Genome samples.	NYGC	ERA1783410	2019-03-22 00:00	SRS001683	NA20515	TSI	ERX3267173	ILLUMINA	Illumina NovaSeq 6000	NA20515	ena-RUN-NYGC-22-03-2019-12:33:38:345-24	450	PAIRED		707350770	106102615500	high_cov
ftp://ftp.sra.ebi.ac.uk/vol1/run/ERR323/ERR3239799/NA20516.final.cram	c8f2fcce001fd32295d17689ca586ae5	ERR3239799	ERP114329	30X whole genome sequencing coverage of the 2504 Phase 3 1000 Genome samples.	NYGC	ERA1783410	2019-03-22 00:00	SRS001684	NA20516	TSI	ERX3267174	ILLUMINA	Illumina NovaSeq 6000	NA20516	ena-RUN-NYGC-22-03-2019-12:33:38:345-25	450	PAIRED		771031902	115654785300	high_cov
ftp://ftp.sra.ebi.ac.uk/vol1/run/ERR323/ERR3239800/NA20517.final.cram	084f4ac2a70825cf4d03755be67d2f64	ERR3239800	ERP114329	30X whole genome sequencing coverage of the 2504 Phase 3 1000 Genome samples.	NYGC	ERA1783410	2019-03-22 00:00	SRS001685	NA20517	TSI	ERX3267175	ILLUMINA	Illumina NovaSeq 6000	NA20517	ena-RUN-NYGC-22-03-2019-12:33:38:345-26	450	PAIRED		724465544	108669831600	high_cov
ftp://ftp.sra.ebi.ac.uk/vol1/run/ERR323/ERR3239801/NA20518.final.cram	e46e239d33cb02591128a2c85de6ed31	ERR3239801	ERP114329	30X whole genome sequencing coverage of the 2504 Phase 3 1000 Genome samples.	NYGC	ERA1783410	2019-03-22 00:00	SRS001686	NA20518	TSI	ERX3267176	ILLUMINA	Illumina NovaSeq 6000	NA20518	ena-RUN-NYGC-22-03-2019-12:33:38:345-27	450	PAIRED		702391176	105358676400	high_cov
ftp://ftp.sra.ebi.ac.uk/vol1/run/ERR323/ERR3239802/NA20519.final.cram	4e5a7303c6baf36d40b9f3001cff57c7	ERR3239802	ERP114329	30X whole genome sequencing coverage of the 2504 Phase 3 1000 Genome samples.	NYGC	ERA1783410	2019-03-22 00:00	SRS001687	NA20519	TSI	ERX3267177	ILLUMINA	Illumina NovaSeq 6000	NA20519	ena-RUN-NYGC-22-03-2019-12:33:38:345-28	450	PAIRED		737594596	110639189400	high_cov
ftp://ftp.sra.ebi.ac.uk/vol1/run/ERR323/ERR3239803/NA20520.final.cram	ced566936ed164837d5208368730e719	ERR3239803	ERP114329	30X whole genome sequencing coverage of the 2504 Phase 3 1000 Genome samples.	NYGC	ERA1783410	2019-03-22 00:00	SRS001688	NA20520	TSI	ERX3267178	ILLUMINA	Illumina NovaSeq 6000	NA20520	ena-RUN-NYGC-22-03-2019-12:33:38:345-29	450	PAIRED		883081632	132462244800	high_cov
ftp://ftp.sra.ebi.ac.uk/vol1/run/ERR323/ERR3239804/NA20521.final.cram	79066fa0e73fa37168cda984f3ab8765	ERR3239804	ERP114329	30X whole genome sequencing coverage of the 2504 Phase 3 1000 Genome samples.	NYGC	ERA1783410	2019-03-22 00:00	SRS001689	NA20521	TSI	ERX3267179	ILLUMINA	Illumina NovaSeq 6000	NA20521	ena-RUN-NYGC-22-03-2019-12:33:38:345-30	450	PAIRED		780588200	117088230000	high_cov
ftp://ftp.sra.ebi.ac.uk/vol1/run/ERR323/ERR3239805/NA20522.final.cram	66bbc6270b49324dfc89ffb300278957	ERR3239805	ERP114329	30X whole genome sequencing coverage of the 2504 Phase 3 1000 Genome samples.	NYGC	ERA1783410	2019-03-22 00:00	SRS001690	NA20522	TSI	ERX3267180	ILLUMINA	Illumina NovaSeq 6000	NA20522	ena-RUN-NYGC-22-03-2019-12:33:38:345-31	450	PAIRED		730109790	109516468500	high_cov
ftp://ftp.sra.ebi.ac.uk/vol1/run/ERR323/ERR3239806/NA20524.final.cram	009460261475fe76315bbd8c30032b0c	ERR3239806	ERP114329	30X whole genome sequencing coverage of the 2504 Phase 3 1000 Genome samples.	NYGC	ERA1783410	2019-03-22 00:00	SRS001691	NA20524	TSI	ERX3267181	ILLUMINA	Illumina NovaSeq 6000	NA20524	ena-RUN-NYGC-22-03-2019-12:33:38:345-32	450	PAIRED		784380338	117657050700	high_cov
ftp://ftp.sra.ebi.ac.uk/vol1/run/ERR323/ERR3239807/NA20525.final.cram	3894c1cb6636d351df4ce775b3e2c275	ERR3239807	ERP114329	30X whole genome sequencing coverage of the 2504 Phase 3 1000 Genome samples.	NYGC	ERA1783410	2019-03-22 00:00	SRS001692	NA20525	TSI	ERX3267182	ILLUMINA	Illumina NovaSeq 6000	NA20525	ena-RUN-NYGC-22-03-2019-12:33:38:345-33	450	PAIRED		730809262	109621389300	high_cov
ftp://ftp.sra.ebi.ac.uk/vol1/run/ERR323/ERR3239808/NA20527.final.cram	3efe5965c02d56d7cc60efd5759cc850	ERR3239808	ERP114329	30X whole genome sequencing coverage of the 2504 Phase 3 1000 Genome samples.	NYGC	ERA1783410	2019-03-22 00:00	SRS001694	NA20527	TSI	ERX3267183	ILLUMINA	Illumina NovaSeq 6000	NA20527	ena-RUN-NYGC-22-03-2019-12:33:38:345-34	450	PAIRED		697242222	104586333300	high_cov
ftp://ftp.sra.ebi.ac.uk/vol1/run/ERR323/ERR3239809/NA20528.final.cram	966dba822529cec8efcfff06e6dbdbd5	ERR3239809	ERP114329	30X whole genome sequencing coverage of the 2504 Phase 3 1000 Genome samples.	NYGC	ERA1783410	2019-03-22 00:00	SRS001695	NA20528	TSI	ERX3267184	ILLUMINA	Illumina NovaSeq 6000	NA20528	ena-RUN-NYGC-22-03-2019-12:33:38:345-35	450	PAIRED		699641058	104946158700	high_cov
ftp://ftp.sra.ebi.ac.uk/vol1/run/ERR324/ERR3240140/HG00132.final.cram	04bb6c14b69d6ccc859f50c17e86d1fc	ERR3240140	ERP114329	30X whole genome sequencing coverage of the 2504 Phase 3 1000 Genome samples.	NYGC	ERA1783410	2019-03-22 00:00	SRS006865	HG00132	GBR	ERX3267515	ILLUMINA	Illumina NovaSeq 6000	HG00132	ena-RUN-NYGC-22-03-2019-12:33:38:357-366	450	PAIRED		742558586	111383787900	high_cov
ftp://ftp.sra.ebi.ac.uk/vol1/run/ERR324/ERR3240141/HG00133.final.cram	60184565accb5f0a943d17cdac1bce5f	ERR3240141	ERP114329	30X whole genome sequencing coverage of the 2504 Phase 3 1000 Genome samples.	NYGC	ERA1783410	2019-03-22 00:00	SRS006866	HG00133	GBR	ERX3267516	ILLUMINA	Illumina NovaSeq 6000	HG00133	ena-RUN-NYGC-22-03-2019-12:33:38:357-367	450	PAIRED		1135854044	170378106600	high_cov
ftp://ftp.sra.ebi.ac.uk/vol1/run/ERR324/ERR3240142/HG00136.final.cram	ce7f175b19ac7756418ba42ee327d1ac	ERR3240142	ERP114329	30X whole genome sequencing coverage of the 2504 Phase 3 1000 Genome samples.	NYGC	ERA1783410	2019-03-22 00:00	SRS006869	HG00136	GBR	ERX3267517	ILLUMINA	Illumina NovaSeq 6000	HG00136	ena-RUN-NYGC-22-03-2019-12:33:38:357-368	450	PAIRED		738320838	110748125700	high_cov
ftp://ftp.sra.ebi.ac.uk/vol1/run/ERR324/ERR3240143/HG00137.final.cram	1a0223a577fd5a6a4390e13c67ece662	ERR3240143	ERP114329	30X whole genome sequencing coverage of the 2504 Phase 3 1000 Genome samples.	NYGC	ERA1783410	2019-03-22 00:00	SRS006870	HG00137	GBR	ERX3267518	ILLUMINA	Illumina NovaSeq 6000	HG00137	ena-RUN-NYGC-22-03-2019-12:33:38:357-369	450	PAIRED		745848152	111877222800	high_cov
ftp://ftp.sra.ebi.ac.uk/vol1/run/ERR324/ERR3240144/HG00138.final.cram	21b6e9476ccae13cf2e311e35a061271	ERR3240144	ERP114329	30X whole genome sequencing coverage of the 2504 Phase 3 1000 Genome samples.	NYGC	ERA1783410	2019-03-22 00:00	SRS006871	HG00138	GBR	ERX3267519	ILLUMINA	Illumina NovaSeq 6000	HG00138	ena-RUN-NYGC-22-03-2019-12:33:38:357-370	450	PAIRED		771589722	115738458300	high_cov
ftp://ftp.sra.ebi.ac.uk/vol1/run/ERR324/ERR3240145/HG00139.final.cram	2ef9e43a96da5640bd97ac79c75b322d	ERR3240145	ERP114329	30X whole genome sequencing coverage of the 2504 Phase 3 1000 Genome samples.	NYGC	ERA1783410	2019-03-22 00:00	SRS006872	HG00139	GBR	ERX3267520	ILLUMINA	Illumina NovaSeq 6000	HG00139	ena-RUN-NYGC-22-03-2019-12:33:38:357-371	450	PAIRED		810630240	121594536000	high_cov
ftp://ftp.sra.ebi.ac.uk/vol1/run/ERR324/ERR3240146/HG00140.final.cram	962736512a6152b079672a0dba7e7085	ERR3240146	ERP114329	30X whole genome sequencing coverage of the 2504 Phase 3 1000 Genome samples.	NYGC	ERA1783410	2019-03-22 00:00	SRS006873	HG00140	GBR	ERX3267521	ILLUMINA	Illumina NovaSeq 6000	HG00140	ena-RUN-NYGC-22-03-2019-12:33:38:357-372	450	PAIRED		758063834	113709575100	high_cov
ftp://ftp.sra.ebi.ac.uk/vol1/run/ERR324/ERR3240147/HG00141.final.cram	070a70b12d9ed17fdfe208a967f57bc4	ERR3240147	ERP114329	30X whole genome sequencing coverage of the 2504 Phase 3 1000 Genome samples.	NYGC	ERA1783410	2019-03-22 00:00	SRS006874	HG00141	GBR	ERX3267522	ILLUMINA	Illumina NovaSeq 6000	HG00141	ena-RUN-NYGC-22-03-2019-12:33:38:357-373	450	PAIRED		730410340	109561551000	high_cov
ftp://ftp.sra.ebi.ac.uk/vol1/run/ERR324/ERR3240148/HG00142.final.cram	3742e8c6e7854b04fb4a85c0d7fdac00	ERR3240148	ERP114329	30X whole genome sequencing coverage of the 2504 Phase 3 1000 Genome samples.	NYGC	ERA1783410	2019-03-22 00:00	SRS006875	HG00142	GBR	ERX3267523	ILLUMINA	Illumina NovaSeq 6000	HG00142	ena-RUN-NYGC-22-03-2019-12:33:38:357-374	450	PAIRED		743725102	111558765300	high_cov
ftp://ftp.sra.ebi.ac.uk/vol1/run/ERR324/ERR3240149/HG00143.final.cram	c2d5eea951054c05a82129da72b085df	ERR3240149	ERP114329	30X whole genome sequencing coverage of the 2504 Phase 3 1000 Genome samples.	NYGC	ERA1783410	2019-03-22 00:00	SRS006876	HG00143	GBR	ERX3267524	ILLUMINA	Illumina NovaSeq 6000	HG00143	ena-RUN-NYGC-22-03-2019-12:33:38:357-375	450	PAIRED		721225054	108183758100	high_cov
ftp://ftp.sra.ebi.ac.uk/vol1/run/ERR324/ERR3240150/HG00145.final.cram	2080c314299bcc9e3d795927a0266105	ERR3240150	ERP114329	30X whole genome sequencing coverage of the 2504 Phase 3 1000 Genome samples.	NYGC	ERA1783410	2019-03-22 00:00	SRS006878	HG00145	GBR	ERX3267525	ILLUMINA	Illumina NovaSeq 6000	HG00145	ena-RUN-NYGC-22-03-2019-12:33:38:357-376	450	PAIRED		678268792	101740318800	high_cov
ftp://ftp.sra.ebi.ac.uk/vol1/run/ERR324/ERR3240151/HG00146.final.cram	b741b5f810a0db0d6331e9fae76e54ec	ERR3240151	ERP114329	30X whole genome sequencing coverage of the 2504 Phase 3 1000 Genome samples.	NYGC	ERA1783410	2019-03-22 00:00	SRS006879	HG00146	GBR	ERX3267526	ILLUMINA	Illumina NovaSeq 6000	HG00146	ena-RUN-NYGC-22-03-2019-12:33:38:357-377	450	PAIRED		980614348	147092152200	high_cov
ftp://ftp.sra.ebi.ac.uk/vol1/run/ERR324/ERR3240152/HG00148.final.cram	f4e87e0237ac9338942f77d86b9a0a29	ERR3240152	ERP114329	30X whole genome sequencing coverage of the 2504 Phase 3 1000 Genome samples.	NYGC	ERA1783410	2019-03-22 00:00	SRS006881	HG00148	GBR	ERX3267527	ILLUMINA	Illumina NovaSeq 6000	HG00148	ena-RUN-NYGC-22-03-2019-12:33:38:357-378	450	PAIRED		695757406	104363610900	high_cov
ftp://ftp.sra.ebi.ac.uk/vol1/run/ERR324/ERR3240153/HG00149.final.cram	025c8160e46ff3771b0458f97e231556	ERR3240153	ERP114329	30X whole genome sequencing coverage of the 2504 Phase 3 1000 Genome samples.	NYGC	ERA1783410	2019-03-22 00:00	SRS006882	HG00149	GBR	ERX3267528	ILLUMINA	Illumina NovaSeq 6000	HG00149	ena-RUN-NYGC-22-03-2019-12:33:38:357-379	450	PAIRED		728599638	109289945700	high_cov
ftp://ftp.sra.ebi.ac.uk/vol1/run/ERR324/ERR3240154/HG00150.final.cram	e1c9386a0568026cc697259c79d6c78d	ERR3240154	ERP114329	30X whole genome sequencing coverage of the 2504 Phase 3 1000 Genome samples.	NYGC	ERA1783410	2019-03-22 00:00	SRS006883	HG00150	GBR	ERX3267529	ILLUMINA	Illumina NovaSeq 6000	HG00150	ena-RUN-NYGC-22-03-2019-12:33:38:357-380	450	PAIRED		892306456	133845968400	high_cov
ftp://ftp.sra.ebi.ac.uk/vol1/run/ERR324/ERR3240155/HG00151.final.cram	c4772d65f0ca771389c0c7ffdbc83617	ERR3240155	ERP114329	30X whole genome sequencing coverage of the 2504 Phase 3 1000 Genome samples.	NYGC	ERA1783410	2019-03-22 00:00	SRS006884	HG00151	GBR	ERX3267530	ILLUMINA	Illumina NovaSeq 6000	HG00151	ena-RUN-NYGC-22-03-2019-12:33:38:358-381	450	PAIRED		784025758	117603863700	high_cov
ftp://ftp.sra.ebi.ac.uk/vol1/run/ERR324/ERR3240156/HG00155.final.cram	54e54f53f185923681e04267e5e60f9d	ERR3240156	ERP114329	30X whole genome sequencing coverage of the 2504 Phase 3 1000 Genome samples.	NYGC	ERA1783410	2019-03-22 00:00	SRS006887	HG00155	GBR	ERX3267531	ILLUMINA	Illumina NovaSeq 6000	HG00155	ena-RUN-NYGC-22-03-2019-12:33:38:358-382	450	PAIRED		682665458	102399818700	high_cov
ftp://ftp.sra.ebi.ac.uk/vol1/run/ERR324/ERR3240157/HG00157.final.cram	b16f6aaf4f379259a7e96b2e80b3a493	ERR3240157	ERP114329	30X whole genome sequencing coverage of the 2504 Phase 3 1000 Genome samples.	NYGC	ERA1783410	2019-03-22 00:00	SRS006889	HG00157	GBR	ERX3267532	ILLUMINA	Illumina NovaSeq 6000	HG00157	ena-RUN-NYGC-22-03-2019-12:33:38:358-383	450	PAIRED		687570896	103135634400	high_cov
ftp://ftp.sra.ebi.ac.uk/vol1/run/ERR324/ERR3240158/HG00158.final.cram	40ac04ed004f9140a75e4d74c4e3f015	ERR3240158	ERP114329	30X whole genome sequencing coverage of the 2504 Phase 3 1000 Genome samples.	NYGC	ERA1783410	2019-03-22 00:00	SRS006890	HG00158	GBR	ERX3267533	ILLUMINA	Illumina NovaSeq 6000	HG00158	ena-RUN-NYGC-22-03-2019-12:33:38:358-384	450	PAIRED		816511884	122476782600	high_cov
ftp://ftp.sra.ebi.ac.uk/vol1/run/ERR324/ERR3240159/HG00160.final.cram	c2a61fd3322f0a5853bb3a1a8f624c17	ERR3240159	ERP114329	30X whole genome sequencing coverage of the 2504 Phase 3 1000 Genome samples.	NYGC	ERA1783410	2019-03-22 00:00	SRS006891	HG00160	GBR	ERX3267534	ILLUMINA	Illumina NovaSeq 6000	HG00160	ena-RUN-NYGC-22-03-2019-12:33:38:358-385	450	PAIRED		727166318	109074947700	high_cov
ftp://ftp.sra.ebi.ac.uk/vol1/run/ERR324/ERR3240160/HG00171.final.cram	9bc1ee493f94bd6e332439f267096682	ERR3240160	ERP114329	30X whole genome sequencing coverage of the 2504 Phase 3 1000 Genome samples.	NYGC	ERA1783410	2019-03-22 00:00	SRS006892	HG00171	FIN	ERX3267535	ILLUMINA	Illumina NovaSeq 6000	HG00171	ena-RUN-NYGC-22-03-2019-12:33:38:358-386	450	PAIRED		769067374	115360106100	high_cov
ftp://ftp.sra.ebi.ac.uk/vol1/run/ERR324/ERR3240161/HG00173.final.cram	309f032d3bfde7fcabfec253ee462118	ERR3240161	ERP114329	30X whole genome sequencing coverage of the 2504 Phase 3 1000 Genome samples.	NYGC	ERA1783410	2019-03-22 00:00	SRS006893	HG00173	FIN	ERX3267536	ILLUMINA	Illumina NovaSeq 6000	HG00173	ena-RUN-NYGC-22-03-2019-12:33:38:358-387	450	PAIRED		687691442	103153716300	high_cov
ftp://ftp.sra.ebi.ac.uk/vol1/run/ERR323/ERR3239458/NA06984.final.cram	13a141df0f4d4775f7c7a27341e8ab47	ERR3239458	ERP114329	30X whole genome sequencing coverage of the 2504 Phase 3 1000 Genome samples.	NYGC	ERA1783081	2019-03-22 00:00	SRS000609	NA06984	CEU	ERX3266833	ILLUMINA	Illumina NovaSeq 6000	NA06984	ena-RUN-NYGC-22-03-2019-12:30:23:666-183	450	PAIRED		750645562	112596834300	high_cov
ftp://ftp.sra.ebi.ac.uk/vol1/run/ERR323/ERR3239459/NA06989.final.cram	cec0bc0d7221741c68d39e1e6f5de531	ERR3239459	ERP114329	30X whole genome sequencing coverage of the 2504 Phase 3 1000 Genome samples.	NYGC	ERA1783081	2019-03-22 00:00	SRS000610	NA06989	CEU	ERX3266834	ILLUMINA	Illumina NovaSeq 6000	NA06989	ena-RUN-NYGC-22-03-2019-12:30:23:666-184	450	PAIRED		671511100	100726665000	high_cov
ftp://ftp.sra.ebi.ac.uk/vol1/run/ERR323/ERR3239460/NA11843.final.cram	41d6cd4c85461bfa61c1246d8f591cec	ERR3239460	ERP114329	30X whole genome sequencing coverage of the 2504 Phase 3 1000 Genome samples.	NYGC	ERA1783081	2019-03-22 00:00	SRS000611	NA11843	CEU	ERX3266835	ILLUMINA	Illumina NovaSeq 6000	NA11843	ena-RUN-NYGC-22-03-2019-12:30:23:666-185	450	PAIRED		660529964	99079494600	high_cov
ftp://ftp.sra.ebi.ac.uk/vol1/run/ERR323/ERR3239461/NA11892.final.cram	20b854b095f971812a98b9ca256db17f	ERR3239461	ERP114329	30X whole genome sequencing coverage of the 2504 Phase 3 1000 Genome samples.	NYGC	ERA1783081	2019-03-22 00:00	SRS000612	NA11892	CEU	ERX3266836	ILLUMINA	Illumina NovaSeq 6000	NA11892	ena-RUN-NYGC-22-03-2019-12:30:23:666-186	450	PAIRED		768745406	115311810900	high_cov
ftp://ftp.sra.ebi.ac.uk/vol1/run/ERR323/ERR3239462/NA11893.final.cram	886c0a5698907c329cd5b91d0399d163	ERR3239462	ERP114329	30X whole genome sequencing coverage of the 2504 Phase 3 1000 Genome samples.	NYGC	ERA1783081	2019-03-22 00:00	SRS000613	NA11893	CEU	ERX3266837	ILLUMINA	Illumina NovaSeq 6000	NA11893	ena-RUN-NYGC-22-03-2019-12:30:23:666-187	450	PAIRED		751196126	112679418900	high_cov
ftp://ftp.sra.ebi.ac.uk/vol1/run/ERR323/ERR3239463/NA11930.final.cram	aee53f9f287963846fa6899d7be6792f	ERR3239463	ERP114329	30X whole genome sequencing coverage of the 2504 Phase 3 1000 Genome samples.	NYGC	ERA1783081	2019-03-22 00:00	SRS000614	NA11930	CEU	ERX3266838	ILLUMINA	Illumina NovaSeq 6000	NA11930	ena-RUN-NYGC-22-03-2019-12:30:23:666-188	450	PAIRED		668517650	100277647500	high_cov
ftp://ftp.sra.ebi.ac.uk/vol1/run/ERR323/ERR3239464/NA12058.final.cram	165911923f042a68a90f509d583b7db6	ERR3239464	ERP114329	30X whole genome sequencing coverage of the 2504 Phase 3 1000 Genome samples.	NYGC	ERA1783081	2019-03-22 00:00	SRS000615	NA12058	CEU	ERX3266839	ILLUMINA	Illumina NovaSeq 6000	NA12058	ena-RUN-NYGC-22-03-2019-12:30:23:666-189	450	PAIRED		764321612	114648241800	high_cov
ftp://ftp.sra.ebi.ac.uk/vol1/run/ERR323/ERR3239465/NA12272.final.cram	4ac0db845b47f300076216ea1f7f0ba0	ERR3239465	ERP114329	30X whole genome sequencing coverage of the 2504 Phase 3 1000 Genome samples.	NYGC	ERA1783081	2019-03-22 00:00	SRS000616	NA12272	CEU	ERX3266840	ILLUMINA	Illumina NovaSeq 6000	NA12272	ena-RUN-NYGC-22-03-2019-12:30:23:666-190	450	PAIRED		768677036	115301555400	high_cov
ftp://ftp.sra.ebi.ac.uk/vol1/run/ERR323/ERR3239466/NA12273.final.cram	9ecd559c2b40c841b187a5e20058e647	ERR3239466	ERP114329	30X whole genome sequencing coverage of the 2504 Phase 3 1000 Genome samples.	NYGC	ERA1783081	2019-03-22 00:00	SRS000617	NA12273	CEU	ERX3266841	ILLUMINA	Illumina NovaSeq 6000	NA12273	ena-RUN-NYGC-22-03-2019-12:30:23:667-191	450	PAIRED		764550586	114682587900	high_cov
ftp://ftp.sra.ebi.ac.uk/vol1/run/ERR323/ERR3239467/NA12275.final.cram	e0ba951d857c5cd4611c4ef6ac00081f	ERR3239467	ERP114329	30X whole genome sequencing coverage of the 2504 Phase 3 1000 Genome samples.	NYGC	ERA1783081	2019-03-22 00:00	SRS000618	NA12275	CEU	ERX3266842	ILLUMINA	Illumina NovaSeq 6000	NA12275	ena-RUN-NYGC-22-03-2019-12:30:23:667-192	450	PAIRED		655735354	98360303100	high_cov
ftp://ftp.sra.ebi.ac.uk/vol1/run/ERR323/ERR3239468/NA12282.final.cram	8a7197bf2b55cdc32109183d9f75ee3d	ERR3239468	ERP114329	30X whole genome sequencing coverage of the 2504 Phase 3 1000 Genome samples.	NYGC	ERA1783081	2019-03-22 00:00	SRS000619	NA12282	CEU	ERX3266843	ILLUMINA	Illumina NovaSeq 6000	NA12282	ena-RUN-NYGC-22-03-2019-12:30:23:667-193	450	PAIRED		784959064	117743859600	high_cov
ftp://ftp.sra.ebi.ac.uk/vol1/run/ERR323/ERR3239469/NA12283.final.cram	6c8ded8d330171750f4c9bf6b90cea27	ERR3239469	ERP114329	30X whole genome sequencing coverage of the 2504 Phase 3 1000 Genome samples.	NYGC	ERA1783081	2019-03-22 00:00	SRS000620	NA12283	CEU	ERX3266844	ILLUMINA	Illumina NovaSeq 6000	NA12283	ena-RUN-NYGC-22-03-2019-12:30:23:667-194	450	PAIRED		937274260	140591139000	high_cov
ftp://ftp.sra.ebi.ac.uk/vol1/run/ERR323/ERR3239470/NA12286.final.cram	404e5c6c0ad073966e3ee2c2015717b5	ERR3239470	ERP114329	30X whole genome sequencing coverage of the 2504 Phase 3 1000 Genome samples.	NYGC	ERA1783081	2019-03-22 00:00	SRS000621	NA12286	CEU	ERX3266845	ILLUMINA	Illumina NovaSeq 6000	NA12286	ena-RUN-NYGC-22-03-2019-12:30:23:667-195	450	PAIRED		764639096	114695864400	high_cov
ftp://ftp.sra.ebi.ac.uk/vol1/run/ERR323/ERR3239471/NA12340.final.cram	356f8a821550725fced51802af8c77de	ERR3239471	ERP114329	30X whole genome sequencing coverage of the 2504 Phase 3 1000 Genome samples.	NYGC	ERA1783081	2019-03-22 00:00	SRS000622	NA12340	CEU	ERX3266846	ILLUMINA	Illumina NovaSeq 6000	NA12340	ena-RUN-NYGC-22-03-2019-12:30:23:667-196	450	PAIRED		765221944	114783291600	high_cov
ftp://ftp.sra.ebi.ac.uk/vol1/run/ERR323/ERR3239472/NA12341.final.cram	788771fd3a66cc9a1e77f46fc7df5e6a	ERR3239472	ERP114329	30X whole genome sequencing coverage of the 2504 Phase 3 1000 Genome samples.	NYGC	ERA1783081	2019-03-22 00:00	SRS000623	NA12341	CEU	ERX3266847	ILLUMINA	Illumina NovaSeq 6000	NA12341	ena-RUN-NYGC-22-03-2019-12:30:23:667-197	450	PAIRED		830292822	124543923300	high_cov
ftp://ftp.sra.ebi.ac.uk/vol1/run/ERR323/ERR3239473/NA12342.final.cram	73954b9be0cd76031b776a2c5cefebc0	ERR3239473	ERP114329	30X whole genome sequencing coverage of the 2504 Phase 3 1000 Genome samples.	NYGC	ERA1783081	2019-03-22 00:00	SRS000624	NA12342	CEU	ERX3266848	ILLUMINA	Illumina NovaSeq 6000	NA12342	ena-RUN-NYGC-22-03-2019-12:30:23:667-198	450	PAIRED		866837084	130025562600	high_cov
ftp://ftp.sra.ebi.ac.uk/vol1/run/ERR323/ERR3239474/NA12347.final.cram	90860cca491e40a5cbb62c833ec4b2c0	ERR3239474	ERP114329	30X whole genome sequencing coverage of the 2504 Phase 3 1000 Genome samples.	NYGC	ERA1783081	2019-03-22 00:00	SRS000625	NA12347	CEU	ERX3266849	ILLUMINA	Illumina NovaSeq 6000	NA12347	ena-RUN-NYGC-22-03-2019-12:30:23:667-199	450	PAIRED		788831592	118324738800	high_cov
ftp://ftp.sra.ebi.ac.uk/vol1/run/ERR323/ERR3239475/NA12348.final.cram	96cbd9d482f14ff0a5e9d70c795482e8	ERR3239475	ERP114329	30X whole genome sequencing coverage of the 2504 Phase 3 1000 Genome samples.	NYGC	ERA1783081	2019-03-22 00:00	SRS000626	NA12348	CEU	ERX3266850	ILLUMINA	Illumina NovaSeq 6000	NA12348	ena-RUN-NYGC-22-03-2019-12:30:23:667-200	450	PAIRED		732294300	109844145000	high_cov
ftp://ftp.sra.ebi.ac.uk/vol1/run/ERR323/ERR3239476/NA12383.final.cram	b01dcd61fbaf6a7affaaeb466a406dcb	ERR3239476	ERP114329	30X whole genome sequencing coverage of the 2504 Phase 3 1000 Genome samples.	NYGC	ERA1783081	2019-03-22 00:00	SRS000627	NA12383	CEU	ERX3266851	ILLUMINA	Illumina NovaSeq 6000	NA12383	ena-RUN-NYGC-22-03-2019-12:30:23:667-201	450	PAIRED		742631732	111394759800	high_cov
ftp://ftp.sra.ebi.ac.uk/vol1/run/ERR323/ERR3239477/NA12399.final.cram	81f1bac204c5d5af2f2a3b1a3777002c	ERR3239477	ERP114329	30X whole genome sequencing coverage of the 2504 Phase 3 1000 Genome samples.	NYGC	ERA1783081	2019-03-22 00:00	SRS000628	NA12399	CEU	ERX3266852	ILLUMINA	Illumina NovaSeq 6000	NA12399	ena-RUN-NYGC-22-03-2019-12:30:23:667-202	450	PAIRED		911036282	136655442300	high_cov
ftp://ftp.sra.ebi.ac.uk/vol1/run/ERR323/ERR3239478/NA12400.final.cram	c09b439ab04568b8bf67656f055d1b86	ERR3239478	ERP114329	30X whole genome sequencing coverage of the 2504 Phase 3 1000 Genome samples.	NYGC	ERA1783081	2019-03-22 00:00	SRS000629	NA12400	CEU	ERX3266853	ILLUMINA	Illumina NovaSeq 6000	NA12400	ena-RUN-NYGC-22-03-2019-12:30:23:667-203	450	PAIRED		898974846	134846226900	high_cov
ftp://ftp.sra.ebi.ac.uk/vol1/run/ERR323/ERR3239479/NA12413.final.cram	4c1df952456928524644ddff5570a549	ERR3239479	ERP114329	30X whole genome sequencing coverage of the 2504 Phase 3 1000 Genome samples.	NYGC	ERA1783081	2019-03-22 00:00	SRS000630	NA12413	CEU	ERX3266854	ILLUMINA	Illumina NovaSeq 6000	NA12413	ena-RUN-NYGC-22-03-2019-12:30:23:667-204	450	PAIRED		640400768	96060115200	high_cov
ftp://ftp.sra.ebi.ac.uk/vol1/run/ERR323/ERR3239810/NA20529.final.cram	d472f264bb159c43d2f52b2ae034c06f	ERR3239810	ERP114329	30X whole genome sequencing coverage of the 2504 Phase 3 1000 Genome samples.	NYGC	ERA1783410	2019-03-22 00:00	SRS001696	NA20529	TSI	ERX3267185	ILLUMINA	Illumina NovaSeq 6000	NA20529	ena-RUN-NYGC-22-03-2019-12:33:38:345-36	450	PAIRED		694093562	104114034300	high_cov
ftp://ftp.sra.ebi.ac.uk/vol1/run/ERR323/ERR3239811/NA20530.final.cram	f60d78f06d04b0cd4e4f5afc7980fb37	ERR3239811	ERP114329	30X whole genome sequencing coverage of the 2504 Phase 3 1000 Genome samples.	NYGC	ERA1783410	2019-03-22 00:00	SRS001697	NA20530	TSI	ERX3267186	ILLUMINA	Illumina NovaSeq 6000	NA20530	ena-RUN-NYGC-22-03-2019-12:33:38:345-37	450	PAIRED		768315792	115247368800	high_cov
ftp://ftp.sra.ebi.ac.uk/vol1/run/ERR323/ERR3239812/NA20531.final.cram	295f9af0e93ada20ff7294200f04dc00	ERR3239812	ERP114329	30X whole genome sequencing coverage of the 2504 Phase 3 1000 Genome samples.	NYGC	ERA1783410	2019-03-22 00:00	SRS001698	NA20531	TSI	ERX3267187	ILLUMINA	Illumina NovaSeq 6000	NA20531	ena-RUN-NYGC-22-03-2019-12:33:38:345-38	450	PAIRED		705169390	105775408500	high_cov
ftp://ftp.sra.ebi.ac.uk/vol1/run/ERR323/ERR3239813/NA20532.final.cram	b3b94ed066893da6cf789e5890038756	ERR3239813	ERP114329	30X whole genome sequencing coverage of the 2504 Phase 3 1000 Genome samples.	NYGC	ERA1783410	2019-03-22 00:00	SRS001699	NA20532	TSI	ERX3267188	ILLUMINA	Illumina NovaSeq 6000	NA20532	ena-RUN-NYGC-22-03-2019-12:33:38:345-39	450	PAIRED		694006284	104100942600	high_cov
ftp://ftp.sra.ebi.ac.uk/vol1/run/ERR323/ERR3239814/NA20533.final.cram	bcaed51a774cea2a99db679c970f85d0	ERR3239814	ERP114329	30X whole genome sequencing coverage of the 2504 Phase 3 1000 Genome samples.	NYGC	ERA1783410	2019-03-22 00:00	SRS001700	NA20533	TSI	ERX3267189	ILLUMINA	Illumina NovaSeq 6000	NA20533	ena-RUN-NYGC-22-03-2019-12:33:38:345-40	450	PAIRED		742094790	111314218500	high_cov
ftp://ftp.sra.ebi.ac.uk/vol1/run/ERR323/ERR3239815/NA20534.final.cram	c84b6685e6a4c6fdf3ffd7f629c4b4ac	ERR3239815	ERP114329	30X whole genome sequencing coverage of the 2504 Phase 3 1000 Genome samples.	NYGC	ERA1783410	2019-03-22 00:00	SRS001701	NA20534	TSI	ERX3267190	ILLUMINA	Illumina NovaSeq 6000	NA20534	ena-RUN-NYGC-22-03-2019-12:33:38:345-41	450	PAIRED		714517248	107177587200	high_cov
ftp://ftp.sra.ebi.ac.uk/vol1/run/ERR323/ERR3239816/NA20535.final.cram	cfb4a598b2ba034712568951d8e974a9	ERR3239816	ERP114329	30X whole genome sequencing coverage of the 2504 Phase 3 1000 Genome samples.	NYGC	ERA1783410	2019-03-22 00:00	SRS001702	NA20535	TSI	ERX3267191	ILLUMINA	Illumina NovaSeq 6000	NA20535	ena-RUN-NYGC-22-03-2019-12:33:38:345-42	450	PAIRED		732985832	109947874800	high_cov
ftp://ftp.sra.ebi.ac.uk/vol1/run/ERR323/ERR3239817/NA20536.final.cram	3c971c37f9fa90d4f38d72ff6f408bb1	ERR3239817	ERP114329	30X whole genome sequencing coverage of the 2504 Phase 3 1000 Genome samples.	NYGC	ERA1783410	2019-03-22 00:00	SRS001703	NA20536	TSI	ERX3267192	ILLUMINA	Illumina NovaSeq 6000	NA20536	ena-RUN-NYGC-22-03-2019-12:33:38:345-43	450	PAIRED		688121618	103218242700	high_cov
ftp://ftp.sra.ebi.ac.uk/vol1/run/ERR323/ERR3239818/NA20538.final.cram	eea95a0d280cf1a39643d2fa816793ba	ERR3239818	ERP114329	30X whole genome sequencing coverage of the 2504 Phase 3 1000 Genome samples.	NYGC	ERA1783410	2019-03-22 00:00	SRS001705	NA20538	TSI	ERX3267193	ILLUMINA	Illumina NovaSeq 6000	NA20538	ena-RUN-NYGC-22-03-2019-12:33:38:345-44	450	PAIRED		709519094	106427864100	high_cov
ftp://ftp.sra.ebi.ac.uk/vol1/run/ERR323/ERR3239819/NA20539.final.cram	12bee5636903ee4b8c536abaf217a1b8	ERR3239819	ERP114329	30X whole genome sequencing coverage of the 2504 Phase 3 1000 Genome samples.	NYGC	ERA1783410	2019-03-22 00:00	SRS001706	NA20539	TSI	ERX3267194	ILLUMINA	Illumina NovaSeq 6000	NA20539	ena-RUN-NYGC-22-03-2019-12:33:38:345-45	450	PAIRED		688900246	103335036900	high_cov
ftp://ftp.sra.ebi.ac.uk/vol1/run/ERR323/ERR3239820/NA20540.final.cram	3c96b944edff43bceb60bd037f62de46	ERR3239820	ERP114329	30X whole genome sequencing coverage of the 2504 Phase 3 1000 Genome samples.	NYGC	ERA1783410	2019-03-22 00:00	SRS001707	NA20540	TSI	ERX3267195	ILLUMINA	Illumina NovaSeq 6000	NA20540	ena-RUN-NYGC-22-03-2019-12:33:38:345-46	450	PAIRED		701187154	105178073100	high_cov
ftp://ftp.sra.ebi.ac.uk/vol1/run/ERR323/ERR3239821/NA20541.final.cram	920ec9268daad21fef09172612b1d082	ERR3239821	ERP114329	30X whole genome sequencing coverage of the 2504 Phase 3 1000 Genome samples.	NYGC	ERA1783410	2019-03-22 00:00	SRS001708	NA20541	TSI	ERX3267196	ILLUMINA	Illumina NovaSeq 6000	NA20541	ena-RUN-NYGC-22-03-2019-12:33:38:345-47	450	PAIRED		745696876	111854531400	high_cov
ftp://ftp.sra.ebi.ac.uk/vol1/run/ERR323/ERR3239822/NA20542.final.cram	bee32a756429045727a4f254cde43713	ERR3239822	ERP114329	30X whole genome sequencing coverage of the 2504 Phase 3 1000 Genome samples.	NYGC	ERA1783410	2019-03-22 00:00	SRS001709	NA20542	TSI	ERX3267197	ILLUMINA	Illumina NovaSeq 6000	NA20542	ena-RUN-NYGC-22-03-2019-12:33:38:345-48	450	PAIRED		724501942	108675291300	high_cov
ftp://ftp.sra.ebi.ac.uk/vol1/run/ERR323/ERR3239823/NA20543.final.cram	eeef9e100d5f73fb3af4888bbab82fc5	ERR3239823	ERP114329	30X whole genome sequencing coverage of the 2504 Phase 3 1000 Genome samples.	NYGC	ERA1783410	2019-03-22 00:00	SRS001710	NA20543	TSI	ERX3267198	ILLUMINA	Illumina NovaSeq 6000	NA20543	ena-RUN-NYGC-22-03-2019-12:33:38:345-49	450	PAIRED		752039618	112805942700	high_cov
ftp://ftp.sra.ebi.ac.uk/vol1/run/ERR323/ERR3239824/NA20544.final.cram	1b277edfcf67f30f8d275385797b7ce0	ERR3239824	ERP114329	30X whole genome sequencing coverage of the 2504 Phase 3 1000 Genome samples.	NYGC	ERA1783410	2019-03-22 00:00	SRS001711	NA20544	TSI	ERX3267199	ILLUMINA	Illumina NovaSeq 6000	NA20544	ena-RUN-NYGC-22-03-2019-12:33:38:345-50	450	PAIRED		757553350	113633002500	high_cov
ftp://ftp.sra.ebi.ac.uk/vol1/run/ERR323/ERR3239825/NA20581.final.cram	6df4043d1bcd497d37cb24eef489f112	ERR3239825	ERP114329	30X whole genome sequencing coverage of the 2504 Phase 3 1000 Genome samples.	NYGC	ERA1783410	2019-03-22 00:00	SRS001712	NA20581	TSI	ERX3267200	ILLUMINA	Illumina NovaSeq 6000	NA20581	ena-RUN-NYGC-22-03-2019-12:33:38:346-51	450	PAIRED		759166718	113875007700	high_cov
ftp://ftp.sra.ebi.ac.uk/vol1/run/ERR323/ERR3239826/NA20582.final.cram	56a41f5e169a501f921273cfb4419df2	ERR3239826	ERP114329	30X whole genome sequencing coverage of the 2504 Phase 3 1000 Genome samples.	NYGC	ERA1783410	2019-03-22 00:00	SRS001713	NA20582	TSI	ERX3267201	ILLUMINA	Illumina NovaSeq 6000	NA20582	ena-RUN-NYGC-22-03-2019-12:33:38:346-52	450	PAIRED		732525024	109878753600	high_cov
ftp://ftp.sra.ebi.ac.uk/vol1/run/ERR323/ERR3239827/NA20585.final.cram	4cc0b6024aa5f58462a4fd392a669e45	ERR3239827	ERP114329	30X whole genome sequencing coverage of the 2504 Phase 3 1000 Genome samples.	NYGC	ERA1783410	2019-03-22 00:00	SRS001714	NA20585	TSI	ERX3267202	ILLUMINA	Illumina NovaSeq 6000	NA20585	ena-RUN-NYGC-22-03-2019-12:33:38:346-53	450	PAIRED		717059506	107558925900	high_cov
ftp://ftp.sra.ebi.ac.uk/vol1/run/ERR323/ERR3239828/NA20586.final.cram	cf6528d754d9cf646e8522690186e4cc	ERR3239828	ERP114329	30X whole genome sequencing coverage of the 2504 Phase 3 1000 Genome samples.	NYGC	ERA1783410	2019-03-22 00:00	SRS001715	NA20586	TSI	ERX3267203	ILLUMINA	Illumina NovaSeq 6000	NA20586	ena-RUN-NYGC-22-03-2019-12:33:38:346-54	450	PAIRED		735194340	110279151000	high_cov
ftp://ftp.sra.ebi.ac.uk/vol1/run/ERR323/ERR3239829/NA20587.final.cram	ad9cf00f68412e5c03ac69578139cbf9	ERR3239829	ERP114329	30X whole genome sequencing coverage of the 2504 Phase 3 1000 Genome samples.	NYGC	ERA1783410	2019-03-22 00:00	SRS001716	NA20587	TSI	ERX3267204	ILLUMINA	Illumina NovaSeq 6000	NA20587	ena-RUN-NYGC-22-03-2019-12:33:38:346-55	450	PAIRED		799340530	119901079500	high_cov
ftp://ftp.sra.ebi.ac.uk/vol1/run/ERR323/ERR3239830/NA20588.final.cram	3c9fec3a8060c0356fda802cccc5cf42	ERR3239830	ERP114329	30X whole genome sequencing coverage of the 2504 Phase 3 1000 Genome samples.	NYGC	ERA1783410	2019-03-22 00:00	SRS001717	NA20588	TSI	ERX3267205	ILLUMINA	Illumina NovaSeq 6000	NA20588	ena-RUN-NYGC-22-03-2019-12:33:38:346-56	450	PAIRED		766330060	114949509000	high_cov
ftp://ftp.sra.ebi.ac.uk/vol1/run/ERR323/ERR3239831/NA20589.final.cram	bf3d1e29ff582d20644b450ad824f5a0	ERR3239831	ERP114329	30X whole genome sequencing coverage of the 2504 Phase 3 1000 Genome samples.	NYGC	ERA1783410	2019-03-22 00:00	SRS001718	NA20589	TSI	ERX3267206	ILLUMINA	Illumina NovaSeq 6000	NA20589	ena-RUN-NYGC-22-03-2019-12:33:38:346-57	450	PAIRED		736866640	110529996000	high_cov
ftp://ftp.sra.ebi.ac.uk/vol1/run/ERR324/ERR3240162/HG00174.final.cram	6036ee947c4348cd2afa1b1ceb657bbe	ERR3240162	ERP114329	30X whole genome sequencing coverage of the 2504 Phase 3 1000 Genome samples.	NYGC	ERA1783410	2019-03-22 00:00	SRS006894	HG00174	FIN	ERX3267537	ILLUMINA	Illumina NovaSeq 6000	HG00174	ena-RUN-NYGC-22-03-2019-12:33:38:358-388	450	PAIRED		770828424	115624263600	high_cov
ftp://ftp.sra.ebi.ac.uk/vol1/run/ERR324/ERR3240163/HG00176.final.cram	8da27fcf36a04d7f25bd843be79994f7	ERR3240163	ERP114329	30X whole genome sequencing coverage of the 2504 Phase 3 1000 Genome samples.	NYGC	ERA1783410	2019-03-22 00:00	SRS006895	HG00176	FIN	ERX3267538	ILLUMINA	Illumina NovaSeq 6000	HG00176	ena-RUN-NYGC-22-03-2019-12:33:38:358-389	450	PAIRED		770811048	115621657200	high_cov
ftp://ftp.sra.ebi.ac.uk/vol1/run/ERR324/ERR3240164/HG00177.final.cram	fdc321f85cfed1a12ea23fe8b6a65321	ERR3240164	ERP114329	30X whole genome sequencing coverage of the 2504 Phase 3 1000 Genome samples.	NYGC	ERA1783410	2019-03-22 00:00	SRS006896	HG00177	FIN	ERX3267539	ILLUMINA	Illumina NovaSeq 6000	HG00177	ena-RUN-NYGC-22-03-2019-12:33:38:358-390	450	PAIRED		715624548	107343682200	high_cov
ftp://ftp.sra.ebi.ac.uk/vol1/run/ERR324/ERR3240165/HG00178.final.cram	750acd30e878e628773c40e1b8593101	ERR3240165	ERP114329	30X whole genome sequencing coverage of the 2504 Phase 3 1000 Genome samples.	NYGC	ERA1783410	2019-03-22 00:00	SRS006897	HG00178	FIN	ERX3267540	ILLUMINA	Illumina NovaSeq 6000	HG00178	ena-RUN-NYGC-22-03-2019-12:33:38:358-391	450	PAIRED		719414352	107912152800	high_cov
ftp://ftp.sra.ebi.ac.uk/vol1/run/ERR324/ERR3240166/HG00179.final.cram	6257ff3b3163a2663cc22812751232e1	ERR3240166	ERP114329	30X whole genome sequencing coverage of the 2504 Phase 3 1000 Genome samples.	NYGC	ERA1783410	2019-03-22 00:00	SRS006898	HG00179	FIN	ERX3267541	ILLUMINA	Illumina NovaSeq 6000	HG00179	ena-RUN-NYGC-22-03-2019-12:33:38:358-392	450	PAIRED		695618886	104342832900	high_cov
ftp://ftp.sra.ebi.ac.uk/vol1/run/ERR324/ERR3240167/HG00180.final.cram	0a1953e8d23ef8a0efd214c88ec6a261	ERR3240167	ERP114329	30X whole genome sequencing coverage of the 2504 Phase 3 1000 Genome samples.	NYGC	ERA1783410	2019-03-22 00:00	SRS006899	HG00180	FIN	ERX3267542	ILLUMINA	Illumina NovaSeq 6000	HG00180	ena-RUN-NYGC-22-03-2019-12:33:38:358-393	450	PAIRED		776045870	116406880500	high_cov
ftp://ftp.sra.ebi.ac.uk/vol1/run/ERR324/ERR3240168/HG00181.final.cram	078ca4bf78a5accb54c3ebf76ab6ac59	ERR3240168	ERP114329	30X whole genome sequencing coverage of the 2504 Phase 3 1000 Genome samples.	NYGC	ERA1783410	2019-03-22 00:00	SRS006900	HG00181	FIN	ERX3267543	ILLUMINA	Illumina NovaSeq 6000	HG00181	ena-RUN-NYGC-22-03-2019-12:33:38:358-394	450	PAIRED		736529722	110479458300	high_cov
ftp://ftp.sra.ebi.ac.uk/vol1/run/ERR324/ERR3240169/HG00182.final.cram	60b44fda28c5de58d732fe6a414bd0e8	ERR3240169	ERP114329	30X whole genome sequencing coverage of the 2504 Phase 3 1000 Genome samples.	NYGC	ERA1783410	2019-03-22 00:00	SRS006901	HG00182	FIN	ERX3267544	ILLUMINA	Illumina NovaSeq 6000	HG00182	ena-RUN-NYGC-22-03-2019-12:33:38:358-395	450	PAIRED		769920852	115488127800	high_cov
ftp://ftp.sra.ebi.ac.uk/vol1/run/ERR324/ERR3240170/HG00183.final.cram	f3e639be2211f52edf8591ab04cd2e24	ERR3240170	ERP114329	30X whole genome sequencing coverage of the 2504 Phase 3 1000 Genome samples.	NYGC	ERA1783410	2019-03-22 00:00	SRS006902	HG00183	FIN	ERX3267545	ILLUMINA	Illumina NovaSeq 6000	HG00183	ena-RUN-NYGC-22-03-2019-12:33:38:358-396	450	PAIRED		717519508	107627926200	high_cov
ftp://ftp.sra.ebi.ac.uk/vol1/run/ERR324/ERR3240171/HG00185.final.cram	756e03c77e55371990e5ca9c25429e1c	ERR3240171	ERP114329	30X whole genome sequencing coverage of the 2504 Phase 3 1000 Genome samples.	NYGC	ERA1783410	2019-03-22 00:00	SRS006903	HG00185	FIN	ERX3267546	ILLUMINA	Illumina NovaSeq 6000	HG00185	ena-RUN-NYGC-22-03-2019-12:33:38:358-397	450	PAIRED		765675240	114851286000	high_cov
ftp://ftp.sra.ebi.ac.uk/vol1/run/ERR324/ERR3240172/HG00186.final.cram	f8b12fc775faa2297010bcda1cd709f1	ERR3240172	ERP114329	30X whole genome sequencing coverage of the 2504 Phase 3 1000 Genome samples.	NYGC	ERA1783410	2019-03-22 00:00	SRS006904	HG00186	FIN	ERX3267547	ILLUMINA	Illumina NovaSeq 6000	HG00186	ena-RUN-NYGC-22-03-2019-12:33:38:358-398	450	PAIRED		727710462	109156569300	high_cov
ftp://ftp.sra.ebi.ac.uk/vol1/run/ERR324/ERR3240173/HG00187.final.cram	d623ecd9bf666c2fb30ff81ff4965e51	ERR3240173	ERP114329	30X whole genome sequencing coverage of the 2504 Phase 3 1000 Genome samples.	NYGC	ERA1783410	2019-03-22 00:00	SRS006905	HG00187	FIN	ERX3267548	ILLUMINA	Illumina NovaSeq 6000	HG00187	ena-RUN-NYGC-22-03-2019-12:33:38:358-399	450	PAIRED		750292836	112543925400	high_cov
ftp://ftp.sra.ebi.ac.uk/vol1/run/ERR324/ERR3240174/HG00188.final.cram	99ff21e56e8e39d1a8addccf1c90c903	ERR3240174	ERP114329	30X whole genome sequencing coverage of the 2504 Phase 3 1000 Genome samples.	NYGC	ERA1783410	2019-03-22 00:00	SRS006906	HG00188	FIN	ERX3267549	ILLUMINA	Illumina NovaSeq 6000	HG00188	ena-RUN-NYGC-22-03-2019-12:33:38:358-400	450	PAIRED		692425818	103863872700	high_cov
ftp://ftp.sra.ebi.ac.uk/vol1/run/ERR324/ERR3240175/HG00189.final.cram	931180b0b5e69989f7bc6ec16b813a6a	ERR3240175	ERP114329	30X whole genome sequencing coverage of the 2504 Phase 3 1000 Genome samples.	NYGC	ERA1783410	2019-03-22 00:00	SRS006907	HG00189	FIN	ERX3267550	ILLUMINA	Illumina NovaSeq 6000	HG00189	ena-RUN-NYGC-22-03-2019-12:33:38:358-401	450	PAIRED		656571334	98485700100	high_cov
ftp://ftp.sra.ebi.ac.uk/vol1/run/ERR324/ERR3240176/HG00190.final.cram	14066665a855459c2e988280a1577be7	ERR3240176	ERP114329	30X whole genome sequencing coverage of the 2504 Phase 3 1000 Genome samples.	NYGC	ERA1783410	2019-03-22 00:00	SRS006908	HG00190	FIN	ERX3267551	ILLUMINA	Illumina NovaSeq 6000	HG00190	ena-RUN-NYGC-22-03-2019-12:33:38:358-402	450	PAIRED		752324634	112848695100	high_cov
ftp://ftp.sra.ebi.ac.uk/vol1/run/ERR324/ERR3240177/HG00233.final.cram	69cd79b732d6f0ebc6c29a191e8371e7	ERR3240177	ERP114329	30X whole genome sequencing coverage of the 2504 Phase 3 1000 Genome samples.	NYGC	ERA1783410	2019-03-22 00:00	SRS006909	HG00233	GBR	ERX3267552	ILLUMINA	Illumina NovaSeq 6000	HG00233	ena-RUN-NYGC-22-03-2019-12:33:38:358-403	450	PAIRED		927758752	139163812800	high_cov
ftp://ftp.sra.ebi.ac.uk/vol1/run/ERR324/ERR3240178/HG00234.final.cram	21aaa80130c65bc837f09009bb04dc19	ERR3240178	ERP114329	30X whole genome sequencing coverage of the 2504 Phase 3 1000 Genome samples.	NYGC	ERA1783410	2019-03-22 00:00	SRS006910	HG00234	GBR	ERX3267553	ILLUMINA	Illumina NovaSeq 6000	HG00234	ena-RUN-NYGC-22-03-2019-12:33:38:358-404	450	PAIRED		832721924	124908288600	high_cov
ftp://ftp.sra.ebi.ac.uk/vol1/run/ERR324/ERR3240179/HG00235.final.cram	35dc60b348de8bc0b8a0e2c250c144ab	ERR3240179	ERP114329	30X whole genome sequencing coverage of the 2504 Phase 3 1000 Genome samples.	NYGC	ERA1783410	2019-03-22 00:00	SRS006911	HG00235	GBR	ERX3267554	ILLUMINA	Illumina NovaSeq 6000	HG00235	ena-RUN-NYGC-22-03-2019-12:33:38:358-405	450	PAIRED		849042060	127356309000	high_cov
ftp://ftp.sra.ebi.ac.uk/vol1/run/ERR324/ERR3240180/HG00238.final.cram	8d8c9eef67dbc8991a07418cd6150de1	ERR3240180	ERP114329	30X whole genome sequencing coverage of the 2504 Phase 3 1000 Genome samples.	NYGC	ERA1783410	2019-03-22 00:00	SRS006912	HG00238	GBR	ERX3267555	ILLUMINA	Illumina NovaSeq 6000	HG00238	ena-RUN-NYGC-22-03-2019-12:33:38:358-406	450	PAIRED		654515960	98177394000	high_cov
ftp://ftp.sra.ebi.ac.uk/vol1/run/ERR324/ERR3240181/HG00240.final.cram	928e3cb3447fc65c766492f111ff501f	ERR3240181	ERP114329	30X whole genome sequencing coverage of the 2504 Phase 3 1000 Genome samples.	NYGC	ERA1783410	2019-03-22 00:00	SRS006913	HG00240	GBR	ERX3267556	ILLUMINA	Illumina NovaSeq 6000	HG00240	ena-RUN-NYGC-22-03-2019-12:33:38:358-407	450	PAIRED		676592230	101488834500	high_cov
ftp://ftp.sra.ebi.ac.uk/vol1/run/ERR324/ERR3240182/HG00255.final.cram	3d33769b4958aba01099d0cd1a7aff69	ERR3240182	ERP114329	30X whole genome sequencing coverage of the 2504 Phase 3 1000 Genome samples.	NYGC	ERA1783410	2019-03-22 00:00	SRS006914	HG00255	GBR	ERX3267557	ILLUMINA	Illumina NovaSeq 6000	HG00255	ena-RUN-NYGC-22-03-2019-12:33:38:358-408	450	PAIRED		775622610	116343391500	high_cov
ftp://ftp.sra.ebi.ac.uk/vol1/run/ERR324/ERR3240183/HG00442.final.cram	c05d5b8d4a717022a9af840097a60a7f	ERR3240183	ERP114329	30X whole genome sequencing coverage of the 2504 Phase 3 1000 Genome samples.	NYGC	ERA1783410	2019-03-22 00:00	SRS006915	HG00442	CHS	ERX3267558	ILLUMINA	Illumina NovaSeq 6000	HG00442	ena-RUN-NYGC-22-03-2019-12:33:38:359-409	450	PAIRED		761841362	114276204300	high_cov
ftp://ftp.sra.ebi.ac.uk/vol1/run/ERR324/ERR3241843/HG01171.final.cram	7b5c27402ca06fcad7f29bb24c16afcc	ERR3241843	ERP114329	30X whole genome sequencing coverage of the 2504 Phase 3 1000 Genome samples.	NYGC	ERA1783865	2019-03-22 00:00	SRS010803	HG01171	PUR	ERX3268858	ILLUMINA	Illumina NovaSeq 6000	HG01171	ena-RUN-NYGC-22-03-2019-12:39:40:875-185	450	PAIRED		776192472	116428870800	high_cov
ftp://ftp.sra.ebi.ac.uk/vol1/run/ERR324/ERR3241844/HG01173.final.cram	4f70cdc28816821df9fa3c96125f2c71	ERR3241844	ERP114329	30X whole genome sequencing coverage of the 2504 Phase 3 1000 Genome samples.	NYGC	ERA1783865	2019-03-22 00:00	SRS010805	HG01173	PUR	ERX3268859	ILLUMINA	Illumina NovaSeq 6000	HG01173	ena-RUN-NYGC-22-03-2019-12:39:40:875-186	450	PAIRED		709750304	106462545600	high_cov
ftp://ftp.sra.ebi.ac.uk/vol1/run/ERR324/ERR3241845/HG01174.final.cram	5ddf92eb0a3bf01f75b83549c9d45006	ERR3241845	ERP114329	30X whole genome sequencing coverage of the 2504 Phase 3 1000 Genome samples.	NYGC	ERA1783865	2019-03-22 00:00	SRS010806	HG01174	PUR	ERX3268860	ILLUMINA	Illumina NovaSeq 6000	HG01174	ena-RUN-NYGC-22-03-2019-12:39:40:875-187	450	PAIRED		748957600	112343640000	high_cov
ftp://ftp.sra.ebi.ac.uk/vol1/run/ERR324/ERR3241846/HG01176.final.cram	db06b2f17c48a4b4b4f07b9bae7c36a1	ERR3241846	ERP114329	30X whole genome sequencing coverage of the 2504 Phase 3 1000 Genome samples.	NYGC	ERA1783865	2019-03-22 00:00	SRS010808	HG01176	PUR	ERX3268861	ILLUMINA	Illumina NovaSeq 6000	HG01176	ena-RUN-NYGC-22-03-2019-12:39:40:875-188	450	PAIRED		987908534	148186280100	high_cov
ftp://ftp.sra.ebi.ac.uk/vol1/run/ERR324/ERR3241847/HG01177.final.cram	ac4f14f553afe05c06efbebd08e7fda8	ERR3241847	ERP114329	30X whole genome sequencing coverage of the 2504 Phase 3 1000 Genome samples.	NYGC	ERA1783865	2019-03-22 00:00	SRS010809	HG01177	PUR	ERX3268862	ILLUMINA	Illumina NovaSeq 6000	HG01177	ena-RUN-NYGC-22-03-2019-12:39:40:875-189	450	PAIRED		818670012	122800501800	high_cov
ftp://ftp.sra.ebi.ac.uk/vol1/run/ERR324/ERR3241848/HG01182.final.cram	de09918f466fec4ec097c2f9d81d3ae2	ERR3241848	ERP114329	30X whole genome sequencing coverage of the 2504 Phase 3 1000 Genome samples.	NYGC	ERA1783865	2019-03-22 00:00	SRS010814	HG01182	PUR	ERX3268863	ILLUMINA	Illumina NovaSeq 6000	HG01182	ena-RUN-NYGC-22-03-2019-12:39:40:875-190	450	PAIRED		765018146	114752721900	high_cov
ftp://ftp.sra.ebi.ac.uk/vol1/run/ERR324/ERR3241849/HG01183.final.cram	931e5388aa85b02ff8322c9e81ca37cf	ERR3241849	ERP114329	30X whole genome sequencing coverage of the 2504 Phase 3 1000 Genome samples.	NYGC	ERA1783865	2019-03-22 00:00	SRS010815	HG01183	PUR	ERX3268864	ILLUMINA	Illumina NovaSeq 6000	HG01183	ena-RUN-NYGC-22-03-2019-12:39:40:875-191	450	PAIRED		847542830	127131424500	high_cov
ftp://ftp.sra.ebi.ac.uk/vol1/run/ERR324/ERR3241850/HG01187.final.cram	89383dfe6e538bcab62e7a0b5a2b4bab	ERR3241850	ERP114329	30X whole genome sequencing coverage of the 2504 Phase 3 1000 Genome samples.	NYGC	ERA1783865	2019-03-22 00:00	SRS010817	HG01187	PUR	ERX3268865	ILLUMINA	Illumina NovaSeq 6000	HG01187	ena-RUN-NYGC-22-03-2019-12:39:40:875-192	450	PAIRED		738611864	110791779600	high_cov
ftp://ftp.sra.ebi.ac.uk/vol1/run/ERR324/ERR3241851/HG01188.final.cram	a05bb8a31749503a4841672093ee05fd	ERR3241851	ERP114329	30X whole genome sequencing coverage of the 2504 Phase 3 1000 Genome samples.	NYGC	ERA1783865	2019-03-22 00:00	SRS010818	HG01188	PUR	ERX3268866	ILLUMINA	Illumina NovaSeq 6000	HG01188	ena-RUN-NYGC-22-03-2019-12:39:40:875-193	450	PAIRED		736557008	110483551200	high_cov
ftp://ftp.sra.ebi.ac.uk/vol1/run/ERR324/ERR3241852/HG01190.final.cram	c05866e589e0845bb3fc889dee8bab8f	ERR3241852	ERP114329	30X whole genome sequencing coverage of the 2504 Phase 3 1000 Genome samples.	NYGC	ERA1783865	2019-03-22 00:00	SRS010820	HG01190	PUR	ERX3268867	ILLUMINA	Illumina NovaSeq 6000	HG01190	ena-RUN-NYGC-22-03-2019-12:39:40:875-194	450	PAIRED		752081496	112812224400	high_cov
ftp://ftp.sra.ebi.ac.uk/vol1/run/ERR324/ERR3241853/HG01191.final.cram	339cfc420724ee72e7f61b5ab51b5aa5	ERR3241853	ERP114329	30X whole genome sequencing coverage of the 2504 Phase 3 1000 Genome samples.	NYGC	ERA1783865	2019-03-22 00:00	SRS010821	HG01191	PUR	ERX3268868	ILLUMINA	Illumina NovaSeq 6000	HG01191	ena-RUN-NYGC-22-03-2019-12:39:40:875-195	450	PAIRED		783711396	117556709400	high_cov
ftp://ftp.sra.ebi.ac.uk/vol1/run/ERR324/ERR3241854/HG01197.final.cram	d2d642f2ac12d7b638374e6c60ada6bd	ERR3241854	ERP114329	30X whole genome sequencing coverage of the 2504 Phase 3 1000 Genome samples.	NYGC	ERA1783865	2019-03-22 00:00	SRS010823	HG01197	PUR	ERX3268869	ILLUMINA	Illumina NovaSeq 6000	HG01197	ena-RUN-NYGC-22-03-2019-12:39:40:875-196	450	PAIRED		717687694	107653154100	high_cov
ftp://ftp.sra.ebi.ac.uk/vol1/run/ERR324/ERR3241855/HG01198.final.cram	1e64c5b4e29db6de5924b1a4b24cdd14	ERR3241855	ERP114329	30X whole genome sequencing coverage of the 2504 Phase 3 1000 Genome samples.	NYGC	ERA1783865	2019-03-22 00:00	SRS010824	HG01198	PUR	ERX3268870	ILLUMINA	Illumina NovaSeq 6000	HG01198	ena-RUN-NYGC-22-03-2019-12:39:40:876-197	450	PAIRED		763217158	114482573700	high_cov
ftp://ftp.sra.ebi.ac.uk/vol1/run/ERR324/ERR3241856/HG01204.final.cram	bbfa5e8064159521b4b7ccc95415f27e	ERR3241856	ERP114329	30X whole genome sequencing coverage of the 2504 Phase 3 1000 Genome samples.	NYGC	ERA1783865	2019-03-22 00:00	SRS010826	HG01204	PUR	ERX3268871	ILLUMINA	Illumina NovaSeq 6000	HG01204	ena-RUN-NYGC-22-03-2019-12:39:40:876-198	450	PAIRED		682829146	102424371900	high_cov
ftp://ftp.sra.ebi.ac.uk/vol1/run/ERR324/ERR3241857/HG01205.final.cram	9e1f4d7e424a7a71d8537f40c82a613e	ERR3241857	ERP114329	30X whole genome sequencing coverage of the 2504 Phase 3 1000 Genome samples.	NYGC	ERA1783865	2019-03-22 00:00	SRS010827	HG01205	PUR	ERX3268872	ILLUMINA	Illumina NovaSeq 6000	HG01205	ena-RUN-NYGC-22-03-2019-12:39:40:876-199	450	PAIRED		850138072	127520710800	high_cov
ftp://ftp.sra.ebi.ac.uk/vol1/run/ERR324/ERR3241858/HG01241.final.cram	f06e8787c71fc3322ca4df66685549af	ERR3241858	ERP114329	30X whole genome sequencing coverage of the 2504 Phase 3 1000 Genome samples.	NYGC	ERA1783865	2019-03-22 00:00	SRS010829	HG01241	PUR	ERX3268873	ILLUMINA	Illumina NovaSeq 6000	HG01241	ena-RUN-NYGC-22-03-2019-12:39:40:876-200	450	PAIRED		748848494	112327274100	high_cov
ftp://ftp.sra.ebi.ac.uk/vol1/run/ERR324/ERR3241859/HG01242.final.cram	3ff749bbb6b9ac3ac71391e75dc65c3e	ERR3241859	ERP114329	30X whole genome sequencing coverage of the 2504 Phase 3 1000 Genome samples.	NYGC	ERA1783865	2019-03-22 00:00	SRS010830	HG01242	PUR	ERX3268874	ILLUMINA	Illumina NovaSeq 6000	HG01242	ena-RUN-NYGC-22-03-2019-12:39:40:876-201	450	PAIRED		739693026	110953953900	high_cov
ftp://ftp.sra.ebi.ac.uk/vol1/run/ERR324/ERR3241860/HG01247.final.cram	cb3cfc2937348d44deedef445b8e6ad7	ERR3241860	ERP114329	30X whole genome sequencing coverage of the 2504 Phase 3 1000 Genome samples.	NYGC	ERA1783865	2019-03-22 00:00	SRS010832	HG01247	PUR	ERX3268875	ILLUMINA	Illumina NovaSeq 6000	HG01247	ena-RUN-NYGC-22-03-2019-12:39:40:876-202	450	PAIRED		735587902	110338185300	high_cov
[truncated: 582,588 more chars]
