# Supplementary material for: Genotyping of selected germline adaptive immune system loci using short-read sequencing data
Source: Genome Res. 2025 Sep;35(9):2076–86. doi: 10.1101/gr.280314.124 (PMC12401057; doi:10.1101/gr.280314.124)
Supplement: Supplement 1 [file Supplemental_Code.zip › ImmunoTyper2-methods/1KGP_Trios/1000G_698_related_high_coverage.sequence.index]

##FileDate=20200820
##ENA_FILE_PATH=path to ENA file on ENA ftp site
##MD5=md5sum of file
##RUN_ID=SRA/ERA run accession
##STUDY_ID=SRA/ERA study accession
##STUDY_NAME=Name of study
##CENTER_NAME=Submission centre name
##SUBMISSION_ID=SRA/ERA submission accession
##SUBMISSION_DATE=Date sequence submitted, YYYY-MM-DD
##SAMPLE_ID=SRA/ERA sample accession
##SAMPLE_NAME=Sample name
##POPULATION=Sample population. Further information may be available with the data collection.
##EXPERIMENT_ID=Experiment accession
##INSTRUMENT_PLATFORM=Type of sequencing machine
##INSTRUMENT_MODEL=Model of sequencing machine
##LIBRARY_NAME=Library name
##RUN_NAME=Name of machine run
##INSERT_SIZE=Submitter specifed insert size/paired nominal length
##LIBRARY_LAYOUT=Library layout, this can be either PAIRED or SINGLE
##PAIRED_FASTQ=Name of mate pair file if exists (Runs with failed mates will have a library layout of PAIRED but no paired fastq file)
##READ_COUNT=Read count for the file
##BASE_COUNT=Basepair count for the file
##ANALYSIS_GROUP=Analysis group is used to identify groups, or sets, of data. Further information may be available with the data collection.
#ENA_FILE_PATH	MD5SUM	RUN_ID	STUDY_ID	STUDY_NAME	CENTER_NAME	SUBMISSION_ID	SUBMISSION_DATE	SAMPLE_ID	SAMPLE_NAME	POPULATION	EXPERIMENT_ID	INSTRUMENT_PLATFORM	INSTRUMENT_MODEL	LIBRARY_NAME	RUN_NAME	INSERT_SIZE	LIBRARY_LAYOUT	PAIRED_FASTQ	READ_COUNT	BASE_COUNT	ANALYSIS_GROUP
ftp://ftp.sra.ebi.ac.uk/vol1/run/ERR398/ERR3988761/HG00405.final.cram	25c1561b4f603c5c0e763d9d7b63f0d2	ERR3988761	ERP120144	30X whole genome sequencing coverage of 698 samples to complete trios in Phase 3 1000 Genome sample set	NYGC	ERA2409803	2020-03-13 00:00	ERS4367795	HG00405	CHS		ERX3990626	ILLUMINA	Illumina NovaSeq 6000	HG00405	ena-RUN-NYGC-13-03-2020-19:45:34:171-1	450	PAIRED		730496712	109574506800	high_cov
ftp://ftp.sra.ebi.ac.uk/vol1/run/ERR398/ERR3988762/HG00408.final.cram	abb848a98ece4f07f1b4a5977e9728be	ERR3988762	ERP120144	30X whole genome sequencing coverage of 698 samples to complete trios in Phase 3 1000 Genome sample set	NYGC	ERA2409803	2020-03-13 00:00	ERS4367796	HG00408	CHS		ERX3990627	ILLUMINA	Illumina NovaSeq 6000	HG00408	ena-RUN-NYGC-13-03-2020-19:45:34:171-2	450	PAIRED		755902162	113385324300	high_cov
ftp://ftp.sra.ebi.ac.uk/vol1/run/ERR398/ERR3988763/HG00418.final.cram	59b419fa23f54cec52836979cf1dc4b2	ERR3988763	ERP120144	30X whole genome sequencing coverage of 698 samples to complete trios in Phase 3 1000 Genome sample set	NYGC	ERA2409803	2020-03-13 00:00	ERS4367797	HG00418	CHS		ERX3990628	ILLUMINA	Illumina NovaSeq 6000	HG00418	ena-RUN-NYGC-13-03-2020-19:45:34:171-3	450	PAIRED		759570554	113935583100	high_cov
ftp://ftp.sra.ebi.ac.uk/vol1/run/ERR398/ERR3988764/HG00420.final.cram	728ce8642f476a8e6ae252e74f8d6eaf	ERR3988764	ERP120144	30X whole genome sequencing coverage of 698 samples to complete trios in Phase 3 1000 Genome sample set	NYGC	ERA2409803	2020-03-13 00:00	ERS4367798	HG00420	CHS		ERX3990629	ILLUMINA	Illumina NovaSeq 6000	HG00420	ena-RUN-NYGC-13-03-2020-19:45:34:171-4	450	PAIRED		734622878	110193431700	high_cov
ftp://ftp.sra.ebi.ac.uk/vol1/run/ERR398/ERR3988765/HG00423.final.cram	33425a1187a000e593a96ecdb824c5b7	ERR3988765	ERP120144	30X whole genome sequencing coverage of 698 samples to complete trios in Phase 3 1000 Genome sample set	NYGC	ERA2409803	2020-03-13 00:00	ERS4367799	HG00423	CHS		ERX3990630	ILLUMINA	Illumina NovaSeq 6000	HG00423	ena-RUN-NYGC-13-03-2020-19:45:34:171-5	450	PAIRED		755744580	113361687000	high_cov
ftp://ftp.sra.ebi.ac.uk/vol1/run/ERR398/ERR3988766/HG00427.final.cram	9e2d44b1651d092c08fdc14e2d70333a	ERR3988766	ERP120144	30X whole genome sequencing coverage of 698 samples to complete trios in Phase 3 1000 Genome sample set	NYGC	ERA2409803	2020-03-13 00:00	ERS4367800	HG00427	CHS		ERX3990631	ILLUMINA	Illumina NovaSeq 6000	HG00427	ena-RUN-NYGC-13-03-2020-19:45:34:171-6	450	PAIRED		788648140	118297221000	high_cov
ftp://ftp.sra.ebi.ac.uk/vol1/run/ERR398/ERR3988767/HG00429.final.cram	7f5761aab78082da07db3ebc82acf2ca	ERR3988767	ERP120144	30X whole genome sequencing coverage of 698 samples to complete trios in Phase 3 1000 Genome sample set	NYGC	ERA2409803	2020-03-13 00:00	ERS4367801	HG00429	CHS		ERX3990632	ILLUMINA	Illumina NovaSeq 6000	HG00429	ena-RUN-NYGC-13-03-2020-19:45:34:171-7	450	PAIRED		754432716	113164907400	high_cov
ftp://ftp.sra.ebi.ac.uk/vol1/run/ERR398/ERR3988768/HG00438.final.cram	377ab4d14204b345e57a4a7baa36b4b7	ERR3988768	ERP120144	30X whole genome sequencing coverage of 698 samples to complete trios in Phase 3 1000 Genome sample set	NYGC	ERA2409803	2020-03-13 00:00	ERS4367802	HG00438	CHS		ERX3990633	ILLUMINA	Illumina NovaSeq 6000	HG00438	ena-RUN-NYGC-13-03-2020-19:45:34:171-8	450	PAIRED		749964702	112494705300	high_cov
ftp://ftp.sra.ebi.ac.uk/vol1/run/ERR398/ERR3988769/HG00444.final.cram	e0cbd6ddc4e3f8116206739ab5cdb2f6	ERR3988769	ERP120144	30X whole genome sequencing coverage of 698 samples to complete trios in Phase 3 1000 Genome sample set	NYGC	ERA2409803	2020-03-13 00:00	ERS4367803	HG00444	CHS		ERX3990634	ILLUMINA	Illumina NovaSeq 6000	HG00444	ena-RUN-NYGC-13-03-2020-19:45:34:171-9	450	PAIRED		746506136	111975920400	high_cov
ftp://ftp.sra.ebi.ac.uk/vol1/run/ERR398/ERR3988770/HG00447.final.cram	7c15519b60fa740a24f07fcfdd429a58	ERR3988770	ERP120144	30X whole genome sequencing coverage of 698 samples to complete trios in Phase 3 1000 Genome sample set	NYGC	ERA2409803	2020-03-13 00:00	ERS4367804	HG00447	CHS		ERX3990635	ILLUMINA	Illumina NovaSeq 6000	HG00447	ena-RUN-NYGC-13-03-2020-19:45:34:171-10	450	PAIRED				high_cov
ftp://ftp.sra.ebi.ac.uk/vol1/run/ERR398/ERR3988771/HG00450.final.cram	3f6faab9d31b045cbec7e05588060aa8	ERR3988771	ERP120144	30X whole genome sequencing coverage of 698 samples to complete trios in Phase 3 1000 Genome sample set	NYGC	ERA2409803	2020-03-13 00:00	ERS4367805	HG00450	CHS		ERX3990636	ILLUMINA	Illumina NovaSeq 6000	HG00450	ena-RUN-NYGC-13-03-2020-19:45:34:171-11	450	PAIRED		779517646	116927646900	high_cov
ftp://ftp.sra.ebi.ac.uk/vol1/run/ERR398/ERR3988772/HG00453.final.cram	445c0bf1f5393112a4b6ae1300642f03	ERR3988772	ERP120144	30X whole genome sequencing coverage of 698 samples to complete trios in Phase 3 1000 Genome sample set	NYGC	ERA2409803	2020-03-13 00:00	ERS4367806	HG00453	CHS		ERX3990637	ILLUMINA	Illumina NovaSeq 6000	HG00453	ena-RUN-NYGC-13-03-2020-19:45:34:171-12	450	PAIRED		801189668	120178450200	high_cov
ftp://ftp.sra.ebi.ac.uk/vol1/run/ERR398/ERR3988773/HG00459.final.cram	3ed224a315662d0f38f3394c4224c36a	ERR3988773	ERP120144	30X whole genome sequencing coverage of 698 samples to complete trios in Phase 3 1000 Genome sample set	NYGC	ERA2409803	2020-03-13 00:00	ERS4367807	HG00459	CHS		ERX3990638	ILLUMINA	Illumina NovaSeq 6000	HG00459	ena-RUN-NYGC-13-03-2020-19:45:34:171-13	450	PAIRED		735730036	110359505400	high_cov
ftp://ftp.sra.ebi.ac.uk/vol1/run/ERR398/ERR3988774/HG00465.final.cram	a49bd3a4f92e81fd5af66aeb52ce3cba	ERR3988774	ERP120144	30X whole genome sequencing coverage of 698 samples to complete trios in Phase 3 1000 Genome sample set	NYGC	ERA2409803	2020-03-13 00:00	ERS4367808	HG00465	CHS		ERX3990639	ILLUMINA	Illumina NovaSeq 6000	HG00465	ena-RUN-NYGC-13-03-2020-19:45:34:171-14	450	PAIRED		739387054	110908058100	high_cov
ftp://ftp.sra.ebi.ac.uk/vol1/run/ERR398/ERR3988775/HG00474.final.cram	8bef3681dbc452da862ac7e1719b58b3	ERR3988775	ERP120144	30X whole genome sequencing coverage of 698 samples to complete trios in Phase 3 1000 Genome sample set	NYGC	ERA2409803	2020-03-13 00:00	ERS4367809	HG00474	CHS		ERX3990640	ILLUMINA	Illumina NovaSeq 6000	HG00474	ena-RUN-NYGC-13-03-2020-19:45:34:171-15	450	PAIRED		772767952	115915192800	high_cov
ftp://ftp.sra.ebi.ac.uk/vol1/run/ERR398/ERR3988776/HG00477.final.cram	1a0714d2c9f026458e881f89aa8cf818	ERR3988776	ERP120144	30X whole genome sequencing coverage of 698 samples to complete trios in Phase 3 1000 Genome sample set	NYGC	ERA2409803	2020-03-13 00:00	ERS4367810	HG00477	CHS		ERX3990641	ILLUMINA	Illumina NovaSeq 6000	HG00477	ena-RUN-NYGC-13-03-2020-19:45:34:171-16	450	PAIRED		789624978	118443746700	high_cov
ftp://ftp.sra.ebi.ac.uk/vol1/run/ERR398/ERR3988777/HG00480.final.cram	05d2ea1c8f206f54e5ae0e03349be63d	ERR3988777	ERP120144	30X whole genome sequencing coverage of 698 samples to complete trios in Phase 3 1000 Genome sample set	NYGC	ERA2409803	2020-03-13 00:00	ERS4367811	HG00480	CHS		ERX3990642	ILLUMINA	Illumina NovaSeq 6000	HG00480	ena-RUN-NYGC-13-03-2020-19:45:34:171-17	450	PAIRED		737674752	110651212800	high_cov
ftp://ftp.sra.ebi.ac.uk/vol1/run/ERR398/ERR3988778/HG00501.final.cram	4b89b39037504802a5f7fc260b9e6105	ERR3988778	ERP120144	30X whole genome sequencing coverage of 698 samples to complete trios in Phase 3 1000 Genome sample set	NYGC	ERA2409803	2020-03-13 00:00	ERS4367812	HG00501	CHS		ERX3990643	ILLUMINA	Illumina NovaSeq 6000	HG00501	ena-RUN-NYGC-13-03-2020-19:45:34:171-18	450	PAIRED		691020220	103653033000	high_cov
ftp://ftp.sra.ebi.ac.uk/vol1/run/ERR398/ERR3988779/HG00502.final.cram	adf1c186d5dd2e58e97623f24d63ece1	ERR3988779	ERP120144	30X whole genome sequencing coverage of 698 samples to complete trios in Phase 3 1000 Genome sample set	NYGC	ERA2409803	2020-03-13 00:00	ERS4367813	HG00502	CHS		ERX3990644	ILLUMINA	Illumina NovaSeq 6000	HG00502	ena-RUN-NYGC-13-03-2020-19:45:34:172-19	450	PAIRED		724698624	108704793600	high_cov
ftp://ftp.sra.ebi.ac.uk/vol1/run/ERR398/ERR3988780/HG00512.final.cram	2d2d368c0524c49063e5720e593272c4	ERR3988780	ERP120144	30X whole genome sequencing coverage of 698 samples to complete trios in Phase 3 1000 Genome sample set	NYGC	ERA2409803	2020-03-13 00:00	ERS4367814	HG00512	CHS		ERX3990645	ILLUMINA	Illumina NovaSeq 6000	HG00512	ena-RUN-NYGC-13-03-2020-19:45:34:172-20	450	PAIRED		768791058	115318658700	high_cov
ftp://ftp.sra.ebi.ac.uk/vol1/run/ERR398/ERR3988781/HG00514.final.cram	6d2486c4c40e485aee318d005c396fbb	ERR3988781	ERP120144	30X whole genome sequencing coverage of 698 samples to complete trios in Phase 3 1000 Genome sample set	NYGC	ERA2409803	2020-03-13 00:00	ERS4367815	HG00514	CHS		ERX3990646	ILLUMINA	Illumina NovaSeq 6000	HG00514	ena-RUN-NYGC-13-03-2020-19:45:34:172-21	450	PAIRED		765016624	114752493600	high_cov
ftp://ftp.sra.ebi.ac.uk/vol1/run/ERR398/ERR3988782/HG00526.final.cram	76ad55988a1ae91c4ef0e7be3a74298d	ERR3988782	ERP120144	30X whole genome sequencing coverage of 698 samples to complete trios in Phase 3 1000 Genome sample set	NYGC	ERA2409803	2020-03-13 00:00	ERS4367816	HG00526	CHS		ERX3990647	ILLUMINA	Illumina NovaSeq 6000	HG00526	ena-RUN-NYGC-13-03-2020-19:45:34:172-22	450	PAIRED		748328542	112249281300	high_cov
ftp://ftp.sra.ebi.ac.uk/vol1/run/ERR398/ERR3988783/HG00532.final.cram	d39830b2b30fa3f0be44a0ee691c6215	ERR3988783	ERP120144	30X whole genome sequencing coverage of 698 samples to complete trios in Phase 3 1000 Genome sample set	NYGC	ERA2409803	2020-03-13 00:00	ERS4367817	HG00532	CHS		ERX3990648	ILLUMINA	Illumina NovaSeq 6000	HG00532	ena-RUN-NYGC-13-03-2020-19:45:34:172-23	450	PAIRED		767245442	115086816300	high_cov
ftp://ftp.sra.ebi.ac.uk/vol1/run/ERR398/ERR3988784/HG00535.final.cram	ab21effba32736097945823d493f7f91	ERR3988784	ERP120144	30X whole genome sequencing coverage of 698 samples to complete trios in Phase 3 1000 Genome sample set	NYGC	ERA2409803	2020-03-13 00:00	ERS4367818	HG00535	CHS		ERX3990649	ILLUMINA	Illumina NovaSeq 6000	HG00535	ena-RUN-NYGC-13-03-2020-19:45:34:172-24	450	PAIRED		729964312	109494646800	high_cov
ftp://ftp.sra.ebi.ac.uk/vol1/run/ERR398/ERR3988785/HG00538.final.cram	95885a9cda5ab243071dabbd27cb16d3	ERR3988785	ERP120144	30X whole genome sequencing coverage of 698 samples to complete trios in Phase 3 1000 Genome sample set	NYGC	ERA2409803	2020-03-13 00:00	ERS4367819	HG00538	CHS		ERX3990650	ILLUMINA	Illumina NovaSeq 6000	HG00538	ena-RUN-NYGC-13-03-2020-19:45:34:172-25	450	PAIRED		757298004	113594700600	high_cov
ftp://ftp.sra.ebi.ac.uk/vol1/run/ERR398/ERR3988786/HG00544.final.cram	ca48642251cb317d751c229761fa6b94	ERR3988786	ERP120144	30X whole genome sequencing coverage of 698 samples to complete trios in Phase 3 1000 Genome sample set	NYGC	ERA2409803	2020-03-13 00:00	ERS4367820	HG00544	CHS		ERX3990651	ILLUMINA	Illumina NovaSeq 6000	HG00544	ena-RUN-NYGC-13-03-2020-19:45:34:172-26	450	PAIRED		735242344	110286351600	high_cov
ftp://ftp.sra.ebi.ac.uk/vol1/run/ERR398/ERR3988787/HG00552.final.cram	c32bb84bcbf6242e14b014f19beddaa1	ERR3988787	ERP120144	30X whole genome sequencing coverage of 698 samples to complete trios in Phase 3 1000 Genome sample set	NYGC	ERA2409803	2020-03-13 00:00	ERS4367821	HG00552	PUR		ERX3990652	ILLUMINA	Illumina NovaSeq 6000	HG00552	ena-RUN-NYGC-13-03-2020-19:45:34:172-27	450	PAIRED		768797050	115319557500	high_cov
ftp://ftp.sra.ebi.ac.uk/vol1/run/ERR398/ERR3988788/HG00555.final.cram	9938c0bab2adc6a77e52a968885d4e55	ERR3988788	ERP120144	30X whole genome sequencing coverage of 698 samples to complete trios in Phase 3 1000 Genome sample set	NYGC	ERA2409803	2020-03-13 00:00	ERS4367822	HG00555	PUR		ERX3990653	ILLUMINA	Illumina NovaSeq 6000	HG00555	ena-RUN-NYGC-13-03-2020-19:45:34:172-28	450	PAIRED		714014864	107102229600	high_cov
ftp://ftp.sra.ebi.ac.uk/vol1/run/ERR398/ERR3988789/HG00558.final.cram	2183806a2999b0541932f5e126674c4d	ERR3988789	ERP120144	30X whole genome sequencing coverage of 698 samples to complete trios in Phase 3 1000 Genome sample set	NYGC	ERA2409803	2020-03-13 00:00	ERS4367823	HG00558	CHS		ERX3990654	ILLUMINA	Illumina NovaSeq 6000	HG00558	ena-RUN-NYGC-13-03-2020-19:45:34:172-29	450	PAIRED		728594540	109289181000	high_cov
ftp://ftp.sra.ebi.ac.uk/vol1/run/ERR398/ERR3988790/HG00561.final.cram	0be5b5759935b143002a178c60b1d76c	ERR3988790	ERP120144	30X whole genome sequencing coverage of 698 samples to complete trios in Phase 3 1000 Genome sample set	NYGC	ERA2409803	2020-03-13 00:00	ERS4367824	HG00561	CHS		ERX3990655	ILLUMINA	Illumina NovaSeq 6000	HG00561	ena-RUN-NYGC-13-03-2020-19:45:34:172-30	450	PAIRED		776652422	116497863300	high_cov
ftp://ftp.sra.ebi.ac.uk/vol1/run/ERR398/ERR3988791/HG00567.final.cram	ea5c98c37dfbdae61d50626456b7c2bc	ERR3988791	ERP120144	30X whole genome sequencing coverage of 698 samples to complete trios in Phase 3 1000 Genome sample set	NYGC	ERA2409803	2020-03-13 00:00	ERS4367825	HG00567	CHS		ERX3990656	ILLUMINA	Illumina NovaSeq 6000	HG00567	ena-RUN-NYGC-13-03-2020-19:45:34:172-31	450	PAIRED		693231606	103984740900	high_cov
ftp://ftp.sra.ebi.ac.uk/vol1/run/ERR398/ERR3988792/HG00577.final.cram	ee2d89ee6169a22f5850bfca2348ada6	ERR3988792	ERP120144	30X whole genome sequencing coverage of 698 samples to complete trios in Phase 3 1000 Genome sample set	NYGC	ERA2409803	2020-03-13 00:00	ERS4367826	HG00577	CHS		ERX3990657	ILLUMINA	Illumina NovaSeq 6000	HG00577	ena-RUN-NYGC-13-03-2020-19:45:34:172-32	450	PAIRED		712774842	106916226300	high_cov
ftp://ftp.sra.ebi.ac.uk/vol1/run/ERR398/ERR3988793/HG00578.final.cram	c22fb88f266b28abe6ba38d5082262de	ERR3988793	ERP120144	30X whole genome sequencing coverage of 698 samples to complete trios in Phase 3 1000 Genome sample set	NYGC	ERA2409803	2020-03-13 00:00	ERS4367827	HG00578	CHS		ERX3990658	ILLUMINA	Illumina NovaSeq 6000	HG00578	ena-RUN-NYGC-13-03-2020-19:45:34:172-33	450	PAIRED		741223554	111183533100	high_cov
ftp://ftp.sra.ebi.ac.uk/vol1/run/ERR398/ERR3988794/HG00579.final.cram	ccde23f31b20922d361dab8c3c69a1b1	ERR3988794	ERP120144	30X whole genome sequencing coverage of 698 samples to complete trios in Phase 3 1000 Genome sample set	NYGC	ERA2409803	2020-03-13 00:00	ERS4367828	HG00579	CHS		ERX3990659	ILLUMINA	Illumina NovaSeq 6000	HG00579	ena-RUN-NYGC-13-03-2020-19:45:34:172-34	450	PAIRED		742470590	111370588500	high_cov
ftp://ftp.sra.ebi.ac.uk/vol1/run/ERR398/ERR3988795/HG00582.final.cram	8bcc90fc1096a3eae1831a5105e580a6	ERR3988795	ERP120144	30X whole genome sequencing coverage of 698 samples to complete trios in Phase 3 1000 Genome sample set	NYGC	ERA2409803	2020-03-13 00:00	ERS4367829	HG00582	CHS		ERX3990660	ILLUMINA	Illumina NovaSeq 6000	HG00582	ena-RUN-NYGC-13-03-2020-19:45:34:172-35	450	PAIRED		717529438	107629415700	high_cov
ftp://ftp.sra.ebi.ac.uk/vol1/run/ERR398/ERR3988796/HG00585.final.cram	8bb418fde01cff12d3bdb5ed8b173ef4	ERR3988796	ERP120144	30X whole genome sequencing coverage of 698 samples to complete trios in Phase 3 1000 Genome sample set	NYGC	ERA2409803	2020-03-13 00:00	ERS4367830	HG00585	CHS		ERX3990661	ILLUMINA	Illumina NovaSeq 6000	HG00585	ena-RUN-NYGC-13-03-2020-19:45:34:172-36	450	PAIRED		716015386	107402307900	high_cov
ftp://ftp.sra.ebi.ac.uk/vol1/run/ERR398/ERR3988797/HG00591.final.cram	3f2802abe161ad66a508a991e085e8fa	ERR3988797	ERP120144	30X whole genome sequencing coverage of 698 samples to complete trios in Phase 3 1000 Genome sample set	NYGC	ERA2409803	2020-03-13 00:00	ERS4367831	HG00591	CHS		ERX3990662	ILLUMINA	Illumina NovaSeq 6000	HG00591	ena-RUN-NYGC-13-03-2020-19:45:34:172-37	450	PAIRED		770544072	115581610800	high_cov
ftp://ftp.sra.ebi.ac.uk/vol1/run/ERR398/ERR3988798/HG00594.final.cram	bc99c1127aa439b313259e4e87b987e2	ERR3988798	ERP120144	30X whole genome sequencing coverage of 698 samples to complete trios in Phase 3 1000 Genome sample set	NYGC	ERA2409803	2020-03-13 00:00	ERS4367832	HG00594	CHS		ERX3990663	ILLUMINA	Illumina NovaSeq 6000	HG00594	ena-RUN-NYGC-13-03-2020-19:45:34:172-38	450	PAIRED		793011802	118951770300	high_cov
ftp://ftp.sra.ebi.ac.uk/vol1/run/ERR398/ERR3988799/HG00597.final.cram	bafd3f2d1974a537e2f257ebe30828b4	ERR3988799	ERP120144	30X whole genome sequencing coverage of 698 samples to complete trios in Phase 3 1000 Genome sample set	NYGC	ERA2409803	2020-03-13 00:00	ERS4367833	HG00597	CHS		ERX3990664	ILLUMINA	Illumina NovaSeq 6000	HG00597	ena-RUN-NYGC-13-03-2020-19:45:34:172-39	450	PAIRED		743173258	111475988700	high_cov
ftp://ftp.sra.ebi.ac.uk/vol1/run/ERR398/ERR3988800/HG00609.final.cram	f608d1f78fc1989e56d25670c5f1da85	ERR3988800	ERP120144	30X whole genome sequencing coverage of 698 samples to complete trios in Phase 3 1000 Genome sample set	NYGC	ERA2409803	2020-03-13 00:00	ERS4367834	HG00609	CHS		ERX3990665	ILLUMINA	Illumina NovaSeq 6000	HG00609	ena-RUN-NYGC-13-03-2020-19:45:34:172-40	450	PAIRED		773378488	116006773200	high_cov
ftp://ftp.sra.ebi.ac.uk/vol1/run/ERR398/ERR3988801/HG00612.final.cram	2fbae47eae5e8ae2652b7f59d6ba7b10	ERR3988801	ERP120144	30X whole genome sequencing coverage of 698 samples to complete trios in Phase 3 1000 Genome sample set	NYGC	ERA2409803	2020-03-13 00:00	ERS4367835	HG00612	CHS		ERX3990666	ILLUMINA	Illumina NovaSeq 6000	HG00612	ena-RUN-NYGC-13-03-2020-19:45:34:172-41	450	PAIRED		750016898	112502534700	high_cov
ftp://ftp.sra.ebi.ac.uk/vol1/run/ERR398/ERR3988802/HG00615.final.cram	d9ebe3f4d45b9efce73ce382cf3af4fd	ERR3988802	ERP120144	30X whole genome sequencing coverage of 698 samples to complete trios in Phase 3 1000 Genome sample set	NYGC	ERA2409803	2020-03-13 00:00	ERS4367836	HG00615	CHS		ERX3990667	ILLUMINA	Illumina NovaSeq 6000	HG00615	ena-RUN-NYGC-13-03-2020-19:45:34:172-42	450	PAIRED		749478392	112421758800	high_cov
ftp://ftp.sra.ebi.ac.uk/vol1/run/ERR398/ERR3988803/HG00621.final.cram	461264e4c0d74c13e2562d145976aa39	ERR3988803	ERP120144	30X whole genome sequencing coverage of 698 samples to complete trios in Phase 3 1000 Genome sample set	NYGC	ERA2409803	2020-03-13 00:00	ERS4367837	HG00621	CHS		ERX3990668	ILLUMINA	Illumina NovaSeq 6000	HG00621	ena-RUN-NYGC-13-03-2020-19:45:34:172-43	450	PAIRED		725556484	108833472600	high_cov
ftp://ftp.sra.ebi.ac.uk/vol1/run/ERR398/ERR3988804/HG00627.final.cram	9471d52ed9f115b91a114873f5ea029a	ERR3988804	ERP120144	30X whole genome sequencing coverage of 698 samples to complete trios in Phase 3 1000 Genome sample set	NYGC	ERA2409803	2020-03-13 00:00	ERS4367838	HG00627	CHS		ERX3990669	ILLUMINA	Illumina NovaSeq 6000	HG00627	ena-RUN-NYGC-13-03-2020-19:45:34:172-44	450	PAIRED		730023968	109503595200	high_cov
ftp://ftp.sra.ebi.ac.uk/vol1/run/ERR398/ERR3988805/HG00630.final.cram	99856462ed375676488c97ecea0f398c	ERR3988805	ERP120144	30X whole genome sequencing coverage of 698 samples to complete trios in Phase 3 1000 Genome sample set	NYGC	ERA2409803	2020-03-13 00:00	ERS4367839	HG00630	CHS		ERX3990670	ILLUMINA	Illumina NovaSeq 6000	HG00630	ena-RUN-NYGC-13-03-2020-19:45:34:172-45	450	PAIRED		778297276	116744591400	high_cov
ftp://ftp.sra.ebi.ac.uk/vol1/run/ERR398/ERR3988806/HG00635.final.cram	85c7e257e9201714cde788056e89c009	ERR3988806	ERP120144	30X whole genome sequencing coverage of 698 samples to complete trios in Phase 3 1000 Genome sample set	NYGC	ERA2409803	2020-03-13 00:00	ERS4367840	HG00635	CHS		ERX3990671	ILLUMINA	Illumina NovaSeq 6000	HG00635	ena-RUN-NYGC-13-03-2020-19:45:34:173-46	450	PAIRED		750660604	112599090600	high_cov
ftp://ftp.sra.ebi.ac.uk/vol1/run/ERR398/ERR3988807/HG00636.final.cram	69151bef159d94a43da0add74363547e	ERR3988807	ERP120144	30X whole genome sequencing coverage of 698 samples to complete trios in Phase 3 1000 Genome sample set	NYGC	ERA2409803	2020-03-13 00:00	ERS4367841	HG00636	CHS		ERX3990672	ILLUMINA	Illumina NovaSeq 6000	HG00636	ena-RUN-NYGC-13-03-2020-19:45:34:173-47	450	PAIRED		794697022	119204553300	high_cov
ftp://ftp.sra.ebi.ac.uk/vol1/run/ERR398/ERR3988808/HG00639.final.cram	638da92c9147e447b74f8cd1f2a3e61e	ERR3988808	ERP120144	30X whole genome sequencing coverage of 698 samples to complete trios in Phase 3 1000 Genome sample set	NYGC	ERA2409803	2020-03-13 00:00	ERS4367842	HG00639	PUR		ERX3990673	ILLUMINA	Illumina NovaSeq 6000	HG00639	ena-RUN-NYGC-13-03-2020-19:45:34:173-48	450	PAIRED		688649960	103297494000	high_cov
ftp://ftp.sra.ebi.ac.uk/vol1/run/ERR398/ERR3988809/HG00642.final.cram	3a8834d6876876e53d4d96cee63d539c	ERR3988809	ERP120144	30X whole genome sequencing coverage of 698 samples to complete trios in Phase 3 1000 Genome sample set	NYGC	ERA2409803	2020-03-13 00:00	ERS4367843	HG00642	PUR		ERX3990674	ILLUMINA	Illumina NovaSeq 6000	HG00642	ena-RUN-NYGC-13-03-2020-19:45:34:173-49	450	PAIRED		770073794	115511069100	high_cov
ftp://ftp.sra.ebi.ac.uk/vol1/run/ERR398/ERR3988810/HG00652.final.cram	148f9f33578c43577ab53c2adfdebde8	ERR3988810	ERP120144	30X whole genome sequencing coverage of 698 samples to complete trios in Phase 3 1000 Genome sample set	NYGC	ERA2409803	2020-03-13 00:00	ERS4367844	HG00652	CHS		ERX3990675	ILLUMINA	Illumina NovaSeq 6000	HG00652	ena-RUN-NYGC-13-03-2020-19:45:34:173-50	450	PAIRED		742784170	111417625500	high_cov
ftp://ftp.sra.ebi.ac.uk/vol1/run/ERR398/ERR3988811/HG00655.final.cram	1b365dd9af5322bb5c790b5d06a0e493	ERR3988811	ERP120144	30X whole genome sequencing coverage of 698 samples to complete trios in Phase 3 1000 Genome sample set	NYGC	ERA2409803	2020-03-13 00:00	ERS4367845	HG00655	CHS		ERX3990676	ILLUMINA	Illumina NovaSeq 6000	HG00655	ena-RUN-NYGC-13-03-2020-19:45:34:173-51	450	PAIRED		759136670	113870500500	high_cov
ftp://ftp.sra.ebi.ac.uk/vol1/run/ERR398/ERR3988812/HG00658.final.cram	8c798836bc1239f3ad1ce5fdca2797c7	ERR3988812	ERP120144	30X whole genome sequencing coverage of 698 samples to complete trios in Phase 3 1000 Genome sample set	NYGC	ERA2409803	2020-03-13 00:00	ERS4367846	HG00658	CHS		ERX3990677	ILLUMINA	Illumina NovaSeq 6000	HG00658	ena-RUN-NYGC-13-03-2020-19:45:34:173-52	450	PAIRED		737068836	110560325400	high_cov
ftp://ftp.sra.ebi.ac.uk/vol1/run/ERR398/ERR3988813/HG00664.final.cram	9e2f844781484f431c34b3419ac30a61	ERR3988813	ERP120144	30X whole genome sequencing coverage of 698 samples to complete trios in Phase 3 1000 Genome sample set	NYGC	ERA2409803	2020-03-13 00:00	ERS4367847	HG00664	CHS		ERX3990678	ILLUMINA	Illumina NovaSeq 6000	HG00664	ena-RUN-NYGC-13-03-2020-19:45:34:173-53	450	PAIRED		805311452	120796717800	high_cov
ftp://ftp.sra.ebi.ac.uk/vol1/run/ERR398/ERR3988814/HG00673.final.cram	c7febdfeaad7d59c03ee2097dc404a3b	ERR3988814	ERP120144	30X whole genome sequencing coverage of 698 samples to complete trios in Phase 3 1000 Genome sample set	NYGC	ERA2409803	2020-03-13 00:00	ERS4367848	HG00673	CHS		ERX3990679	ILLUMINA	Illumina NovaSeq 6000	HG00673	ena-RUN-NYGC-13-03-2020-19:45:34:173-54	450	PAIRED		707213528	106082029200	high_cov
ftp://ftp.sra.ebi.ac.uk/vol1/run/ERR398/ERR3988815/HG00685.final.cram	581887f67e8d94f1a30f44b5af300d59	ERR3988815	ERP120144	30X whole genome sequencing coverage of 698 samples to complete trios in Phase 3 1000 Genome sample set	NYGC	ERA2409803	2020-03-13 00:00	ERS4367849	HG00685	CHS		ERX3990680	ILLUMINA	Illumina NovaSeq 6000	HG00685	ena-RUN-NYGC-13-03-2020-19:45:34:173-55	450	PAIRED		766867460	115030119000	high_cov
ftp://ftp.sra.ebi.ac.uk/vol1/run/ERR398/ERR3988816/HG00691.final.cram	aef2e5cf470d1503614056d8652f3c0a	ERR3988816	ERP120144	30X whole genome sequencing coverage of 698 samples to complete trios in Phase 3 1000 Genome sample set	NYGC	ERA2409803	2020-03-13 00:00	ERS4367850	HG00691	CHS		ERX3990681	ILLUMINA	Illumina NovaSeq 6000	HG00691	ena-RUN-NYGC-13-03-2020-19:45:34:173-56	450	PAIRED		749909694	112486454100	high_cov
ftp://ftp.sra.ebi.ac.uk/vol1/run/ERR398/ERR3988817/HG00694.final.cram	d9bc716fd2798c3b329aaa31ed0eb917	ERR3988817	ERP120144	30X whole genome sequencing coverage of 698 samples to complete trios in Phase 3 1000 Genome sample set	NYGC	ERA2409803	2020-03-13 00:00	ERS4367851	HG00694	CHS		ERX3990682	ILLUMINA	Illumina NovaSeq 6000	HG00694	ena-RUN-NYGC-13-03-2020-19:45:34:173-57	450	PAIRED		740200386	111030057900	high_cov
ftp://ftp.sra.ebi.ac.uk/vol1/run/ERR398/ERR3988818/HG00700.final.cram	3a4a67dc2567c1d2ad381dce7a0d633f	ERR3988818	ERP120144	30X whole genome sequencing coverage of 698 samples to complete trios in Phase 3 1000 Genome sample set	NYGC	ERA2409803	2020-03-13 00:00	ERS4367852	HG00700	CHS		ERX3990683	ILLUMINA	Illumina NovaSeq 6000	HG00700	ena-RUN-NYGC-13-03-2020-19:45:34:173-58	450	PAIRED		751436214	112715432100	high_cov
ftp://ftp.sra.ebi.ac.uk/vol1/run/ERR398/ERR3988819/HG00702.final.cram	3da5c543c06daebe4bebe8e7ea9e728b	ERR3988819	ERP120144	30X whole genome sequencing coverage of 698 samples to complete trios in Phase 3 1000 Genome sample set	NYGC	ERA2409803	2020-03-13 00:00	ERS4367853	HG00702	CHS		ERX3990684	ILLUMINA	Illumina NovaSeq 6000	HG00702	ena-RUN-NYGC-13-03-2020-19:45:34:173-59	450	PAIRED		722241830	108336274500	high_cov
ftp://ftp.sra.ebi.ac.uk/vol1/run/ERR398/ERR3988820/HG00703.final.cram	e648921b00fa1abf485d39f4fc7794ff	ERR3988820	ERP120144	30X whole genome sequencing coverage of 698 samples to complete trios in Phase 3 1000 Genome sample set	NYGC	ERA2409803	2020-03-13 00:00	ERS4367854	HG00703	CHS		ERX3990685	ILLUMINA	Illumina NovaSeq 6000	HG00703	ena-RUN-NYGC-13-03-2020-19:45:34:173-60	450	PAIRED		776015868	116402380200	high_cov
ftp://ftp.sra.ebi.ac.uk/vol1/run/ERR398/ERR3988821/HG00706.final.cram	393b480560c11be27e17dea150abd170	ERR3988821	ERP120144	30X whole genome sequencing coverage of 698 samples to complete trios in Phase 3 1000 Genome sample set	NYGC	ERA2409803	2020-03-13 00:00	ERS4367855	HG00706	CHS		ERX3990686	ILLUMINA	Illumina NovaSeq 6000	HG00706	ena-RUN-NYGC-13-03-2020-19:45:34:173-61	450	PAIRED		760356652	114053497800	high_cov
ftp://ftp.sra.ebi.ac.uk/vol1/run/ERR398/ERR3988822/HG00709.final.cram	8ba02cd9b3cefc6a9b75b6ef9a91f577	ERR3988822	ERP120144	30X whole genome sequencing coverage of 698 samples to complete trios in Phase 3 1000 Genome sample set	NYGC	ERA2409803	2020-03-13 00:00	ERS4367856	HG00709	CHS		ERX3990687	ILLUMINA	Illumina NovaSeq 6000	HG00709	ena-RUN-NYGC-13-03-2020-19:45:34:173-62	450	PAIRED		774896668	116234500200	high_cov
ftp://ftp.sra.ebi.ac.uk/vol1/run/ERR398/ERR3988823/HG00733.final.cram	e8d20a541647411285090cdc051a4b01	ERR3988823	ERP120144	30X whole genome sequencing coverage of 698 samples to complete trios in Phase 3 1000 Genome sample set	NYGC	ERA2409803	2020-03-13 00:00	ERS4367857	HG00733	PUR		ERX3990688	ILLUMINA	Illumina NovaSeq 6000	HG00733	ena-RUN-NYGC-13-03-2020-19:45:34:173-63	450	PAIRED		748721980	112308297000	high_cov
ftp://ftp.sra.ebi.ac.uk/vol1/run/ERR398/ERR3988824/HG00735.final.cram	bbf166a63ac811ceda377dd56b8477a8	ERR3988824	ERP120144	30X whole genome sequencing coverage of 698 samples to complete trios in Phase 3 1000 Genome sample set	NYGC	ERA2409803	2020-03-13 00:00	ERS4367858	HG00735	PUR		ERX3990689	ILLUMINA	Illumina NovaSeq 6000	HG00735	ena-RUN-NYGC-13-03-2020-19:45:34:173-64	450	PAIRED		725263410	108789511500	high_cov
ftp://ftp.sra.ebi.ac.uk/vol1/run/ERR398/ERR3988825/HG00738.final.cram	86adb77a9613f0a1456eb875ac373386	ERR3988825	ERP120144	30X whole genome sequencing coverage of 698 samples to complete trios in Phase 3 1000 Genome sample set	NYGC	ERA2409803	2020-03-13 00:00	ERS4367859	HG00738	PUR		ERX3990690	ILLUMINA	Illumina NovaSeq 6000	HG00738	ena-RUN-NYGC-13-03-2020-19:45:34:173-65	450	PAIRED		765826632	114873994800	high_cov
ftp://ftp.sra.ebi.ac.uk/vol1/run/ERR398/ERR3988826/HG00741.final.cram	cce22695c03f0f583384e5335a9965d7	ERR3988826	ERP120144	30X whole genome sequencing coverage of 698 samples to complete trios in Phase 3 1000 Genome sample set	NYGC	ERA2409803	2020-03-13 00:00	ERS4367860	HG00741	PUR		ERX3990691	ILLUMINA	Illumina NovaSeq 6000	HG00741	ena-RUN-NYGC-13-03-2020-19:45:34:173-66	450	PAIRED		772975246	115946286900	high_cov
ftp://ftp.sra.ebi.ac.uk/vol1/run/ERR398/ERR3988827/HG01050.final.cram	35be51c7b7e5174cdcd26842ef7cf878	ERR3988827	ERP120144	30X whole genome sequencing coverage of 698 samples to complete trios in Phase 3 1000 Genome sample set	NYGC	ERA2409803	2020-03-13 00:00	ERS4367861	HG01050	PUR		ERX3990692	ILLUMINA	Illumina NovaSeq 6000	HG01050	ena-RUN-NYGC-13-03-2020-19:45:34:173-67	450	PAIRED		698408614	104761292100	high_cov
ftp://ftp.sra.ebi.ac.uk/vol1/run/ERR398/ERR3988828/HG01053.final.cram	66de6c023dfd35cad633715edc79011a	ERR3988828	ERP120144	30X whole genome sequencing coverage of 698 samples to complete trios in Phase 3 1000 Genome sample set	NYGC	ERA2409803	2020-03-13 00:00	ERS4367862	HG01053	PUR		ERX3990693	ILLUMINA	Illumina NovaSeq 6000	HG01053	ena-RUN-NYGC-13-03-2020-19:45:34:173-68	450	PAIRED		748905132	112335769800	high_cov
ftp://ftp.sra.ebi.ac.uk/vol1/run/ERR398/ERR3988829/HG01056.final.cram	3f1581f06f997765918c709bb0bb8258	ERR3988829	ERP120144	30X whole genome sequencing coverage of 698 samples to complete trios in Phase 3 1000 Genome sample set	NYGC	ERA2409803	2020-03-13 00:00	ERS4367863	HG01056	PUR		ERX3990694	ILLUMINA	Illumina NovaSeq 6000	HG01056	ena-RUN-NYGC-13-03-2020-19:45:34:173-69	450	PAIRED		783112194	117466829100	high_cov
ftp://ftp.sra.ebi.ac.uk/vol1/run/ERR398/ERR3988830/HG01062.final.cram	243bf801280f0fb71709ca9a741fac7f	ERR3988830	ERP120144	30X whole genome sequencing coverage of 698 samples to complete trios in Phase 3 1000 Genome sample set	NYGC	ERA2409803	2020-03-13 00:00	ERS4367864	HG01062	PUR		ERX3990695	ILLUMINA	Illumina NovaSeq 6000	HG01062	ena-RUN-NYGC-13-03-2020-19:45:34:173-70	450	PAIRED		725271326	108790698900	high_cov
ftp://ftp.sra.ebi.ac.uk/vol1/run/ERR398/ERR3988831/HG01068.final.cram	4a56d1f8f3ded66ce40f62bffc6df687	ERR3988831	ERP120144	30X whole genome sequencing coverage of 698 samples to complete trios in Phase 3 1000 Genome sample set	NYGC	ERA2409803	2020-03-13 00:00	ERS4367865	HG01068	PUR		ERX3990696	ILLUMINA	Illumina NovaSeq 6000	HG01068	ena-RUN-NYGC-13-03-2020-19:45:34:173-71	450	PAIRED		773317124	115997568600	high_cov
ftp://ftp.sra.ebi.ac.uk/vol1/run/ERR398/ERR3988832/HG01071.final.cram	4094adce296bb7f482e717cbf238dfb3	ERR3988832	ERP120144	30X whole genome sequencing coverage of 698 samples to complete trios in Phase 3 1000 Genome sample set	NYGC	ERA2409803	2020-03-13 00:00	ERS4367866	HG01071	PUR		ERX3990697	ILLUMINA	Illumina NovaSeq 6000	HG01071	ena-RUN-NYGC-13-03-2020-19:45:34:173-72	450	PAIRED		771056516	115658477400	high_cov
ftp://ftp.sra.ebi.ac.uk/vol1/run/ERR398/ERR3988833/HG01074.final.cram	70c27dacb4d95d0b3cb7d903bab40f38	ERR3988833	ERP120144	30X whole genome sequencing coverage of 698 samples to complete trios in Phase 3 1000 Genome sample set	NYGC	ERA2409803	2020-03-13 00:00	ERS4367867	HG01074	PUR		ERX3990698	ILLUMINA	Illumina NovaSeq 6000	HG01074	ena-RUN-NYGC-13-03-2020-19:45:34:174-73	450	PAIRED		742899500	111434925000	high_cov
ftp://ftp.sra.ebi.ac.uk/vol1/run/ERR398/ERR3988834/HG01081.final.cram	f8ef579e2cc0fbbc114dd4fb0d222ddd	ERR3988834	ERP120144	30X whole genome sequencing coverage of 698 samples to complete trios in Phase 3 1000 Genome sample set	NYGC	ERA2409803	2020-03-13 00:00	ERS4367868	HG01081	PUR		ERX3990699	ILLUMINA	Illumina NovaSeq 6000	HG01081	ena-RUN-NYGC-13-03-2020-19:45:34:174-74	450	PAIRED		765889576	114883436400	high_cov
ftp://ftp.sra.ebi.ac.uk/vol1/run/ERR398/ERR3988835/HG01084.final.cram	09314673d904c5a14735b9720b643efc	ERR3988835	ERP120144	30X whole genome sequencing coverage of 698 samples to complete trios in Phase 3 1000 Genome sample set	NYGC	ERA2409803	2020-03-13 00:00	ERS4367869	HG01084	PUR		ERX3990700	ILLUMINA	Illumina NovaSeq 6000	HG01084	ena-RUN-NYGC-13-03-2020-19:45:34:174-75	450	PAIRED		776102916	116415437400	high_cov
ftp://ftp.sra.ebi.ac.uk/vol1/run/ERR398/ERR3988836/HG01087.final.cram	21664c4f1a19f7a012d5e509665ccfa9	ERR3988836	ERP120144	30X whole genome sequencing coverage of 698 samples to complete trios in Phase 3 1000 Genome sample set	NYGC	ERA2409803	2020-03-13 00:00	ERS4367870	HG01087	PUR		ERX3990701	ILLUMINA	Illumina NovaSeq 6000	HG01087	ena-RUN-NYGC-13-03-2020-19:45:34:174-76	450	PAIRED		718116422	107717463300	high_cov
ftp://ftp.sra.ebi.ac.uk/vol1/run/ERR398/ERR3988837/HG01096.final.cram	55593409054d3827a5eebf201eda977b	ERR3988837	ERP120144	30X whole genome sequencing coverage of 698 samples to complete trios in Phase 3 1000 Genome sample set	NYGC	ERA2409803	2020-03-13 00:00	ERS4367871	HG01096	PUR		ERX3990702	ILLUMINA	Illumina NovaSeq 6000	HG01096	ena-RUN-NYGC-13-03-2020-19:45:34:174-77	450	PAIRED		774000948	116100142200	high_cov
ftp://ftp.sra.ebi.ac.uk/vol1/run/ERR398/ERR3988838/HG01099.final.cram	d621cd00428c6e6eb7fd6c61046ddee8	ERR3988838	ERP120144	30X whole genome sequencing coverage of 698 samples to complete trios in Phase 3 1000 Genome sample set	NYGC	ERA2409803	2020-03-13 00:00	ERS4367872	HG01099	PUR		ERX3990703	ILLUMINA	Illumina NovaSeq 6000	HG01099	ena-RUN-NYGC-13-03-2020-19:45:34:174-78	450	PAIRED				high_cov
ftp://ftp.sra.ebi.ac.uk/vol1/run/ERR398/ERR3988839/HG01100.final.cram	147063290f88b0e6d37ba30f64a42be9	ERR3988839	ERP120144	30X whole genome sequencing coverage of 698 samples to complete trios in Phase 3 1000 Genome sample set	NYGC	ERA2409803	2020-03-13 00:00	ERS4367873	HG01100	PUR		ERX3990704	ILLUMINA	Illumina NovaSeq 6000	HG01100	ena-RUN-NYGC-13-03-2020-19:45:34:174-79	450	PAIRED		775682920	116352438000	high_cov
ftp://ftp.sra.ebi.ac.uk/vol1/run/ERR398/ERR3988840/HG01103.final.cram	764c1c8710ab91b9f8db9ac4352e8e4e	ERR3988840	ERP120144	30X whole genome sequencing coverage of 698 samples to complete trios in Phase 3 1000 Genome sample set	NYGC	ERA2409803	2020-03-13 00:00	ERS4367874	HG01103	PUR		ERX3990705	ILLUMINA	Illumina NovaSeq 6000	HG01103	ena-RUN-NYGC-13-03-2020-19:45:34:174-80	450	PAIRED		732544448	109881667200	high_cov
ftp://ftp.sra.ebi.ac.uk/vol1/run/ERR398/ERR3988841/HG01106.final.cram	c2c495a50259b480d50f7f69ca11fa1d	ERR3988841	ERP120144	30X whole genome sequencing coverage of 698 samples to complete trios in Phase 3 1000 Genome sample set	NYGC	ERA2409803	2020-03-13 00:00	ERS4367875	HG01106	PUR		ERX3990706	ILLUMINA	Illumina NovaSeq 6000	HG01106	ena-RUN-NYGC-13-03-2020-19:45:34:174-81	450	PAIRED		761723196	114258479400	high_cov
ftp://ftp.sra.ebi.ac.uk/vol1/run/ERR398/ERR3988842/HG01109.final.cram	cdcc1111cb9fb4317e4a4dc148a5e10c	ERR3988842	ERP120144	30X whole genome sequencing coverage of 698 samples to complete trios in Phase 3 1000 Genome sample set	NYGC	ERA2409803	2020-03-13 00:00	ERS4367876	HG01109	PUR		ERX3990707	ILLUMINA	Illumina NovaSeq 6000	HG01109	ena-RUN-NYGC-13-03-2020-19:45:34:174-82	450	PAIRED		768120696	115218104400	high_cov
ftp://ftp.sra.ebi.ac.uk/vol1/run/ERR398/ERR3988843/HG01114.final.cram	4533f9230cee96120a1b941fd992b5d8	ERR3988843	ERP120144	30X whole genome sequencing coverage of 698 samples to complete trios in Phase 3 1000 Genome sample set	NYGC	ERA2409803	2020-03-13 00:00	ERS4367877	HG01114	CLM		ERX3990708	ILLUMINA	Illumina NovaSeq 6000	HG01114	ena-RUN-NYGC-13-03-2020-19:45:34:174-83	450	PAIRED		736724964	110508744600	high_cov
ftp://ftp.sra.ebi.ac.uk/vol1/run/ERR398/ERR3988844/HG01126.final.cram	608688788f9b72e06ba2da5bdbd15da1	ERR3988844	ERP120144	30X whole genome sequencing coverage of 698 samples to complete trios in Phase 3 1000 Genome sample set	NYGC	ERA2409803	2020-03-13 00:00	ERS4367878	HG01126	CLM		ERX3990709	ILLUMINA	Illumina NovaSeq 6000	HG01126	ena-RUN-NYGC-13-03-2020-19:45:34:174-84	450	PAIRED		737171622	110575743300	high_cov
ftp://ftp.sra.ebi.ac.uk/vol1/run/ERR398/ERR3988845/HG01135.final.cram	10120595ef8fbe2fd950a8d687fe1b96	ERR3988845	ERP120144	30X whole genome sequencing coverage of 698 samples to complete trios in Phase 3 1000 Genome sample set	NYGC	ERA2409803	2020-03-13 00:00	ERS4367879	HG01135	CLM		ERX3990710	ILLUMINA	Illumina NovaSeq 6000	HG01135	ena-RUN-NYGC-13-03-2020-19:45:34:174-85	450	PAIRED		759651104	113947665600	high_cov
ftp://ftp.sra.ebi.ac.uk/vol1/run/ERR398/ERR3988846/HG01138.final.cram	abd6b21589395596b4da995785c38998	ERR3988846	ERP120144	30X whole genome sequencing coverage of 698 samples to complete trios in Phase 3 1000 Genome sample set	NYGC	ERA2409803	2020-03-13 00:00	ERS4367880	HG01138	CLM		ERX3990711	ILLUMINA	Illumina NovaSeq 6000	HG01138	ena-RUN-NYGC-13-03-2020-19:45:34:174-86	450	PAIRED		731650276	109747541400	high_cov
ftp://ftp.sra.ebi.ac.uk/vol1/run/ERR398/ERR3988847/HG01141.final.cram	2866a49fbd7cc55272cc000a0365be2c	ERR3988847	ERP120144	30X whole genome sequencing coverage of 698 samples to complete trios in Phase 3 1000 Genome sample set	NYGC	ERA2409803	2020-03-13 00:00	ERS4367881	HG01141	CLM		ERX3990712	ILLUMINA	Illumina NovaSeq 6000	HG01141	ena-RUN-NYGC-13-03-2020-19:45:34:174-87	450	PAIRED		723704890	108555733500	high_cov
ftp://ftp.sra.ebi.ac.uk/vol1/run/ERR398/ERR3988848/HG01150.final.cram	61d67c738fae6552898b30781f4a312c	ERR3988848	ERP120144	30X whole genome sequencing coverage of 698 samples to complete trios in Phase 3 1000 Genome sample set	NYGC	ERA2409803	2020-03-13 00:00	ERS4367882	HG01150	CLM		ERX3990713	ILLUMINA	Illumina NovaSeq 6000	HG01150	ena-RUN-NYGC-13-03-2020-19:45:34:174-88	450	PAIRED		783883038	117582455700	high_cov
ftp://ftp.sra.ebi.ac.uk/vol1/run/ERR398/ERR3988849/HG01169.final.cram	e88b7816f69a40ad3bf3d1bb98bd33c6	ERR3988849	ERP120144	30X whole genome sequencing coverage of 698 samples to complete trios in Phase 3 1000 Genome sample set	NYGC	ERA2409803	2020-03-13 00:00	ERS4367883	HG01169	PUR		ERX3990714	ILLUMINA	Illumina NovaSeq 6000	HG01169	ena-RUN-NYGC-13-03-2020-19:45:34:174-89	450	PAIRED		698704366	104805654900	high_cov
ftp://ftp.sra.ebi.ac.uk/vol1/run/ERR398/ERR3988850/HG01172.final.cram	c71a008259eeb8e124e3e7329df49c76	ERR3988850	ERP120144	30X whole genome sequencing coverage of 698 samples to complete trios in Phase 3 1000 Genome sample set	NYGC	ERA2409803	2020-03-13 00:00	ERS4367884	HG01172	PUR		ERX3990715	ILLUMINA	Illumina NovaSeq 6000	HG01172	ena-RUN-NYGC-13-03-2020-19:45:34:174-90	450	PAIRED		727510196	109126529400	high_cov
ftp://ftp.sra.ebi.ac.uk/vol1/run/ERR398/ERR3988851/HG01175.final.cram	b318b233686cc5842da3af4077c57478	ERR3988851	ERP120144	30X whole genome sequencing coverage of 698 samples to complete trios in Phase 3 1000 Genome sample set	NYGC	ERA2409803	2020-03-13 00:00	ERS4367885	HG01175	PUR		ERX3990716	ILLUMINA	Illumina NovaSeq 6000	HG01175	ena-RUN-NYGC-13-03-2020-19:45:34:174-91	450	PAIRED		722492324	108373848600	high_cov
ftp://ftp.sra.ebi.ac.uk/vol1/run/ERR398/ERR3988852/HG01178.final.cram	389a3787d4aa8c4ea04301a5234b2d25	ERR3988852	ERP120144	30X whole genome sequencing coverage of 698 samples to complete trios in Phase 3 1000 Genome sample set	NYGC	ERA2409803	2020-03-13 00:00	ERS4367886	HG01178	PUR		ERX3990717	ILLUMINA	Illumina NovaSeq 6000	HG01178	ena-RUN-NYGC-13-03-2020-19:45:34:174-92	450	PAIRED		753241502	112986225300	high_cov
ftp://ftp.sra.ebi.ac.uk/vol1/run/ERR398/ERR3988853/HG01184.final.cram	f45366538b6a4b7f46ca6dada5d0cece	ERR3988853	ERP120144	30X whole genome sequencing coverage of 698 samples to complete trios in Phase 3 1000 Genome sample set	NYGC	ERA2409803	2020-03-13 00:00	ERS4367887	HG01184	PUR		ERX3990718	ILLUMINA	Illumina NovaSeq 6000	HG01184	ena-RUN-NYGC-13-03-2020-19:45:34:174-93	450	PAIRED		776786432	116517964800	high_cov
ftp://ftp.sra.ebi.ac.uk/vol1/run/ERR398/ERR3988854/HG01189.final.cram	9be6672a1c3f533b4f87ebd8d51354bf	ERR3988854	ERP120144	30X whole genome sequencing coverage of 698 samples to complete trios in Phase 3 1000 Genome sample set	NYGC	ERA2409803	2020-03-13 00:00	ERS4367888	HG01189	PUR		ERX3990719	ILLUMINA	Illumina NovaSeq 6000	HG01189	ena-RUN-NYGC-13-03-2020-19:45:34:174-94	450	PAIRED		746874720	112031208000	high_cov
ftp://ftp.sra.ebi.ac.uk/vol1/run/ERR398/ERR3988855/HG01192.final.cram	920e15e25ac74483f8f65d9c61b01890	ERR3988855	ERP120144	30X whole genome sequencing coverage of 698 samples to complete trios in Phase 3 1000 Genome sample set	NYGC	ERA2409803	2020-03-13 00:00	ERS4367889	HG01192	PUR		ERX3990720	ILLUMINA	Illumina NovaSeq 6000	HG01192	ena-RUN-NYGC-13-03-2020-19:45:34:174-95	450	PAIRED		699638112	104945716800	high_cov
ftp://ftp.sra.ebi.ac.uk/vol1/run/ERR398/ERR3988856/HG01199.final.cram	5a16690fa3489d20938bce4599085250	ERR3988856	ERP120144	30X whole genome sequencing coverage of 698 samples to complete trios in Phase 3 1000 Genome sample set	NYGC	ERA2409803	2020-03-13 00:00	ERS4367890	HG01199	PUR		ERX3990721	ILLUMINA	Illumina NovaSeq 6000	HG01199	ena-RUN-NYGC-13-03-2020-19:45:34:174-96	450	PAIRED		774224646	116133696900	high_cov
ftp://ftp.sra.ebi.ac.uk/vol1/run/ERR398/ERR3988857/HG01206.final.cram	840841ed1190694c4d72e24e9f63fdfb	ERR3988857	ERP120144	30X whole genome sequencing coverage of 698 samples to complete trios in Phase 3 1000 Genome sample set	NYGC	ERA2409803	2020-03-13 00:00	ERS4367891	HG01206	PUR		ERX3990722	ILLUMINA	Illumina NovaSeq 6000	HG01206	ena-RUN-NYGC-13-03-2020-19:45:34:174-97	450	PAIRED		710340844	106551126600	high_cov
ftp://ftp.sra.ebi.ac.uk/vol1/run/ERR398/ERR3988858/HG01243.final.cram	f02c26f7ab5c5cf4d7561b0415716846	ERR3988858	ERP120144	30X whole genome sequencing coverage of 698 samples to complete trios in Phase 3 1000 Genome sample set	NYGC	ERA2409803	2020-03-13 00:00	ERS4367892	HG01243	PUR		ERX3990723	ILLUMINA	Illumina NovaSeq 6000	HG01243	ena-RUN-NYGC-13-03-2020-19:45:34:174-98	450	PAIRED		718788932	107818339800	high_cov
ftp://ftp.sra.ebi.ac.uk/vol1/run/ERR398/ERR3988859/HG01249.final.cram	197c13416c1455a050aa499854c449a8	ERR3988859	ERP120144	30X whole genome sequencing coverage of 698 samples to complete trios in Phase 3 1000 Genome sample set	NYGC	ERA2409803	2020-03-13 00:00	ERS4367893	HG01249	PUR		ERX3990724	ILLUMINA	Illumina NovaSeq 6000	HG01249	ena-RUN-NYGC-13-03-2020-19:45:34:175-99	450	PAIRED		702513604	105377040600	high_cov
ftp://ftp.sra.ebi.ac.uk/vol1/run/ERR398/ERR3988860/HG01252.final.cram	aff4a9a7d32cd45aff091ff5182c94e3	ERR3988860	ERP120144	30X whole genome sequencing coverage of 698 samples to complete trios in Phase 3 1000 Genome sample set	NYGC	ERA2409803	2020-03-13 00:00	ERS4367894	HG01252	CLM		ERX3990725	ILLUMINA	Illumina NovaSeq 6000	HG01252	ena-RUN-NYGC-13-03-2020-19:45:34:175-100	450	PAIRED		775024752	116253712800	high_cov
ftp://ftp.sra.ebi.ac.uk/vol1/run/ERR398/ERR3988861/HG01255.final.cram	3819814b77ab8a61a71f9f0907c2d389	ERR3988861	ERP120144	30X whole genome sequencing coverage of 698 samples to complete trios in Phase 3 1000 Genome sample set	NYGC	ERA2409803	2020-03-13 00:00	ERS4367895	HG01255	CLM		ERX3990726	ILLUMINA	Illumina NovaSeq 6000	HG01255	ena-RUN-NYGC-13-03-2020-19:45:34:175-101	450	PAIRED		777193106	116578965900	high_cov
ftp://ftp.sra.ebi.ac.uk/vol1/run/ERR398/ERR3988862/HG01258.final.cram	2bcf425fdb960c0a94c518d99945393c	ERR3988862	ERP120144	30X whole genome sequencing coverage of 698 samples to complete trios in Phase 3 1000 Genome sample set	NYGC	ERA2409803	2020-03-13 00:00	ERS4367896	HG01258	CLM		ERX3990727	ILLUMINA	Illumina NovaSeq 6000	HG01258	ena-RUN-NYGC-13-03-2020-19:45:34:175-102	450	PAIRED		768199232	115229884800	high_cov
ftp://ftp.sra.ebi.ac.uk/vol1/run/ERR398/ERR3988863/HG01261.final.cram	b5fcc6b2716de4e7bc02b6438c12aff3	ERR3988863	ERP120144	30X whole genome sequencing coverage of 698 samples to complete trios in Phase 3 1000 Genome sample set	NYGC	ERA2409803	2020-03-13 00:00	ERS4367897	HG01261	CLM		ERX3990728	ILLUMINA	Illumina NovaSeq 6000	HG01261	ena-RUN-NYGC-13-03-2020-19:45:34:175-103	450	PAIRED		767396514	115109477100	high_cov
ftp://ftp.sra.ebi.ac.uk/vol1/run/ERR398/ERR3988864/HG01273.final.cram	87a59aac40d05f2dd66b8007ac51857e	ERR3988864	ERP120144	30X whole genome sequencing coverage of 698 samples to complete trios in Phase 3 1000 Genome sample set	NYGC	ERA2409803	2020-03-13 00:00	ERS4367898	HG01273	CLM		ERX3990729	ILLUMINA	Illumina NovaSeq 6000	HG01273	ena-RUN-NYGC-13-03-2020-19:45:34:175-104	450	PAIRED		756329832	113449474800	high_cov
ftp://ftp.sra.ebi.ac.uk/vol1/run/ERR398/ERR3988865/HG01274.final.cram	55cb6f5f0652f9bd3491f7dd29d413e0	ERR3988865	ERP120144	30X whole genome sequencing coverage of 698 samples to complete trios in Phase 3 1000 Genome sample set	NYGC	ERA2409803	2020-03-13 00:00	ERS4367899	HG01274	CLM		ERX3990730	ILLUMINA	Illumina NovaSeq 6000	HG01274	ena-RUN-NYGC-13-03-2020-19:45:34:175-105	450	PAIRED		748797024	112319553600	high_cov
ftp://ftp.sra.ebi.ac.uk/vol1/run/ERR398/ERR3988866/HG01276.final.cram	38321008d4d57911289c90180e68eee3	ERR3988866	ERP120144	30X whole genome sequencing coverage of 698 samples to complete trios in Phase 3 1000 Genome sample set	NYGC	ERA2409803	2020-03-13 00:00	ERS4367900	HG01276	CLM		ERX3990731	ILLUMINA	Illumina NovaSeq 6000	HG01276	ena-RUN-NYGC-13-03-2020-19:45:34:175-106	450	PAIRED		693838466	104075769900	high_cov
ftp://ftp.sra.ebi.ac.uk/vol1/run/ERR398/ERR3988867/HG01278.final.cram	5c412cc648b4a246fe4c0130ea678ae7	ERR3988867	ERP120144	30X whole genome sequencing coverage of 698 samples to complete trios in Phase 3 1000 Genome sample set	NYGC	ERA2409803	2020-03-13 00:00	ERS4367901	HG01278	CLM		ERX3990732	ILLUMINA	Illumina NovaSeq 6000	HG01278	ena-RUN-NYGC-13-03-2020-19:45:34:175-107	450	PAIRED		748438076	112265711400	high_cov
ftp://ftp.sra.ebi.ac.uk/vol1/run/ERR398/ERR3988868/HG01279.final.cram	376786f8e995e5a702bc87ad34621e95	ERR3988868	ERP120144	30X whole genome sequencing coverage of 698 samples to complete trios in Phase 3 1000 Genome sample set	NYGC	ERA2409803	2020-03-13 00:00	ERS4367902	HG01279	CLM		ERX3990733	ILLUMINA	Illumina NovaSeq 6000	HG01279	ena-RUN-NYGC-13-03-2020-19:45:34:175-108	450	PAIRED		700693788	105104068200	high_cov
ftp://ftp.sra.ebi.ac.uk/vol1/run/ERR398/ERR3988869/HG01343.final.cram	6eec4f3a5df4ec4400755eaf7ee2aa40	ERR3988869	ERP120144	30X whole genome sequencing coverage of 698 samples to complete trios in Phase 3 1000 Genome sample set	NYGC	ERA2409803	2020-03-13 00:00	ERS4367903	HG01343	CLM		ERX3990734	ILLUMINA	Illumina NovaSeq 6000	HG01343	ena-RUN-NYGC-13-03-2020-19:45:34:175-109	450	PAIRED		755572224	113335833600	high_cov
ftp://ftp.sra.ebi.ac.uk/vol1/run/ERR398/ERR3988870/HG01346.final.cram	adfe3bf0c9ec66470c6d060ea94f9b99	ERR3988870	ERP120144	30X whole genome sequencing coverage of 698 samples to complete trios in Phase 3 1000 Genome sample set	NYGC	ERA2409803	2020-03-13 00:00	ERS4367904	HG01346	CLM		ERX3990735	ILLUMINA	Illumina NovaSeq 6000	HG01346	ena-RUN-NYGC-13-03-2020-19:45:34:175-110	450	PAIRED		762966046	114444906900	high_cov
ftp://ftp.sra.ebi.ac.uk/vol1/run/ERR398/ERR3988871/HG01347.final.cram	b4ecda4c7f8075a72644a0c4c378f63a	ERR3988871	ERP120144	30X whole genome sequencing coverage of 698 samples to complete trios in Phase 3 1000 Genome sample set	NYGC	ERA2409803	2020-03-13 00:00	ERS4367905	HG01347	CLM		ERX3990736	ILLUMINA	Illumina NovaSeq 6000	HG01347	ena-RUN-NYGC-13-03-2020-19:45:34:175-111	450	PAIRED		735581112	110337166800	high_cov
ftp://ftp.sra.ebi.ac.uk/vol1/run/ERR398/ERR3988872/HG01349.final.cram	33d9a4d0ebff6b687906a0e8a638cbe5	ERR3988872	ERP120144	30X whole genome sequencing coverage of 698 samples to complete trios in Phase 3 1000 Genome sample set	NYGC	ERA2409803	2020-03-13 00:00	ERS4367906	HG01349	CLM		ERX3990737	ILLUMINA	Illumina NovaSeq 6000	HG01349	ena-RUN-NYGC-13-03-2020-19:45:34:175-112	450	PAIRED		754749084	113212362600	high_cov
ftp://ftp.sra.ebi.ac.uk/vol1/run/ERR398/ERR3988873/HG01352.final.cram	175dc384560a5c588dc3895f762e9cca	ERR3988873	ERP120144	30X whole genome sequencing coverage of 698 samples to complete trios in Phase 3 1000 Genome sample set	NYGC	ERA2409803	2020-03-13 00:00	ERS4367907	HG01352	CLM		ERX3990738	ILLUMINA	Illumina NovaSeq 6000	HG01352	ena-RUN-NYGC-13-03-2020-19:45:34:175-113	450	PAIRED		733363112	110004466800	high_cov
ftp://ftp.sra.ebi.ac.uk/vol1/run/ERR398/ERR3988874/HG01355.final.cram	71b26ea3d2f922713dbdda2b87449a49	ERR3988874	ERP120144	30X whole genome sequencing coverage of 698 samples to complete trios in Phase 3 1000 Genome sample set	NYGC	ERA2409803	2020-03-13 00:00	ERS4367908	HG01355	CLM		ERX3990739	ILLUMINA	Illumina NovaSeq 6000	HG01355	ena-RUN-NYGC-13-03-2020-19:45:34:175-114	450	PAIRED		766701712	115005256800	high_cov
ftp://ftp.sra.ebi.ac.uk/vol1/run/ERR398/ERR3988875/HG01358.final.cram	fd72c4ed1905ba3583cf7fb728821d29	ERR3988875	ERP120144	30X whole genome sequencing coverage of 698 samples to complete trios in Phase 3 1000 Genome sample set	NYGC	ERA2409803	2020-03-13 00:00	ERS4367909	HG01358	CLM		ERX3990740	ILLUMINA	Illumina NovaSeq 6000	HG01358	ena-RUN-NYGC-13-03-2020-19:45:34:175-115	450	PAIRED		790427010	118564051500	high_cov
ftp://ftp.sra.ebi.ac.uk/vol1/run/ERR398/ERR3988876/HG01361.final.cram	75bc62e1159b612e9a97ef1991ff973d	ERR3988876	ERP120144	30X whole genome sequencing coverage of 698 samples to complete trios in Phase 3 1000 Genome sample set	NYGC	ERA2409803	2020-03-13 00:00	ERS4367910	HG01361	CLM		ERX3990741	ILLUMINA	Illumina NovaSeq 6000	HG01361	ena-RUN-NYGC-13-03-2020-19:45:34:175-116	450	PAIRED		788251762	118237764300	high_cov
ftp://ftp.sra.ebi.ac.uk/vol1/run/ERR398/ERR3988877/HG01367.final.cram	31d30ecce15bcdf6b1b2791112aec2a2	ERR3988877	ERP120144	30X whole genome sequencing coverage of 698 samples to complete trios in Phase 3 1000 Genome sample set	NYGC	ERA2409803	2020-03-13 00:00	ERS4367911	HG01367	CLM		ERX3990742	ILLUMINA	Illumina NovaSeq 6000	HG01367	ena-RUN-NYGC-13-03-2020-19:45:34:175-117	450	PAIRED		714533490	107180023500	high_cov
ftp://ftp.sra.ebi.ac.uk/vol1/run/ERR398/ERR3988878/HG01376.final.cram	0748a0a45d465b2e922fb26ee4aa388d	ERR3988878	ERP120144	30X whole genome sequencing coverage of 698 samples to complete trios in Phase 3 1000 Genome sample set	NYGC	ERA2409803	2020-03-13 00:00	ERS4367912	HG01376	CLM		ERX3990743	ILLUMINA	Illumina NovaSeq 6000	HG01376	ena-RUN-NYGC-13-03-2020-19:45:34:175-118	450	PAIRED		757241388	113586208200	high_cov
ftp://ftp.sra.ebi.ac.uk/vol1/run/ERR398/ERR3988879/HG01379.final.cram	783d905b3532347d2e5ecf6dec41b654	ERR3988879	ERP120144	30X whole genome sequencing coverage of 698 samples to complete trios in Phase 3 1000 Genome sample set	NYGC	ERA2409803	2020-03-13 00:00	ERS4367913	HG01379	CLM		ERX3990744	ILLUMINA	Illumina NovaSeq 6000	HG01379	ena-RUN-NYGC-13-03-2020-19:45:34:175-119	450	PAIRED		775493016	116323952400	high_cov
ftp://ftp.sra.ebi.ac.uk/vol1/run/ERR398/ERR3988880/HG01385.final.cram	aec650884160058a45c94930927512f2	ERR3988880	ERP120144	30X whole genome sequencing coverage of 698 samples to complete trios in Phase 3 1000 Genome sample set	NYGC	ERA2409803	2020-03-13 00:00	ERS4367914	HG01385	CLM		ERX3990745	ILLUMINA	Illumina NovaSeq 6000	HG01385	ena-RUN-NYGC-13-03-2020-19:45:34:175-120	450	PAIRED		720955822	108143373300	high_cov
ftp://ftp.sra.ebi.ac.uk/vol1/run/ERR398/ERR3988881/HG01391.final.cram	b060007d3355152c0849c437d6aa633d	ERR3988881	ERP120144	30X whole genome sequencing coverage of 698 samples to complete trios in Phase 3 1000 Genome sample set	NYGC	ERA2409803	2020-03-13 00:00	ERS4367915	HG01391	CLM		ERX3990746	ILLUMINA	Illumina NovaSeq 6000	HG01391	ena-RUN-NYGC-13-03-2020-19:45:34:175-121	450	PAIRED		758429572	113764435800	high_cov
ftp://ftp.sra.ebi.ac.uk/vol1/run/ERR398/ERR3988882/HG01433.final.cram	cd455a760b08e055cdec5dbf0790b8e2	ERR3988882	ERP120144	30X whole genome sequencing coverage of 698 samples to complete trios in Phase 3 1000 Genome sample set	NYGC	ERA2409803	2020-03-13 00:00	ERS4367916	HG01433	CLM		ERX3990747	ILLUMINA	Illumina NovaSeq 6000	HG01433	ena-RUN-NYGC-13-03-2020-19:45:34:175-122	450	PAIRED		801190426	120178563900	high_cov
ftp://ftp.sra.ebi.ac.uk/vol1/run/ERR398/ERR3988883/HG01439.final.cram	db9b82ac389db06198de1755237687dd	ERR3988883	ERP120144	30X whole genome sequencing coverage of 698 samples to complete trios in Phase 3 1000 Genome sample set	NYGC	ERA2409803	2020-03-13 00:00	ERS4367917	HG01439	CLM		ERX3990748	ILLUMINA	Illumina NovaSeq 6000	HG01439	ena-RUN-NYGC-13-03-2020-19:45:34:175-123	450	PAIRED		765060402	114759060300	high_cov
ftp://ftp.sra.ebi.ac.uk/vol1/run/ERR398/ERR3988884/HG01457.final.cram	53f8c4f3e39ff79ef60610908acd0eb1	ERR3988884	ERP120144	30X whole genome sequencing coverage of 698 samples to complete trios in Phase 3 1000 Genome sample set	NYGC	ERA2409803	2020-03-13 00:00	ERS4367918	HG01457	CLM		ERX3990749	ILLUMINA	Illumina NovaSeq 6000	HG01457	ena-RUN-NYGC-13-03-2020-19:45:34:175-124	450	PAIRED		702634420	105395163000	high_cov
ftp://ftp.sra.ebi.ac.uk/vol1/run/ERR398/ERR3988885/HG01463.final.cram	df279b63a70a7540ff5607afa72efc72	ERR3988885	ERP120144	30X whole genome sequencing coverage of 698 samples to complete trios in Phase 3 1000 Genome sample set	NYGC	ERA2409803	2020-03-13 00:00	ERS4367919	HG01463	CLM		ERX3990750	ILLUMINA	Illumina NovaSeq 6000	HG01463	ena-RUN-NYGC-13-03-2020-19:45:34:175-125	450	PAIRED		743951660	111592749000	high_cov
ftp://ftp.sra.ebi.ac.uk/vol1/run/ERR398/ERR3988886/HG01466.final.cram	bd027da0c6210d0896177bc2676b7d23	ERR3988886	ERP120144	30X whole genome sequencing coverage of 698 samples to complete trios in Phase 3 1000 Genome sample set	NYGC	ERA2409803	2020-03-13 00:00	ERS4367920	HG01466	CLM		ERX3990751	ILLUMINA	Illumina NovaSeq 6000	HG01466	ena-RUN-NYGC-13-03-2020-19:45:34:175-126	450	PAIRED		717368080	107605212000	high_cov
ftp://ftp.sra.ebi.ac.uk/vol1/run/ERR398/ERR3988887/HG01490.final.cram	4f5f9bf8b910afee5be8d05d3e222ee7	ERR3988887	ERP120144	30X whole genome sequencing coverage of 698 samples to complete trios in Phase 3 1000 Genome sample set	NYGC	ERA2409803	2020-03-13 00:00	ERS4367921	HG01490	CLM		ERX3990752	ILLUMINA	Illumina NovaSeq 6000	HG01490	ena-RUN-NYGC-13-03-2020-19:45:34:176-127	450	PAIRED		707751586	106162737900	high_cov
ftp://ftp.sra.ebi.ac.uk/vol1/run/ERR398/ERR3988888/HG01493.final.cram	d179bc9732c4b790da93c89ab7886c83	ERR3988888	ERP120144	30X whole genome sequencing coverage of 698 samples to complete trios in Phase 3 1000 Genome sample set	NYGC	ERA2409803	2020-03-13 00:00	ERS4367922	HG01493	CLM		ERX3990753	ILLUMINA	Illumina NovaSeq 6000	HG01493	ena-RUN-NYGC-13-03-2020-19:45:34:176-128	450	PAIRED		725920030	108888004500	high_cov
ftp://ftp.sra.ebi.ac.uk/vol1/run/ERR398/ERR3988889/HG01496.final.cram	98edd1cfa11e176d7b8ed90bb65a6d87	ERR3988889	ERP120144	30X whole genome sequencing coverage of 698 samples to complete trios in Phase 3 1000 Genome sample set	NYGC	ERA2409803	2020-03-13 00:00	ERS4367923	HG01496	CLM		ERX3990754	ILLUMINA	Illumina NovaSeq 6000	HG01496	ena-RUN-NYGC-13-03-2020-19:45:34:176-129	450	PAIRED		708616490	106292473500	high_cov
ftp://ftp.sra.ebi.ac.uk/vol1/run/ERR398/ERR3988890/HG01499.final.cram	ae07ff99e4d40cbb004b178619c4440e	ERR3988890	ERP120144	30X whole genome sequencing coverage of 698 samples to complete trios in Phase 3 1000 Genome sample set	NYGC	ERA2409803	2020-03-13 00:00	ERS4367924	HG01499	CLM		ERX3990755	ILLUMINA	Illumina NovaSeq 6000	HG01499	ena-RUN-NYGC-13-03-2020-19:45:34:176-130	450	PAIRED		662004706	99300705900	high_cov
ftp://ftp.sra.ebi.ac.uk/vol1/run/ERR398/ERR3988891/HG01502.final.cram	c33aa871b6438c94bac2ca9b9b4ea7fd	ERR3988891	ERP120144	30X whole genome sequencing coverage of 698 samples to complete trios in Phase 3 1000 Genome sample set	NYGC	ERA2409803	2020-03-13 00:00	ERS4367925	HG01502	IBS		ERX3990756	ILLUMINA	Illumina NovaSeq 6000	HG01502	ena-RUN-NYGC-13-03-2020-19:45:34:176-131	450	PAIRED		783053818	117458072700	high_cov
ftp://ftp.sra.ebi.ac.uk/vol1/run/ERR398/ERR3988892/HG01505.final.cram	f0b714ecf794fece8228ee191fb55400	ERR3988892	ERP120144	30X whole genome sequencing coverage of 698 samples to complete trios in Phase 3 1000 Genome sample set	NYGC	ERA2409803	2020-03-13 00:00	ERS4367926	HG01505	IBS		ERX3990757	ILLUMINA	Illumina NovaSeq 6000	HG01505	ena-RUN-NYGC-13-03-2020-19:45:34:176-132	450	PAIRED		705557626	105833643900	high_cov
ftp://ftp.sra.ebi.ac.uk/vol1/run/ERR398/ERR3988893/HG01508.final.cram	6f30461223fff3ce9e59ffe508b95e8c	ERR3988893	ERP120144	30X whole genome sequencing coverage of 698 samples to complete trios in Phase 3 1000 Genome sample set	NYGC	ERA2409803	2020-03-13 00:00	ERS4367927	HG01508	IBS		ERX3990758	ILLUMINA	Illumina NovaSeq 6000	HG01508	ena-RUN-NYGC-13-03-2020-19:45:34:176-133	450	PAIRED		806925786	121038867900	high_cov
ftp://ftp.sra.ebi.ac.uk/vol1/run/ERR398/ERR3988894/HG01511.final.cram	04885c81b889244d70ae9ee9deb155e7	ERR3988894	ERP120144	30X whole genome sequencing coverage of 698 samples to complete trios in Phase 3 1000 Genome sample set	NYGC	ERA2409803	2020-03-13 00:00	ERS4367928	HG01511	IBS		ERX3990759	ILLUMINA	Illumina NovaSeq 6000	HG01511	ena-RUN-NYGC-13-03-2020-19:45:34:176-134	450	PAIRED		791299474	118694921100	high_cov
ftp://ftp.sra.ebi.ac.uk/vol1/run/ERR398/ERR3988895/HG01514.final.cram	f0b8b5529d2a73e02c98a33b88aec568	ERR3988895	ERP120144	30X whole genome sequencing coverage of 698 samples to complete trios in Phase 3 1000 Genome sample set	NYGC	ERA2409803	2020-03-13 00:00	ERS4367929	HG01514	IBS		ERX3990760	ILLUMINA	Illumina NovaSeq 6000	HG01514	ena-RUN-NYGC-13-03-2020-19:45:34:176-135	450	PAIRED		770061072	115509160800	high_cov
ftp://ftp.sra.ebi.ac.uk/vol1/run/ERR398/ERR3988896/HG01517.final.cram	e82b930b2d81a6c6d1c2c9fdab879ac3	ERR3988896	ERP120144	30X whole genome sequencing coverage of 698 samples to complete trios in Phase 3 1000 Genome sample set	NYGC	ERA2409803	2020-03-13 00:00	ERS4367930	HG01517	IBS		ERX3990761	ILLUMINA	Illumina NovaSeq 6000	HG01517	ena-RUN-NYGC-13-03-2020-19:45:34:176-136	450	PAIRED		785421604	117813240600	high_cov
ftp://ftp.sra.ebi.ac.uk/vol1/run/ERR398/ERR3988897/HG01520.final.cram	410107cb6d25e39568a2280a9664561d	ERR3988897	ERP120144	30X whole genome sequencing coverage of 698 samples to complete trios in Phase 3 1000 Genome sample set	NYGC	ERA2409803	2020-03-13 00:00	ERS4367931	HG01520	IBS		ERX3990762	ILLUMINA	Illumina NovaSeq 6000	HG01520	ena-RUN-NYGC-13-03-2020-19:45:34:176-137	450	PAIRED		729539794	109430969100	high_cov
ftp://ftp.sra.ebi.ac.uk/vol1/run/ERR398/ERR3988898/HG01523.final.cram	f45715dd078cd911e76837e821a6a451	ERR3988898	ERP120144	30X whole genome sequencing coverage of 698 samples to complete trios in Phase 3 1000 Genome sample set	NYGC	ERA2409803	2020-03-13 00:00	ERS4367932	HG01523	IBS		ERX3990763	ILLUMINA	Illumina NovaSeq 6000	HG01523	ena-RUN-NYGC-13-03-2020-19:45:34:176-138	450	PAIRED		785086262	117762939300	high_cov
ftp://ftp.sra.ebi.ac.uk/vol1/run/ERR398/ERR3988899/HG01526.final.cram	fb7791902d5154d788e24c72c28f5fcd	ERR3988899	ERP120144	30X whole genome sequencing coverage of 698 samples to complete trios in Phase 3 1000 Genome sample set	NYGC	ERA2409803	2020-03-13 00:00	ERS4367933	HG01526	IBS		ERX3990764	ILLUMINA	Illumina NovaSeq 6000	HG01526	ena-RUN-NYGC-13-03-2020-19:45:34:176-139	450	PAIRED		938503668	140775550200	high_cov
ftp://ftp.sra.ebi.ac.uk/vol1/run/ERR398/ERR3988900/HG01529.final.cram	a593da4873230406930f1a0bf98a1265	ERR3988900	ERP120144	30X whole genome sequencing coverage of 698 samples to complete trios in Phase 3 1000 Genome sample set	NYGC	ERA2409803	2020-03-13 00:00	ERS4367934	HG01529	IBS		ERX3990765	ILLUMINA	Illumina NovaSeq 6000	HG01529	ena-RUN-NYGC-13-03-2020-19:45:34:176-140	450	PAIRED		742548042	111382206300	high_cov
ftp://ftp.sra.ebi.ac.uk/vol1/run/ERR398/ERR3988901/HG01532.final.cram	abb5be0e74307676dd9ad643d49f0227	ERR3988901	ERP120144	30X whole genome sequencing coverage of 698 samples to complete trios in Phase 3 1000 Genome sample set	NYGC	ERA2409803	2020-03-13 00:00	ERS4367935	HG01532	IBS		ERX3990766	ILLUMINA	Illumina NovaSeq 6000	HG01532	ena-RUN-NYGC-13-03-2020-19:45:34:176-141	450	PAIRED		766231928	114934789200	high_cov
ftp://ftp.sra.ebi.ac.uk/vol1/run/ERR398/ERR3988902/HG01538.final.cram	64a264c8db13cb592fde2f3f7b4331e0	ERR3988902	ERP120144	30X whole genome sequencing coverage of 698 samples to complete trios in Phase 3 1000 Genome sample set	NYGC	ERA2409803	2020-03-13 00:00	ERS4367936	HG01538	IBS		ERX3990767	ILLUMINA	Illumina NovaSeq 6000	HG01538	ena-RUN-NYGC-13-03-2020-19:45:34:176-142	450	PAIRED		814693180	122203977000	high_cov
ftp://ftp.sra.ebi.ac.uk/vol1/run/ERR398/ERR3988903/HG01552.final.cram	f99283ee858ad707a6ac9d9728def84e	ERR3988903	ERP120144	30X whole genome sequencing coverage of 698 samples to complete trios in Phase 3 1000 Genome sample set	NYGC	ERA2409803	2020-03-13 00:00	ERS4367937	HG01552	CLM		ERX3990768	ILLUMINA	Illumina NovaSeq 6000	HG01552	ena-RUN-NYGC-13-03-2020-19:45:34:176-143	450	PAIRED		703887222	105583083300	high_cov
ftp://ftp.sra.ebi.ac.uk/vol1/run/ERR398/ERR3988904/HG01567.final.cram	0e4566e168fcf9c5943b29a2ade584ad	ERR3988904	ERP120144	30X whole genome sequencing coverage of 698 samples to complete trios in Phase 3 1000 Genome sample set	NYGC	ERA2409803	2020-03-13 00:00	ERS4367938	HG01567	PEL		ERX3990769	ILLUMINA	Illumina NovaSeq 6000	HG01567	ena-RUN-NYGC-13-03-2020-19:45:34:176-144	450	PAIRED		791755640	118763346000	high_cov
ftp://ftp.sra.ebi.ac.uk/vol1/run/ERR398/ERR3988905/HG01573.final.cram	81dc07539a88e8791456a149a227a5d2	ERR3988905	ERP120144	30X whole genome sequencing coverage of 698 samples to complete trios in Phase 3 1000 Genome sample set	NYGC	ERA2409803	2020-03-13 00:00	ERS4367939	HG01573	PEL		ERX3990770	ILLUMINA	Illumina NovaSeq 6000	HG01573	ena-RUN-NYGC-13-03-2020-19:45:34:176-145	450	PAIRED		714801264	107220189600	high_cov
ftp://ftp.sra.ebi.ac.uk/vol1/run/ERR398/ERR3988906/HG01579.final.cram	ffb52452f0bbef9c9e32539f929f00f4	ERR3988906	ERP120144	30X whole genome sequencing coverage of 698 samples to complete trios in Phase 3 1000 Genome sample set	NYGC	ERA2409803	2020-03-13 00:00	ERS4367940	HG01579	PEL		ERX3990771	ILLUMINA	Illumina NovaSeq 6000	HG01579	ena-RUN-NYGC-13-03-2020-19:45:34:176-146	450	PAIRED		810736432	121610464800	high_cov
ftp://ftp.sra.ebi.ac.uk/vol1/run/ERR398/ERR3988907/HG01601.final.cram	4f630f247cbebb0bbcb51b2628312b13	ERR3988907	ERP120144	30X whole genome sequencing coverage of 698 samples to complete trios in Phase 3 1000 Genome sample set	NYGC	ERA2409803	2020-03-13 00:00	ERS4367941	HG01601	IBS		ERX3990772	ILLUMINA	Illumina NovaSeq 6000	HG01601	ena-RUN-NYGC-13-03-2020-19:45:34:176-147	450	PAIRED		782425760	117363864000	high_cov
ftp://ftp.sra.ebi.ac.uk/vol1/run/ERR398/ERR3988908/HG01604.final.cram	49504540897a78080deec077f1e292b3	ERR3988908	ERP120144	30X whole genome sequencing coverage of 698 samples to complete trios in Phase 3 1000 Genome sample set	NYGC	ERA2409803	2020-03-13 00:00	ERS4367942	HG01604	IBS		ERX3990773	ILLUMINA	Illumina NovaSeq 6000	HG01604	ena-RUN-NYGC-13-03-2020-19:45:34:176-148	450	PAIRED		841626408	126243961200	high_cov
ftp://ftp.sra.ebi.ac.uk/vol1/run/ERR398/ERR3988909/HG01609.final.cram	cbe302397b921919110e54b78533700a	ERR3988909	ERP120144	30X whole genome sequencing coverage of 698 samples to complete trios in Phase 3 1000 Genome sample set	NYGC	ERA2409803	2020-03-13 00:00	ERS4367943	HG01609	IBS		ERX3990774	ILLUMINA	Illumina NovaSeq 6000	HG01609	ena-RUN-NYGC-13-03-2020-19:45:34:176-149	450	PAIRED		822917046	123437556900	high_cov
ftp://ftp.sra.ebi.ac.uk/vol1/run/ERR398/ERR3988910/HG01611.final.cram	c51c624a734790607c7e32993b68d6fb	ERR3988910	ERP120144	30X whole genome sequencing coverage of 698 samples to complete trios in Phase 3 1000 Genome sample set	NYGC	ERA2409803	2020-03-13 00:00	ERS4367944	HG01611	IBS		ERX3990775	ILLUMINA	Illumina NovaSeq 6000	HG01611	ena-RUN-NYGC-13-03-2020-19:45:34:176-150	450	PAIRED		808270720	121240608000	high_cov
ftp://ftp.sra.ebi.ac.uk/vol1/run/ERR398/ERR3988911/HG01614.final.cram	4565046c451fcce19b62201459a0bba4	ERR3988911	ERP120144	30X whole genome sequencing coverage of 698 samples to complete trios in Phase 3 1000 Genome sample set	NYGC	ERA2409803	2020-03-13 00:00	ERS4367945	HG01614	IBS		ERX3990776	ILLUMINA	Illumina NovaSeq 6000	HG01614	ena-RUN-NYGC-13-03-2020-19:45:34:176-151	450	PAIRED		796804310	119520646500	high_cov
ftp://ftp.sra.ebi.ac.uk/vol1/run/ERR398/ERR3988912/HG01616.final.cram	6565ab68de3bf7e75ce02e202b37cd50	ERR3988912	ERP120144	30X whole genome sequencing coverage of 698 samples to complete trios in Phase 3 1000 Genome sample set	NYGC	ERA2409803	2020-03-13 00:00	ERS4367946	HG01616	IBS		ERX3990777	ILLUMINA	Illumina NovaSeq 6000	HG01616	ena-RUN-NYGC-13-03-2020-19:45:34:176-152	450	PAIRED		790509126	118576368900	high_cov
ftp://ftp.sra.ebi.ac.uk/vol1/run/ERR398/ERR3988913/HG01621.final.cram	44b749b70990d5dd448150836907fff6	ERR3988913	ERP120144	30X whole genome sequencing coverage of 698 samples to complete trios in Phase 3 1000 Genome sample set	NYGC	ERA2409803	2020-03-13 00:00	ERS4367947	HG01621	IBS		ERX3990778	ILLUMINA	Illumina NovaSeq 6000	HG01621	ena-RUN-NYGC-13-03-2020-19:45:34:177-153	450	PAIRED		790851878	118627781700	high_cov
ftp://ftp.sra.ebi.ac.uk/vol1/run/ERR398/ERR3988914/HG01622.final.cram	1e6a813d38b305ab8fda6f22b4947152	ERR3988914	ERP120144	30X whole genome sequencing coverage of 698 samples to complete trios in Phase 3 1000 Genome sample set	NYGC	ERA2409803	2020-03-13 00:00	ERS4367948	HG01622	IBS		ERX3990779	ILLUMINA	Illumina NovaSeq 6000	HG01622	ena-RUN-NYGC-13-03-2020-19:45:34:177-154	450	PAIRED		769589774	115438466100	high_cov
ftp://ftp.sra.ebi.ac.uk/vol1/run/ERR398/ERR3988915/HG01627.final.cram	7de533fd72d526274b0ea08c779dcac7	ERR3988915	ERP120144	30X whole genome sequencing coverage of 698 samples to complete trios in Phase 3 1000 Genome sample set	NYGC	ERA2409803	2020-03-13 00:00	ERS4367949	HG01627	IBS		ERX3990780	ILLUMINA	Illumina NovaSeq 6000	HG01627	ena-RUN-NYGC-13-03-2020-19:45:34:177-155	450	PAIRED		808787978	121318196700	high_cov
ftp://ftp.sra.ebi.ac.uk/vol1/run/ERR398/ERR3988916/HG01629.final.cram	89565c14fa206f76b86b493e0aaf5569	ERR3988916	ERP120144	30X whole genome sequencing coverage of 698 samples to complete trios in Phase 3 1000 Genome sample set	NYGC	ERA2409803	2020-03-13 00:00	ERS4367950	HG01629	IBS		ERX3990781	ILLUMINA	Illumina NovaSeq 6000	HG01629	ena-RUN-NYGC-13-03-2020-19:45:34:177-156	450	PAIRED		809852514	121477877100	high_cov
ftp://ftp.sra.ebi.ac.uk/vol1/run/ERR398/ERR3988917/HG01633.final.cram	da106f738a391e3593105e03bc00fd25	ERR3988917	ERP120144	30X whole genome sequencing coverage of 698 samples to complete trios in Phase 3 1000 Genome sample set	NYGC	ERA2409803	2020-03-13 00:00	ERS4367951	HG01633	IBS		ERX3990782	ILLUMINA	Illumina NovaSeq 6000	HG01633	ena-RUN-NYGC-13-03-2020-19:45:34:177-157	450	PAIRED		814712082	122206812300	high_cov
ftp://ftp.sra.ebi.ac.uk/vol1/run/ERR398/ERR3988918/HG01667.final.cram	2e7b1b4417d1430ea21badff02148e05	ERR3988918	ERP120144	30X whole genome sequencing coverage of 698 samples to complete trios in Phase 3 1000 Genome sample set	NYGC	ERA2409803	2020-03-13 00:00	ERS4367952	HG01667	IBS		ERX3990783	ILLUMINA	Illumina NovaSeq 6000	HG01667	ena-RUN-NYGC-13-03-2020-19:45:34:177-158	450	PAIRED		763475614	114521342100	high_cov
ftp://ftp.sra.ebi.ac.uk/vol1/run/ERR398/ERR3988919/HG01671.final.cram	583e6fa4407f2bff1a44fc26ca489ef7	ERR3988919	ERP120144	30X whole genome sequencing coverage of 698 samples to complete trios in Phase 3 1000 Genome sample set	NYGC	ERA2409803	2020-03-13 00:00	ERS4367953	HG01671	IBS		ERX3990784	ILLUMINA	Illumina NovaSeq 6000	HG01671	ena-RUN-NYGC-13-03-2020-19:45:34:177-159	450	PAIRED		794234864	119135229600	high_cov
ftp://ftp.sra.ebi.ac.uk/vol1/run/ERR398/ERR3988920/HG01674.final.cram	e5832775200e6802f4093d0fc6290aeb	ERR3988920	ERP120144	30X whole genome sequencing coverage of 698 samples to complete trios in Phase 3 1000 Genome sample set	NYGC	ERA2409803	2020-03-13 00:00	ERS4367954	HG01674	IBS		ERX3990785	ILLUMINA	Illumina NovaSeq 6000	HG01674	ena-RUN-NYGC-13-03-2020-19:45:34:177-160	450	PAIRED		804294492	120644173800	high_cov
ftp://ftp.sra.ebi.ac.uk/vol1/run/ERR398/ERR3988921/HG01677.final.cram	441d2f78022cae39c869f0865c9218d3	ERR3988921	ERP120144	30X whole genome sequencing coverage of 698 samples to complete trios in Phase 3 1000 Genome sample set	NYGC	ERA2409803	2020-03-13 00:00	ERS4367955	HG01677	IBS		ERX3990786	ILLUMINA	Illumina NovaSeq 6000	HG01677	ena-RUN-NYGC-13-03-2020-19:45:34:177-161	450	PAIRED		770898580	115634787000	high_cov
ftp://ftp.sra.ebi.ac.uk/vol1/run/ERR398/ERR3988922/HG01681.final.cram	218366f99efadc03025a335faa6c59f5	ERR3988922	ERP120144	30X whole genome sequencing coverage of 698 samples to complete trios in Phase 3 1000 Genome sample set	NYGC	ERA2409803	2020-03-13 00:00	ERS4367956	HG01681	IBS		ERX3990787	ILLUMINA	Illumina NovaSeq 6000	HG01681	ena-RUN-NYGC-13-03-2020-19:45:34:177-162	450	PAIRED		838328344	125749251600	high_cov
ftp://ftp.sra.ebi.ac.uk/vol1/run/ERR398/ERR3988923/HG01683.final.cram	17f9c6055cf96eee29b243f8d7dab227	ERR3988923	ERP120144	30X whole genome sequencing coverage of 698 samples to complete trios in Phase 3 1000 Genome sample set	NYGC	ERA2409803	2020-03-13 00:00	ERS4367957	HG01683	IBS		ERX3990788	ILLUMINA	Illumina NovaSeq 6000	HG01683	ena-RUN-NYGC-13-03-2020-19:45:34:177-163	450	PAIRED		782851488	117427723200	high_cov
ftp://ftp.sra.ebi.ac.uk/vol1/run/ERR398/ERR3988924/HG01687.final.cram	3c0f849f27f696d9e2a8281b3b67b563	ERR3988924	ERP120144	30X whole genome sequencing coverage of 698 samples to complete trios in Phase 3 1000 Genome sample set	NYGC	ERA2409803	2020-03-13 00:00	ERS4367958	HG01687	IBS		ERX3990789	ILLUMINA	Illumina NovaSeq 6000	HG01687	ena-RUN-NYGC-13-03-2020-19:45:34:177-164	450	PAIRED		802492718	120373907700	high_cov
ftp://ftp.sra.ebi.ac.uk/vol1/run/ERR398/ERR3988925/HG01696.final.cram	d31dad65db865c16e19fd9ca4d1f2781	ERR3988925	ERP120144	30X whole genome sequencing coverage of 698 samples to complete trios in Phase 3 1000 Genome sample set	NYGC	ERA2409803	2020-03-13 00:00	ERS4367959	HG01696	IBS		ERX3990790	ILLUMINA	Illumina NovaSeq 6000	HG01696	ena-RUN-NYGC-13-03-2020-19:45:34:177-165	450	PAIRED		786315688	117947353200	high_cov
ftp://ftp.sra.ebi.ac.uk/vol1/run/ERR398/ERR3988926/HG01698.final.cram	fe38f990644e2e895e6c42ff1be0c9eb	ERR3988926	ERP120144	30X whole genome sequencing coverage of 698 samples to complete trios in Phase 3 1000 Genome sample set	NYGC	ERA2409803	2020-03-13 00:00	ERS4367960	HG01698	IBS		ERX3990791	ILLUMINA	Illumina NovaSeq 6000	HG01698	ena-RUN-NYGC-13-03-2020-19:45:34:177-166	450	PAIRED		759934538	113990180700	high_cov
ftp://ftp.sra.ebi.ac.uk/vol1/run/ERR398/ERR3988927/HG01701.final.cram	fe5c3f48595a29e0ac62ad5b7ed9464a	ERR3988927	ERP120144	30X whole genome sequencing coverage of 698 samples to complete trios in Phase 3 1000 Genome sample set	NYGC	ERA2409803	2020-03-13 00:00	ERS4367961	HG01701	IBS		ERX3990792	ILLUMINA	Illumina NovaSeq 6000	HG01701	ena-RUN-NYGC-13-03-2020-19:45:34:177-167	450	PAIRED		766116986	114917547900	high_cov
ftp://ftp.sra.ebi.ac.uk/vol1/run/ERR398/ERR3988928/HG01703.final.cram	8683f80c5b5419e431a694565f6f6d07	ERR3988928	ERP120144	30X whole genome sequencing coverage of 698 samples to complete trios in Phase 3 1000 Genome sample set	NYGC	ERA2409803	2020-03-13 00:00	ERS4367962	HG01703	IBS		ERX3990793	ILLUMINA	Illumina NovaSeq 6000	HG01703	ena-RUN-NYGC-13-03-2020-19:45:34:177-168	450	PAIRED		796453982	119468097300	high_cov
ftp://ftp.sra.ebi.ac.uk/vol1/run/ERR398/ERR3988929/HG01706.final.cram	44818a06a90dfbbf1d2ba7ad237dddcb	ERR3988929	ERP120144	30X whole genome sequencing coverage of 698 samples to complete trios in Phase 3 1000 Genome sample set	NYGC	ERA2409803	2020-03-13 00:00	ERS4367963	HG01706	IBS		ERX3990794	ILLUMINA	Illumina NovaSeq 6000	HG01706	ena-RUN-NYGC-13-03-2020-19:45:34:177-169	450	PAIRED		833563222	125034483300	high_cov
ftp://ftp.sra.ebi.ac.uk/vol1/run/ERR398/ERR3988930/HG01711.final.cram	fec436f7af49724e4b1d71bfb0f6e9ee	ERR3988930	ERP120144	30X whole genome sequencing coverage of 698 samples to complete trios in Phase 3 1000 Genome sample set	NYGC	ERA2409803	2020-03-13 00:00	ERS4367964	HG01711	IBS		ERX3990795	ILLUMINA	Illumina NovaSeq 6000	HG01711	ena-RUN-NYGC-13-03-2020-19:45:34:177-170	450	PAIRED		796438802	119465820300	high_cov
ftp://ftp.sra.ebi.ac.uk/vol1/run/ERR398/ERR3988931/HG01748.final.cram	d68c865b5e06a4a00daefd033682ea7f	ERR3988931	ERP120144	30X whole genome sequencing coverage of 698 samples to complete trios in Phase 3 1000 Genome sample set	NYGC	ERA2409803	2020-03-13 00:00	ERS4367965	HG01748	IBS		ERX3990796	ILLUMINA	Illumina NovaSeq 6000	HG01748	ena-RUN-NYGC-13-03-2020-19:45:34:177-171	450	PAIRED		751301856	112695278400	high_cov
ftp://ftp.sra.ebi.ac.uk/vol1/run/ERR398/ERR3988932/HG01755.final.cram	ba77919dd1ae6ffb3d5b9773bc5d5121	ERR3988932	ERP120144	30X whole genome sequencing coverage of 698 samples to complete trios in Phase 3 1000 Genome sample set	NYGC	ERA2409803	2020-03-13 00:00	ERS4367966	HG01755	IBS		ERX3990797	ILLUMINA	Illumina NovaSeq 6000	HG01755	ena-RUN-NYGC-13-03-2020-19:45:34:177-172	450	PAIRED		754089966	113113494900	high_cov
ftp://ftp.sra.ebi.ac.uk/vol1/run/ERR398/ERR3988933/HG01763.final.cram	55578c7c18b440d552daf90d8506e971	ERR3988933	ERP120144	30X whole genome sequencing coverage of 698 samples to complete trios in Phase 3 1000 Genome sample set	NYGC	ERA2409803	2020-03-13 00:00	ERS4367967	HG01763	IBS		ERX3990798	ILLUMINA	Illumina NovaSeq 6000	HG01763	ena-RUN-NYGC-13-03-2020-19:45:34:177-173	450	PAIRED		777399220	116609883000	high_cov
ftp://ftp.sra.ebi.ac.uk/vol1/run/ERR398/ERR3988934/HG01772.final.cram	cf7c1d3349eac1cea911cea2d52d28b9	ERR3988934	ERP120144	30X whole genome sequencing coverage of 698 samples to complete trios in Phase 3 1000 Genome sample set	NYGC	ERA2409803	2020-03-13 00:00	ERS4367968	HG01772	IBS		ERX3990799	ILLUMINA	Illumina NovaSeq 6000	HG01772	ena-RUN-NYGC-13-03-2020-19:45:34:177-174	450	PAIRED		817570248	122635537200	high_cov
ftp://ftp.sra.ebi.ac.uk/vol1/run/ERR398/ERR3988935/HG01774.final.cram	83f929e62ec348f31eabc2a172c931a2	ERR3988935	ERP120144	30X whole genome sequencing coverage of 698 samples to complete trios in Phase 3 1000 Genome sample set	NYGC	ERA2409803	2020-03-13 00:00	ERS4367969	HG01774	IBS		ERX3990800	ILLUMINA	Illumina NovaSeq 6000	HG01774	ena-RUN-NYGC-13-03-2020-19:45:34:177-175	450	PAIRED		779358996	116903849400	high_cov
ftp://ftp.sra.ebi.ac.uk/vol1/run/ERR398/ERR3988936/HG01778.final.cram	56bed615f20b060c46a7b96e6bf5a30e	ERR3988936	ERP120144	30X whole genome sequencing coverage of 698 samples to complete trios in Phase 3 1000 Genome sample set	NYGC	ERA2409803	2020-03-13 00:00	ERS4367970	HG01778	IBS		ERX3990801	ILLUMINA	Illumina NovaSeq 6000	HG01778	ena-RUN-NYGC-13-03-2020-19:45:34:177-176	450	PAIRED		752036294	112805444100	high_cov
ftp://ftp.sra.ebi.ac.uk/vol1/run/ERR398/ERR3988937/HG01780.final.cram	54ab764f83ece5e18e4080b30b45c4ee	ERR3988937	ERP120144	30X whole genome sequencing coverage of 698 samples to complete trios in Phase 3 1000 Genome sample set	NYGC	ERA2409803	2020-03-13 00:00	ERS4367971	HG01780	IBS		ERX3990802	ILLUMINA	Illumina NovaSeq 6000	HG01780	ena-RUN-NYGC-13-03-2020-19:45:34:177-177	450	PAIRED		837894414	125684162100	high_cov
ftp://ftp.sra.ebi.ac.uk/vol1/run/ERR398/ERR3988938/HG01782.final.cram	4d686b02d8d1417432524da9dde294ad	ERR3988938	ERP120144	30X whole genome sequencing coverage of 698 samples to complete trios in Phase 3 1000 Genome sample set	NYGC	ERA2409803	2020-03-13 00:00	ERS4367972	HG01782	IBS		ERX3990803	ILLUMINA	Illumina NovaSeq 6000	HG01782	ena-RUN-NYGC-13-03-2020-19:45:34:178-178	450	PAIRED		775477088	116321563200	high_cov
ftp://ftp.sra.ebi.ac.uk/vol1/run/ERR398/ERR3988939/HG01881.final.cram	ba3593acc59f0a27bb0f49e2a0f2ff84	ERR3988939	ERP120144	30X whole genome sequencing coverage of 698 samples to complete trios in Phase 3 1000 Genome sample set	NYGC	ERA2409803	2020-03-13 00:00	ERS4367973	HG01881	ACB		ERX3990804	ILLUMINA	Illumina NovaSeq 6000	HG01881	ena-RUN-NYGC-13-03-2020-19:45:34:178-179	450	PAIRED		769310938	115396640700	high_cov
ftp://ftp.sra.ebi.ac.uk/vol1/run/ERR398/ERR3988940/HG01884.final.cram	cc4447d7a32eb5a1032a2f16b6fcd3ed	ERR3988940	ERP120144	30X whole genome sequencing coverage of 698 samples to complete trios in Phase 3 1000 Genome sample set	NYGC	ERA2409803	2020-03-13 00:00	ERS4367974	HG01884	ACB		ERX3990805	ILLUMINA	Illumina NovaSeq 6000	HG01884	ena-RUN-NYGC-13-03-2020-19:45:34:178-180	450	PAIRED		779722284	116958342600	high_cov
ftp://ftp.sra.ebi.ac.uk/vol1/run/ERR398/ERR3988941/HG01887.final.cram	489a135ecfac3901ca20265ef27e1415	ERR3988941	ERP120144	30X whole genome sequencing coverage of 698 samples to complete trios in Phase 3 1000 Genome sample set	NYGC	ERA2409803	2020-03-13 00:00	ERS4367975	HG01887	ACB		ERX3990806	ILLUMINA	Illumina NovaSeq 6000	HG01887	ena-RUN-NYGC-13-03-2020-19:45:34:178-181	450	PAIRED		798070672	119710600800	high_cov
ftp://ftp.sra.ebi.ac.uk/vol1/run/ERR398/ERR3988942/HG01888.final.cram	7401e30c1af232d94ca36a219cb56bc6	ERR3988942	ERP120144	30X whole genome sequencing coverage of 698 samples to complete trios in Phase 3 1000 Genome sample set	NYGC	ERA2409803	2020-03-13 00:00	ERS4367976	HG01888	ACB		ERX3990807	ILLUMINA	Illumina NovaSeq 6000	HG01888	ena-RUN-NYGC-13-03-2020-19:45:34:178-182	450	PAIRED		783646750	117547012500	high_cov
ftp://ftp.sra.ebi.ac.uk/vol1/run/ERR398/ERR3988943/HG01891.final.cram	074d28942303af49c3872c16b5e228e6	ERR3988943	ERP120144	30X whole genome sequencing coverage of 698 samples to complete trios in Phase 3 1000 Genome sample set	NYGC	ERA2409803	2020-03-13 00:00	ERS4367977	HG01891	ACB		ERX3990808	ILLUMINA	Illumina NovaSeq 6000	HG01891	ena-RUN-NYGC-13-03-2020-19:45:34:178-183	450	PAIRED		761251286	114187692900	high_cov
ftp://ftp.sra.ebi.ac.uk/vol1/run/ERR398/ERR3988944/HG01895.final.cram	abd16de9d3e8e3eeb9abc22c1cdd1672	ERR3988944	ERP120144	30X whole genome sequencing coverage of 698 samples to complete trios in Phase 3 1000 Genome sample set	NYGC	ERA2409803	2020-03-13 00:00	ERS4367978	HG01895	ACB		ERX3990809	ILLUMINA	Illumina NovaSeq 6000	HG01895	ena-RUN-NYGC-13-03-2020-19:45:34:178-184	450	PAIRED		819142516	122871377400	high_cov
ftp://ftp.sra.ebi.ac.uk/vol1/run/ERR398/ERR3988945/HG01897.final.cram	b2c0ad813856aa94e6e0151ee4b86542	ERR3988945	ERP120144	30X whole genome sequencing coverage of 698 samples to complete trios in Phase 3 1000 Genome sample set	NYGC	ERA2409803	2020-03-13 00:00	ERS4367979	HG01897	ACB		ERX3990810	ILLUMINA	Illumina NovaSeq 6000	HG01897	ena-RUN-NYGC-13-03-2020-19:45:34:178-185	450	PAIRED		783744308	117561646200	high_cov
ftp://ftp.sra.ebi.ac.uk/vol1/run/ERR398/ERR3988946/HG01898.final.cram	01ec7d566ebbc87d1a69cd72b9112094	ERR3988946	ERP120144	30X whole genome sequencing coverage of 698 samples to complete trios in Phase 3 1000 Genome sample set	NYGC	ERA2409803	2020-03-13 00:00	ERS4367980	HG01898	PEL		ERX3990811	ILLUMINA	Illumina NovaSeq 6000	HG01898	ena-RUN-NYGC-13-03-2020-19:45:34:178-186	450	PAIRED		768091650	115213747500	high_cov
ftp://ftp.sra.ebi.ac.uk/vol1/run/ERR398/ERR3988947/HG01916.final.cram	e5bd4c142b6a1b9d326d37893ae6ca72	ERR3988947	ERP120144	30X whole genome sequencing coverage of 698 samples to complete trios in Phase 3 1000 Genome sample set	NYGC	ERA2409803	2020-03-13 00:00	ERS4367981	HG01916	ACB		ERX3990812	ILLUMINA	Illumina NovaSeq 6000	HG01916	ena-RUN-NYGC-13-03-2020-19:45:34:178-187	450	PAIRED		732149896	109822484400	high_cov
ftp://ftp.sra.ebi.ac.uk/vol1/run/ERR398/ERR3988948/HG01919.final.cram	5352153bf600feb0959e3433cd81c3e0	ERR3988948	ERP120144	30X whole genome sequencing coverage of 698 samples to complete trios in Phase 3 1000 Genome sample set	NYGC	ERA2409803	2020-03-13 00:00	ERS4367982	HG01919	PEL		ERX3990813	ILLUMINA	Illumina NovaSeq 6000	HG01919	ena-RUN-NYGC-13-03-2020-19:45:34:178-188	450	PAIRED		755392522	113308878300	high_cov
ftp://ftp.sra.ebi.ac.uk/vol1/run/ERR398/ERR3988949/HG01922.final.cram	91ff5d09c417e8fea38e045522c78efb	ERR3988949	ERP120144	30X whole genome sequencing coverage of 698 samples to complete trios in Phase 3 1000 Genome sample set	NYGC	ERA2409803	2020-03-13 00:00	ERS4367983	HG01922	PEL		ERX3990814	ILLUMINA	Illumina NovaSeq 6000	HG01922	ena-RUN-NYGC-13-03-2020-19:45:34:178-189	450	PAIRED		780829692	117124453800	high_cov
ftp://ftp.sra.ebi.ac.uk/vol1/run/ERR398/ERR3988950/HG01925.final.cram	c531eb0f754b06a6662742b7a8d2c2fe	ERR3988950	ERP120144	30X whole genome sequencing coverage of 698 samples to complete trios in Phase 3 1000 Genome sample set	NYGC	ERA2409803	2020-03-13 00:00	ERS4367984	HG01925	PEL		ERX3990815	ILLUMINA	Illumina NovaSeq 6000	HG01925	ena-RUN-NYGC-13-03-2020-19:45:34:178-190	450	PAIRED		805563482	120834522300	high_cov
ftp://ftp.sra.ebi.ac.uk/vol1/run/ERR398/ERR3988951/HG01928.final.cram	7b6f2f79facff37664ba028d8219001e	ERR3988951	ERP120144	30X whole genome sequencing coverage of 698 samples to complete trios in Phase 3 1000 Genome sample set	NYGC	ERA2409803	2020-03-13 00:00	ERS4367985	HG01928	PEL		ERX3990816	ILLUMINA	Illumina NovaSeq 6000	HG01928	ena-RUN-NYGC-13-03-2020-19:45:34:178-191	450	PAIRED		791870968	118780645200	high_cov
ftp://ftp.sra.ebi.ac.uk/vol1/run/ERR398/ERR3988952/HG01934.final.cram	5d1924f09ef7c84d4d26523f6378dd18	ERR3988952	ERP120144	30X whole genome sequencing coverage of 698 samples to complete trios in Phase 3 1000 Genome sample set	NYGC	ERA2409803	2020-03-13 00:00	ERS4367986	HG01934	PEL		ERX3990817	ILLUMINA	Illumina NovaSeq 6000	HG01934	ena-RUN-NYGC-13-03-2020-19:45:34:178-192	450	PAIRED		810607126	121591068900	high_cov
ftp://ftp.sra.ebi.ac.uk/vol1/run/ERR398/ERR3988953/HG01937.final.cram	824c753fe4829b170a15331d4bad0221	ERR3988953	ERP120144	30X whole genome sequencing coverage of 698 samples to complete trios in Phase 3 1000 Genome sample set	NYGC	ERA2409803	2020-03-13 00:00	ERS4367987	HG01937	PEL		ERX3990818	ILLUMINA	Illumina NovaSeq 6000	HG01937	ena-RUN-NYGC-13-03-2020-19:45:34:178-193	450	PAIRED		767539600	115130940000	high_cov
ftp://ftp.sra.ebi.ac.uk/vol1/run/ERR398/ERR3988954/HG01940.final.cram	7e9689a5184f020aa4a7928db9f073d0	ERR3988954	ERP120144	30X whole genome sequencing coverage of 698 samples to complete trios in Phase 3 1000 Genome sample set	NYGC	ERA2409803	2020-03-13 00:00	ERS4367988	HG01940	PEL		ERX3990819	ILLUMINA	Illumina NovaSeq 6000	HG01940	ena-RUN-NYGC-13-03-2020-19:45:34:178-194	450	PAIRED		771015554	115652333100	high_cov
ftp://ftp.sra.ebi.ac.uk/vol1/run/ERR398/ERR3988955/HG01943.final.cram	064cf531d492b63dc8c73f716b8c94f2	ERR3988955	ERP120144	30X whole genome sequencing coverage of 698 samples to complete trios in Phase 3 1000 Genome sample set	NYGC	ERA2409803	2020-03-13 00:00	ERS4367989	HG01943	PEL		ERX3990820	ILLUMINA	Illumina NovaSeq 6000	HG01943	ena-RUN-NYGC-13-03-2020-19:45:34:178-195	450	PAIRED		737107244	110566086600	high_cov
ftp://ftp.sra.ebi.ac.uk/vol1/run/ERR398/ERR3988956/HG01946.final.cram	82da03b35ac37ce506bf4e3076b25b91	ERR3988956	ERP120144	30X whole genome sequencing coverage of 698 samples to complete trios in Phase 3 1000 Genome sample set	NYGC	ERA2409803	2020-03-13 00:00	ERS4367990	HG01946	PEL		ERX3990821	ILLUMINA	Illumina NovaSeq 6000	HG01946	ena-RUN-NYGC-13-03-2020-19:45:34:178-196	450	PAIRED		790503654	118575548100	high_cov
ftp://ftp.sra.ebi.ac.uk/vol1/run/ERR398/ERR3988957/HG01949.final.cram	39fe14a709edd7aa53aff19412f3febf	ERR3988957	ERP120144	30X whole genome sequencing coverage of 698 samples to complete trios in Phase 3 1000 Genome sample set	NYGC	ERA2409803	2020-03-13 00:00	ERS4367991	HG01949	PEL		ERX3990822	ILLUMINA	Illumina NovaSeq 6000	HG01949	ena-RUN-NYGC-13-03-2020-19:45:34:178-197	450	PAIRED		754546286	113181942900	high_cov
ftp://ftp.sra.ebi.ac.uk/vol1/run/ERR398/ERR3988958/HG01952.final.cram	049a500412dd87b36491a9b7242f4cb9	ERR3988958	ERP120144	30X whole genome sequencing coverage of 698 samples to complete trios in Phase 3 1000 Genome sample set	NYGC	ERA2409803	2020-03-13 00:00	ERS4367992	HG01952	PEL		ERX3990823	ILLUMINA	Illumina NovaSeq 6000	HG01952	ena-RUN-NYGC-13-03-2020-19:45:34:178-198	450	PAIRED		758311134	113746670100	high_cov
ftp://ftp.sra.ebi.ac.uk/vol1/run/ERR398/ERR3988959/HG01955.final.cram	225156f31a2c0762cc100e5856faa01f	ERR3988959	ERP120144	30X whole genome sequencing coverage of 698 samples to complete trios in Phase 3 1000 Genome sample set	NYGC	ERA2409803	2020-03-13 00:00	ERS4367993	HG01955	PEL		ERX3990824	ILLUMINA	Illumina NovaSeq 6000	HG01955	ena-RUN-NYGC-13-03-2020-19:45:34:178-199	450	PAIRED		803214278	120482141700	high_cov
ftp://ftp.sra.ebi.ac.uk/vol1/run/ERR398/ERR3988960/HG01959.final.cram	faa8a9fe68b27f37ca8e57c0571c0531	ERR3988960	ERP120144	30X whole genome sequencing coverage of 698 samples to complete trios in Phase 3 1000 Genome sample set	NYGC	ERA2409803	2020-03-13 00:00	ERS4367994	HG01959	ACB		ERX3990825	ILLUMINA	Illumina NovaSeq 6000	HG01959	ena-RUN-NYGC-13-03-2020-19:45:34:178-200	450	PAIRED		761395404	114209310600	high_cov
ftp://ftp.sra.ebi.ac.uk/vol1/run/ERR398/ERR3988961/HG01960.final.cram	898b968559654796bc3f34b70cd74ffd	ERR3988961	ERP120144	30X whole genome sequencing coverage of 698 samples to complete trios in Phase 3 1000 Genome sample set	NYGC	ERA2409803	2020-03-13 00:00	ERS4367995	HG01960	ACB		ERX3990826	ILLUMINA	Illumina NovaSeq 6000	HG01960	ena-RUN-NYGC-13-03-2020-19:45:34:178-201	450	PAIRED		807301880	121095282000	high_cov
ftp://ftp.sra.ebi.ac.uk/vol1/run/ERR398/ERR3988962/HG01969.final.cram	c5c5174f0536a9b73543c69c8f3cfcbd	ERR3988962	ERP120144	30X whole genome sequencing coverage of 698 samples to complete trios in Phase 3 1000 Genome sample set	NYGC	ERA2409803	2020-03-13 00:00	ERS4367996	HG01969	PEL		ERX3990827	ILLUMINA	Illumina NovaSeq 6000	HG01969	ena-RUN-NYGC-13-03-2020-19:45:34:178-202	450	PAIRED		784897698	117734654700	high_cov
ftp://ftp.sra.ebi.ac.uk/vol1/run/ERR398/ERR3988963/HG01972.final.cram	a47a2ea69ca3da328e3f786559988644	ERR3988963	ERP120144	30X whole genome sequencing coverage of 698 samples to complete trios in Phase 3 1000 Genome sample set	NYGC	ERA2409803	2020-03-13 00:00	ERS4367997	HG01972	PEL		ERX3990828	ILLUMINA	Illumina NovaSeq 6000	HG01972	ena-RUN-NYGC-13-03-2020-19:45:34:179-203	450	PAIRED		780973988	117146098200	high_cov
ftp://ftp.sra.ebi.ac.uk/vol1/run/ERR398/ERR3988964/HG01975.final.cram	b1015f04f4edf6b5e57166d233ef9f2a	ERR3988964	ERP120144	30X whole genome sequencing coverage of 698 samples to complete trios in Phase 3 1000 Genome sample set	NYGC	ERA2409803	2020-03-13 00:00	ERS4367998	HG01975	PEL		ERX3990829	ILLUMINA	Illumina NovaSeq 6000	HG01975	ena-RUN-NYGC-13-03-2020-19:45:34:179-204	450	PAIRED		796574942	119486241300	high_cov
ftp://ftp.sra.ebi.ac.uk/vol1/run/ERR398/ERR3988965/HG01978.final.cram	6789e99ac14218800e82182efe61d1fb	ERR3988965	ERP120144	30X whole genome sequencing coverage of 698 samples to complete trios in Phase 3 1000 Genome sample set	NYGC	ERA2409803	2020-03-13 00:00	ERS4367999	HG01978	PEL		ERX3990830	ILLUMINA	Illumina NovaSeq 6000	HG01978	ena-RUN-NYGC-13-03-2020-19:45:34:179-205	450	PAIRED		833112908	124966936200	high_cov
ftp://ftp.sra.ebi.ac.uk/vol1/run/ERR398/ERR3988966/HG01981.final.cram	b99e02c0ccd941ac15cbe89508ab152c	ERR3988966	ERP120144	30X whole genome sequencing coverage of 698 samples to complete trios in Phase 3 1000 Genome sample set	NYGC	ERA2409803	2020-03-13 00:00	ERS4368000	HG01981	PEL		ERX3990831	ILLUMINA	Illumina NovaSeq 6000	HG01981	ena-RUN-NYGC-13-03-2020-19:45:34:179-206	450	PAIRED		759444540	113916681000	high_cov
ftp://ftp.sra.ebi.ac.uk/vol1/run/ERR398/ERR3988967/HG01983.final.cram	7e434b36595d26298a518be3bd80d865	ERR3988967	ERP120144	30X whole genome sequencing coverage of 698 samples to complete trios in Phase 3 1000 Genome sample set	NYGC	ERA2409803	2020-03-13 00:00	ERS4368001	HG01983	PEL		ERX3990832	ILLUMINA	Illumina NovaSeq 6000	HG01983	ena-RUN-NYGC-13-03-2020-19:45:34:179-207	450	PAIRED		920881134	138132170100	high_cov
ftp://ftp.sra.ebi.ac.uk/vol1/run/ERR398/ERR3988968/HG01984.final.cram	2b686599f16307bb8f9707109ab95724	ERR3988968	ERP120144	30X whole genome sequencing coverage of 698 samples to complete trios in Phase 3 1000 Genome sample set	NYGC	ERA2409803	2020-03-13 00:00	ERS4368002	HG01984	PEL		ERX3990833	ILLUMINA	Illumina NovaSeq 6000	HG01984	ena-RUN-NYGC-13-03-2020-19:45:34:179-208	450	PAIRED		779142456	116871368400	high_cov
ftp://ftp.sra.ebi.ac.uk/vol1/run/ERR398/ERR3988969/HG01987.final.cram	ada04c0d963eb924dd539b434d0e5241	ERR3988969	ERP120144	30X whole genome sequencing coverage of 698 samples to complete trios in Phase 3 1000 Genome sample set	NYGC	ERA2409803	2020-03-13 00:00	ERS4368003	HG01987	ACB		ERX3990834	ILLUMINA	Illumina NovaSeq 6000	HG01987	ena-RUN-NYGC-13-03-2020-19:45:34:179-209	450	PAIRED		774203406	116130510900	high_cov
ftp://ftp.sra.ebi.ac.uk/vol1/run/ERR398/ERR3988970/HG01993.final.cram	8f621b6b4cec47960d956626f697938b	ERR3988970	ERP120144	30X whole genome sequencing coverage of 698 samples to complete trios in Phase 3 1000 Genome sample set	NYGC	ERA2409803	2020-03-13 00:00	ERS4368004	HG01993	PEL		ERX3990835	ILLUMINA	Illumina NovaSeq 6000	HG01993	ena-RUN-NYGC-13-03-2020-19:45:34:179-210	450	PAIRED		755833516	113375027400	high_cov
ftp://ftp.sra.ebi.ac.uk/vol1/run/ERR398/ERR3988971/HG01998.final.cram	332f125cc652b0dc1f035aae6cb4c067	ERR3988971	ERP120144	30X whole genome sequencing coverage of 698 samples to complete trios in Phase 3 1000 Genome sample set	NYGC	ERA2409803	2020-03-13 00:00	ERS4368005	HG01998	PEL		ERX3990836	ILLUMINA	Illumina NovaSeq 6000	HG01998	ena-RUN-NYGC-13-03-2020-19:45:34:179-211	450	PAIRED		790380682	118557102300	high_cov
ftp://ftp.sra.ebi.ac.uk/vol1/run/ERR398/ERR3988972/HG02004.final.cram	e1ba2b28e092b85b3a2caabf3aa09354	ERR3988972	ERP120144	30X whole genome sequencing coverage of 698 samples to complete trios in Phase 3 1000 Genome sample set	NYGC	ERA2409803	2020-03-13 00:00	ERS4368006	HG02004	PEL		ERX3990837	ILLUMINA	Illumina NovaSeq 6000	HG02004	ena-RUN-NYGC-13-03-2020-19:45:34:179-212	450	PAIRED		770140106	115521015900	high_cov
ftp://ftp.sra.ebi.ac.uk/vol1/run/ERR398/ERR3988973/HG02011.final.cram	e05279865d93d24e9c22246d2e1b4dc5	ERR3988973	ERP120144	30X whole genome sequencing coverage of 698 samples to complete trios in Phase 3 1000 Genome sample set	NYGC	ERA2409803	2020-03-13 00:00	ERS4368007	HG02011	ACB		ERX3990838	ILLUMINA	Illumina NovaSeq 6000	HG02011	ena-RUN-NYGC-13-03-2020-19:45:34:179-213	450	PAIRED		760499074	114074861100	high_cov
ftp://ftp.sra.ebi.ac.uk/vol1/run/ERR398/ERR3988974/HG02015.final.cram	bf15b4bc22a7ff1a4f62943643bf99e6	ERR3988974	ERP120144	30X whole genome sequencing coverage of 698 samples to complete trios in Phase 3 1000 Genome sample set	NYGC	ERA2409803	2020-03-13 00:00	ERS4368008	HG02015	KHV		ERX3990839	ILLUMINA	Illumina NovaSeq 6000	HG02015	ena-RUN-NYGC-13-03-2020-19:45:34:179-214	450	PAIRED		788477260	118271589000	high_cov
ftp://ftp.sra.ebi.ac.uk/vol1/run/ERR398/ERR3988975/HG02018.final.cram	f850e4348e4adcb8c05a1d336173ac53	ERR3988975	ERP120144	30X whole genome sequencing coverage of 698 samples to complete trios in Phase 3 1000 Genome sample set	NYGC	ERA2409803	2020-03-13 00:00	ERS4368009	HG02018	KHV		ERX3990840	ILLUMINA	Illumina NovaSeq 6000	HG02018	ena-RUN-NYGC-13-03-2020-19:45:34:179-215	450	PAIRED		869852252	130477837800	high_cov
ftp://ftp.sra.ebi.ac.uk/vol1/run/ERR398/ERR3988976/HG02024.final.cram	65e7c7fc6d3724a583a29f9e8c7293f1	ERR3988976	ERP120144	30X whole genome sequencing coverage of 698 samples to complete trios in Phase 3 1000 Genome sample set	NYGC	ERA2409803	2020-03-13 00:00	ERS4368010	HG02024	KHV		ERX3990841	ILLUMINA	Illumina NovaSeq 6000	HG02024	ena-RUN-NYGC-13-03-2020-19:45:34:179-216	450	PAIRED		746128478	111919271700	high_cov
ftp://ftp.sra.ebi.ac.uk/vol1/run/ERR398/ERR3988977/HG02027.final.cram	65e16cad7ec1bbea5da0151f177d1811	ERR3988977	ERP120144	30X whole genome sequencing coverage of 698 samples to complete trios in Phase 3 1000 Genome sample set	NYGC	ERA2409803	2020-03-13 00:00	ERS4368011	HG02027	KHV		ERX3990842	ILLUMINA	Illumina NovaSeq 6000	HG02027	ena-RUN-NYGC-13-03-2020-19:45:34:179-217	450	PAIRED		773606064	116040909600	high_cov
ftp://ftp.sra.ebi.ac.uk/vol1/run/ERR398/ERR3988978/HG02030.final.cram	9af509d1318b89852ad017f0eec7c913	ERR3988978	ERP120144	30X whole genome sequencing coverage of 698 samples to complete trios in Phase 3 1000 Genome sample set	NYGC	ERA2409803	2020-03-13 00:00	ERS4368012	HG02030	KHV		ERX3990843	ILLUMINA	Illumina NovaSeq 6000	HG02030	ena-RUN-NYGC-13-03-2020-19:45:34:179-218	450	PAIRED		753222672	112983400800	high_cov
ftp://ftp.sra.ebi.ac.uk/vol1/run/ERR398/ERR3988979/HG02055.final.cram	10836a150bf8ff58ef6f03f8a5c22d63	ERR3988979	ERP120144	30X whole genome sequencing coverage of 698 samples to complete trios in Phase 3 1000 Genome sample set	NYGC	ERA2409803	2020-03-13 00:00	ERS4368013	HG02055	ACB		ERX3990844	ILLUMINA	Illumina NovaSeq 6000	HG02055	ena-RUN-NYGC-13-03-2020-19:45:34:179-219	450	PAIRED		763696878	114554531700	high_cov
ftp://ftp.sra.ebi.ac.uk/vol1/run/ERR398/ERR3988980/HG02056.final.cram	3ebd0c3da16e9bd49e474e4b8d129848	ERR3988980	ERP120144	30X whole genome sequencing coverage of 698 samples to complete trios in Phase 3 1000 Genome sample set	NYGC	ERA2409803	2020-03-13 00:00	ERS4368014	HG02056	KHV		ERX3990845	ILLUMINA	Illumina NovaSeq 6000	HG02056	ena-RUN-NYGC-13-03-2020-19:45:34:179-220	450	PAIRED		738658848	110798827200	high_cov
ftp://ftp.sra.ebi.ac.uk/vol1/run/ERR398/ERR3988981/HG02059.final.cram	de0e71efe27ac08d8000eb8dcc8bea85	ERR3988981	ERP120144	30X whole genome sequencing coverage of 698 samples to complete trios in Phase 3 1000 Genome sample set	NYGC	ERA2409803	2020-03-13 00:00	ERS4368015	HG02059	KHV		ERX3990846	ILLUMINA	Illumina NovaSeq 6000	HG02059	ena-RUN-NYGC-13-03-2020-19:45:34:179-221	450	PAIRED		774972750	116245912500	high_cov
ftp://ftp.sra.ebi.ac.uk/vol1/run/ERR398/ERR3988982/HG02068.final.cram	f4f21ca3c78e271cfccf047782664f72	ERR3988982	ERP120144	30X whole genome sequencing coverage of 698 samples to complete trios in Phase 3 1000 Genome sample set	NYGC	ERA2409803	2020-03-13 00:00	ERS4368016	HG02068	KHV		ERX3990847	ILLUMINA	Illumina NovaSeq 6000	HG02068	ena-RUN-NYGC-13-03-2020-19:45:34:179-222	450	PAIRED		753942344	113091351600	high_cov
ftp://ftp.sra.ebi.ac.uk/vol1/run/ERR398/ERR3988983/HG02071.final.cram	0ecf2c3ceff654a326135e6900e3918b	ERR3988983	ERP120144	30X whole genome sequencing coverage of 698 samples to complete trios in Phase 3 1000 Genome sample set	NYGC	ERA2409803	2020-03-13 00:00	ERS4368017	HG02071	KHV		ERX3990848	ILLUMINA	Illumina NovaSeq 6000	HG02071	ena-RUN-NYGC-13-03-2020-19:45:34:179-223	450	PAIRED		796381318	119457197700	high_cov
ftp://ftp.sra.ebi.ac.uk/vol1/run/ERR398/ERR3988984/HG02074.final.cram	433651ee43742edc7c0d713602698e93	ERR3988984	ERP120144	30X whole genome sequencing coverage of 698 samples to complete trios in Phase 3 1000 Genome sample set	NYGC	ERA2409803	2020-03-13 00:00	ERS4368018	HG02074	KHV		ERX3990849	ILLUMINA	Illumina NovaSeq 6000	HG02074	ena-RUN-NYGC-13-03-2020-19:45:34:179-224	450	PAIRED		951317610	142697641500	high_cov
ftp://ftp.sra.ebi.ac.uk/vol1/run/ERR398/ERR3988985/HG02077.final.cram	da22c77ed00c8ecc457c4f413e2896ca	ERR3988985	ERP120144	30X whole genome sequencing coverage of 698 samples to complete trios in Phase 3 1000 Genome sample set	NYGC	ERA2409803	2020-03-13 00:00	ERS4368019	HG02077	KHV		ERX3990850	ILLUMINA	Illumina NovaSeq 6000	HG02077	ena-RUN-NYGC-13-03-2020-19:45:34:179-225	450	PAIRED		882359054	132353858100	high_cov
ftp://ftp.sra.ebi.ac.uk/vol1/run/ERR398/ERR3988986/HG02080.final.cram	d91d148bb699956afaa6643949a010f9	ERR3988986	ERP120144	30X whole genome sequencing coverage of 698 samples to complete trios in Phase 3 1000 Genome sample set	NYGC	ERA2409803	2020-03-13 00:00	ERS4368020	HG02080	KHV		ERX3990851	ILLUMINA	Illumina NovaSeq 6000	HG02080	ena-RUN-NYGC-13-03-2020-19:45:34:179-226	450	PAIRED		770440910	115566136500	high_cov
ftp://ftp.sra.ebi.ac.uk/vol1/run/ERR398/ERR3988987/HG02083.final.cram	488a78cb19cc017efc162f7f9aeeea38	ERR3988987	ERP120144	30X whole genome sequencing coverage of 698 samples to complete trios in Phase 3 1000 Genome sample set	NYGC	ERA2409803	2020-03-13 00:00	ERS4368021	HG02083	KHV		ERX3990852	ILLUMINA	Illumina NovaSeq 6000	HG02083	ena-RUN-NYGC-13-03-2020-19:45:34:179-227	450	PAIRED		763575126	114536268900	high_cov
ftp://ftp.sra.ebi.ac.uk/vol1/run/ERR398/ERR3988988/HG02091.final.cram	5a6fdec97c0e67fdd9ca18b6957e7d6d	ERR3988988	ERP120144	30X whole genome sequencing coverage of 698 samples to complete trios in Phase 3 1000 Genome sample set	NYGC	ERA2409803	2020-03-13 00:00	ERS4368022	HG02091	PEL		ERX3990853	ILLUMINA	Illumina NovaSeq 6000	HG02091	ena-RUN-NYGC-13-03-2020-19:45:34:180-228	450	PAIRED		778189080	116728362000	high_cov
ftp://ftp.sra.ebi.ac.uk/vol1/run/ERR398/ERR3988989/HG02106.final.cram	3a06f91cc660e50a2d0710a41f5db223	ERR3988989	ERP120144	30X whole genome sequencing coverage of 698 samples to complete trios in Phase 3 1000 Genome sample set	NYGC	ERA2409803	2020-03-13 00:00	ERS4368023	HG02106	PEL		ERX3990854	ILLUMINA	Illumina NovaSeq 6000	HG02106	ena-RUN-NYGC-13-03-2020-19:45:34:180-229	450	PAIRED		956946980	143542047000	high_cov
ftp://ftp.sra.ebi.ac.uk/vol1/run/ERR398/ERR3988990/HG02120.final.cram	e7da994ec63925b91cca86c131fb53fb	ERR3988990	ERP120144	30X whole genome sequencing coverage of 698 samples to complete trios in Phase 3 1000 Genome sample set	NYGC	ERA2409803	2020-03-13 00:00	ERS4368024	HG02120	KHV		ERX3990855	ILLUMINA	Illumina NovaSeq 6000	HG02120	ena-RUN-NYGC-13-03-2020-19:45:34:180-230	450	PAIRED		767047172	115057075800	high_cov
ftp://ftp.sra.ebi.ac.uk/vol1/run/ERR398/ERR3988991/HG02126.final.cram	6b7a6f98407b17322f73eda8a0277785	ERR3988991	ERP120144	30X whole genome sequencing coverage of 698 samples to complete trios in Phase 3 1000 Genome sample set	NYGC	ERA2409803	2020-03-13 00:00	ERS4368025	HG02126	KHV		ERX3990856	ILLUMINA	Illumina NovaSeq 6000	HG02126	ena-RUN-NYGC-13-03-2020-19:45:34:180-231	450	PAIRED		797166360	119574954000	high_cov
ftp://ftp.sra.ebi.ac.uk/vol1/run/ERR398/ERR3988992/HG02129.final.cram	efb7f5db93ebf9ed95335019a444370f	ERR3988992	ERP120144	30X whole genome sequencing coverage of 698 samples to complete trios in Phase 3 1000 Genome sample set	NYGC	ERA2409803	2020-03-13 00:00	ERS4368026	HG02129	KHV		ERX3990857	ILLUMINA	Illumina NovaSeq 6000	HG02129	ena-RUN-NYGC-13-03-2020-19:45:34:180-232	450	PAIRED		786565036	117984755400	high_cov
ftp://ftp.sra.ebi.ac.uk/vol1/run/ERR398/ERR3988993/HG02132.final.cram	bf713b1e5a379de53aa997d3bb1c750a	ERR3988993	ERP120144	30X whole genome sequencing coverage of 698 samples to complete trios in Phase 3 1000 Genome sample set	NYGC	ERA2409803	2020-03-13 00:00	ERS4368027	HG02132	KHV		ERX3990858	ILLUMINA	Illumina NovaSeq 6000	HG02132	ena-RUN-NYGC-13-03-2020-19:45:34:180-233	450	PAIRED		767373004	115105950600	high_cov
ftp://ftp.sra.ebi.ac.uk/vol1/run/ERR398/ERR3988994/HG02135.final.cram	6c4ce082ab66ae0321239c9277a1a565	ERR3988994	ERP120144	30X whole genome sequencing coverage of 698 samples to complete trios in Phase 3 1000 Genome sample set	NYGC	ERA2409803	2020-03-13 00:00	ERS4368028	HG02135	KHV		ERX3990859	ILLUMINA	Illumina NovaSeq 6000	HG02135	ena-RUN-NYGC-13-03-2020-19:45:34:180-234	450	PAIRED		785298960	117794844000	high_cov
ftp://ftp.sra.ebi.ac.uk/vol1/run/ERR398/ERR3988995/HG02145.final.cram	ed234028817d9e1db725ec73194f50c4	ERR3988995	ERP120144	30X whole genome sequencing coverage of 698 samples to complete trios in Phase 3 1000 Genome sample set	NYGC	ERA2409803	2020-03-13 00:00	ERS4368029	HG02145	ACB		ERX3990860	ILLUMINA	Illumina NovaSeq 6000	HG02145	ena-RUN-NYGC-13-03-2020-19:45:34:180-235	450	PAIRED		750353944	112553091600	high_cov
ftp://ftp.sra.ebi.ac.uk/vol1/run/ERR398/ERR3988996/HG02148.final.cram	e8ce4297f6f50f171ec5798baaadb15d	ERR3988996	ERP120144	30X whole genome sequencing coverage of 698 samples to complete trios in Phase 3 1000 Genome sample set	NYGC	ERA2409803	2020-03-13 00:00	ERS4368030	HG02148	PEL		ERX3990861	ILLUMINA	Illumina NovaSeq 6000	HG02148	ena-RUN-NYGC-13-03-2020-19:45:34:180-236	450	PAIRED		792898552	118934782800	high_cov
ftp://ftp.sra.ebi.ac.uk/vol1/run/ERR398/ERR3988997/HG02222.final.cram	5dc4868ff5debead8bb403a4f85d703e	ERR3988997	ERP120144	30X whole genome sequencing coverage of 698 samples to complete trios in Phase 3 1000 Genome sample set	NYGC	ERA2409803	2020-03-13 00:00	ERS4368031	HG02222	IBS		ERX3990862	ILLUMINA	Illumina NovaSeq 6000	HG02222	ena-RUN-NYGC-13-03-2020-19:45:34:180-237	450	PAIRED		773749470	116062420500	high_cov
ftp://ftp.sra.ebi.ac.uk/vol1/run/ERR398/ERR3988998/HG02225.final.cram	206884504e5537f7f458daa1cf6d6f57	ERR3988998	ERP120144	30X whole genome sequencing coverage of 698 samples to complete trios in Phase 3 1000 Genome sample set	NYGC	ERA2409803	2020-03-13 00:00	ERS4368032	HG02225	IBS		ERX3990863	ILLUMINA	Illumina NovaSeq 6000	HG02225	ena-RUN-NYGC-13-03-2020-19:45:34:180-238	450	PAIRED		748225708	112233856200	high_cov
ftp://ftp.sra.ebi.ac.uk/vol1/run/ERR398/ERR3988999/HG02229.final.cram	82ddd55a7fef1a5e9e55716a9417b13b	ERR3988999	ERP120144	30X whole genome sequencing coverage of 698 samples to complete trios in Phase 3 1000 Genome sample set	NYGC	ERA2409803	2020-03-13 00:00	ERS4368033	HG02229	IBS		ERX3990864	ILLUMINA	Illumina NovaSeq 6000	HG02229	ena-RUN-NYGC-13-03-2020-19:45:34:180-239	450	PAIRED		754362596	113154389400	high_cov
ftp://ftp.sra.ebi.ac.uk/vol1/run/ERR398/ERR3989000/HG02234.final.cram	6abafddfdbd19699512fd079042b6e1e	ERR3989000	ERP120144	30X whole genome sequencing coverage of 698 samples to complete trios in Phase 3 1000 Genome sample set	NYGC	ERA2409803	2020-03-13 00:00	ERS4368034	HG02234	IBS		ERX3990865	ILLUMINA	Illumina NovaSeq 6000	HG02234	ena-RUN-NYGC-13-03-2020-19:45:34:180-240	450	PAIRED		741013990	111152098500	high_cov
ftp://ftp.sra.ebi.ac.uk/vol1/run/ERR398/ERR3989001/HG02237.final.cram	a49ed3c69bc944b729c407e1245518c2	ERR3989001	ERP120144	30X whole genome sequencing coverage of 698 samples to complete trios in Phase 3 1000 Genome sample set	NYGC	ERA2409803	2020-03-13 00:00	ERS4368035	HG02237	IBS		ERX3990866	ILLUMINA	Illumina NovaSeq 6000	HG02237	ena-RUN-NYGC-13-03-2020-19:45:34:180-241	450	PAIRED		743844434	111576665100	high_cov
ftp://ftp.sra.ebi.ac.uk/vol1/run/ERR398/ERR3989002/HG02240.final.cram	d0761f545dbf03a1f29f5e7a4fb6ae11	ERR3989002	ERP120144	30X whole genome sequencing coverage of 698 samples to complete trios in Phase 3 1000 Genome sample set	NYGC	ERA2409803	2020-03-13 00:00	ERS4368036	HG02240	IBS		ERX3990867	ILLUMINA	Illumina NovaSeq 6000	HG02240	ena-RUN-NYGC-13-03-2020-19:45:34:180-242	450	PAIRED		762430740	114364611000	high_cov
ftp://ftp.sra.ebi.ac.uk/vol1/run/ERR398/ERR3989003/HG02257.final.cram	ebad5567d027610ff9ee0058d7ce4684	ERR3989003	ERP120144	30X whole genome sequencing coverage of 698 samples to complete trios in Phase 3 1000 Genome sample set	NYGC	ERA2409803	2020-03-13 00:00	ERS4368037	HG02257	ACB		ERX3990868	ILLUMINA	Illumina NovaSeq 6000	HG02257	ena-RUN-NYGC-13-03-2020-19:45:34:180-243	450	PAIRED		776611928	116491789200	high_cov
ftp://ftp.sra.ebi.ac.uk/vol1/run/ERR398/ERR3989004/HG02258.final.cram	a80cd02c8473e4ab1f4834deaf010dfc	ERR3989004	ERP120144	30X whole genome sequencing coverage of 698 samples to complete trios in Phase 3 1000 Genome sample set	NYGC	ERA2409803	2020-03-13 00:00	ERS4368038	HG02258	ACB		ERX3990869	ILLUMINA	Illumina NovaSeq 6000	HG02258	ena-RUN-NYGC-13-03-2020-19:45:34:180-244	450	PAIRED		759031916	113854787400	high_cov
ftp://ftp.sra.ebi.ac.uk/vol1/run/ERR398/ERR3989005/HG02261.final.cram	d34c9b5d9d0b355400c6f9e9ef2ff7b6	ERR3989005	ERP120144	30X whole genome sequencing coverage of 698 samples to complete trios in Phase 3 1000 Genome sample set	NYGC	ERA2409803	2020-03-13 00:00	ERS4368039	HG02261	PEL		ERX3990870	ILLUMINA	Illumina NovaSeq 6000	HG02261	ena-RUN-NYGC-13-03-2020-19:45:34:180-245	450	PAIRED		731104142	109665621300	high_cov
ftp://ftp.sra.ebi.ac.uk/vol1/run/ERR398/ERR3989006/HG02273.final.cram	18fb9bf53514963728b8c3ad1ee5f8fc	ERR3989006	ERP120144	30X whole genome sequencing coverage of 698 samples to complete trios in Phase 3 1000 Genome sample set	NYGC	ERA2409803	2020-03-13 00:00	ERS4368040	HG02273	PEL		ERX3990871	ILLUMINA	Illumina NovaSeq 6000	HG02273	ena-RUN-NYGC-13-03-2020-19:45:34:181-246	450	PAIRED		734755694	110213354100	high_cov
ftp://ftp.sra.ebi.ac.uk/vol1/run/ERR398/ERR3989007/HG02279.final.cram	72320f10dd84a42d4bc05a00b320c13e	ERR3989007	ERP120144	30X whole genome sequencing coverage of 698 samples to complete trios in Phase 3 1000 Genome sample set	NYGC	ERA2409803	2020-03-13 00:00	ERS4368041	HG02279	PEL		ERX3990872	ILLUMINA	Illumina NovaSeq 6000	HG02279	ena-RUN-NYGC-13-03-2020-19:45:34:181-247	450	PAIRED				high_cov
ftp://ftp.sra.ebi.ac.uk/vol1/run/ERR398/ERR3989008/HG02280.final.cram	247de00e96be4c1b69d9f746e59609d4	ERR3989008	ERP120144	30X whole genome sequencing coverage of 698 samples to complete trios in Phase 3 1000 Genome sample set	NYGC	ERA2409803	2020-03-13 00:00	ERS4368042	HG02280	ACB		ERX3990873	ILLUMINA	Illumina NovaSeq 6000	HG02280	ena-RUN-NYGC-13-03-2020-19:45:34:181-248	450	PAIRED		815109650	122266447500	high_cov
ftp://ftp.sra.ebi.ac.uk/vol1/run/ERR398/ERR3989009/HG02287.final.cram	e56c0df7724a27df98ba00abd18e2a43	ERR3989009	ERP120144	30X whole genome sequencing coverage of 698 samples to complete trios in Phase 3 1000 Genome sample set	NYGC	ERA2409803	2020-03-13 00:00	ERS4368043	HG02287	PEL		ERX3990874	ILLUMINA	Illumina NovaSeq 6000	HG02287	ena-RUN-NYGC-13-03-2020-19:45:34:181-249	450	PAIRED		761731370	114259705500	high_cov
ftp://ftp.sra.ebi.ac.uk/vol1/run/ERR398/ERR3989010/HG02293.final.cram	34f39416a956fd3f39a2c1b3fa03e4f3	ERR3989010	ERP120144	30X whole genome sequencing coverage of 698 samples to complete trios in Phase 3 1000 Genome sample set	NYGC	ERA2409803	2020-03-13 00:00	ERS4368044	HG02293	PEL		ERX3990875	ILLUMINA	Illumina NovaSeq 6000	HG02293	ena-RUN-NYGC-13-03-2020-19:45:34:181-250	450	PAIRED		749529720	112429458000	high_cov
ftp://ftp.sra.ebi.ac.uk/vol1/run/ERR398/ERR3989011/HG02300.final.cram	176b3fca74cd878f022fbd06b0678004	ERR3989011	ERP120144	30X whole genome sequencing coverage of 698 samples to complete trios in Phase 3 1000 Genome sample set	NYGC	ERA2409803	2020-03-13 00:00	ERS4368045	HG02300	PEL		ERX3990876	ILLUMINA	Illumina NovaSeq 6000	HG02300	ena-RUN-NYGC-13-03-2020-19:45:34:181-251	450	PAIRED		782481536	117372230400	high_cov
ftp://ftp.sra.ebi.ac.uk/vol1/run/ERR398/ERR3989012/HG02302.final.cram	67944383cd1891215a93ac8f9123899e	ERR3989012	ERP120144	30X whole genome sequencing coverage of 698 samples to complete trios in Phase 3 1000 Genome sample set	NYGC	ERA2409803	2020-03-13 00:00	ERS4368046	HG02302	PEL		ERX3990877	ILLUMINA	Illumina NovaSeq 6000	HG02302	ena-RUN-NYGC-13-03-2020-19:45:34:181-252	450	PAIRED		770157056	115523558400	high_cov
ftp://ftp.sra.ebi.ac.uk/vol1/run/ERR398/ERR3989013/HG02303.final.cram	ea6e8dd8245f417b9ed18471e7ee36c6	ERR3989013	ERP120144	30X whole genome sequencing coverage of 698 samples to complete trios in Phase 3 1000 Genome sample set	NYGC	ERA2409803	2020-03-13 00:00	ERS4368047	HG02303	PEL		ERX3990878	ILLUMINA	Illumina NovaSeq 6000	HG02303	ena-RUN-NYGC-13-03-2020-19:45:34:181-253	450	PAIRED		770985994	115647899100	high_cov
ftp://ftp.sra.ebi.ac.uk/vol1/run/ERR398/ERR3989014/HG02316.final.cram	2d4dfa328f76e22aabdc6d0ec473795e	ERR3989014	ERP120144	30X whole genome sequencing coverage of 698 samples to complete trios in Phase 3 1000 Genome sample set	NYGC	ERA2409803	2020-03-13 00:00	ERS4368048	HG02316	ACB		ERX3990879	ILLUMINA	Illumina NovaSeq 6000	HG02316	ena-RUN-NYGC-13-03-2020-19:45:34:181-254	450	PAIRED		719205576	107880836400	high_cov
ftp://ftp.sra.ebi.ac.uk/vol1/run/ERR398/ERR3989015/HG02321.final.cram	da0718ad91234bb14e239012883ffeff	ERR3989015	ERP120144	30X whole genome sequencing coverage of 698 samples to complete trios in Phase 3 1000 Genome sample set	NYGC	ERA2409803	2020-03-13 00:00	ERS4368049	HG02321	ACB		ERX3990880	ILLUMINA	Illumina NovaSeq 6000	HG02321	ena-RUN-NYGC-13-03-2020-19:45:34:181-255	450	PAIRED		790501608	118575241200	high_cov
ftp://ftp.sra.ebi.ac.uk/vol1/run/ERR398/ERR3989016/HG02451.final.cram	08c8ae0c30b4570ee72568e621f36cf2	ERR3989016	ERP120144	30X whole genome sequencing coverage of 698 samples to complete trios in Phase 3 1000 Genome sample set	NYGC	ERA2409803	2020-03-13 00:00	ERS4368050	HG02451	ACB		ERX3990881	ILLUMINA	Illumina NovaSeq 6000	HG02451	ena-RUN-NYGC-13-03-2020-19:45:34:181-256	450	PAIRED		777983714	116697557100	high_cov
ftp://ftp.sra.ebi.ac.uk/vol1/run/ERR398/ERR3989017/HG02463.final.cram	cf840de20da1088ced03913d60a20bab	ERR3989017	ERP120144	30X whole genome sequencing coverage of 698 samples to complete trios in Phase 3 1000 Genome sample set	NYGC	ERA2409803	2020-03-13 00:00	ERS4368051	HG02463	GWD		ERX3990882	ILLUMINA	Illumina NovaSeq 6000	HG02463	ena-RUN-NYGC-13-03-2020-19:45:34:181-257	450	PAIRED		792335646	118850346900	high_cov
ftp://ftp.sra.ebi.ac.uk/vol1/run/ERR398/ERR3989018/HG02466.final.cram	2f439de163eaa8bfb34402855594cd10	ERR3989018	ERP120144	30X whole genome sequencing coverage of 698 samples to complete trios in Phase 3 1000 Genome sample set	NYGC	ERA2409803	2020-03-13 00:00	ERS4368052	HG02466	GWD		ERX3990883	ILLUMINA	Illumina NovaSeq 6000	HG02466	ena-RUN-NYGC-13-03-2020-19:45:34:181-258	450	PAIRED		821102558	123165383700	high_cov
ftp://ftp.sra.ebi.ac.uk/vol1/run/ERR398/ERR3989019/HG02492.final.cram	437c7c5fcc7ebd90c7d89188bf311295	ERR3989019	ERP120144	30X whole genome sequencing coverage of 698 samples to complete trios in Phase 3 1000 Genome sample set	NYGC	ERA2409803	2020-03-13 00:00	ERS4368053	HG02492	PJL		ERX3990884	ILLUMINA	Illumina NovaSeq 6000	HG02492	ena-RUN-NYGC-13-03-2020-19:45:34:181-259	450	PAIRED		756290166	113443524900	high_cov
ftp://ftp.sra.ebi.ac.uk/vol1/run/ERR398/ERR3989020/HG02495.final.cram	969ca0b75a3fa9b42dbfe556c89e8ae0	ERR3989020	ERP120144	30X whole genome sequencing coverage of 698 samples to complete trios in Phase 3 1000 Genome sample set	NYGC	ERA2409803	2020-03-13 00:00	ERS4368054	HG02495	PJL		ERX3990885	ILLUMINA	Illumina NovaSeq 6000	HG02495	ena-RUN-NYGC-13-03-2020-19:45:34:181-260	450	PAIRED		825257758	123788663700	high_cov
ftp://ftp.sra.ebi.ac.uk/vol1/run/ERR398/ERR3989021/HG02514.final.cram	e1f554750875d1ecb6df20aafe4fce58	ERR3989021	ERP120144	30X whole genome sequencing coverage of 698 samples to complete trios in Phase 3 1000 Genome sample set	NYGC	ERA2409803	2020-03-13 00:00	ERS4368055	HG02514	KHV		ERX3990886	ILLUMINA	Illumina NovaSeq 6000	HG02514	ena-RUN-NYGC-13-03-2020-19:45:34:181-261	450	PAIRED		815525792	122328868800	high_cov
ftp://ftp.sra.ebi.ac.uk/vol1/run/ERR398/ERR3989022/HG02523.final.cram	54a5b90f2baac6c5bbbaa458d18385ab	ERR3989022	ERP120144	30X whole genome sequencing coverage of 698 samples to complete trios in Phase 3 1000 Genome sample set	NYGC	ERA2409803	2020-03-13 00:00	ERS4368056	HG02523	KHV		ERX3990887	ILLUMINA	Illumina NovaSeq 6000	HG02523	ena-RUN-NYGC-13-03-2020-19:45:34:181-262	450	PAIRED		749251938	112387790700	high_cov
ftp://ftp.sra.ebi.ac.uk/vol1/run/ERR398/ERR3989023/HG02524.final.cram	f8edf1c5c7ff232536d95266d989f4ab	ERR3989023	ERP120144	30X whole genome sequencing coverage of 698 samples to complete trios in Phase 3 1000 Genome sample set	NYGC	ERA2409803	2020-03-13 00:00	ERS4368057	HG02524	KHV		ERX3990888	ILLUMINA	Illumina NovaSeq 6000	HG02524	ena-RUN-NYGC-13-03-2020-19:45:34:181-263	450	PAIRED		715867520	107380128000	high_cov
ftp://ftp.sra.ebi.ac.uk/vol1/run/ERR398/ERR3989024/HG02525.final.cram	d4e7477eec939ea31be52cfc72285444	ERR3989024	ERP120144	30X whole genome sequencing coverage of 698 samples to complete trios in Phase 3 1000 Genome sample set	NYGC	ERA2409803	2020-03-13 00:00	ERS4368058	HG02525	KHV		ERX3990889	ILLUMINA	Illumina NovaSeq 6000	HG02525	ena-RUN-NYGC-13-03-2020-19:45:34:181-264	450	PAIRED		720417452	108062617800	high_cov
ftp://ftp.sra.ebi.ac.uk/vol1/run/ERR398/ERR3989025/HG02526.final.cram	bfd611ec7f1b009078dccaa94d62982f	ERR3989025	ERP120144	30X whole genome sequencing coverage of 698 samples to complete trios in Phase 3 1000 Genome sample set	NYGC	ERA2409803	2020-03-13 00:00	ERS4368059	HG02526	KHV		ERX3990890	ILLUMINA	Illumina NovaSeq 6000	HG02526	ena-RUN-NYGC-13-03-2020-19:45:34:181-265	450	PAIRED		723386722	108508008300	high_cov
ftp://ftp.sra.ebi.ac.uk/vol1/run/ERR398/ERR3989026/HG02563.final.cram	aca38109041b56e22e3dff2db4495070	ERR3989026	ERP120144	30X whole genome sequencing coverage of 698 samples to complete trios in Phase 3 1000 Genome sample set	NYGC	ERA2409803	2020-03-13 00:00	ERS4368060	HG02563	GWD		ERX3990891	ILLUMINA	Illumina NovaSeq 6000	HG02563	ena-RUN-NYGC-13-03-2020-19:45:34:181-266	450	PAIRED		744375824	111656373600	high_cov
ftp://ftp.sra.ebi.ac.uk/vol1/run/ERR398/ERR3989027/HG02569.final.cram	609eea4c5de15310b5374358f17018bb	ERR3989027	ERP120144	30X whole genome sequencing coverage of 698 samples to complete trios in Phase 3 1000 Genome sample set	NYGC	ERA2409803	2020-03-13 00:00	ERS4368061	HG02569	GWD		ERX3990892	ILLUMINA	Illumina NovaSeq 6000	HG02569	ena-RUN-NYGC-13-03-2020-19:45:34:181-267	450	PAIRED		800033532	120005029800	high_cov
ftp://ftp.sra.ebi.ac.uk/vol1/run/ERR398/ERR3989028/HG02572.final.cram	fd25220aded00c2e813d71a25907e696	ERR3989028	ERP120144	30X whole genome sequencing coverage of 698 samples to complete trios in Phase 3 1000 Genome sample set	NYGC	ERA2409803	2020-03-13 00:00	ERS4368062	HG02572	GWD		ERX3990893	ILLUMINA	Illumina NovaSeq 6000	HG02572	ena-RUN-NYGC-13-03-2020-19:45:34:181-268	450	PAIRED		756337276	113450591400	high_cov
ftp://ftp.sra.ebi.ac.uk/vol1/run/ERR398/ERR3989029/HG02575.final.cram	fb9e81afef0727816805bd4ecf63ff5c	ERR3989029	ERP120144	30X whole genome sequencing coverage of 698 samples to complete trios in Phase 3 1000 Genome sample set	NYGC	ERA2409803	2020-03-13 00:00	ERS4368063	HG02575	GWD		ERX3990894	ILLUMINA	Illumina NovaSeq 6000	HG02575	ena-RUN-NYGC-13-03-2020-19:45:34:182-269	450	PAIRED		960156574	144023486100	high_cov
ftp://ftp.sra.ebi.ac.uk/vol1/run/ERR398/ERR3989030/HG02584.final.cram	51a5faa161cdfd70df574f5bc30f2bfa	ERR3989030	ERP120144	30X whole genome sequencing coverage of 698 samples to complete trios in Phase 3 1000 Genome sample set	NYGC	ERA2409803	2020-03-13 00:00	ERS4368064	HG02584	GWD		ERX3990895	ILLUMINA	Illumina NovaSeq 6000	HG02584	ena-RUN-NYGC-13-03-2020-19:45:34:182-270	450	PAIRED		784493910	117674086500	high_cov
ftp://ftp.sra.ebi.ac.uk/vol1/run/ERR398/ERR3989031/HG02587.final.cram	d19d5418f7704a077197607d677be4be	ERR3989031	ERP120144	30X whole genome sequencing coverage of 698 samples to complete trios in Phase 3 1000 Genome sample set	NYGC	ERA2409803	2020-03-13 00:00	ERS4368065	HG02587	GWD		ERX3990896	ILLUMINA	Illumina NovaSeq 6000	HG02587	ena-RUN-NYGC-13-03-2020-19:45:34:182-271	450	PAIRED		760954710	114143206500	high_cov
ftp://ftp.sra.ebi.ac.uk/vol1/run/ERR398/ERR3989032/HG02590.final.cram	56763553762c3c0e4e49a4345c982de2	ERR3989032	ERP120144	30X whole genome sequencing coverage of 698 samples to complete trios in Phase 3 1000 Genome sample set	NYGC	ERA2409803	2020-03-13 00:00	ERS4368066	HG02590	GWD		ERX3990897	ILLUMINA	Illumina NovaSeq 6000	HG02590	ena-RUN-NYGC-13-03-2020-19:45:34:182-272	450	PAIRED		757194138	113579120700	high_cov
ftp://ftp.sra.ebi.ac.uk/vol1/run/ERR398/ERR3989033/HG02596.final.cram	dd4dc1770f7176ab0edba2a6eaeb9654	ERR3989033	ERP120144	30X whole genome sequencing coverage of 698 samples to complete trios in Phase 3 1000 Genome sample set	NYGC	ERA2409803	2020-03-13 00:00	ERS4368067	HG02596	GWD		ERX3990898	ILLUMINA	Illumina NovaSeq 6000	HG02596	ena-RUN-NYGC-13-03-2020-19:45:34:182-273	450	PAIRED		744513826	111677073900	high_cov
ftp://ftp.sra.ebi.ac.uk/vol1/run/ERR398/ERR3989034/HG02602.final.cram	21b0edd3c227fc9e0461e36a13294813	ERR3989034	ERP120144	30X whole genome sequencing coverage of 698 samples to complete trios in Phase 3 1000 Genome sample set	NYGC	ERA2409803	2020-03-13 00:00	ERS4368068	HG02602	PJL		ERX3990899	ILLUMINA	Illumina NovaSeq 6000	HG02602	ena-RUN-NYGC-13-03-2020-19:45:34:182-274	450	PAIRED		796735400	119510310000	high_cov
ftp://ftp.sra.ebi.ac.uk/vol1/run/ERR398/ERR3989035/HG02605.final.cram	b25d13125733fb26d1e19179423d17cc	ERR3989035	ERP120144	30X whole genome sequencing coverage of 698 samples to complete trios in Phase 3 1000 Genome sample set	NYGC	ERA2409803	2020-03-13 00:00	ERS4368069	HG02605	PJL		ERX3990900	ILLUMINA	Illumina NovaSeq 6000	HG02605	ena-RUN-NYGC-13-03-2020-19:45:34:182-275	450	PAIRED		780587588	117088138200	high_cov
ftp://ftp.sra.ebi.ac.uk/vol1/run/ERR398/ERR3989036/HG02612.final.cram	6ee0a1ae61911b5252fd13534657f64c	ERR3989036	ERP120144	30X whole genome sequencing coverage of 698 samples to complete trios in Phase 3 1000 Genome sample set	NYGC	ERA2409803	2020-03-13 00:00	ERS4368070	HG02612	GWD		ERX3990901	ILLUMINA	Illumina NovaSeq 6000	HG02612	ena-RUN-NYGC-13-03-2020-19:45:34:182-276	450	PAIRED		787386358	118107953700	high_cov
ftp://ftp.sra.ebi.ac.uk/vol1/run/ERR398/ERR3989037/HG02615.final.cram	ff7e2341c710647363e51514dbb9ff0b	ERR3989037	ERP120144	30X whole genome sequencing coverage of 698 samples to complete trios in Phase 3 1000 Genome sample set	NYGC	ERA2409803	2020-03-13 00:00	ERS4368071	HG02615	GWD		ERX3990902	ILLUMINA	Illumina NovaSeq 6000	HG02615	ena-RUN-NYGC-13-03-2020-19:45:34:182-277	450	PAIRED		809201596	121380239400	high_cov
ftp://ftp.sra.ebi.ac.uk/vol1/run/ERR398/ERR3989038/HG02622.final.cram	2cdc0b5492c8a8481613ff8cad9e87cd	ERR3989038	ERP120144	30X whole genome sequencing coverage of 698 samples to complete trios in Phase 3 1000 Genome sample set	NYGC	ERA2409803	2020-03-13 00:00	ERS4368072	HG02622	GWD		ERX3990903	ILLUMINA	Illumina NovaSeq 6000	HG02622	ena-RUN-NYGC-13-03-2020-19:45:34:182-278	450	PAIRED		811008188	121651228200	high_cov
ftp://ftp.sra.ebi.ac.uk/vol1/run/ERR398/ERR3989039/HG02625.final.cram	e71b70fa97559014734976a61d200372	ERR3989039	ERP120144	30X whole genome sequencing coverage of 698 samples to complete trios in Phase 3 1000 Genome sample set	NYGC	ERA2409803	2020-03-13 00:00	ERS4368073	HG02625	GWD		ERX3990904	ILLUMINA	Illumina NovaSeq 6000	HG02625	ena-RUN-NYGC-13-03-2020-19:45:34:182-279	450	PAIRED		779793128	116968969200	high_cov
ftp://ftp.sra.ebi.ac.uk/vol1/run/ERR398/ERR3989040/HG02630.final.cram	90b1964ff8a28729821af8e9c4c0cc74	ERR3989040	ERP120144	30X whole genome sequencing coverage of 698 samples to complete trios in Phase 3 1000 Genome sample set	NYGC	ERA2409803	2020-03-13 00:00	ERS4368074	HG02630	GWD		ERX3990905	ILLUMINA	Illumina NovaSeq 6000	HG02630	ena-RUN-NYGC-13-03-2020-19:45:34:182-280	450	PAIRED		822475638	123371345700	high_cov
ftp://ftp.sra.ebi.ac.uk/vol1/run/ERR398/ERR3989041/HG02636.final.cram	01c63ea10c6eb7dbf7047d2acf7dc1e1	ERR3989041	ERP120144	30X whole genome sequencing coverage of 698 samples to complete trios in Phase 3 1000 Genome sample set	NYGC	ERA2409803	2020-03-13 00:00	ERS4368075	HG02636	GWD		ERX3990906	ILLUMINA	Illumina NovaSeq 6000	HG02636	ena-RUN-NYGC-13-03-2020-19:45:34:182-281	450	PAIRED		814085420	122112813000	high_cov
ftp://ftp.sra.ebi.ac.uk/vol1/run/ERR398/ERR3989042/HG02644.final.cram	91d880d56aa68269f4d78f56fe8d0556	ERR3989042	ERP120144	30X whole genome sequencing coverage of 698 samples to complete trios in Phase 3 1000 Genome sample set	NYGC	ERA2409803	2020-03-13 00:00	ERS4368076	HG02644	GWD		ERX3990907	ILLUMINA	Illumina NovaSeq 6000	HG02644	ena-RUN-NYGC-13-03-2020-19:45:34:182-282	450	PAIRED		825730794	123859619100	high_cov
ftp://ftp.sra.ebi.ac.uk/vol1/run/ERR398/ERR3989043/HG02647.final.cram	edc5947ef1483868afb38af58755d423	ERR3989043	ERP120144	30X whole genome sequencing coverage of 698 samples to complete trios in Phase 3 1000 Genome sample set	NYGC	ERA2409803	2020-03-13 00:00	ERS4368077	HG02647	GWD		ERX3990908	ILLUMINA	Illumina NovaSeq 6000	HG02647	ena-RUN-NYGC-13-03-2020-19:45:34:182-283	450	PAIRED		832861160	124929174000	high_cov
ftp://ftp.sra.ebi.ac.uk/vol1/run/ERR398/ERR3989044/HG02650.final.cram	6984e38e520d6ee000e672997e256f33	ERR3989044	ERP120144	30X whole genome sequencing coverage of 698 samples to complete trios in Phase 3 1000 Genome sample set	NYGC	ERA2409803	2020-03-13 00:00	ERS4368078	HG02650	PJL		ERX3990909	ILLUMINA	Illumina NovaSeq 6000	HG02650	ena-RUN-NYGC-13-03-2020-19:45:34:182-284	450	PAIRED		790588242	118588236300	high_cov
ftp://ftp.sra.ebi.ac.uk/vol1/run/ERR398/ERR3989045/HG02653.final.cram	9dde82c8039526fa2b046e0e679ac3ce	ERR3989045	ERP120144	30X whole genome sequencing coverage of 698 samples to complete trios in Phase 3 1000 Genome sample set	NYGC	ERA2409803	2020-03-13 00:00	ERS4368079	HG02653	PJL		ERX3990910	ILLUMINA	Illumina NovaSeq 6000	HG02653	ena-RUN-NYGC-13-03-2020-19:45:34:182-285	450	PAIRED		852388884	127858332600	high_cov
ftp://ftp.sra.ebi.ac.uk/vol1/run/ERR398/ERR3989046/HG02656.final.cram	1f4d7c753ccb11e59e1002bc915ffc7d	ERR3989046	ERP120144	30X whole genome sequencing coverage of 698 samples to complete trios in Phase 3 1000 Genome sample set	NYGC	ERA2409803	2020-03-13 00:00	ERS4368080	HG02656	PJL		ERX3990911	ILLUMINA	Illumina NovaSeq 6000	HG02656	ena-RUN-NYGC-13-03-2020-19:45:34:182-286	450	PAIRED		818296844	122744526600	high_cov
ftp://ftp.sra.ebi.ac.uk/vol1/run/ERR398/ERR3989047/HG02659.final.cram	672c7db29ed9ea7125175b46b62641bf	ERR3989047	ERP120144	30X whole genome sequencing coverage of 698 samples to complete trios in Phase 3 1000 Genome sample set	NYGC	ERA2409803	2020-03-13 00:00	ERS4368081	HG02659	PJL		ERX3990912	ILLUMINA	Illumina NovaSeq 6000	HG02659	ena-RUN-NYGC-13-03-2020-19:45:34:182-287	450	PAIRED		825281570	123792235500	high_cov
ftp://ftp.sra.ebi.ac.uk/vol1/run/ERR398/ERR3989048/HG02662.final.cram	6a4cf1ea49c497078dc27f5b577aa06b	ERR3989048	ERP120144	30X whole genome sequencing coverage of 698 samples to complete trios in Phase 3 1000 Genome sample set	NYGC	ERA2409803	2020-03-13 00:00	ERS4368082	HG02662	PJL		ERX3990913	ILLUMINA	Illumina NovaSeq 6000	HG02662	ena-RUN-NYGC-13-03-2020-19:45:34:182-288	450	PAIRED		778884074	116832611100	high_cov
ftp://ftp.sra.ebi.ac.uk/vol1/run/ERR398/ERR3989049/HG02668.final.cram	c7abff302e28ed6baccb81f527e330e6	ERR3989049	ERP120144	30X whole genome sequencing coverage of 698 samples to complete trios in Phase 3 1000 Genome sample set	NYGC	ERA2409803	2020-03-13 00:00	ERS4368083	HG02668	GWD		ERX3990914	ILLUMINA	Illumina NovaSeq 6000	HG02668	ena-RUN-NYGC-13-03-2020-19:45:34:182-289	450	PAIRED		710523268	106578490200	high_cov
ftp://ftp.sra.ebi.ac.uk/vol1/run/ERR398/ERR3989050/HG02677.final.cram	2e1d618d2cd45550489d89d888c7e05d	ERR3989050	ERP120144	30X whole genome sequencing coverage of 698 samples to complete trios in Phase 3 1000 Genome sample set	NYGC	ERA2409803	2020-03-13 00:00	ERS4368084	HG02677	GWD		ERX3990915	ILLUMINA	Illumina NovaSeq 6000	HG02677	ena-RUN-NYGC-13-03-2020-19:45:34:182-290	450	PAIRED		785616904	117842535600	high_cov
ftp://ftp.sra.ebi.ac.uk/vol1/run/ERR398/ERR3989051/HG02680.final.cram	34f5d9fd1e21aa7db751f322a2f50221	ERR3989051	ERP120144	30X whole genome sequencing coverage of 698 samples to complete trios in Phase 3 1000 Genome sample set	NYGC	ERA2409803	2020-03-13 00:00	ERS4368085	HG02680	GWD		ERX3990916	ILLUMINA	Illumina NovaSeq 6000	HG02680	ena-RUN-NYGC-13-03-2020-19:45:34:182-291	450	PAIRED		734234826	110135223900	high_cov
ftp://ftp.sra.ebi.ac.uk/vol1/run/ERR398/ERR3989052/HG02683.final.cram	52bcc6ff623d99ca95c7b8d11acbbad1	ERR3989052	ERP120144	30X whole genome sequencing coverage of 698 samples to complete trios in Phase 3 1000 Genome sample set	NYGC	ERA2409803	2020-03-13 00:00	ERS4368086	HG02683	PJL		ERX3990917	ILLUMINA	Illumina NovaSeq 6000	HG02683	ena-RUN-NYGC-13-03-2020-19:45:34:183-292	450	PAIRED		691281506	103692225900	high_cov
ftp://ftp.sra.ebi.ac.uk/vol1/run/ERR398/ERR3989053/HG02686.final.cram	cb12403278675c85e666a34dc8ad85f5	ERR3989053	ERP120144	30X whole genome sequencing coverage of 698 samples to complete trios in Phase 3 1000 Genome sample set	NYGC	ERA2409803	2020-03-13 00:00	ERS4368087	HG02686	PJL		ERX3990918	ILLUMINA	Illumina NovaSeq 6000	HG02686	ena-RUN-NYGC-13-03-2020-19:45:34:183-293	450	PAIRED		810964158	121644623700	high_cov
ftp://ftp.sra.ebi.ac.uk/vol1/run/ERR398/ERR3989054/HG02689.final.cram	bcc8bb0da379d0a3f84f29ff9cc7bd97	ERR3989054	ERP120144	30X whole genome sequencing coverage of 698 samples to complete trios in Phase 3 1000 Genome sample set	NYGC	ERA2409803	2020-03-13 00:00	ERS4368088	HG02689	PJL		ERX3990919	ILLUMINA	Illumina NovaSeq 6000	HG02689	ena-RUN-NYGC-13-03-2020-19:45:34:183-294	450	PAIRED		791441490	118716223500	high_cov
ftp://ftp.sra.ebi.ac.uk/vol1/run/ERR398/ERR3989055/HG02692.final.cram	af22fbc48fe9ab412760731a0d8c989f	ERR3989055	ERP120144	30X whole genome sequencing coverage of 698 samples to complete trios in Phase 3 1000 Genome sample set	NYGC	ERA2409803	2020-03-13 00:00	ERS4368089	HG02692	PJL		ERX3990920	ILLUMINA	Illumina NovaSeq 6000	HG02692	ena-RUN-NYGC-13-03-2020-19:45:34:183-295	450	PAIRED		941776568	141266485200	high_cov
ftp://ftp.sra.ebi.ac.uk/vol1/run/ERR398/ERR3989056/HG02698.final.cram	3d81df4cb5d65ab2a282eb5544b83a38	ERR3989056	ERP120144	30X whole genome sequencing coverage of 698 samples to complete trios in Phase 3 1000 Genome sample set	NYGC	ERA2409803	2020-03-13 00:00	ERS4368090	HG02698	PJL		ERX3990921	ILLUMINA	Illumina NovaSeq 6000	HG02698	ena-RUN-NYGC-13-03-2020-19:45:34:183-296	450	PAIRED		738839276	110825891400	high_cov
ftp://ftp.sra.ebi.ac.uk/vol1/run/ERR398/ERR3989057/HG02701.final.cram	9e2ae4cb4efa05d28874ce7fb5d00778	ERR3989057	ERP120144	30X whole genome sequencing coverage of 698 samples to complete trios in Phase 3 1000 Genome sample set	NYGC	ERA2409803	2020-03-13 00:00	ERS4368091	HG02701	PJL		ERX3990922	ILLUMINA	Illumina NovaSeq 6000	HG02701	ena-RUN-NYGC-13-03-2020-19:45:34:183-297	450	PAIRED		783790560	117568584000	high_cov
ftp://ftp.sra.ebi.ac.uk/vol1/run/ERR398/ERR3989058/HG02704.final.cram	6c512367ccc3c3d47aef74d747cd1841	ERR3989058	ERP120144	30X whole genome sequencing coverage of 698 samples to complete trios in Phase 3 1000 Genome sample set	NYGC	ERA2409803	2020-03-13 00:00	ERS4368092	HG02704	GWD		ERX3990923	ILLUMINA	Illumina NovaSeq 6000	HG02704	ena-RUN-NYGC-13-03-2020-19:45:34:183-298	450	PAIRED		1143192122	171478818300	high_cov
ftp://ftp.sra.ebi.ac.uk/vol1/run/ERR398/ERR3989059/HG02717.final.cram	6ba24828db2859bb003c1cf246bc07bc	ERR3989059	ERP120144	30X whole genome sequencing coverage of 698 samples to complete trios in Phase 3 1000 Genome sample set	NYGC	ERA2409803	2020-03-13 00:00	ERS4368093	HG02717	GWD		ERX3990924	ILLUMINA	Illumina NovaSeq 6000	HG02717	ena-RUN-NYGC-13-03-2020-19:45:34:183-299	450	PAIRED		799305846	119895876900	high_cov
ftp://ftp.sra.ebi.ac.uk/vol1/run/ERR398/ERR3989060/HG02723.final.cram	c51fcb890f3177792f9787e0df0b43fa	ERR3989060	ERP120144	30X whole genome sequencing coverage of 698 samples to complete trios in Phase 3 1000 Genome sample set	NYGC	ERA2409803	2020-03-13 00:00	ERS4368094	HG02723	GWD		ERX3990925	ILLUMINA	Illumina NovaSeq 6000	HG02723	ena-RUN-NYGC-13-03-2020-19:45:34:183-300	450	PAIRED		801853894	120278084100	high_cov
ftp://ftp.sra.ebi.ac.uk/vol1/run/ERR398/ERR3989061/HG02726.final.cram	c767a5d0fc1f56b4ea6f2db8f8f984b4	ERR3989061	ERP120144	30X whole genome sequencing coverage of 698 samples to complete trios in Phase 3 1000 Genome sample set	NYGC	ERA2409803	2020-03-13 00:00	ERS4368095	HG02726	PJL		ERX3990926	ILLUMINA	Illumina NovaSeq 6000	HG02726	ena-RUN-NYGC-13-03-2020-19:45:34:183-301	450	PAIRED		732598292	109889743800	high_cov
ftp://ftp.sra.ebi.ac.uk/vol1/run/ERR398/ERR3989062/HG02729.final.cram	94103277a5217a8afddc5b5642cd2cd0	ERR3989062	ERP120144	30X whole genome sequencing coverage of 698 samples to complete trios in Phase 3 1000 Genome sample set	NYGC	ERA2409803	2020-03-13 00:00	ERS4368096	HG02729	PJL		ERX3990927	ILLUMINA	Illumina NovaSeq 6000	HG02729	ena-RUN-NYGC-13-03-2020-19:45:34:183-302	450	PAIRED		761620266	114243039900	high_cov
ftp://ftp.sra.ebi.ac.uk/vol1/run/ERR398/ERR3989063/HG02735.final.cram	66c901d9f68904fb49dec309bbf365cc	ERR3989063	ERP120144	30X whole genome sequencing coverage of 698 samples to complete trios in Phase 3 1000 Genome sample set	NYGC	ERA2409803	2020-03-13 00:00	ERS4368097	HG02735	PJL		ERX3990928	ILLUMINA	Illumina NovaSeq 6000	HG02735	ena-RUN-NYGC-13-03-2020-19:45:34:183-303	450	PAIRED		808425896	121263884400	high_cov
ftp://ftp.sra.ebi.ac.uk/vol1/run/ERR398/ERR3989064/HG02738.final.cram	4fea4e477031993cf7ae4df8f25f0f76	ERR3989064	ERP120144	30X whole genome sequencing coverage of 698 samples to complete trios in Phase 3 1000 Genome sample set	NYGC	ERA2409803	2020-03-13 00:00	ERS4368098	HG02738	PJL		ERX3990929	ILLUMINA	Illumina NovaSeq 6000	HG02738	ena-RUN-NYGC-13-03-2020-19:45:34:183-304	450	PAIRED		927713574	139157036100	high_cov
ftp://ftp.sra.ebi.ac.uk/vol1/run/ERR398/ERR3989065/HG02761.final.cram	a9c1af44490ab314948cf14a223984dd	ERR3989065	ERP120144	30X whole genome sequencing coverage of 698 samples to complete trios in Phase 3 1000 Genome sample set	NYGC	ERA2409803	2020-03-13 00:00	ERS4368099	HG02761	GWD		ERX3990930	ILLUMINA	Illumina NovaSeq 6000	HG02761	ena-RUN-NYGC-13-03-2020-19:45:34:183-305	450	PAIRED		816782386	122517357900	high_cov
ftp://ftp.sra.ebi.ac.uk/vol1/run/ERR398/ERR3989066/HG02762.final.cram	bb1a7a54ff1cfedd8a2ee555f3026dda	ERR3989066	ERP120144	30X whole genome sequencing coverage of 698 samples to complete trios in Phase 3 1000 Genome sample set	NYGC	ERA2409803	2020-03-13 00:00	ERS4368100	HG02762	GWD		ERX3990931	ILLUMINA	Illumina NovaSeq 6000	HG02762	ena-RUN-NYGC-13-03-2020-19:45:34:183-306	450	PAIRED		786708516	118006277400	high_cov
ftp://ftp.sra.ebi.ac.uk/vol1/run/ERR398/ERR3989067/HG02764.final.cram	88b3c631002f82aec99587e05820f25e	ERR3989067	ERP120144	30X whole genome sequencing coverage of 698 samples to complete trios in Phase 3 1000 Genome sample set	NYGC	ERA2409803	2020-03-13 00:00	ERS4368101	HG02764	GWD		ERX3990932	ILLUMINA	Illumina NovaSeq 6000	HG02764	ena-RUN-NYGC-13-03-2020-19:45:34:183-307	450	PAIRED		779911148	116986672200	high_cov
ftp://ftp.sra.ebi.ac.uk/vol1/run/ERR398/ERR3989068/HG02770.final.cram	c64de69c3e057f10216ba1983bd475b8	ERR3989068	ERP120144	30X whole genome sequencing coverage of 698 samples to complete trios in Phase 3 1000 Genome sample set	NYGC	ERA2409803	2020-03-13 00:00	ERS4368102	HG02770	GWD		ERX3990933	ILLUMINA	Illumina NovaSeq 6000	HG02770	ena-RUN-NYGC-13-03-2020-19:45:34:183-308	450	PAIRED		773800036	116070005400	high_cov
ftp://ftp.sra.ebi.ac.uk/vol1/run/ERR398/ERR3989069/HG02773.final.cram	9adb7d29627eb1f7aa05047f222a3399	ERR3989069	ERP120144	30X whole genome sequencing coverage of 698 samples to complete trios in Phase 3 1000 Genome sample set	NYGC	ERA2409803	2020-03-13 00:00	ERS4368103	HG02773	GWD		ERX3990934	ILLUMINA	Illumina NovaSeq 6000	HG02773	ena-RUN-NYGC-13-03-2020-19:45:34:183-309	450	PAIRED		790068514	118510277100	high_cov
ftp://ftp.sra.ebi.ac.uk/vol1/run/ERR398/ERR3989070/HG02776.final.cram	bcd789b760a4a73e7be302a51e6e42b0	ERR3989070	ERP120144	30X whole genome sequencing coverage of 698 samples to complete trios in Phase 3 1000 Genome sample set	NYGC	ERA2409803	2020-03-13 00:00	ERS4368104	HG02776	PJL		ERX3990935	ILLUMINA	Illumina NovaSeq 6000	HG02776	ena-RUN-NYGC-13-03-2020-19:45:34:183-310	450	PAIRED		686586128	102987919200	high_cov
ftp://ftp.sra.ebi.ac.uk/vol1/run/ERR398/ERR3989071/HG02785.final.cram	d1ca706a8af01ec0f59a4491b7a1468f	ERR3989071	ERP120144	30X whole genome sequencing coverage of 698 samples to complete trios in Phase 3 1000 Genome sample set	NYGC	ERA2409803	2020-03-13 00:00	ERS4368105	HG02785	PJL		ERX3990936	ILLUMINA	Illumina NovaSeq 6000	HG02785	ena-RUN-NYGC-13-03-2020-19:45:34:183-311	450	PAIRED		796647890	119497183500	high_cov
ftp://ftp.sra.ebi.ac.uk/vol1/run/ERR398/ERR3989072/HG02788.final.cram	03e87db7ceb20677f9a7dafcb2db0469	ERR3989072	ERP120144	30X whole genome sequencing coverage of 698 samples to complete trios in Phase 3 1000 Genome sample set	NYGC	ERA2409803	2020-03-13 00:00	ERS4368106	HG02788	PJL		ERX3990937	ILLUMINA	Illumina NovaSeq 6000	HG02788	ena-RUN-NYGC-13-03-2020-19:45:34:184-312	450	PAIRED		771167946	115675191900	high_cov
ftp://ftp.sra.ebi.ac.uk/vol1/run/ERR398/ERR3989073/HG02791.final.cram	800f65a790884436e97395a2b23067fa	ERR3989073	ERP120144	30X whole genome sequencing coverage of 698 samples to complete trios in Phase 3 1000 Genome sample set	NYGC	ERA2409803	2020-03-13 00:00	ERS4368107	HG02791	PJL		ERX3990938	ILLUMINA	Illumina NovaSeq 6000	HG02791	ena-RUN-NYGC-13-03-2020-19:45:34:184-313	450	PAIRED		779841348	116976202200	high_cov
ftp://ftp.sra.ebi.ac.uk/vol1/run/ERR398/ERR3989074/HG02794.final.cram	cbeeb3d5cdffad4c308f2655625d1643	ERR3989074	ERP120144	30X whole genome sequencing coverage of 698 samples to complete trios in Phase 3 1000 Genome sample set	NYGC	ERA2409803	2020-03-13 00:00	ERS4368108	HG02794	PJL		ERX3990939	ILLUMINA	Illumina NovaSeq 6000	HG02794	ena-RUN-NYGC-13-03-2020-19:45:34:184-314	450	PAIRED		794777440	119216616000	high_cov
ftp://ftp.sra.ebi.ac.uk/vol1/run/ERR398/ERR3989075/HG02800.final.cram	3fa3169deafdef73d5357c0d6b447584	ERR3989075	ERP120144	30X whole genome sequencing coverage of 698 samples to complete trios in Phase 3 1000 Genome sample set	NYGC	ERA2409803	2020-03-13 00:00	ERS4368109	HG02800	GWD		ERX3990940	ILLUMINA	Illumina NovaSeq 6000	HG02800	ena-RUN-NYGC-13-03-2020-19:45:34:184-315	450	PAIRED		817000460	122550069000	high_cov
ftp://ftp.sra.ebi.ac.uk/vol1/run/ERR398/ERR3989076/HG02806.final.cram	79cd75c86c481895031b644d5179204a	ERR3989076	ERP120144	30X whole genome sequencing coverage of 698 samples to complete trios in Phase 3 1000 Genome sample set	NYGC	ERA2409803	2020-03-13 00:00	ERS4368110	HG02806	GWD		ERX3990941	ILLUMINA	Illumina NovaSeq 6000	HG02806	ena-RUN-NYGC-13-03-2020-19:45:34:184-316	450	PAIRED		790273986	118541097900	high_cov
ftp://ftp.sra.ebi.ac.uk/vol1/run/ERR398/ERR3989077/HG02809.final.cram	bf3254fe5a52da5ded31d2bebbfb6387	ERR3989077	ERP120144	30X whole genome sequencing coverage of 698 samples to complete trios in Phase 3 1000 Genome sample set	NYGC	ERA2409803	2020-03-13 00:00	ERS4368111	HG02809	GWD		ERX3990942	ILLUMINA	Illumina NovaSeq 6000	HG02809	ena-RUN-NYGC-13-03-2020-19:45:34:184-317	450	PAIRED		773292468	115993870200	high_cov
ftp://ftp.sra.ebi.ac.uk/vol1/run/ERR398/ERR3989078/HG02812.final.cram	b01b48edd110150eec579c7c4ebc2104	ERR3989078	ERP120144	30X whole genome sequencing coverage of 698 samples to complete trios in Phase 3 1000 Genome sample set	NYGC	ERA2409803	2020-03-13 00:00	ERS4368112	HG02812	GWD		ERX3990943	ILLUMINA	Illumina NovaSeq 6000	HG02812	ena-RUN-NYGC-13-03-2020-19:45:34:184-318	450	PAIRED		786623616	117993542400	high_cov
ftp://ftp.sra.ebi.ac.uk/vol1/run/ERR398/ERR3989079/HG02815.final.cram	e6eaeba7516f7cb4bd4fbc459bd666e8	ERR3989079	ERP120144	30X whole genome sequencing coverage of 698 samples to complete trios in Phase 3 1000 Genome sample set	NYGC	ERA2409803	2020-03-13 00:00	ERS4368113	HG02815	GWD		ERX3990944	ILLUMINA	Illumina NovaSeq 6000	HG02815	ena-RUN-NYGC-13-03-2020-19:45:34:184-319	450	PAIRED		782642012	117396301800	high_cov
ftp://ftp.sra.ebi.ac.uk/vol1/run/ERR398/ERR3989080/HG02818.final.cram	da563908c371c98688872317a56d3629	ERR3989080	ERP120144	30X whole genome sequencing coverage of 698 samples to complete trios in Phase 3 1000 Genome sample set	NYGC	ERA2409803	2020-03-13 00:00	ERS4368114	HG02818	GWD		ERX3990945	ILLUMINA	Illumina NovaSeq 6000	HG02818	ena-RUN-NYGC-13-03-2020-19:45:34:184-320	450	PAIRED		779101956	116865293400	high_cov
ftp://ftp.sra.ebi.ac.uk/vol1/run/ERR398/ERR3989081/HG02821.final.cram	4e4d21eb2958da693be50486d8241ecd	ERR3989081	ERP120144	30X whole genome sequencing coverage of 698 samples to complete trios in Phase 3 1000 Genome sample set	NYGC	ERA2409803	2020-03-13 00:00	ERS4368115	HG02821	GWD		ERX3990946	ILLUMINA	Illumina NovaSeq 6000	HG02821	ena-RUN-NYGC-13-03-2020-19:45:34:184-321	450	PAIRED		743157048	111473557200	high_cov
ftp://ftp.sra.ebi.ac.uk/vol1/run/ERR398/ERR3989082/HG02838.final.cram	8b32903c10f80de178269f412ba0b9c5	ERR3989082	ERP120144	30X whole genome sequencing coverage of 698 samples to complete trios in Phase 3 1000 Genome sample set	NYGC	ERA2409803	2020-03-13 00:00	ERS4368116	HG02838	GWD		ERX3990947	ILLUMINA	Illumina NovaSeq 6000	HG02838	ena-RUN-NYGC-13-03-2020-19:45:34:184-322	450	PAIRED		779273894	116891084100	high_cov
ftp://ftp.sra.ebi.ac.uk/vol1/run/ERR398/ERR3989083/HG02841.final.cram	11e3faf358b641c5e82a5b6daf2f5908	ERR3989083	ERP120144	30X whole genome sequencing coverage of 698 samples to complete trios in Phase 3 1000 Genome sample set	NYGC	ERA2409803	2020-03-13 00:00	ERS4368117	HG02841	GWD		ERX3990948	ILLUMINA	Illumina NovaSeq 6000	HG02841	ena-RUN-NYGC-13-03-2020-19:45:34:184-323	450	PAIRED		776719016	116507852400	high_cov
ftp://ftp.sra.ebi.ac.uk/vol1/run/ERR398/ERR3989084/HG02853.final.cram	a1b4fc34b61d38bde1710ca34919190e	ERR3989084	ERP120144	30X whole genome sequencing coverage of 698 samples to complete trios in Phase 3 1000 Genome sample set	NYGC	ERA2409803	2020-03-13 00:00	ERS4368118	HG02853	GWD		ERX3990949	ILLUMINA	Illumina NovaSeq 6000	HG02853	ena-RUN-NYGC-13-03-2020-19:45:34:184-324	450	PAIRED		686251548	102937732200	high_cov
ftp://ftp.sra.ebi.ac.uk/vol1/run/ERR398/ERR3989085/HG02856.final.cram	b0c3cbacc376b130ffdd8c7ee374182a	ERR3989085	ERP120144	30X whole genome sequencing coverage of 698 samples to complete trios in Phase 3 1000 Genome sample set	NYGC	ERA2409803	2020-03-13 00:00	ERS4368119	HG02856	GWD		ERX3990950	ILLUMINA	Illumina NovaSeq 6000	HG02856	ena-RUN-NYGC-13-03-2020-19:45:34:184-325	450	PAIRED		749987126	112498068900	high_cov
ftp://ftp.sra.ebi.ac.uk/vol1/run/ERR398/ERR3989086/HG02862.final.cram	935dd25b9e54309e770b8002e2d394a6	ERR3989086	ERP120144	30X whole genome sequencing coverage of 698 samples to complete trios in Phase 3 1000 Genome sample set	NYGC	ERA2409803	2020-03-13 00:00	ERS4368120	HG02862	GWD		ERX3990951	ILLUMINA	Illumina NovaSeq 6000	HG02862	ena-RUN-NYGC-13-03-2020-19:45:34:184-326	450	PAIRED		724270640	108640596000	high_cov
ftp://ftp.sra.ebi.ac.uk/vol1/run/ERR398/ERR3989087/HG02869.final.cram	da16f5d314abd3148ba94b92ff991fb3	ERR3989087	ERP120144	30X whole genome sequencing coverage of 698 samples to complete trios in Phase 3 1000 Genome sample set	NYGC	ERA2409803	2020-03-13 00:00	ERS4368121	HG02869	GWD		ERX3990952	ILLUMINA	Illumina NovaSeq 6000	HG02869	ena-RUN-NYGC-13-03-2020-19:45:34:184-327	450	PAIRED		784315490	117647323500	high_cov
ftp://ftp.sra.ebi.ac.uk/vol1/run/ERR398/ERR3989088/HG02871.final.cram	1cd03f24e39de926cee113528ad04e92	ERR3989088	ERP120144	30X whole genome sequencing coverage of 698 samples to complete trios in Phase 3 1000 Genome sample set	NYGC	ERA2409803	2020-03-13 00:00	ERS4368122	HG02871	GWD		ERX3990953	ILLUMINA	Illumina NovaSeq 6000	HG02871	ena-RUN-NYGC-13-03-2020-19:45:34:184-328	450	PAIRED		751647274	112747091100	high_cov
ftp://ftp.sra.ebi.ac.uk/vol1/run/ERR398/ERR3989089/HG02880.final.cram	6f411929a8a5bc2b036a0f5ba0c52338	ERR3989089	ERP120144	30X whole genome sequencing coverage of 698 samples to complete trios in Phase 3 1000 Genome sample set	NYGC	ERA2409803	2020-03-13 00:00	ERS4368123	HG02880	GWD		ERX3990954	ILLUMINA	Illumina NovaSeq 6000	HG02880	ena-RUN-NYGC-13-03-2020-19:45:34:184-329	450	PAIRED		795849964	119377494600	high_cov
ftp://ftp.sra.ebi.ac.uk/vol1/run/ERR398/ERR3989090/HG02883.final.cram	52ba9bd2db781b846baca5a9994cb8c2	ERR3989090	ERP120144	30X whole genome sequencing coverage of 698 samples to complete trios in Phase 3 1000 Genome sample set	NYGC	ERA2409803	2020-03-13 00:00	ERS4368124	HG02883	GWD		ERX3990955	ILLUMINA	Illumina NovaSeq 6000	HG02883	ena-RUN-NYGC-13-03-2020-19:45:34:184-330	450	PAIRED		793843314	119076497100	high_cov
ftp://ftp.sra.ebi.ac.uk/vol1/run/ERR398/ERR3989091/HG02886.final.cram	18e9a2e43f927688f15390c4a4c3b12e	ERR3989091	ERP120144	30X whole genome sequencing coverage of 698 samples to complete trios in Phase 3 1000 Genome sample set	NYGC	ERA2409803	2020-03-13 00:00	ERS4368125	HG02886	GWD		ERX3990956	ILLUMINA	Illumina NovaSeq 6000	HG02886	ena-RUN-NYGC-13-03-2020-19:45:34:184-331	450	PAIRED		843475510	126521326500	high_cov
ftp://ftp.sra.ebi.ac.uk/vol1/run/ERR398/ERR3989092/HG02889.final.cram	bfd76b4989f5dc316aea526b15f2a5be	ERR3989092	ERP120144	30X whole genome sequencing coverage of 698 samples to complete trios in Phase 3 1000 Genome sample set	NYGC	ERA2409803	2020-03-13 00:00	ERS4368126	HG02889	GWD		ERX3990957	ILLUMINA	Illumina NovaSeq 6000	HG02889	ena-RUN-NYGC-13-03-2020-19:45:34:184-332	450	PAIRED		790306674	118546001100	high_cov
ftp://ftp.sra.ebi.ac.uk/vol1/run/ERR398/ERR3989093/HG02892.final.cram	b6d05d06c431b377a2b3be134c4304eb	ERR3989093	ERP120144	30X whole genome sequencing coverage of 698 samples to complete trios in Phase 3 1000 Genome sample set	NYGC	ERA2409803	2020-03-13 00:00	ERS4368127	HG02892	GWD		ERX3990958	ILLUMINA	Illumina NovaSeq 6000	HG02892	ena-RUN-NYGC-13-03-2020-19:45:34:184-333	450	PAIRED		781691680	117253752000	high_cov
ftp://ftp.sra.ebi.ac.uk/vol1/run/ERR398/ERR3989094/HG02897.final.cram	7c633f76276f85dd02985cfe5677fdb1	ERR3989094	ERP120144	30X whole genome sequencing coverage of 698 samples to complete trios in Phase 3 1000 Genome sample set	NYGC	ERA2409803	2020-03-13 00:00	ERS4368128	HG02897	GWD		ERX3990959	ILLUMINA	Illumina NovaSeq 6000	HG02897	ena-RUN-NYGC-13-03-2020-19:45:34:184-334	450	PAIRED		736711676	110506751400	high_cov
ftp://ftp.sra.ebi.ac.uk/vol1/run/ERR398/ERR3989095/HG02924.final.cram	b1085798702c758061fe9534bd4e8d13	ERR3989095	ERP120144	30X whole genome sequencing coverage of 698 samples to complete trios in Phase 3 1000 Genome sample set	NYGC	ERA2409803	2020-03-13 00:00	ERS4368129	HG02924	ESN		ERX3990960	ILLUMINA	Illumina NovaSeq 6000	HG02924	ena-RUN-NYGC-13-03-2020-19:45:34:184-335	450	PAIRED		749483032	112422454800	high_cov
ftp://ftp.sra.ebi.ac.uk/vol1/run/ERR398/ERR3989096/HG02945.final.cram	e3e3bfa9f1bf9885d0c623fafe948638	ERR3989096	ERP120144	30X whole genome sequencing coverage of 698 samples to complete trios in Phase 3 1000 Genome sample set	NYGC	ERA2409803	2020-03-13 00:00	ERS4368130	HG02945	ESN		ERX3990961	ILLUMINA	Illumina NovaSeq 6000	HG02945	ena-RUN-NYGC-13-03-2020-19:45:34:185-336	450	PAIRED		772391192	115858678800	high_cov
ftp://ftp.sra.ebi.ac.uk/vol1/run/ERR398/ERR3989097/HG02948.final.cram	cb49e7adee3729a30929ced6721a836d	ERR3989097	ERP120144	30X whole genome sequencing coverage of 698 samples to complete trios in Phase 3 1000 Genome sample set	NYGC	ERA2409803	2020-03-13 00:00	ERS4368131	HG02948	ESN		ERX3990962	ILLUMINA	Illumina NovaSeq 6000	HG02948	ena-RUN-NYGC-13-03-2020-19:45:34:185-337	450	PAIRED		777358464	116603769600	high_cov
ftp://ftp.sra.ebi.ac.uk/vol1/run/ERR398/ERR3989098/HG02954.final.cram	910b4abd7d9805cc28fc542b1d47a65c	ERR3989098	ERP120144	30X whole genome sequencing coverage of 698 samples to complete trios in Phase 3 1000 Genome sample set	NYGC	ERA2409803	2020-03-13 00:00	ERS4368132	HG02954	ESN		ERX3990963	ILLUMINA	Illumina NovaSeq 6000	HG02954	ena-RUN-NYGC-13-03-2020-19:45:34:185-338	450	PAIRED		740611658	111091748700	high_cov
ftp://ftp.sra.ebi.ac.uk/vol1/run/ERR398/ERR3989099/HG02964.final.cram	cbda5e52235bbbf04ff52cad9b81f7b2	ERR3989099	ERP120144	30X whole genome sequencing coverage of 698 samples to complete trios in Phase 3 1000 Genome sample set	NYGC	ERA2409803	2020-03-13 00:00	ERS4368133	HG02964	ESN		ERX3990964	ILLUMINA	Illumina NovaSeq 6000	HG02964	ena-RUN-NYGC-13-03-2020-19:45:34:185-339	450	PAIRED		710581856	106587278400	high_cov
ftp://ftp.sra.ebi.ac.uk/vol1/run/ERR398/ERR3989100/HG02965.final.cram	ba356b045d2492bb43d7ff2e0356eb0c	ERR3989100	ERP120144	30X whole genome sequencing coverage of 698 samples to complete trios in Phase 3 1000 Genome sample set	NYGC	ERA2409803	2020-03-13 00:00	ERS4368134	HG02965	ESN		ERX3990965	ILLUMINA	Illumina NovaSeq 6000	HG02965	ena-RUN-NYGC-13-03-2020-19:45:34:185-340	450	PAIRED		769138028	115370704200	high_cov
ftp://ftp.sra.ebi.ac.uk/vol1/run/ERR398/ERR3989101/HG02966.final.cram	d211bb325d31bc2077e6b2542f60af98	ERR3989101	ERP120144	30X whole genome sequencing coverage of 698 samples to complete trios in Phase 3 1000 Genome sample set	NYGC	ERA2409803	2020-03-13 00:00	ERS4368135	HG02966	ESN		ERX3990966	ILLUMINA	Illumina NovaSeq 6000	HG02966	ena-RUN-NYGC-13-03-2020-19:45:34:185-341	450	PAIRED		727976032	109196404800	high_cov
ftp://ftp.sra.ebi.ac.uk/vol1/run/ERR398/ERR3989102/HG02972.final.cram	60f9af0a581dab3836403515404c01bd	ERR3989102	ERP120144	30X whole genome sequencing coverage of 698 samples to complete trios in Phase 3 1000 Genome sample set	NYGC	ERA2409803	2020-03-13 00:00	ERS4368136	HG02972	ESN		ERX3990967	ILLUMINA	Illumina NovaSeq 6000	HG02972	ena-RUN-NYGC-13-03-2020-19:45:34:185-342	450	PAIRED		777897076	116684561400	high_cov
ftp://ftp.sra.ebi.ac.uk/vol1/run/ERR398/ERR3989103/HG02975.final.cram	5253a5bb1e6f0e7c8348c428723185b7	ERR3989103	ERP120144	30X whole genome sequencing coverage of 698 samples to complete trios in Phase 3 1000 Genome sample set	NYGC	ERA2409803	2020-03-13 00:00	ERS4368137	HG02975	ESN		ERX3990968	ILLUMINA	Illumina NovaSeq 6000	HG02975	ena-RUN-NYGC-13-03-2020-19:45:34:185-343	450	PAIRED		772512424	115876863600	high_cov
ftp://ftp.sra.ebi.ac.uk/vol1/run/ERR398/ERR3989104/HG02978.final.cram	e29c614e0eca2fe401e5820a9c91902c	ERR3989104	ERP120144	30X whole genome sequencing coverage of 698 samples to complete trios in Phase 3 1000 Genome sample set	NYGC	ERA2409803	2020-03-13 00:00	ERS4368138	HG02978	ESN		ERX3990969	ILLUMINA	Illumina NovaSeq 6000	HG02978	ena-RUN-NYGC-13-03-2020-19:45:34:185-344	450	PAIRED		845693966	126854094900	high_cov
ftp://ftp.sra.ebi.ac.uk/vol1/run/ERR398/ERR3989105/HG02980.final.cram	d134ac38265c3046d428543257ab2e05	ERR3989105	ERP120144	30X whole genome sequencing coverage of 698 samples to complete trios in Phase 3 1000 Genome sample set	NYGC	ERA2409803	2020-03-13 00:00	ERS4368139	HG02980	ESN		ERX3990970	ILLUMINA	Illumina NovaSeq 6000	HG02980	ena-RUN-NYGC-13-03-2020-19:45:34:185-345	450	PAIRED		779653258	116947988700	high_cov
ftp://ftp.sra.ebi.ac.uk/vol1/run/ERR398/ERR3989106/HG02984.final.cram	47c13539d001c358004b11b992d402f4	ERR3989106	ERP120144	30X whole genome sequencing coverage of 698 samples to complete trios in Phase 3 1000 Genome sample set	NYGC	ERA2409803	2020-03-13 00:00	ERS4368140	HG02984	GWD		ERX3990971	ILLUMINA	Illumina NovaSeq 6000	HG02984	ena-RUN-NYGC-13-03-2020-19:45:34:185-346	450	PAIRED		814394840	122159226000	high_cov
ftp://ftp.sra.ebi.ac.uk/vol1/run/ERR398/ERR3989107/HG03008.final.cram	576ea90f5e1b5a335c08a2ddd1cff627	ERR3989107	ERP120144	30X whole genome sequencing coverage of 698 samples to complete trios in Phase 3 1000 Genome sample set	NYGC	ERA2409803	2020-03-13 00:00	ERS4368141	HG03008	BEB		ERX3990972	ILLUMINA	Illumina NovaSeq 6000	HG03008	ena-RUN-NYGC-13-03-2020-19:45:34:185-347	450	PAIRED		749164600	112374690000	high_cov
ftp://ftp.sra.ebi.ac.uk/vol1/run/ERR398/ERR3989108/HG03017.final.cram	f40126cd0264304a0b5895b6c964175b	ERR3989108	ERP120144	30X whole genome sequencing coverage of 698 samples to complete trios in Phase 3 1000 Genome sample set	NYGC	ERA2409803	2020-03-13 00:00	ERS4368142	HG03017	PJL		ERX3990973	ILLUMINA	Illumina NovaSeq 6000	HG03017	ena-RUN-NYGC-13-03-2020-19:45:34:185-348	450	PAIRED		785255390	117788308500	high_cov
ftp://ftp.sra.ebi.ac.uk/vol1/run/ERR398/ERR3989109/HG03026.final.cram	15dfdd59bde9299f776e01cd07c8cba9	ERR3989109	ERP120144	30X whole genome sequencing coverage of 698 samples to complete trios in Phase 3 1000 Genome sample set	NYGC	ERA2409803	2020-03-13 00:00	ERS4368143	HG03026	GWD		ERX3990974	ILLUMINA	Illumina NovaSeq 6000	HG03026	ena-RUN-NYGC-13-03-2020-19:45:34:185-349	450	PAIRED		755311670	113296750500	high_cov
ftp://ftp.sra.ebi.ac.uk/vol1/run/ERR398/ERR3989110/HG03029.final.cram	0725900a7b449fa9426beb660dee7933	ERR3989110	ERP120144	30X whole genome sequencing coverage of 698 samples to complete trios in Phase 3 1000 Genome sample set	NYGC	ERA2409803	2020-03-13 00:00	ERS4368144	HG03029	GWD		ERX3990975	ILLUMINA	Illumina NovaSeq 6000	HG03029	ena-RUN-NYGC-13-03-2020-19:45:34:185-350	450	PAIRED		782461122	117369168300	high_cov
ftp://ftp.sra.ebi.ac.uk/vol1/run/ERR398/ERR3989111/HG03033.final.cram	c4596d7b751105e318faa2f298e1868e	ERR3989111	ERP120144	30X whole genome sequencing coverage of 698 samples to complete trios in Phase 3 1000 Genome sample set	NYGC	ERA2409803	2020-03-13 00:00	ERS4368145	HG03033	GWD		ERX3990976	ILLUMINA	Illumina NovaSeq 6000	HG03033	ena-RUN-NYGC-13-03-2020-19:45:34:185-351	450	PAIRED		749856300	112478445000	high_cov
ftp://ftp.sra.ebi.ac.uk/vol1/run/ERR398/ERR3989112/HG03034.final.cram	b62b3febca697ce2238442c02f4a7a11	ERR3989112	ERP120144	30X whole genome sequencing coverage of 698 samples to complete trios in Phase 3 1000 Genome sample set	NYGC	ERA2409803	2020-03-13 00:00	ERS4368146	HG03034	GWD		ERX3990977	ILLUMINA	Illumina NovaSeq 6000	HG03034	ena-RUN-NYGC-13-03-2020-19:45:34:185-352	450	PAIRED		699828748	104974312200	high_cov
ftp://ftp.sra.ebi.ac.uk/vol1/run/ERR398/ERR3989113/HG03035.final.cram	bdcb63338b0b2c5175d09a1eaacca312	ERR3989113	ERP120144	30X whole genome sequencing coverage of 698 samples to complete trios in Phase 3 1000 Genome sample set	NYGC	ERA2409803	2020-03-13 00:00	ERS4368147	HG03035	GWD		ERX3990978	ILLUMINA	Illumina NovaSeq 6000	HG03035	ena-RUN-NYGC-13-03-2020-19:45:34:185-353	450	PAIRED		664921020	99738153000	high_cov
ftp://ftp.sra.ebi.ac.uk/vol1/run/ERR398/ERR3989114/HG03041.final.cram	8a7986272083945dda49f7b3fd7be73f	ERR3989114	ERP120144	30X whole genome sequencing coverage of 698 samples to complete trios in Phase 3 1000 Genome sample set	NYGC	ERA2409803	2020-03-13 00:00	ERS4368148	HG03041	GWD		ERX3990979	ILLUMINA	Illumina NovaSeq 6000	HG03041	ena-RUN-NYGC-13-03-2020-19:45:34:185-354	450	PAIRED		748495300	112274295000	high_cov
ftp://ftp.sra.ebi.ac.uk/vol1/run/ERR398/ERR3989115/HG03047.final.cram	78ee909b3f95b465a6feb5f5b31d8525	ERR3989115	ERP120144	30X whole genome sequencing coverage of 698 samples to complete trios in Phase 3 1000 Genome sample set	NYGC	ERA2409803	2020-03-13 00:00	ERS4368149	HG03047	GWD		ERX3990980	ILLUMINA	Illumina NovaSeq 6000	HG03047	ena-RUN-NYGC-13-03-2020-19:45:34:185-355	450	PAIRED		729146300	109371945000	high_cov
ftp://ftp.sra.ebi.ac.uk/vol1/run/ERR398/ERR3989116/HG03050.final.cram	5f5b8137c946750817d2913afe04add3	ERR3989116	ERP120144	30X whole genome sequencing coverage of 698 samples to complete trios in Phase 3 1000 Genome sample set	NYGC	ERA2409803	2020-03-13 00:00	ERS4368150	HG03050	GWD		ERX3990981	ILLUMINA	Illumina NovaSeq 6000	HG03050	ena-RUN-NYGC-13-03-2020-19:45:34:185-356	450	PAIRED		734414820	110162223000	high_cov
ftp://ftp.sra.ebi.ac.uk/vol1/run/ERR398/ERR3989117/HG03056.final.cram	42b7607c9b1e289b74b5cdeb431b4c49	ERR3989117	ERP120144	30X whole genome sequencing coverage of 698 samples to complete trios in Phase 3 1000 Genome sample set	NYGC	ERA2409803	2020-03-13 00:00	ERS4368151	HG03056	MSL		ERX3990982	ILLUMINA	Illumina NovaSeq 6000	HG03056	ena-RUN-NYGC-13-03-2020-19:45:34:185-357	450	PAIRED		650848106	97627215900	high_cov
ftp://ftp.sra.ebi.ac.uk/vol1/run/ERR398/ERR3989118/HG03065.final.cram	23e61ec1885aea59356706022fb6e36d	ERR3989118	ERP120144	30X whole genome sequencing coverage of 698 samples to complete trios in Phase 3 1000 Genome sample set	NYGC	ERA2409803	2020-03-13 00:00	ERS4368152	HG03065	MSL		ERX3990983	ILLUMINA	Illumina NovaSeq 6000	HG03065	ena-RUN-NYGC-13-03-2020-19:45:34:186-358	450	PAIRED		736898272	110534740800	high_cov
ftp://ftp.sra.ebi.ac.uk/vol1/run/ERR398/ERR3989119/HG03098.final.cram	8cc2466a0fa6ac68dfa0cf0164875adb	ERR3989119	ERP120144	30X whole genome sequencing coverage of 698 samples to complete trios in Phase 3 1000 Genome sample set	NYGC	ERA2409803	2020-03-13 00:00	ERS4368153	HG03098	MSL		ERX3990984	ILLUMINA	Illumina NovaSeq 6000	HG03098	ena-RUN-NYGC-13-03-2020-19:45:34:186-359	450	PAIRED		748900046	112335006900	high_cov
ftp://ftp.sra.ebi.ac.uk/vol1/run/ERR398/ERR3989120/HG03101.final.cram	256636d422c0b73a5a94f959cbc8a651	ERR3989120	ERP120144	30X whole genome sequencing coverage of 698 samples to complete trios in Phase 3 1000 Genome sample set	NYGC	ERA2409803	2020-03-13 00:00	ERS4368154	HG03101	ESN		ERX3990985	ILLUMINA	Illumina NovaSeq 6000	HG03101	ena-RUN-NYGC-13-03-2020-19:45:34:186-360	450	PAIRED		756140156	113421023400	high_cov
ftp://ftp.sra.ebi.ac.uk/vol1/run/ERR398/ERR3989121/HG03110.final.cram	73d6ec0283018e5b4a98392d18329110	ERR3989121	ERP120144	30X whole genome sequencing coverage of 698 samples to complete trios in Phase 3 1000 Genome sample set	NYGC	ERA2409803	2020-03-13 00:00	ERS4368155	HG03110	ESN		ERX3990986	ILLUMINA	Illumina NovaSeq 6000	HG03110	ena-RUN-NYGC-13-03-2020-19:45:34:186-361	450	PAIRED		758368606	113755290900	high_cov
ftp://ftp.sra.ebi.ac.uk/vol1/run/ERR398/ERR3989122/HG03113.final.cram	5b32da0f27f140197cd85fb75b282c88	ERR3989122	ERP120144	30X whole genome sequencing coverage of 698 samples to complete trios in Phase 3 1000 Genome sample set	NYGC	ERA2409803	2020-03-13 00:00	ERS4368156	HG03113	ESN		ERX3990987	ILLUMINA	Illumina NovaSeq 6000	HG03113	ena-RUN-NYGC-13-03-2020-19:45:34:186-362	450	PAIRED		696679986	104501997900	high_cov
ftp://ftp.sra.ebi.ac.uk/vol1/run/ERR398/ERR3989123/HG03116.final.cram	0642b2d799a1315563fbece290c43f2a	ERR3989123	ERP120144	30X whole genome sequencing coverage of 698 samples to complete trios in Phase 3 1000 Genome sample set	NYGC	ERA2409803	2020-03-13 00:00	ERS4368157	HG03116	ESN		ERX3990988	ILLUMINA	Illumina NovaSeq 6000	HG03116	ena-RUN-NYGC-13-03-2020-19:45:34:186-363	450	PAIRED		771590364	115738554600	high_cov
ftp://ftp.sra.ebi.ac.uk/vol1/run/ERR398/ERR3989124/HG03119.final.cram	c1c55839429c60c06d878c05ea9c6bfa	ERR3989124	ERP120144	30X whole genome sequencing coverage of 698 samples to complete trios in Phase 3 1000 Genome sample set	NYGC	ERA2409803	2020-03-13 00:00	ERS4368158	HG03119	ESN		ERX3990989	ILLUMINA	Illumina NovaSeq 6000	HG03119	ena-RUN-NYGC-13-03-2020-19:45:34:186-364	450	PAIRED		693348888	104002333200	high_cov
ftp://ftp.sra.ebi.ac.uk/vol1/run/ERR398/ERR3989125/HG03122.final.cram	8a38ba533fab16674791da1e68cbdfd1	ERR3989125	ERP120144	30X whole genome sequencing coverage of 698 samples to complete trios in Phase 3 1000 Genome sample set	NYGC	ERA2409803	2020-03-13 00:00	ERS4368159	HG03122	ESN		ERX3990990	ILLUMINA	Illumina NovaSeq 6000	HG03122	ena-RUN-NYGC-13-03-2020-19:45:34:186-365	450	PAIRED		720688120	108103218000	high_cov
ftp://ftp.sra.ebi.ac.uk/vol1/run/ERR398/ERR3989126/HG03125.final.cram	989cee1d92a5707734512e127a1c5691	ERR3989126	ERP120144	30X whole genome sequencing coverage of 698 samples to complete trios in Phase 3 1000 Genome sample set	NYGC	ERA2409803	2020-03-13 00:00	ERS4368160	HG03125	ESN		ERX3990991	ILLUMINA	Illumina NovaSeq 6000	HG03125	ena-RUN-NYGC-13-03-2020-19:45:34:186-366	450	PAIRED		757331022	113599653300	high_cov
ftp://ftp.sra.ebi.ac.uk/vol1/run/ERR398/ERR3989127/HG03128.final.cram	56c0e01be49b69c51c15bd0aff30c118	ERR3989127	ERP120144	30X whole genome sequencing coverage of 698 samples to complete trios in Phase 3 1000 Genome sample set	NYGC	ERA2409803	2020-03-13 00:00	ERS4368161	HG03128	ESN		ERX3990992	ILLUMINA	Illumina NovaSeq 6000	HG03128	ena-RUN-NYGC-13-03-2020-19:45:34:186-367	450	PAIRED		724099552	108614932800	high_cov
ftp://ftp.sra.ebi.ac.uk/vol1/run/ERR398/ERR3989128/HG03131.final.cram	1dd4d615b385c6645fe956c73ae2ca3e	ERR3989128	ERP120144	30X whole genome sequencing coverage of 698 samples to complete trios in Phase 3 1000 Genome sample set	NYGC	ERA2409803	2020-03-13 00:00	ERS4368162	HG03131	ESN		ERX3990993	ILLUMINA	Illumina NovaSeq 6000	HG03131	ena-RUN-NYGC-13-03-2020-19:45:34:186-368	450	PAIRED		721551026	108232653900	high_cov
ftp://ftp.sra.ebi.ac.uk/vol1/run/ERR398/ERR3989129/HG03134.final.cram	e0be81ff0275dbf8f8f2fb0db14c6025	ERR3989129	ERP120144	30X whole genome sequencing coverage of 698 samples to complete trios in Phase 3 1000 Genome sample set	NYGC	ERA2409803	2020-03-13 00:00	ERS4368163	HG03134	ESN		ERX3990994	ILLUMINA	Illumina NovaSeq 6000	HG03134	ena-RUN-NYGC-13-03-2020-19:45:34:186-369	450	PAIRED		685807784	102871167600	high_cov
ftp://ftp.sra.ebi.ac.uk/vol1/run/ERR398/ERR3989130/HG03137.final.cram	ccb8509650ece841718b611e5c775bd9	ERR3989130	ERP120144	30X whole genome sequencing coverage of 698 samples to complete trios in Phase 3 1000 Genome sample set	NYGC	ERA2409803	2020-03-13 00:00	ERS4368164	HG03137	ESN		ERX3990995	ILLUMINA	Illumina NovaSeq 6000	HG03137	ena-RUN-NYGC-13-03-2020-19:45:34:186-370	450	PAIRED		724362642	108654396300	high_cov
ftp://ftp.sra.ebi.ac.uk/vol1/run/ERR398/ERR3989131/HG03161.final.cram	287eab2f755e7afa09544aafa9cd17b0	ERR3989131	ERP120144	30X whole genome sequencing coverage of 698 samples to complete trios in Phase 3 1000 Genome sample set	NYGC	ERA2409803	2020-03-13 00:00	ERS4368165	HG03161	ESN		ERX3990996	ILLUMINA	Illumina NovaSeq 6000	HG03161	ena-RUN-NYGC-13-03-2020-19:45:34:186-371	450	PAIRED		735944852	110391727800	high_cov
ftp://ftp.sra.ebi.ac.uk/vol1/run/ERR398/ERR3989132/HG03164.final.cram	8b114139a7bd029ea1ec45873879aad9	ERR3989132	ERP120144	30X whole genome sequencing coverage of 698 samples to complete trios in Phase 3 1000 Genome sample set	NYGC	ERA2409803	2020-03-13 00:00	ERS4368166	HG03164	ESN		ERX3990997	ILLUMINA	Illumina NovaSeq 6000	HG03164	ena-RUN-NYGC-13-03-2020-19:45:34:186-372	450	PAIRED		777302990	116595448500	high_cov
ftp://ftp.sra.ebi.ac.uk/vol1/run/ERR398/ERR3989133/HG03170.final.cram	6a25c683dfebe33865c2efad8896376a	ERR3989133	ERP120144	30X whole genome sequencing coverage of 698 samples to complete trios in Phase 3 1000 Genome sample set	NYGC	ERA2409803	2020-03-13 00:00	ERS4368167	HG03170	ESN		ERX3990998	ILLUMINA	Illumina NovaSeq 6000	HG03170	ena-RUN-NYGC-13-03-2020-19:45:34:186-373	450	PAIRED		713738542	107060781300	high_cov
ftp://ftp.sra.ebi.ac.uk/vol1/run/ERR398/ERR3989134/HG03191.final.cram	7bb39627aa9d1a4855b6002879ae8580	ERR3989134	ERP120144	30X whole genome sequencing coverage of 698 samples to complete trios in Phase 3 1000 Genome sample set	NYGC	ERA2409803	2020-03-13 00:00	ERS4368168	HG03191	ESN		ERX3990999	ILLUMINA	Illumina NovaSeq 6000	HG03191	ena-RUN-NYGC-13-03-2020-19:45:34:186-374	450	PAIRED		731809382	109771407300	high_cov
ftp://ftp.sra.ebi.ac.uk/vol1/run/ERR398/ERR3989135/HG03197.final.cram	1b3ad8a0bab634829a11adfc965dd0df	ERR3989135	ERP120144	30X whole genome sequencing coverage of 698 samples to complete trios in Phase 3 1000 Genome sample set	NYGC	ERA2409803	2020-03-13 00:00	ERS4368169	HG03197	ESN		ERX3991000	ILLUMINA	Illumina NovaSeq 6000	HG03197	ena-RUN-NYGC-13-03-2020-19:45:34:186-375	450	PAIRED		715835600	107375340000	high_cov
ftp://ftp.sra.ebi.ac.uk/vol1/run/ERR398/ERR3989136/HG03200.final.cram	b5aa6f7a3f28276c9bb6ce776a9a080c	ERR3989136	ERP120144	30X whole genome sequencing coverage of 698 samples to complete trios in Phase 3 1000 Genome sample set	NYGC	ERA2409803	2020-03-13 00:00	ERS4368170	HG03200	ESN		ERX3991001	ILLUMINA	Illumina NovaSeq 6000	HG03200	ena-RUN-NYGC-13-03-2020-19:45:34:186-376	450	PAIRED		717221964	107583294600	high_cov
ftp://ftp.sra.ebi.ac.uk/vol1/run/ERR398/ERR3989137/HG03230.final.cram	26b8d72ce55aeb71d760be1c45fac30d	ERR3989137	ERP120144	30X whole genome sequencing coverage of 698 samples to complete trios in Phase 3 1000 Genome sample set	NYGC	ERA2409803	2020-03-13 00:00	ERS4368171	HG03230	PJL		ERX3991002	ILLUMINA	Illumina NovaSeq 6000	HG03230	ena-RUN-NYGC-13-03-2020-19:45:34:186-377	450	PAIRED		723523420	108528513000	high_cov
ftp://ftp.sra.ebi.ac.uk/vol1/run/ERR398/ERR3989138/HG03236.final.cram	4d461ef3378d7dea7c873ade941b50f5	ERR3989138	ERP120144	30X whole genome sequencing coverage of 698 samples to complete trios in Phase 3 1000 Genome sample set	NYGC	ERA2409803	2020-03-13 00:00	ERS4368172	HG03236	PJL		ERX3991003	ILLUMINA	Illumina NovaSeq 6000	HG03236	ena-RUN-NYGC-13-03-2020-19:45:34:186-378	450	PAIRED		704409714	105661457100	high_cov
ftp://ftp.sra.ebi.ac.uk/vol1/run/ERR398/ERR3989139/HG03239.final.cram	2cf79a3b2147109d5b182d46bb0c58cd	ERR3989139	ERP120144	30X whole genome sequencing coverage of 698 samples to complete trios in Phase 3 1000 Genome sample set	NYGC	ERA2409803	2020-03-13 00:00	ERS4368173	HG03239	PJL		ERX3991004	ILLUMINA	Illumina NovaSeq 6000	HG03239	ena-RUN-NYGC-13-03-2020-19:45:34:186-379	450	PAIRED		709942310	106491346500	high_cov
ftp://ftp.sra.ebi.ac.uk/vol1/run/ERR398/ERR3989140/HG03242.final.cram	a6e79dfced57dfec5be801221f54aaf9	ERR3989140	ERP120144	30X whole genome sequencing coverage of 698 samples to complete trios in Phase 3 1000 Genome sample set	NYGC	ERA2409803	2020-03-13 00:00	ERS4368174	HG03242	GWD		ERX3991005	ILLUMINA	Illumina NovaSeq 6000	HG03242	ena-RUN-NYGC-13-03-2020-19:45:34:186-380	450	PAIRED		687743944	103161591600	high_cov
ftp://ftp.sra.ebi.ac.uk/vol1/run/ERR398/ERR3989141/HG03248.final.cram	f742a98cb7c48665ae1bd532af3f2209	ERR3989141	ERP120144	30X whole genome sequencing coverage of 698 samples to complete trios in Phase 3 1000 Genome sample set	NYGC	ERA2409803	2020-03-13 00:00	ERS4368175	HG03248	GWD		ERX3991006	ILLUMINA	Illumina NovaSeq 6000	HG03248	ena-RUN-NYGC-13-03-2020-19:45:34:186-381	450	PAIRED		759789892	113968483800	high_cov
ftp://ftp.sra.ebi.ac.uk/vol1/run/ERR398/ERR3989142/HG03249.final.cram	282e2e17d828fbdfc09b5431caf0a785	ERR3989142	ERP120144	30X whole genome sequencing coverage of 698 samples to complete trios in Phase 3 1000 Genome sample set	NYGC	ERA2409803	2020-03-13 00:00	ERS4368176	HG03249	GWD		ERX3991007	ILLUMINA	Illumina NovaSeq 6000	HG03249	ena-RUN-NYGC-13-03-2020-19:45:34:186-382	450	PAIRED		753519730	113027959500	high_cov
ftp://ftp.sra.ebi.ac.uk/vol1/run/ERR398/ERR3989143/HG03250.final.cram	b901e618935b565b6270e3d2f464215a	ERR3989143	ERP120144	30X whole genome sequencing coverage of 698 samples to complete trios in Phase 3 1000 Genome sample set	NYGC	ERA2409803	2020-03-13 00:00	ERS4368177	HG03250	GWD		ERX3991008	ILLUMINA	Illumina NovaSeq 6000	HG03250	ena-RUN-NYGC-13-03-2020-19:45:34:187-383	450	PAIRED		768025756	115203863400	high_cov
ftp://ftp.sra.ebi.ac.uk/vol1/run/ERR398/ERR3989144/HG03251.final.cram	635c96461930e1a0436eb9dbaba27de7	ERR3989144	ERP120144	30X whole genome sequencing coverage of 698 samples to complete trios in Phase 3 1000 Genome sample set	NYGC	ERA2409803	2020-03-13 00:00	ERS4368178	HG03251	GWD		ERX3991009	ILLUMINA	Illumina NovaSeq 6000	HG03251	ena-RUN-NYGC-13-03-2020-19:45:34:187-384	450	PAIRED		758302248	113745337200	high_cov
ftp://ftp.sra.ebi.ac.uk/vol1/run/ERR398/ERR3989145/HG03260.final.cram	d22372ac06ba6bb2c46c61111369fa53	ERR3989145	ERP120144	30X whole genome sequencing coverage of 698 samples to complete trios in Phase 3 1000 Genome sample set	NYGC	ERA2409803	2020-03-13 00:00	ERS4368179	HG03260	GWD		ERX3991010	ILLUMINA	Illumina NovaSeq 6000	HG03260	ena-RUN-NYGC-13-03-2020-19:45:34:187-385	450	PAIRED		758029390	113704408500	high_cov
ftp://ftp.sra.ebi.ac.uk/vol1/run/ERR398/ERR3989146/HG03269.final.cram	70eafa2c52bfc62d288d61333f3fcceb	ERR3989146	ERP120144	30X whole genome sequencing coverage of 698 samples to complete trios in Phase 3 1000 Genome sample set	NYGC	ERA2409803	2020-03-13 00:00	ERS4368180	HG03269	ESN		ERX3991011	ILLUMINA	Illumina NovaSeq 6000	HG03269	ena-RUN-NYGC-13-03-2020-19:45:34:187-386	450	PAIRED		699816654	104972498100	high_cov
ftp://ftp.sra.ebi.ac.uk/vol1/run/ERR398/ERR3989147/HG03272.final.cram	cd2f2b150d5cc7038a0886c42a4bd23a	ERR3989147	ERP120144	30X whole genome sequencing coverage of 698 samples to complete trios in Phase 3 1000 Genome sample set	NYGC	ERA2409803	2020-03-13 00:00	ERS4368181	HG03272	ESN		ERX3991012	ILLUMINA	Illumina NovaSeq 6000	HG03272	ena-RUN-NYGC-13-03-2020-19:45:34:187-387	450	PAIRED		720562054	108084308100	high_cov
ftp://ftp.sra.ebi.ac.uk/vol1/run/ERR398/ERR3989148/HG03296.final.cram	297be8ae60e82c789c2deae93471ac65	ERR3989148	ERP120144	30X whole genome sequencing coverage of 698 samples to complete trios in Phase 3 1000 Genome sample set	NYGC	ERA2409803	2020-03-13 00:00	ERS4368182	HG03296	ESN		ERX3991013	ILLUMINA	Illumina NovaSeq 6000	HG03296	ena-RUN-NYGC-13-03-2020-19:45:34:187-388	450	PAIRED		664947000	99742050000	high_cov
ftp://ftp.sra.ebi.ac.uk/vol1/run/ERR398/ERR3989149/HG03299.final.cram	ccb0d3892b4d8b706f3913b01afaead5	ERR3989149	ERP120144	30X whole genome sequencing coverage of 698 samples to complete trios in Phase 3 1000 Genome sample set	NYGC	ERA2409803	2020-03-13 00:00	ERS4368183	HG03299	ESN		ERX3991014	ILLUMINA	Illumina NovaSeq 6000	HG03299	ena-RUN-NYGC-13-03-2020-19:45:34:187-389	450	PAIRED		751608600	112741290000	high_cov
ftp://ftp.sra.ebi.ac.uk/vol1/run/ERR398/ERR3989150/HG03302.final.cram	8fc3c126f2d133cbb5446cba1a1d5eaa	ERR3989150	ERP120144	30X whole genome sequencing coverage of 698 samples to complete trios in Phase 3 1000 Genome sample set	NYGC	ERA2409803	2020-03-13 00:00	ERS4368184	HG03302	ESN		ERX3991015	ILLUMINA	Illumina NovaSeq 6000	HG03302	ena-RUN-NYGC-13-03-2020-19:45:34:187-390	450	PAIRED		732034726	109805208900	high_cov
ftp://ftp.sra.ebi.ac.uk/vol1/run/ERR398/ERR3989151/HG03305.final.cram	f44d387932cc15cf105f9ff8e679d23c	ERR3989151	ERP120144	30X whole genome sequencing coverage of 698 samples to complete trios in Phase 3 1000 Genome sample set	NYGC	ERA2409803	2020-03-13 00:00	ERS4368185	HG03305	ESN		ERX3991016	ILLUMINA	Illumina NovaSeq 6000	HG03305	ena-RUN-NYGC-13-03-2020-19:45:34:187-391	450	PAIRED		763153702	114473055300	high_cov
ftp://ftp.sra.ebi.ac.uk/vol1/run/ERR398/ERR3989152/HG03306.final.cram	35a145789edd0271bf0718f9b737fcea	ERR3989152	ERP120144	30X whole genome sequencing coverage of 698 samples to complete trios in Phase 3 1000 Genome sample set	NYGC	ERA2409803	2020-03-13 00:00	ERS4368186	HG03306	ESN		ERX3991017	ILLUMINA	Illumina NovaSeq 6000	HG03306	ena-RUN-NYGC-13-03-2020-19:45:34:187-392	450	PAIRED		738407678	110761151700	high_cov
ftp://ftp.sra.ebi.ac.uk/vol1/run/ERR398/ERR3989153/HG03307.final.cram	1e6401f0e6c627c58e780908aa3de2f6	ERR3989153	ERP120144	30X whole genome sequencing coverage of 698 samples to complete trios in Phase 3 1000 Genome sample set	NYGC	ERA2409803	2020-03-13 00:00	ERS4368187	HG03307	ESN		ERX3991018	ILLUMINA	Illumina NovaSeq 6000	HG03307	ena-RUN-NYGC-13-03-2020-19:45:34:187-393	450	PAIRED		755836504	113375475600	high_cov
ftp://ftp.sra.ebi.ac.uk/vol1/run/ERR398/ERR3989154/HG03308.final.cram	39fe42d1b21ef8a7785537c19589ce12	ERR3989154	ERP120144	30X whole genome sequencing coverage of 698 samples to complete trios in Phase 3 1000 Genome sample set	NYGC	ERA2409803	2020-03-13 00:00	ERS4368188	HG03308	ESN		ERX3991019	ILLUMINA	Illumina NovaSeq 6000	HG03308	ena-RUN-NYGC-13-03-2020-19:45:34:187-394	450	PAIRED		724648664	108697299600	high_cov
ftp://ftp.sra.ebi.ac.uk/vol1/run/ERR398/ERR3989155/HG03309.final.cram	22385e40a1e0e7001d7e99249a6d681b	ERR3989155	ERP120144	30X whole genome sequencing coverage of 698 samples to complete trios in Phase 3 1000 Genome sample set	NYGC	ERA2409803	2020-03-13 00:00	ERS4368189	HG03309	ESN		ERX3991020	ILLUMINA	Illumina NovaSeq 6000	HG03309	ena-RUN-NYGC-13-03-2020-19:45:34:187-395	450	PAIRED		698500618	104775092700	high_cov
ftp://ftp.sra.ebi.ac.uk/vol1/run/ERR398/ERR3989156/HG03310.final.cram	fd2985dba194105a638b93ba45b35803	ERR3989156	ERP120144	30X whole genome sequencing coverage of 698 samples to complete trios in Phase 3 1000 Genome sample set	NYGC	ERA2409803	2020-03-13 00:00	ERS4368190	HG03310	ESN		ERX3991021	ILLUMINA	Illumina NovaSeq 6000	HG03310	ena-RUN-NYGC-13-03-2020-19:45:34:187-396	450	PAIRED		704829966	105724494900	high_cov
ftp://ftp.sra.ebi.ac.uk/vol1/run/ERR398/ERR3989157/HG03312.final.cram	5f1e9e3c37a2b22024c0c1ba58018d6f	ERR3989157	ERP120144	30X whole genome sequencing coverage of 698 samples to complete trios in Phase 3 1000 Genome sample set	NYGC	ERA2409803	2020-03-13 00:00	ERS4368191	HG03312	ESN		ERX3991022	ILLUMINA	Illumina NovaSeq 6000	HG03312	ena-RUN-NYGC-13-03-2020-19:45:34:187-397	450	PAIRED		688192766	103228914900	high_cov
ftp://ftp.sra.ebi.ac.uk/vol1/run/ERR398/ERR3989158/HG03314.final.cram	57bf714054c5efeaea4b874c5b96e52d	ERR3989158	ERP120144	30X whole genome sequencing coverage of 698 samples to complete trios in Phase 3 1000 Genome sample set	NYGC	ERA2409803	2020-03-13 00:00	ERS4368192	HG03314	ESN		ERX3991023	ILLUMINA	Illumina NovaSeq 6000	HG03314	ena-RUN-NYGC-13-03-2020-19:45:34:187-398	450	PAIRED		699538210	104930731500	high_cov
ftp://ftp.sra.ebi.ac.uk/vol1/run/ERR398/ERR3989159/HG03344.final.cram	5b28380af4ede8cd1bcfb435eb3c8e34	ERR3989159	ERP120144	30X whole genome sequencing coverage of 698 samples to complete trios in Phase 3 1000 Genome sample set	NYGC	ERA2409803	2020-03-13 00:00	ERS4368193	HG03344	ESN		ERX3991024	ILLUMINA	Illumina NovaSeq 6000	HG03344	ena-RUN-NYGC-13-03-2020-19:45:34:187-399	450	PAIRED		719607302	107941095300	high_cov
ftp://ftp.sra.ebi.ac.uk/vol1/run/ERR398/ERR3989160/HG03350.final.cram	5caad86326ba67389118602caccaf461	ERR3989160	ERP120144	30X whole genome sequencing coverage of 698 samples to complete trios in Phase 3 1000 Genome sample set	NYGC	ERA2409803	2020-03-13 00:00	ERS4368194	HG03350	ESN		ERX3991025	ILLUMINA	Illumina NovaSeq 6000	HG03350	ena-RUN-NYGC-13-03-2020-19:45:34:187-400	450	PAIRED		781003822	117150573300	high_cov
ftp://ftp.sra.ebi.ac.uk/vol1/run/ERR398/ERR3989161/HG03368.final.cram	64e6319513c2ad5f87eb966258589d2f	ERR3989161	ERP120144	30X whole genome sequencing coverage of 698 samples to complete trios in Phase 3 1000 Genome sample set	NYGC	ERA2409803	2020-03-13 00:00	ERS4368195	HG03368	ESN		ERX3991026	ILLUMINA	Illumina NovaSeq 6000	HG03368	ena-RUN-NYGC-13-03-2020-19:45:34:187-401	450	PAIRED		689102498	103365374700	high_cov
ftp://ftp.sra.ebi.ac.uk/vol1/run/ERR398/ERR3989162/HG03371.final.cram	0ed4dcf2cb667aec0d70d72e7a1acdfa	ERR3989162	ERP120144	30X whole genome sequencing coverage of 698 samples to complete trios in Phase 3 1000 Genome sample set	NYGC	ERA2409803	2020-03-13 00:00	ERS4368196	HG03371	ESN		ERX3991027	ILLUMINA	Illumina NovaSeq 6000	HG03371	ena-RUN-NYGC-13-03-2020-19:45:34:187-402	450	PAIRED		728459860	109268979000	high_cov
ftp://ftp.sra.ebi.ac.uk/vol1/run/ERR398/ERR3989163/HG03373.final.cram	ed8f1d9d12f2ee12ad81c789ee07e0bc	ERR3989163	ERP120144	30X whole genome sequencing coverage of 698 samples to complete trios in Phase 3 1000 Genome sample set	NYGC	ERA2409803	2020-03-13 00:00	ERS4368197	HG03373	ESN		ERX3991028	ILLUMINA	Illumina NovaSeq 6000	HG03373	ena-RUN-NYGC-13-03-2020-19:45:34:187-403	450	PAIRED		714021970	107103295500	high_cov
ftp://ftp.sra.ebi.ac.uk/vol1/run/ERR398/ERR3989164/HG03374.final.cram	7b309324a2547f9805b6e478e0d67ccf	ERR3989164	ERP120144	30X whole genome sequencing coverage of 698 samples to complete trios in Phase 3 1000 Genome sample set	NYGC	ERA2409803	2020-03-13 00:00	ERS4368198	HG03374	ESN		ERX3991029	ILLUMINA	Illumina NovaSeq 6000	HG03374	ena-RUN-NYGC-13-03-2020-19:45:34:187-404	450	PAIRED		697344276	104601641400	high_cov
ftp://ftp.sra.ebi.ac.uk/vol1/run/ERR398/ERR3989165/HG03438.final.cram	3955975391832524a33951945e119a52	ERR3989165	ERP120144	30X whole genome sequencing coverage of 698 samples to complete trios in Phase 3 1000 Genome sample set	NYGC	ERA2409803	2020-03-13 00:00	ERS4368199	HG03438	MSL		ERX3991030	ILLUMINA	Illumina NovaSeq 6000	HG03438	ena-RUN-NYGC-13-03-2020-19:45:34:187-405	450	PAIRED		750456458	112568468700	high_cov
ftp://ftp.sra.ebi.ac.uk/vol1/run/ERR398/ERR3989166/HG03453.final.cram	486916e2e5c599d34204aba801cb5ecf	ERR3989166	ERP120144	30X whole genome sequencing coverage of 698 samples to complete trios in Phase 3 1000 Genome sample set	NYGC	ERA2409803	2020-03-13 00:00	ERS4368200	HG03453	MSL		ERX3991031	ILLUMINA	Illumina NovaSeq 6000	HG03453	ena-RUN-NYGC-13-03-2020-19:45:34:187-406	450	PAIRED		731424902	109713735300	high_cov
ftp://ftp.sra.ebi.ac.uk/vol1/run/ERR398/ERR3989167/HG03454.final.cram	3eb7b60c919c0941e0bd3c8fd645628d	ERR3989167	ERP120144	30X whole genome sequencing coverage of 698 samples to complete trios in Phase 3 1000 Genome sample set	NYGC	ERA2409803	2020-03-13 00:00	ERS4368201	HG03454	MSL		ERX3991032	ILLUMINA	Illumina NovaSeq 6000	HG03454	ena-RUN-NYGC-13-03-2020-19:45:34:188-407	450	PAIRED		673577876	101036681400	high_cov
ftp://ftp.sra.ebi.ac.uk/vol1/run/ERR398/ERR3989168/HG03456.final.cram	67b9a5a25ea5ae20c7702353c9d1388f	ERR3989168	ERP120144	30X whole genome sequencing coverage of 698 samples to complete trios in Phase 3 1000 Genome sample set	NYGC	ERA2409803	2020-03-13 00:00	ERS4368202	HG03456	MSL		ERX3991033	ILLUMINA	Illumina NovaSeq 6000	HG03456	ena-RUN-NYGC-13-03-2020-19:45:34:188-408	450	PAIRED		723871990	108580798500	high_cov
ftp://ftp.sra.ebi.ac.uk/vol1/run/ERR398/ERR3989169/HG03480.final.cram	c73fc608bb77097e9dd0391b467ce573	ERR3989169	ERP120144	30X whole genome sequencing coverage of 698 samples to complete trios in Phase 3 1000 Genome sample set	NYGC	ERA2409803	2020-03-13 00:00	ERS4368203	HG03480	MSL		ERX3991034	ILLUMINA	Illumina NovaSeq 6000	HG03480	ena-RUN-NYGC-13-03-2020-19:45:34:188-409	450	PAIRED		753662874	113049431100	high_cov
ftp://ftp.sra.ebi.ac.uk/vol1/run/ERR398/ERR3989170/HG03486.final.cram	226d900af077d8ecc41d622004c30fb1	ERR3989170	ERP120144	30X whole genome sequencing coverage of 698 samples to complete trios in Phase 3 1000 Genome sample set	NYGC	ERA2409803	2020-03-13 00:00	ERS4368204	HG03486	MSL		ERX3991035	ILLUMINA	Illumina NovaSeq 6000	HG03486	ena-RUN-NYGC-13-03-2020-19:45:34:188-410	450	PAIRED		766915370	115037305500	high_cov
ftp://ftp.sra.ebi.ac.uk/vol1/run/ERR398/ERR3989171/HG03487.final.cram	f8a83256a1233402fa65e90d5ee87cb4	ERR3989171	ERP120144	30X whole genome sequencing coverage of 698 samples to complete trios in Phase 3 1000 Genome sample set	NYGC	ERA2409803	2020-03-13 00:00	ERS4368205	HG03487	PJL		ERX3991036	ILLUMINA	Illumina NovaSeq 6000	HG03487	ena-RUN-NYGC-13-03-2020-19:45:34:188-411	450	PAIRED		704688974	105703346100	high_cov
ftp://ftp.sra.ebi.ac.uk/vol1/run/ERR398/ERR3989172/HG03489.final.cram	c6a32b8763e95afd6f9215a53f31b1ee	ERR3989172	ERP120144	30X whole genome sequencing coverage of 698 samples to complete trios in Phase 3 1000 Genome sample set	NYGC	ERA2409803	2020-03-13 00:00	ERS4368206	HG03489	PJL		ERX3991037	ILLUMINA	Illumina NovaSeq 6000	HG03489	ena-RUN-NYGC-13-03-2020-19:45:34:188-412	450	PAIRED		713418890	107012833500	high_cov
ftp://ftp.sra.ebi.ac.uk/vol1/run/ERR398/ERR3989173/HG03492.final.cram	1660893645a6fbd2ebc9d690f552094f	ERR3989173	ERP120144	30X whole genome sequencing coverage of 698 samples to complete trios in Phase 3 1000 Genome sample set	NYGC	ERA2409803	2020-03-13 00:00	ERS4368207	HG03492	PJL		ERX3991038	ILLUMINA	Illumina NovaSeq 6000	HG03492	ena-RUN-NYGC-13-03-2020-19:45:34:188-413	450	PAIRED		706123776	105918566400	high_cov
ftp://ftp.sra.ebi.ac.uk/vol1/run/ERR398/ERR3989174/HG03516.final.cram	c459336c864eb8034edfa6b2223b1c6a	ERR3989174	ERP120144	30X whole genome sequencing coverage of 698 samples to complete trios in Phase 3 1000 Genome sample set	NYGC	ERA2409803	2020-03-13 00:00	ERS4368208	HG03516	ESN		ERX3991039	ILLUMINA	Illumina NovaSeq 6000	HG03516	ena-RUN-NYGC-13-03-2020-19:45:34:188-414	450	PAIRED		690461838	103569275700	high_cov
ftp://ftp.sra.ebi.ac.uk/vol1/run/ERR398/ERR3989175/HG03519.final.cram	efe1e8fea592d5c0d70ed7645660072d	ERR3989175	ERP120144	30X whole genome sequencing coverage of 698 samples to complete trios in Phase 3 1000 Genome sample set	NYGC	ERA2409803	2020-03-13 00:00	ERS4368209	HG03519	ESN		ERX3991040	ILLUMINA	Illumina NovaSeq 6000	HG03519	ena-RUN-NYGC-13-03-2020-19:45:34:188-415	450	PAIRED		802163868	120324580200	high_cov
ftp://ftp.sra.ebi.ac.uk/vol1/run/ERR398/ERR3989176/HG03522.final.cram	7481bf8aaf7cd7ec3f9be5a68a1710f7	ERR3989176	ERP120144	30X whole genome sequencing coverage of 698 samples to complete trios in Phase 3 1000 Genome sample set	NYGC	ERA2409803	2020-03-13 00:00	ERS4368210	HG03522	ESN		ERX3991041	ILLUMINA	Illumina NovaSeq 6000	HG03522	ena-RUN-NYGC-13-03-2020-19:45:34:188-416	450	PAIRED		773166838	115975025700	high_cov
ftp://ftp.sra.ebi.ac.uk/vol1/run/ERR398/ERR3989177/HG03540.final.cram	3637ba7eb1a27d5930bbec9281f2cc20	ERR3989177	ERP120144	30X whole genome sequencing coverage of 698 samples to complete trios in Phase 3 1000 Genome sample set	NYGC	ERA2409803	2020-03-13 00:00	ERS4368211	HG03540	GWD		ERX3991042	ILLUMINA	Illumina NovaSeq 6000	HG03540	ena-RUN-NYGC-13-03-2020-19:45:34:188-417	450	PAIRED		817529136	122629370400	high_cov
ftp://ftp.sra.ebi.ac.uk/vol1/run/ERR398/ERR3989178/HG03574.final.cram	c1f21e048cf7e7d2e60833bb0566e418	ERR3989178	ERP120144	30X whole genome sequencing coverage of 698 samples to complete trios in Phase 3 1000 Genome sample set	NYGC	ERA2409803	2020-03-13 00:00	ERS4368212	HG03574	MSL		ERX3991043	ILLUMINA	Illumina NovaSeq 6000	HG03574	ena-RUN-NYGC-13-03-2020-19:45:34:188-418	450	PAIRED		747089584	112063437600	high_cov
ftp://ftp.sra.ebi.ac.uk/vol1/run/ERR398/ERR3989179/HG03576.final.cram	a62581bc0ee3a47ba618608dbcbfec44	ERR3989179	ERP120144	30X whole genome sequencing coverage of 698 samples to complete trios in Phase 3 1000 Genome sample set	NYGC	ERA2409803	2020-03-13 00:00	ERS4368213	HG03576	MSL		ERX3991044	ILLUMINA	Illumina NovaSeq 6000	HG03576	ena-RUN-NYGC-13-03-2020-19:45:34:188-419	450	PAIRED		648919938	97337990700	high_cov
ftp://ftp.sra.ebi.ac.uk/vol1/run/ERR398/ERR3989180/HG03579.final.cram	7a3e6256835370b91d6d69e5d5db6a67	ERR3989180	ERP120144	30X whole genome sequencing coverage of 698 samples to complete trios in Phase 3 1000 Genome sample set	NYGC	ERA2409803	2020-03-13 00:00	ERS4368214	HG03579	MSL		ERX3991045	ILLUMINA	Illumina NovaSeq 6000	HG03579	ena-RUN-NYGC-13-03-2020-19:45:34:188-420	450	PAIRED		725139546	108770931900	high_cov
ftp://ftp.sra.ebi.ac.uk/vol1/run/ERR398/ERR3989181/HG03582.final.cram	8910b13e23e0891ebc0fa8f804512b17	ERR3989181	ERP120144	30X whole genome sequencing coverage of 698 samples to complete trios in Phase 3 1000 Genome sample set	NYGC	ERA2409803	2020-03-13 00:00	ERS4368215	HG03582	MSL		ERX3991046	ILLUMINA	Illumina NovaSeq 6000	HG03582	ena-RUN-NYGC-13-03-2020-19:45:34:188-421	450	PAIRED		743120094	111468014100	high_cov
ftp://ftp.sra.ebi.ac.uk/vol1/run/ERR398/ERR3989182/HG03584.final.cram	92ffb3e5cfec4e652524e2fcc331214a	ERR3989182	ERP120144	30X whole genome sequencing coverage of 698 samples to complete trios in Phase 3 1000 Genome sample set	NYGC	ERA2409803	2020-03-13 00:00	ERS4368216	HG03584	MSL		ERX3991047	ILLUMINA	Illumina NovaSeq 6000	HG03584	ena-RUN-NYGC-13-03-2020-19:45:34:188-422	450	PAIRED		746303944	111945591600	high_cov
ftp://ftp.sra.ebi.ac.uk/vol1/run/ERR398/ERR3989183/HG03596.final.cram	b15c5bae8dcaf7753d22f0352cc54387	ERR3989183	ERP120144	30X whole genome sequencing coverage of 698 samples to complete trios in Phase 3 1000 Genome sample set	NYGC	ERA2409803	2020-03-13 00:00	ERS4368217	HG03596	BEB		ERX3991048	ILLUMINA	Illumina NovaSeq 6000	HG03596	ena-RUN-NYGC-13-03-2020-19:45:34:188-423	450	PAIRED		733463600	110019540000	high_cov
ftp://ftp.sra.ebi.ac.uk/vol1/run/ERR398/ERR3989184/HG03605.final.cram	55eed2822543456dce41f11e349503a0	ERR3989184	ERP120144	30X whole genome sequencing coverage of 698 samples to complete trios in Phase 3 1000 Genome sample set	NYGC	ERA2409803	2020-03-13 00:00	ERS4368218	HG03605	BEB		ERX3991049	ILLUMINA	Illumina NovaSeq 6000	HG03605	ena-RUN-NYGC-13-03-2020-19:45:34:188-424	450	PAIRED		656860464	98529069600	high_cov
ftp://ftp.sra.ebi.ac.uk/vol1/run/ERR398/ERR3989185/HG03606.final.cram	1872b7f39b66145234d30168c468904a	ERR3989185	ERP120144	30X whole genome sequencing coverage of 698 samples to complete trios in Phase 3 1000 Genome sample set	NYGC	ERA2409803	2020-03-13 00:00	ERS4368219	HG03606	BEB		ERX3991050	ILLUMINA	Illumina NovaSeq 6000	HG03606	ena-RUN-NYGC-13-03-2020-19:45:34:188-425	450	PAIRED		770511494	115576724100	high_cov
ftp://ftp.sra.ebi.ac.uk/vol1/run/ERR398/ERR3989186/HG03617.final.cram	61f837020b82135dc19efea07987f78f	ERR3989186	ERP120144	30X whole genome sequencing coverage of 698 samples to complete trios in Phase 3 1000 Genome sample set	NYGC	ERA2409803	2020-03-13 00:00	ERS4368220	HG03617	BEB		ERX3991051	ILLUMINA	Illumina NovaSeq 6000	HG03617	ena-RUN-NYGC-13-03-2020-19:45:34:188-426	450	PAIRED		746791588	112018738200	high_cov
ftp://ftp.sra.ebi.ac.uk/vol1/run/ERR398/ERR3989187/HG03618.final.cram	676289a2337458b27a2cdd6f5abda69b	ERR3989187	ERP120144	30X whole genome sequencing coverage of 698 samples to complete trios in Phase 3 1000 Genome sample set	NYGC	ERA2409803	2020-03-13 00:00	ERS4368221	HG03618	PJL		ERX3991052	ILLUMINA	Illumina NovaSeq 6000	HG03618	ena-RUN-NYGC-13-03-2020-19:45:34:188-427	450	PAIRED		739321786	110898267900	high_cov
ftp://ftp.sra.ebi.ac.uk/vol1/run/ERR398/ERR3989188/HG03620.final.cram	7493aadbc6895fa3035edb7cbb0296ff	ERR3989188	ERP120144	30X whole genome sequencing coverage of 698 samples to complete trios in Phase 3 1000 Genome sample set	NYGC	ERA2409803	2020-03-13 00:00	ERS4368222	HG03620	PJL		ERX3991053	ILLUMINA	Illumina NovaSeq 6000	HG03620	ena-RUN-NYGC-13-03-2020-19:45:34:188-428	450	PAIRED		750653512	112598026800	high_cov
ftp://ftp.sra.ebi.ac.uk/vol1/run/ERR398/ERR3989189/HG03626.final.cram	254f703c536324f24190a36cee2d124f	ERR3989189	ERP120144	30X whole genome sequencing coverage of 698 samples to complete trios in Phase 3 1000 Genome sample set	NYGC	ERA2409803	2020-03-13 00:00	ERS4368223	HG03626	PJL		ERX3991054	ILLUMINA	Illumina NovaSeq 6000	HG03626	ena-RUN-NYGC-13-03-2020-19:45:34:188-429	450	PAIRED		737118506	110567775900	high_cov
ftp://ftp.sra.ebi.ac.uk/vol1/run/ERR398/ERR3989190/HG03633.final.cram	8944d7dcd112b82f0f2989dc34741618	ERR3989190	ERP120144	30X whole genome sequencing coverage of 698 samples to complete trios in Phase 3 1000 Genome sample set	NYGC	ERA2409803	2020-03-13 00:00	ERS4368224	HG03633	PJL		ERX3991055	ILLUMINA	Illumina NovaSeq 6000	HG03633	ena-RUN-NYGC-13-03-2020-19:45:34:188-430	450	PAIRED		746601796	111990269400	high_cov
ftp://ftp.sra.ebi.ac.uk/vol1/run/ERR398/ERR3989191/HG03635.final.cram	1a655fbaccc07f50b220d0fb3c298a79	ERR3989191	ERP120144	30X whole genome sequencing coverage of 698 samples to complete trios in Phase 3 1000 Genome sample set	NYGC	ERA2409803	2020-03-13 00:00	ERS4368225	HG03635	PJL		ERX3991056	ILLUMINA	Illumina NovaSeq 6000	HG03635	ena-RUN-NYGC-13-03-2020-19:45:34:188-431	450	PAIRED		732234392	109835158800	high_cov
ftp://ftp.sra.ebi.ac.uk/vol1/run/ERR398/ERR3989192/HG03639.final.cram	765a3faab696bb1db899ccbdcdf9f576	ERR3989192	ERP120144	30X whole genome sequencing coverage of 698 samples to complete trios in Phase 3 1000 Genome sample set	NYGC	ERA2409803	2020-03-13 00:00	ERS4368226	HG03639	PJL		ERX3991057	ILLUMINA	Illumina NovaSeq 6000	HG03639	ena-RUN-NYGC-13-03-2020-19:45:34:188-432	450	PAIRED		778066176	116709926400	high_cov
ftp://ftp.sra.ebi.ac.uk/vol1/run/ERR398/ERR3989193/HG03641.final.cram	ac928796ca38c63964c6bf31509fcdc6	ERR3989193	ERP120144	30X whole genome sequencing coverage of 698 samples to complete trios in Phase 3 1000 Genome sample set	NYGC	ERA2409803	2020-03-13 00:00	ERS4368227	HG03641	PJL		ERX3991058	ILLUMINA	Illumina NovaSeq 6000	HG03641	ena-RUN-NYGC-13-03-2020-19:45:34:189-433	450	PAIRED		676378888	101456833200	high_cov
ftp://ftp.sra.ebi.ac.uk/vol1/run/ERR398/ERR3989194/HG03650.final.cram	198646fa60b3729949cdf20fad8e3ed7	ERR3989194	ERP120144	30X whole genome sequencing coverage of 698 samples to complete trios in Phase 3 1000 Genome sample set	NYGC	ERA2409803	2020-03-13 00:00	ERS4368228	HG03650	PJL		ERX3991059	ILLUMINA	Illumina NovaSeq 6000	HG03650	ena-RUN-NYGC-13-03-2020-19:45:34:189-434	450	PAIRED		705182000	105777300000	high_cov
ftp://ftp.sra.ebi.ac.uk/vol1/run/ERR398/ERR3989195/HG03651.final.cram	418c55959a3835cd2d8dafd089f004c7	ERR3989195	ERP120144	30X whole genome sequencing coverage of 698 samples to complete trios in Phase 3 1000 Genome sample set	NYGC	ERA2409803	2020-03-13 00:00	ERS4368229	HG03651	PJL		ERX3991060	ILLUMINA	Illumina NovaSeq 6000	HG03651	ena-RUN-NYGC-13-03-2020-19:45:34:189-435	450	PAIRED		735122596	110268389400	high_cov
ftp://ftp.sra.ebi.ac.uk/vol1/run/ERR398/ERR3989196/HG03654.final.cram	aa78346cf8b2206bb502b4510f655806	ERR3989196	ERP120144	30X whole genome sequencing coverage of 698 samples to complete trios in Phase 3 1000 Genome sample set	NYGC	ERA2409803	2020-03-13 00:00	ERS4368230	HG03654	PJL		ERX3991061	ILLUMINA	Illumina NovaSeq 6000	HG03654	ena-RUN-NYGC-13-03-2020-19:45:34:189-436	450	PAIRED		747232514	112084877100	high_cov
ftp://ftp.sra.ebi.ac.uk/vol1/run/ERR398/ERR3989197/HG03669.final.cram	b47ba9b1c417bc9e7df4eee96315675f	ERR3989197	ERP120144	30X whole genome sequencing coverage of 698 samples to complete trios in Phase 3 1000 Genome sample set	NYGC	ERA2409803	2020-03-13 00:00	ERS4368231	HG03669	PJL		ERX3991062	ILLUMINA	Illumina NovaSeq 6000	HG03669	ena-RUN-NYGC-13-03-2020-19:45:34:189-437	450	PAIRED		779041158	116856173700	high_cov
ftp://ftp.sra.ebi.ac.uk/vol1/run/ERR398/ERR3989198/HG03682.final.cram	723e5faedd8b2a4e7a5411394ecc2b84	ERR3989198	ERP120144	30X whole genome sequencing coverage of 698 samples to complete trios in Phase 3 1000 Genome sample set	NYGC	ERA2409803	2020-03-13 00:00	ERS4368232	HG03682	STU		ERX3991063	ILLUMINA	Illumina NovaSeq 6000	HG03682	ena-RUN-NYGC-13-03-2020-19:45:34:189-438	450	PAIRED		675720068	101358010200	high_cov
ftp://ftp.sra.ebi.ac.uk/vol1/run/ERR398/ERR3989199/HG03683.final.cram	083c3945202402b88e148d2eba49fe73	ERR3989199	ERP120144	30X whole genome sequencing coverage of 698 samples to complete trios in Phase 3 1000 Genome sample set	NYGC	ERA2409803	2020-03-13 00:00	ERS4368233	HG03683	STU		ERX3991064	ILLUMINA	Illumina NovaSeq 6000	HG03683	ena-RUN-NYGC-13-03-2020-19:45:34:189-439	450	PAIRED		768832834	115324925100	high_cov
ftp://ftp.sra.ebi.ac.uk/vol1/run/ERR398/ERR3989200/HG03688.final.cram	de5a2ae524964478950e6cd18343afd1	ERR3989200	ERP120144	30X whole genome sequencing coverage of 698 samples to complete trios in Phase 3 1000 Genome sample set	NYGC	ERA2409803	2020-03-13 00:00	ERS4368234	HG03688	STU		ERX3991065	ILLUMINA	Illumina NovaSeq 6000	HG03688	ena-RUN-NYGC-13-03-2020-19:45:34:189-440	450	PAIRED		765168624	114775293600	high_cov
ftp://ftp.sra.ebi.ac.uk/vol1/run/ERR398/ERR3989201/HG03699.final.cram	db10713d7b2f0dac2281ffb9b5bf8c99	ERR3989201	ERP120144	30X whole genome sequencing coverage of 698 samples to complete trios in Phase 3 1000 Genome sample set	NYGC	ERA2409803	2020-03-13 00:00	ERS4368235	HG03699	PJL		ERX3991066	ILLUMINA	Illumina NovaSeq 6000	HG03699	ena-RUN-NYGC-13-03-2020-19:45:34:189-441	450	PAIRED		781371926	117205788900	high_cov
ftp://ftp.sra.ebi.ac.uk/vol1/run/ERR398/ERR3989202/HG03700.final.cram	581f612454a910448f388a2f00e5f6ae	ERR3989202	ERP120144	30X whole genome sequencing coverage of 698 samples to complete trios in Phase 3 1000 Genome sample set	NYGC	ERA2409803	2020-03-13 00:00	ERS4368236	HG03700	PJL		ERX3991067	ILLUMINA	Illumina NovaSeq 6000	HG03700	ena-RUN-NYGC-13-03-2020-19:45:34:189-442	450	PAIRED				high_cov
ftp://ftp.sra.ebi.ac.uk/vol1/run/ERR398/ERR3989203/HG03701.final.cram	df58521cd52f03fc16e44fa123f10590	ERR3989203	ERP120144	30X whole genome sequencing coverage of 698 samples to complete trios in Phase 3 1000 Genome sample set	NYGC	ERA2409803	2020-03-13 00:00	ERS4368237	HG03701	PJL		ERX3991068	ILLUMINA	Illumina NovaSeq 6000	HG03701	ena-RUN-NYGC-13-03-2020-19:45:34:189-443	450	PAIRED		757339902	113600985300	high_cov
ftp://ftp.sra.ebi.ac.uk/vol1/run/ERR398/ERR3989204/HG03704.final.cram	dd62f3ed6b67ecf505fcc552005aa00c	ERR3989204	ERP120144	30X whole genome sequencing coverage of 698 samples to complete trios in Phase 3 1000 Genome sample set	NYGC	ERA2409803	2020-03-13 00:00	ERS4368238	HG03704	PJL		ERX3991069	ILLUMINA	Illumina NovaSeq 6000	HG03704	ena-RUN-NYGC-13-03-2020-19:45:34:189-444	450	PAIRED		756028500	113404275000	high_cov
ftp://ftp.sra.ebi.ac.uk/vol1/run/ERR398/ERR3989205/HG03707.final.cram	8fa5656e65bee7e9e3eed3ab0746fe0d	ERR3989205	ERP120144	30X whole genome sequencing coverage of 698 samples to complete trios in Phase 3 1000 Genome sample set	NYGC	ERA2409803	2020-03-13 00:00	ERS4368239	HG03707	PJL		ERX3991070	ILLUMINA	Illumina NovaSeq 6000	HG03707	ena-RUN-NYGC-13-03-2020-19:45:34:189-445	450	PAIRED		742365766	111354864900	high_cov
ftp://ftp.sra.ebi.ac.uk/vol1/run/ERR398/ERR3989206/HG03710.final.cram	f95d10717ffc05addffc894a534e25cc	ERR3989206	ERP120144	30X whole genome sequencing coverage of 698 samples to complete trios in Phase 3 1000 Genome sample set	NYGC	ERA2409803	2020-03-13 00:00	ERS4368240	HG03710	PJL		ERX3991071	ILLUMINA	Illumina NovaSeq 6000	HG03710	ena-RUN-NYGC-13-03-2020-19:45:34:189-446	450	PAIRED		770838352	115625752800	high_cov
ftp://ftp.sra.ebi.ac.uk/vol1/run/ERR398/ERR3989207/HG03719.final.cram	3cc8d9fb86e754d26f3633e0378700cb	ERR3989207	ERP120144	30X whole genome sequencing coverage of 698 samples to complete trios in Phase 3 1000 Genome sample set	NYGC	ERA2409803	2020-03-13 00:00	ERS4368241	HG03719	ITU		ERX3991072	ILLUMINA	Illumina NovaSeq 6000	HG03719	ena-RUN-NYGC-13-03-2020-19:45:34:189-447	450	PAIRED		762552204	114382830600	high_cov
ftp://ftp.sra.ebi.ac.uk/vol1/run/ERR398/ERR3989208/HG03721.final.cram	410b37ba3366342bdac2326a4fa90488	ERR3989208	ERP120144	30X whole genome sequencing coverage of 698 samples to complete trios in Phase 3 1000 Genome sample set	NYGC	ERA2409803	2020-03-13 00:00	ERS4368242	HG03721	ITU		ERX3991073	ILLUMINA	Illumina NovaSeq 6000	HG03721	ena-RUN-NYGC-13-03-2020-19:45:34:189-448	450	PAIRED		744006124	111600918600	high_cov
ftp://ftp.sra.ebi.ac.uk/vol1/run/ERR398/ERR3989209/HG03725.final.cram	b82724a73850a5b4af6b69d217408be4	ERR3989209	ERP120144	30X whole genome sequencing coverage of 698 samples to complete trios in Phase 3 1000 Genome sample set	NYGC	ERA2409803	2020-03-13 00:00	ERS4368243	HG03725	ITU		ERX3991074	ILLUMINA	Illumina NovaSeq 6000	HG03725	ena-RUN-NYGC-13-03-2020-19:45:34:189-449	450	PAIRED		742470530	111370579500	high_cov
ftp://ftp.sra.ebi.ac.uk/vol1/run/ERR398/ERR3989210/HG03732.final.cram	172ca2533ee809c117d268a006ce3565	ERR3989210	ERP120144	30X whole genome sequencing coverage of 698 samples to complete trios in Phase 3 1000 Genome sample set	NYGC	ERA2409803	2020-03-13 00:00	ERS4368244	HG03732	ITU		ERX3991075	ILLUMINA	Illumina NovaSeq 6000	HG03732	ena-RUN-NYGC-13-03-2020-19:45:34:189-450	450	PAIRED		727812328	109171849200	high_cov
ftp://ftp.sra.ebi.ac.uk/vol1/run/ERR398/ERR3989211/HG03761.final.cram	d4f4084a421b0d176d8a3de9767a490a	ERR3989211	ERP120144	30X whole genome sequencing coverage of 698 samples to complete trios in Phase 3 1000 Genome sample set	NYGC	ERA2409803	2020-03-13 00:00	ERS4368245	HG03761	PJL		ERX3991076	ILLUMINA	Illumina NovaSeq 6000	HG03761	ena-RUN-NYGC-13-03-2020-19:45:34:189-451	450	PAIRED		766105220	114915783000	high_cov
ftp://ftp.sra.ebi.ac.uk/vol1/run/ERR398/ERR3989212/HG03763.final.cram	1fe76118f56f87b6f0b1f0c50c82649c	ERR3989212	ERP120144	30X whole genome sequencing coverage of 698 samples to complete trios in Phase 3 1000 Genome sample set	NYGC	ERA2409803	2020-03-13 00:00	ERS4368246	HG03763	PJL		ERX3991077	ILLUMINA	Illumina NovaSeq 6000	HG03763	ena-RUN-NYGC-13-03-2020-19:45:34:189-452	450	PAIRED		737587254	110638088100	high_cov
ftp://ftp.sra.ebi.ac.uk/vol1/run/ERR398/ERR3989213/HG03794.final.cram	c38f5144c920a77366e1364b821d9cef	ERR3989213	ERP120144	30X whole genome sequencing coverage of 698 samples to complete trios in Phase 3 1000 Genome sample set	NYGC	ERA2409803	2020-03-13 00:00	ERS4368247	HG03794	BEB		ERX3991078	ILLUMINA	Illumina NovaSeq 6000	HG03794	ena-RUN-NYGC-13-03-2020-19:45:34:189-453	450	PAIRED		750462514	112569377100	high_cov
ftp://ftp.sra.ebi.ac.uk/vol1/run/ERR398/ERR3989214/HG03795.final.cram	c615207aa4e98cd332c65b738d1ddc10	ERR3989214	ERP120144	30X whole genome sequencing coverage of 698 samples to complete trios in Phase 3 1000 Genome sample set	NYGC	ERA2409803	2020-03-13 00:00	ERS4368248	HG03795	BEB		ERX3991079	ILLUMINA	Illumina NovaSeq 6000	HG03795	ena-RUN-NYGC-13-03-2020-19:45:34:189-454	450	PAIRED		756990112	113548516800	high_cov
ftp://ftp.sra.ebi.ac.uk/vol1/run/ERR398/ERR3989215/HG03797.final.cram	34eb60b009a74f138183530d8934f0d6	ERR3989215	ERP120144	30X whole genome sequencing coverage of 698 samples to complete trios in Phase 3 1000 Genome sample set	NYGC	ERA2409803	2020-03-13 00:00	ERS4368249	HG03797	BEB		ERX3991080	ILLUMINA	Illumina NovaSeq 6000	HG03797	ena-RUN-NYGC-13-03-2020-19:45:34:189-455	450	PAIRED		758325792	113748868800	high_cov
ftp://ftp.sra.ebi.ac.uk/vol1/run/ERR398/ERR3989216/HG03798.final.cram	34b53020f9cf2502cfebdbe9f3637a59	ERR3989216	ERP120144	30X whole genome sequencing coverage of 698 samples to complete trios in Phase 3 1000 Genome sample set	NYGC	ERA2409803	2020-03-13 00:00	ERS4368250	HG03798	BEB		ERX3991081	ILLUMINA	Illumina NovaSeq 6000	HG03798	ena-RUN-NYGC-13-03-2020-19:45:34:189-456	450	PAIRED		756514960	113477244000	high_cov
ftp://ftp.sra.ebi.ac.uk/vol1/run/ERR398/ERR3989217/HG03799.final.cram	7128f08c76778dcee724d5cd74c3d9d5	ERR3989217	ERP120144	30X whole genome sequencing coverage of 698 samples to complete trios in Phase 3 1000 Genome sample set	NYGC	ERA2409803	2020-03-13 00:00	ERS4368251	HG03799	BEB		ERX3991082	ILLUMINA	Illumina NovaSeq 6000	HG03799	ena-RUN-NYGC-13-03-2020-19:45:34:189-457	450	PAIRED		743142400	111471360000	high_cov
ftp://ftp.sra.ebi.ac.uk/vol1/run/ERR398/ERR3989218/HG03801.final.cram	2a5e5ccc572ae84645744655f200d4bf	ERR3989218	ERP120144	30X whole genome sequencing coverage of 698 samples to complete trios in Phase 3 1000 Genome sample set	NYGC	ERA2409803	2020-03-13 00:00	ERS4368252	HG03801	BEB		ERX3991083	ILLUMINA	Illumina NovaSeq 6000	HG03801	ena-RUN-NYGC-13-03-2020-19:45:34:189-458	450	PAIRED		741924752	111288712800	high_cov
ftp://ftp.sra.ebi.ac.uk/vol1/run/ERR398/ERR3989219/HG03804.final.cram	53175b087da4e526c09185dcc21dc422	ERR3989219	ERP120144	30X whole genome sequencing coverage of 698 samples to complete trios in Phase 3 1000 Genome sample set	NYGC	ERA2409803	2020-03-13 00:00	ERS4368253	HG03804	BEB		ERX3991084	ILLUMINA	Illumina NovaSeq 6000	HG03804	ena-RUN-NYGC-13-03-2020-19:45:34:190-459	450	PAIRED		708256696	106238504400	high_cov
ftp://ftp.sra.ebi.ac.uk/vol1/run/ERR398/ERR3989220/HG03806.final.cram	67277f89ef52f1f032f37016fe74d820	ERR3989220	ERP120144	30X whole genome sequencing coverage of 698 samples to complete trios in Phase 3 1000 Genome sample set	NYGC	ERA2409803	2020-03-13 00:00	ERS4368254	HG03806	BEB		ERX3991085	ILLUMINA	Illumina NovaSeq 6000	HG03806	ena-RUN-NYGC-13-03-2020-19:45:34:190-460	450	PAIRED		788916718	118337507700	high_cov
ftp://ftp.sra.ebi.ac.uk/vol1/run/ERR398/ERR3989221/HG03807.final.cram	8208b7b373db0967c8321cc090867308	ERR3989221	ERP120144	30X whole genome sequencing coverage of 698 samples to complete trios in Phase 3 1000 Genome sample set	NYGC	ERA2409803	2020-03-13 00:00	ERS4368255	HG03807	BEB		ERX3991086	ILLUMINA	Illumina NovaSeq 6000	HG03807	ena-RUN-NYGC-13-03-2020-19:45:34:190-461	450	PAIRED		683692392	102553858800	high_cov
ftp://ftp.sra.ebi.ac.uk/vol1/run/ERR398/ERR3989222/HG03816.final.cram	1c881c92a7c3dc68c26f429f1c581b2a	ERR3989222	ERP120144	30X whole genome sequencing coverage of 698 samples to complete trios in Phase 3 1000 Genome sample set	NYGC	ERA2409803	2020-03-13 00:00	ERS4368256	HG03816	BEB		ERX3991087	ILLUMINA	Illumina NovaSeq 6000	HG03816	ena-RUN-NYGC-13-03-2020-19:45:34:190-462	450	PAIRED		683157464	102473619600	high_cov
ftp://ftp.sra.ebi.ac.uk/vol1/run/ERR398/ERR3989223/HG03825.final.cram	e1ddabcd385c1279d23c9bdfe362df7f	ERR3989223	ERP120144	30X whole genome sequencing coverage of 698 samples to complete trios in Phase 3 1000 Genome sample set	NYGC	ERA2409803	2020-03-13 00:00	ERS4368257	HG03825	BEB		ERX3991088	ILLUMINA	Illumina NovaSeq 6000	HG03825	ena-RUN-NYGC-13-03-2020-19:45:34:190-463	450	PAIRED		739673690	110951053500	high_cov
ftp://ftp.sra.ebi.ac.uk/vol1/run/ERR398/ERR3989224/HG03831.final.cram	bbd33bc16c7ccd7c3ddbaee88cab2866	ERR3989224	ERP120144	30X whole genome sequencing coverage of 698 samples to complete trios in Phase 3 1000 Genome sample set	NYGC	ERA2409803	2020-03-13 00:00	ERS4368258	HG03831	BEB		ERX3991089	ILLUMINA	Illumina NovaSeq 6000	HG03831	ena-RUN-NYGC-13-03-2020-19:45:34:190-464	450	PAIRED		737549738	110632460700	high_cov
ftp://ftp.sra.ebi.ac.uk/vol1/run/ERR398/ERR3989225/HG03834.final.cram	5ec1d1128abe5fe2a903a76e8dac1fa5	ERR3989225	ERP120144	30X whole genome sequencing coverage of 698 samples to complete trios in Phase 3 1000 Genome sample set	NYGC	ERA2409803	2020-03-13 00:00	ERS4368259	HG03834	BEB		ERX3991090	ILLUMINA	Illumina NovaSeq 6000	HG03834	ena-RUN-NYGC-13-03-2020-19:45:34:190-465	450	PAIRED		731972398	109795859700	high_cov
ftp://ftp.sra.ebi.ac.uk/vol1/run/ERR398/ERR3989226/HG03904.final.cram	f4fae0210595e3b5b1278e17ea428dbb	ERR3989226	ERP120144	30X whole genome sequencing coverage of 698 samples to complete trios in Phase 3 1000 Genome sample set	NYGC	ERA2409803	2020-03-13 00:00	ERS4368260	HG03904	BEB		ERX3991091	ILLUMINA	Illumina NovaSeq 6000	HG03904	ena-RUN-NYGC-13-03-2020-19:45:34:190-466	450	PAIRED		743125248	111468787200	high_cov
ftp://ftp.sra.ebi.ac.uk/vol1/run/ERR398/ERR3989227/HG03906.final.cram	5a5a17f9fba12cccd5d13ae7e7f5dc58	ERR3989227	ERP120144	30X whole genome sequencing coverage of 698 samples to complete trios in Phase 3 1000 Genome sample set	NYGC	ERA2409803	2020-03-13 00:00	ERS4368261	HG03906	BEB		ERX3991092	ILLUMINA	Illumina NovaSeq 6000	HG03906	ena-RUN-NYGC-13-03-2020-19:45:34:190-467	450	PAIRED		750017938	112502690700	high_cov
ftp://ftp.sra.ebi.ac.uk/vol1/run/ERR398/ERR3989228/HG03909.final.cram	3222ca8f6437e81a8f4b9de60cbd7b58	ERR3989228	ERP120144	30X whole genome sequencing coverage of 698 samples to complete trios in Phase 3 1000 Genome sample set	NYGC	ERA2409803	2020-03-13 00:00	ERS4368262	HG03909	BEB		ERX3991093	ILLUMINA	Illumina NovaSeq 6000	HG03909	ena-RUN-NYGC-13-03-2020-19:45:34:190-468	450	PAIRED		699687316	104953097400	high_cov
ftp://ftp.sra.ebi.ac.uk/vol1/run/ERR398/ERR3989229/HG03915.final.cram	188fc02d4c7b57d64cab5bc9498583dd	ERR3989229	ERP120144	30X whole genome sequencing coverage of 698 samples to complete trios in Phase 3 1000 Genome sample set	NYGC	ERA2409803	2020-03-13 00:00	ERS4368263	HG03915	BEB		ERX3991094	ILLUMINA	Illumina NovaSeq 6000	HG03915	ena-RUN-NYGC-13-03-2020-19:45:34:190-469	450	PAIRED		698744670	104811700500	high_cov
ftp://ftp.sra.ebi.ac.uk/vol1/run/ERR398/ERR3989230/HG03927.final.cram	e02aaec2846a5045b29c32de0e0f98b4	ERR3989230	ERP120144	30X whole genome sequencing coverage of 698 samples to complete trios in Phase 3 1000 Genome sample set	NYGC	ERA2409803	2020-03-13 00:00	ERS4368264	HG03927	BEB		ERX3991095	ILLUMINA	Illumina NovaSeq 6000	HG03927	ena-RUN-NYGC-13-03-2020-19:45:34:190-470	450	PAIRED		729986046	109497906900	high_cov
ftp://ftp.sra.ebi.ac.uk/vol1/run/ERR398/ERR3989231/HG03929.final.cram	a59cb2ff624ab573a088de631a98b7dd	ERR3989231	ERP120144	30X whole genome sequencing coverage of 698 samples to complete trios in Phase 3 1000 Genome sample set	NYGC	ERA2409803	2020-03-13 00:00	ERS4368265	HG03929	BEB		ERX3991096	ILLUMINA	Illumina NovaSeq 6000	HG03929	ena-RUN-NYGC-13-03-2020-19:45:34:190-471	450	PAIRED		709648654	106447298100	high_cov
ftp://ftp.sra.ebi.ac.uk/vol1/run/ERR398/ERR3989232/HG03930.final.cram	83a385c8dcee4584d0fc29ed184871c4	ERR3989232	ERP120144	30X whole genome sequencing coverage of 698 samples to complete trios in Phase 3 1000 Genome sample set	NYGC	ERA2409803	2020-03-13 00:00	ERS4368266	HG03930	BEB		ERX3991097	ILLUMINA	Illumina NovaSeq 6000	HG03930	ena-RUN-NYGC-13-03-2020-19:45:34:190-472	450	PAIRED		706692872	106003930800	high_cov
ftp://ftp.sra.ebi.ac.uk/vol1/run/ERR398/ERR3989233/HG03942.final.cram	766b878a4830a73f95f9ff6358a2638d	ERR3989233	ERP120144	30X whole genome sequencing coverage of 698 samples to complete trios in Phase 3 1000 Genome sample set	NYGC	ERA2409803	2020-03-13 00:00	ERS4368267	HG03942	BEB		ERX3991098	ILLUMINA	Illumina NovaSeq 6000	HG03942	ena-RUN-NYGC-13-03-2020-19:45:34:190-473	450	PAIRED		745519672	111827950800	high_cov
ftp://ftp.sra.ebi.ac.uk/vol1/run/ERR398/ERR3989234/HG03992.final.cram	c97dbe199a11c418ed612e6d7257e432	ERR3989234	ERP120144	30X whole genome sequencing coverage of 698 samples to complete trios in Phase 3 1000 Genome sample set	NYGC	ERA2409803	2020-03-13 00:00	ERS4368268	HG03992	STU		ERX3991099	ILLUMINA	Illumina NovaSeq 6000	HG03992	ena-RUN-NYGC-13-03-2020-19:45:34:190-474	450	PAIRED		740417850	111062677500	high_cov
ftp://ftp.sra.ebi.ac.uk/vol1/run/ERR398/ERR3989235/HG04036.final.cram	ce33dfd48ce75c78b6d6042024c54dc2	ERR3989235	ERP120144	30X whole genome sequencing coverage of 698 samples to complete trios in Phase 3 1000 Genome sample set	NYGC	ERA2409803	2020-03-13 00:00	ERS4368269	HG04036	STU		ERX3991100	ILLUMINA	Illumina NovaSeq 6000	HG04036	ena-RUN-NYGC-13-03-2020-19:45:34:190-475	450	PAIRED		721781330	108267199500	high_cov
ftp://ftp.sra.ebi.ac.uk/vol1/run/ERR398/ERR3989236/HG04115.final.cram	be1a5eea9cf55a532cbbaf8536662cff	ERR3989236	ERP120144	30X whole genome sequencing coverage of 698 samples to complete trios in Phase 3 1000 Genome sample set	NYGC	ERA2409803	2020-03-13 00:00	ERS4368270	HG04115	STU		ERX3991101	ILLUMINA	Illumina NovaSeq 6000	HG04115	ena-RUN-NYGC-13-03-2020-19:45:34:190-476	450	PAIRED		721374894	108206234100	high_cov
ftp://ftp.sra.ebi.ac.uk/vol1/run/ERR398/ERR3989237/HG04122.final.cram	e3ca5a9c11d72e2415f50cfd2dc3596c	ERR3989237	ERP120144	30X whole genome sequencing coverage of 698 samples to complete trios in Phase 3 1000 Genome sample set	NYGC	ERA2409803	2020-03-13 00:00	ERS4368271	HG04122	STU		ERX3991102	ILLUMINA	Illumina NovaSeq 6000	HG04122	ena-RUN-NYGC-13-03-2020-19:45:34:190-477	450	PAIRED		750262012	112539301800	high_cov
ftp://ftp.sra.ebi.ac.uk/vol1/run/ERR398/ERR3989238/HG04127.final.cram	0e01ad73c713fb93c34f6622b08dbe14	ERR3989238	ERP120144	30X whole genome sequencing coverage of 698 samples to complete trios in Phase 3 1000 Genome sample set	NYGC	ERA2409803	2020-03-13 00:00	ERS4368272	HG04127	STU		ERX3991103	ILLUMINA	Illumina NovaSeq 6000	HG04127	ena-RUN-NYGC-13-03-2020-19:45:34:190-478	450	PAIRED		777876486	116681472900	high_cov
ftp://ftp.sra.ebi.ac.uk/vol1/run/ERR398/ERR3989239/HG04132.final.cram	74c5184e4ce8daed721bbd655a495911	ERR3989239	ERP120144	30X whole genome sequencing coverage of 698 samples to complete trios in Phase 3 1000 Genome sample set	NYGC	ERA2409803	2020-03-13 00:00	ERS4368273	HG04132	BEB		ERX3991104	ILLUMINA	Illumina NovaSeq 6000	HG04132	ena-RUN-NYGC-13-03-2020-19:45:34:190-479	450	PAIRED		727306674	109096001100	high_cov
ftp://ftp.sra.ebi.ac.uk/vol1/run/ERR398/ERR3989240/HG04133.final.cram	6b55fdd8e936a917233685a770d0f66f	ERR3989240	ERP120144	30X whole genome sequencing coverage of 698 samples to complete trios in Phase 3 1000 Genome sample set	NYGC	ERA2409803	2020-03-13 00:00	ERS4368274	HG04133	BEB		ERX3991105	ILLUMINA	Illumina NovaSeq 6000	HG04133	ena-RUN-NYGC-13-03-2020-19:45:34:190-480	450	PAIRED		741387556	111208133400	high_cov
ftp://ftp.sra.ebi.ac.uk/vol1/run/ERR398/ERR3989241/HG04135.final.cram	078732e56e196ba6760b9587948771b1	ERR3989241	ERP120144	30X whole genome sequencing coverage of 698 samples to complete trios in Phase 3 1000 Genome sample set	NYGC	ERA2409803	2020-03-13 00:00	ERS4368275	HG04135	BEB		ERX3991106	ILLUMINA	Illumina NovaSeq 6000	HG04135	ena-RUN-NYGC-13-03-2020-19:45:34:190-481	450	PAIRED		724974306	108746145900	high_cov
ftp://ftp.sra.ebi.ac.uk/vol1/run/ERR398/ERR3989242/HG04136.final.cram	5196caec42f629753397c75ffa430112	ERR3989242	ERP120144	30X whole genome sequencing coverage of 698 samples to complete trios in Phase 3 1000 Genome sample set	NYGC	ERA2409803	2020-03-13 00:00	ERS4368276	HG04136	BEB		ERX3991107	ILLUMINA	Illumina NovaSeq 6000	HG04136	ena-RUN-NYGC-13-03-2020-19:45:34:190-482	450	PAIRED		768870510	115330576500	high_cov
ftp://ftp.sra.ebi.ac.uk/vol1/run/ERR398/ERR3989243/HG04142.final.cram	f5119e116a15748e793d50491872eb77	ERR3989243	ERP120144	30X whole genome sequencing coverage of 698 samples to complete trios in Phase 3 1000 Genome sample set	NYGC	ERA2409803	2020-03-13 00:00	ERS4368277	HG04142	BEB		ERX3991108	ILLUMINA	Illumina NovaSeq 6000	HG04142	ena-RUN-NYGC-13-03-2020-19:45:34:190-483	450	PAIRED		730056988	109508548200	high_cov
ftp://ftp.sra.ebi.ac.uk/vol1/run/ERR398/ERR3989244/HG04147.final.cram	d66fcd8ca07753bf1e7b176dc0ca18c1	ERR3989244	ERP120144	30X whole genome sequencing coverage of 698 samples to complete trios in Phase 3 1000 Genome sample set	NYGC	ERA2409803	2020-03-13 00:00	ERS4368278	HG04147	BEB		ERX3991109	ILLUMINA	Illumina NovaSeq 6000	HG04147	ena-RUN-NYGC-13-03-2020-19:45:34:190-484	450	PAIRED		737981080	110697162000	high_cov
ftp://ftp.sra.ebi.ac.uk/vol1/run/ERR398/ERR3989245/HG04148.final.cram	06b7e3556085a4434ca3ccc69e00c78f	ERR3989245	ERP120144	30X whole genome sequencing coverage of 698 samples to complete trios in Phase 3 1000 Genome sample set	NYGC	ERA2409803	2020-03-13 00:00	ERS4368279	HG04148	BEB		ERX3991110	ILLUMINA	Illumina NovaSeq 6000	HG04148	ena-RUN-NYGC-13-03-2020-19:45:34:190-485	450	PAIRED		761690338	114253550700	high_cov
ftp://ftp.sra.ebi.ac.uk/vol1/run/ERR398/ERR3989246/HG04149.final.cram	2ec2b6c42cbc437cb949f98638463d8a	ERR3989246	ERP120144	30X whole genome sequencing coverage of 698 samples to complete trios in Phase 3 1000 Genome sample set	NYGC	ERA2409803	2020-03-13 00:00	ERS4368280	HG04149	BEB		ERX3991111	ILLUMINA	Illumina NovaSeq 6000	HG04149	ena-RUN-NYGC-13-03-2020-19:45:34:190-486	450	PAIRED		741077176	111161576400	high_cov
ftp://ftp.sra.ebi.ac.uk/vol1/run/ERR398/ERR3989247/HG04150.final.cram	078ab470efc051f970384b53a7dee35f	ERR3989247	ERP120144	30X whole genome sequencing coverage of 698 samples to complete trios in Phase 3 1000 Genome sample set	NYGC	ERA2409803	2020-03-13 00:00	ERS4368281	HG04150	BEB		ERX3991112	ILLUMINA	Illumina NovaSeq 6000	HG04150	ena-RUN-NYGC-13-03-2020-19:45:34:191-487	450	PAIRED		699675420	104951313000	high_cov
ftp://ftp.sra.ebi.ac.uk/vol1/run/ERR398/ERR3989248/HG04151.final.cram	9ff36ec3bffbf1d8a93ea0a4f8ae3745	ERR3989248	ERP120144	30X whole genome sequencing coverage of 698 samples to complete trios in Phase 3 1000 Genome sample set	NYGC	ERA2409803	2020-03-13 00:00	ERS4368282	HG04151	BEB		ERX3991113	ILLUMINA	Illumina NovaSeq 6000	HG04151	ena-RUN-NYGC-13-03-2020-19:45:34:191-488	450	PAIRED		754597374	113189606100	high_cov
ftp://ftp.sra.ebi.ac.uk/vol1/run/ERR398/ERR3989249/HG04157.final.cram	d9703431f0cd7ba8c4cd591460cce339	ERR3989249	ERP120144	30X whole genome sequencing coverage of 698 samples to complete trios in Phase 3 1000 Genome sample set	NYGC	ERA2409803	2020-03-13 00:00	ERS4368283	HG04157	BEB		ERX3991114	ILLUMINA	Illumina NovaSeq 6000	HG04157	ena-RUN-NYGC-13-03-2020-19:45:34:191-489	450	PAIRED		767817410	115172611500	high_cov
ftp://ftp.sra.ebi.ac.uk/vol1/run/ERR398/ERR3989250/HG04160.final.cram	4bc1a6bb4b1e777f1dc67ebcb0d9a416	ERR3989250	ERP120144	30X whole genome sequencing coverage of 698 samples to complete trios in Phase 3 1000 Genome sample set	NYGC	ERA2409803	2020-03-13 00:00	ERS4368284	HG04160	BEB		ERX3991115	ILLUMINA	Illumina NovaSeq 6000	HG04160	ena-RUN-NYGC-13-03-2020-19:45:34:191-490	450	PAIRED		735496082	110324412300	high_cov
ftp://ftp.sra.ebi.ac.uk/vol1/run/ERR398/ERR3989251/HG04174.final.cram	393792d9a74cfd4e56f1f431244c1b06	ERR3989251	ERP120144	30X whole genome sequencing coverage of 698 samples to complete trios in Phase 3 1000 Genome sample set	NYGC	ERA2409803	2020-03-13 00:00	ERS4368285	HG04174	BEB		ERX3991116	ILLUMINA	Illumina NovaSeq 6000	HG04174	ena-RUN-NYGC-13-03-2020-19:45:34:191-491	450	PAIRED		770426502	115563975300	high_cov
ftp://ftp.sra.ebi.ac.uk/vol1/run/ERR398/ERR3989252/HG04175.final.cram	e18219bf34d65c6ba2e7a9a6f8025423	ERR3989252	ERP120144	30X whole genome sequencing coverage of 698 samples to complete trios in Phase 3 1000 Genome sample set	NYGC	ERA2409803	2020-03-13 00:00	ERS4368286	HG04175	BEB		ERX3991117	ILLUMINA	Illumina NovaSeq 6000	HG04175	ena-RUN-NYGC-13-03-2020-19:45:34:191-492	450	PAIRED		756667452	113500117800	high_cov
ftp://ftp.sra.ebi.ac.uk/vol1/run/ERR398/ERR3989253/HG04184.final.cram	58fbedf8906cf8328fff84727432286f	ERR3989253	ERP120144	30X whole genome sequencing coverage of 698 samples to complete trios in Phase 3 1000 Genome sample set	NYGC	ERA2409803	2020-03-13 00:00	ERS4368287	HG04184	BEB		ERX3991118	ILLUMINA	Illumina NovaSeq 6000	HG04184	ena-RUN-NYGC-13-03-2020-19:45:34:191-493	450	PAIRED		714853992	107228098800	high_cov
ftp://ftp.sra.ebi.ac.uk/vol1/run/ERR398/ERR3989254/HG04187.final.cram	0f7d6883d1dced58e9ca3130f1daf233	ERR3989254	ERP120144	30X whole genome sequencing coverage of 698 samples to complete trios in Phase 3 1000 Genome sample set	NYGC	ERA2409803	2020-03-13 00:00	ERS4368288	HG04187	BEB		ERX3991119	ILLUMINA	Illumina NovaSeq 6000	HG04187	ena-RUN-NYGC-13-03-2020-19:45:34:191-494	450	PAIRED		741303200	111195480000	high_cov
ftp://ftp.sra.ebi.ac.uk/vol1/run/ERR398/ERR3989255/HG04191.final.cram	58b69cbcd792a84f3a8b7eaa347da6da	ERR3989255	ERP120144	30X whole genome sequencing coverage of 698 samples to complete trios in Phase 3 1000 Genome sample set	NYGC	ERA2409803	2020-03-13 00:00	ERS4368289	HG04191	BEB		ERX3991120	ILLUMINA	Illumina NovaSeq 6000	HG04191	ena-RUN-NYGC-13-03-2020-19:45:34:191-495	450	PAIRED		742533552	111380032800	high_cov
ftp://ftp.sra.ebi.ac.uk/vol1/run/ERR398/ERR3989256/HG04192.final.cram	334f1f509bd933b8d7f04f8c5d26af9a	ERR3989256	ERP120144	30X whole genome sequencing coverage of 698 samples to complete trios in Phase 3 1000 Genome sample set	NYGC	ERA2409803	2020-03-13 00:00	ERS4368290	HG04192	BEB		ERX3991121	ILLUMINA	Illumina NovaSeq 6000	HG04192	ena-RUN-NYGC-13-03-2020-19:45:34:191-496	450	PAIRED		721031232	108154684800	high_cov
ftp://ftp.sra.ebi.ac.uk/vol1/run/ERR398/ERR3989257/HG04193.final.cram	f46e20f065806072bd8c2012bda796c8	ERR3989257	ERP120144	30X whole genome sequencing coverage of 698 samples to complete trios in Phase 3 1000 Genome sample set	NYGC	ERA2409803	2020-03-13 00:00	ERS4368291	HG04193	BEB		ERX3991122	ILLUMINA	Illumina NovaSeq 6000	HG04193	ena-RUN-NYGC-13-03-2020-19:45:34:191-497	450	PAIRED		715765608	107364841200	high_cov
ftp://ftp.sra.ebi.ac.uk/vol1/run/ERR398/ERR3989258/HG04199.final.cram	84154b883e1f4cc1abc81dd0930e4de8	ERR3989258	ERP120144	30X whole genome sequencing coverage of 698 samples to complete trios in Phase 3 1000 Genome sample set	NYGC	ERA2409803	2020-03-13 00:00	ERS4368292	HG04199	STU		ERX3991123	ILLUMINA	Illumina NovaSeq 6000	HG04199	ena-RUN-NYGC-13-03-2020-19:45:34:191-498	450	PAIRED		736283096	110442464400	high_cov
ftp://ftp.sra.ebi.ac.uk/vol1/run/ERR398/ERR3989259/HG04204.final.cram	cda120dcf37b1568ae125a998567ea65	ERR3989259	ERP120144	30X whole genome sequencing coverage of 698 samples to complete trios in Phase 3 1000 Genome sample set	NYGC	ERA2409803	2020-03-13 00:00	ERS4368293	HG04204	STU		ERX3991124	ILLUMINA	Illumina NovaSeq 6000	HG04204	ena-RUN-NYGC-13-03-2020-19:45:34:191-499	450	PAIRED		750005428	112500814200	high_cov
ftp://ftp.sra.ebi.ac.uk/vol1/run/ERR398/ERR3989260/HG04215.final.cram	b57f40dc114ac5cb71031eb5deda84b6	ERR3989260	ERP120144	30X whole genome sequencing coverage of 698 samples to complete trios in Phase 3 1000 Genome sample set	NYGC	ERA2409803	2020-03-13 00:00	ERS4368294	HG04215	STU		ERX3991125	ILLUMINA	Illumina NovaSeq 6000	HG04215	ena-RUN-NYGC-13-03-2020-19:45:34:191-500	450	PAIRED		750749294	112612394100	high_cov
ftp://ftp.sra.ebi.ac.uk/vol1/run/ERR398/ERR3989261/HG04217.final.cram	acc6f53572aa345cb9888e8c7d76e2f2	ERR3989261	ERP120144	30X whole genome sequencing coverage of 698 samples to complete trios in Phase 3 1000 Genome sample set	NYGC	ERA2409803	2020-03-13 00:00	ERS4368295	HG04217	ITU		ERX3991126	ILLUMINA	Illumina NovaSeq 6000	HG04217	ena-RUN-NYGC-13-03-2020-19:45:34:191-501	450	PAIRED		725413574	108812036100	high_cov
ftp://ftp.sra.ebi.ac.uk/vol1/run/ERR398/ERR3989262/HG04228.final.cram	c66a20b7d0467f5de9a9eed28a11d5e5	ERR3989262	ERP120144	30X whole genome sequencing coverage of 698 samples to complete trios in Phase 3 1000 Genome sample set	NYGC	ERA2409803	2020-03-13 00:00	ERS4368296	HG04228	STU		ERX3991127	ILLUMINA	Illumina NovaSeq 6000	HG04228	ena-RUN-NYGC-13-03-2020-19:45:34:191-502	450	PAIRED		751357898	112703684700	high_cov
ftp://ftp.sra.ebi.ac.uk/vol1/run/ERR398/ERR3989263/NA06991.final.cram	3035f405bf46ab7d0d9f42925a76288e	ERR3989263	ERP120144	30X whole genome sequencing coverage of 698 samples to complete trios in Phase 3 1000 Genome sample set	NYGC	ERA2409803	2020-03-13 00:00	ERS4368297	NA06991	CEU		ERX3991128	ILLUMINA	Illumina NovaSeq 6000	NA06991	ena-RUN-NYGC-13-03-2020-19:45:34:191-503	450	PAIRED		677359824	101603973600	high_cov
ftp://ftp.sra.ebi.ac.uk/vol1/run/ERR398/ERR3989264/NA06993.final.cram	29d7c0c934d500391e165b8520092d5f	ERR3989264	ERP120144	30X whole genome sequencing coverage of 698 samples to complete trios in Phase 3 1000 Genome sample set	NYGC	ERA2409803	2020-03-13 00:00	ERS4368298	NA06993	CEU		ERX3991129	ILLUMINA	Illumina NovaSeq 6000	NA06993	ena-RUN-NYGC-13-03-2020-19:45:34:191-504	450	PAIRED		744652008	111697801200	high_cov
ftp://ftp.sra.ebi.ac.uk/vol1/run/ERR398/ERR3989265/NA06995.final.cram	5784b609739d4fe3fdcfd1ceedf398a3	ERR3989265	ERP120144	30X whole genome sequencing coverage of 698 samples to complete trios in Phase 3 1000 Genome sample set	NYGC	ERA2409803	2020-03-13 00:00	ERS4368299	NA06995	CEU		ERX3991130	ILLUMINA	Illumina NovaSeq 6000	NA06995	ena-RUN-NYGC-13-03-2020-19:45:34:191-505	450	PAIRED		741503584	111225537600	high_cov
ftp://ftp.sra.ebi.ac.uk/vol1/run/ERR398/ERR3989266/NA06997.final.cram	3c6cb9ae6b91a122010c00f338b3a02f	ERR3989266	ERP120144	30X whole genome sequencing coverage of 698 samples to complete trios in Phase 3 1000 Genome sample set	NYGC	ERA2409803	2020-03-13 00:00	ERS4368300	NA06997	CEU		ERX3991131	ILLUMINA	Illumina NovaSeq 6000	NA06997	ena-RUN-NYGC-13-03-2020-19:45:34:191-506	450	PAIRED		726260964	108939144600	high_cov
ftp://ftp.sra.ebi.ac.uk/vol1/run/ERR398/ERR3989267/NA07014.final.cram	2b8039f09388eb80832e96cecfbdca33	ERR3989267	ERP120144	30X whole genome sequencing coverage of 698 samples to complete trios in Phase 3 1000 Genome sample set	NYGC	ERA2409803	2020-03-13 00:00	ERS4368301	NA07014	CEU		ERX3991132	ILLUMINA	Illumina NovaSeq 6000	NA07014	ena-RUN-NYGC-13-03-2020-19:45:34:191-507	450	PAIRED		786492762	117973914300	high_cov
ftp://ftp.sra.ebi.ac.uk/vol1/run/ERR398/ERR3989268/NA07019.final.cram	c0f7017ba6c61c5510428b46e2b85b47	ERR3989268	ERP120144	30X whole genome sequencing coverage of 698 samples to complete trios in Phase 3 1000 Genome sample set	NYGC	ERA2409803	2020-03-13 00:00	ERS4368302	NA07019	CEU		ERX3991133	ILLUMINA	Illumina NovaSeq 6000	NA07019	ena-RUN-NYGC-13-03-2020-19:45:34:192-508	450	PAIRED		748165478	112224821700	high_cov
ftp://ftp.sra.ebi.ac.uk/vol1/run/ERR398/ERR3989269/NA07022.final.cram	aff77d49b94acec62f1ccb9ff75ad589	ERR3989269	ERP120144	30X whole genome sequencing coverage of 698 samples to complete trios in Phase 3 1000 Genome sample set	NYGC	ERA2409803	2020-03-13 00:00	ERS4368303	NA07022	CEU		ERX3991134	ILLUMINA	Illumina NovaSeq 6000	NA07022	ena-RUN-NYGC-13-03-2020-19:45:34:192-509	450	PAIRED		725452920	108817938000	high_cov
ftp://ftp.sra.ebi.ac.uk/vol1/run/ERR398/ERR3989270/NA07029.final.cram	cd8cfd83de5a2dadc6cc82d05738e152	ERR3989270	ERP120144	30X whole genome sequencing coverage of 698 samples to complete trios in Phase 3 1000 Genome sample set	NYGC	ERA2409803	2020-03-13 00:00	ERS4368304	NA07029	CEU		ERX3991135	ILLUMINA	Illumina NovaSeq 6000	NA07029	ena-RUN-NYGC-13-03-2020-19:45:34:192-510	450	PAIRED		747735250	112160287500	high_cov
ftp://ftp.sra.ebi.ac.uk/vol1/run/ERR398/ERR3989271/NA07031.final.cram	9138607b5b12ca6053fa89e772be55f4	ERR3989271	ERP120144	30X whole genome sequencing coverage of 698 samples to complete trios in Phase 3 1000 Genome sample set	NYGC	ERA2409803	2020-03-13 00:00	ERS4368305	NA07031	CEU		ERX3991136	ILLUMINA	Illumina NovaSeq 6000	NA07031	ena-RUN-NYGC-13-03-2020-19:45:34:192-511	450	PAIRED		740641804	111096270600	high_cov
ftp://ftp.sra.ebi.ac.uk/vol1/run/ERR398/ERR3989272/NA07034.final.cram	5a0faf0034c85769f8bea4ada28ac26a	ERR3989272	ERP120144	30X whole genome sequencing coverage of 698 samples to complete trios in Phase 3 1000 Genome sample set	NYGC	ERA2409803	2020-03-13 00:00	ERS4368306	NA07034	CEU		ERX3991137	ILLUMINA	Illumina NovaSeq 6000	NA07034	ena-RUN-NYGC-13-03-2020-19:45:34:192-512	450	PAIRED		696266482	104439972300	high_cov
ftp://ftp.sra.ebi.ac.uk/vol1/run/ERR398/ERR3989273/NA07045.final.cram	9d8399c604a154e405934f5a66aac12c	ERR3989273	ERP120144	30X whole genome sequencing coverage of 698 samples to complete trios in Phase 3 1000 Genome sample set	NYGC	ERA2409803	2020-03-13 00:00	ERS4368307	NA07045	CEU		ERX3991138	ILLUMINA	Illumina NovaSeq 6000	NA07045	ena-RUN-NYGC-13-03-2020-19:45:34:192-513	450	PAIRED		778180012	116727001800	high_cov
ftp://ftp.sra.ebi.ac.uk/vol1/run/ERR398/ERR3989274/NA07055.final.cram	fed1f375e5114ddaf500f4025a8d9844	ERR3989274	ERP120144	30X whole genome sequencing coverage of 698 samples to complete trios in Phase 3 1000 Genome sample set	NYGC	ERA2409803	2020-03-13 00:00	ERS4368308	NA07055	CEU		ERX3991139	ILLUMINA	Illumina NovaSeq 6000	NA07055	ena-RUN-NYGC-13-03-2020-19:45:34:192-514	450	PAIRED		695125222	104268783300	high_cov
ftp://ftp.sra.ebi.ac.uk/vol1/run/ERR398/ERR3989275/NA07345.final.cram	f3e6063a1d6583cea4d7025870beb9db	ERR3989275	ERP120144	30X whole genome sequencing coverage of 698 samples to complete trios in Phase 3 1000 Genome sample set	NYGC	ERA2409803	2020-03-13 00:00	ERS4368309	NA07345	CEU		ERX3991140	ILLUMINA	Illumina NovaSeq 6000	NA07345	ena-RUN-NYGC-13-03-2020-19:45:34:192-515	450	PAIRED		675208154	101281223100	high_cov
ftp://ftp.sra.ebi.ac.uk/vol1/run/ERR398/ERR3989276/NA07346.final.cram	5fb0db65f19f0c3303d4d988d9c8bbd8	ERR3989276	ERP120144	30X whole genome sequencing coverage of 698 samples to complete trios in Phase 3 1000 Genome sample set	NYGC	ERA2409803	2020-03-13 00:00	ERS4368310	NA07346	CEU		ERX3991141	ILLUMINA	Illumina NovaSeq 6000	NA07346	ena-RUN-NYGC-13-03-2020-19:45:34:192-516	450	PAIRED		765888070	114883210500	high_cov
ftp://ftp.sra.ebi.ac.uk/vol1/run/ERR398/ERR3989277/NA07348.final.cram	7f16aea500c43eee61d0d1f96c66b229	ERR3989277	ERP120144	30X whole genome sequencing coverage of 698 samples to complete trios in Phase 3 1000 Genome sample set	NYGC	ERA2409803	2020-03-13 00:00	ERS4368311	NA07348	CEU		ERX3991142	ILLUMINA	Illumina NovaSeq 6000	NA07348	ena-RUN-NYGC-13-03-2020-19:45:34:192-517	450	PAIRED		730285260	109542789000	high_cov
ftp://ftp.sra.ebi.ac.uk/vol1/run/ERR398/ERR3989278/NA07349.final.cram	ff47ec144b4970e74806623994b03aef	ERR3989278	ERP120144	30X whole genome sequencing coverage of 698 samples to complete trios in Phase 3 1000 Genome sample set	NYGC	ERA2409803	2020-03-13 00:00	ERS4368312	NA07349	CEU		ERX3991143	ILLUMINA	Illumina NovaSeq 6000	NA07349	ena-RUN-NYGC-13-03-2020-19:45:34:192-518	450	PAIRED		684324052	102648607800	high_cov
ftp://ftp.sra.ebi.ac.uk/vol1/run/ERR398/ERR3989279/NA07435.final.cram	d08e17cae98ee7c8a415829353abe3a1	ERR3989279	ERP120144	30X whole genome sequencing coverage of 698 samples to complete trios in Phase 3 1000 Genome sample set	NYGC	ERA2409803	2020-03-13 00:00	ERS4368313	NA07435	CEU		ERX3991144	ILLUMINA	Illumina NovaSeq 6000	NA07435	ena-RUN-NYGC-13-03-2020-19:45:34:192-519	450	PAIRED		772946088	115941913200	high_cov
ftp://ftp.sra.ebi.ac.uk/vol1/run/ERR398/ERR3989280/NA10830.final.cram	f6155b2c9c75f5b778a4ac18450a7eb8	ERR3989280	ERP120144	30X whole genome sequencing coverage of 698 samples to complete trios in Phase 3 1000 Genome sample set	NYGC	ERA2409803	2020-03-13 00:00	ERS4368314	NA10830	CEU		ERX3991145	ILLUMINA	Illumina NovaSeq 6000	NA10830	ena-RUN-NYGC-13-03-2020-19:45:34:192-520	450	PAIRED		684535704	102680355600	high_cov
ftp://ftp.sra.ebi.ac.uk/vol1/run/ERR398/ERR3989281/NA10831.final.cram	673cd475df472e12d86ab81e2237605f	ERR3989281	ERP120144	30X whole genome sequencing coverage of 698 samples to complete trios in Phase 3 1000 Genome sample set	NYGC	ERA2409803	2020-03-13 00:00	ERS4368315	NA10831	CEU		ERX3991146	ILLUMINA	Illumina NovaSeq 6000	NA10831	ena-RUN-NYGC-13-03-2020-19:45:34:192-521	450	PAIRED		797956694	119693504100	high_cov
ftp://ftp.sra.ebi.ac.uk/vol1/run/ERR398/ERR3989282/NA10835.final.cram	ad7f36a815fc10a98de31d50e0884bda	ERR3989282	ERP120144	30X whole genome sequencing coverage of 698 samples to complete trios in Phase 3 1000 Genome sample set	NYGC	ERA2409803	2020-03-13 00:00	ERS4368316	NA10835	CEU		ERX3991147	ILLUMINA	Illumina NovaSeq 6000	NA10835	ena-RUN-NYGC-13-03-2020-19:45:34:192-522	450	PAIRED		664169518	99625427700	high_cov
ftp://ftp.sra.ebi.ac.uk/vol1/run/ERR398/ERR3989283/NA10836.final.cram	b6b8c11a4a03623fa2039ee270334b0a	ERR3989283	ERP120144	30X whole genome sequencing coverage of 698 samples to complete trios in Phase 3 1000 Genome sample set	NYGC	ERA2409803	2020-03-13 00:00	ERS4368317	NA10836	CEU		ERX3991148	ILLUMINA	Illumina NovaSeq 6000	NA10836	ena-RUN-NYGC-13-03-2020-19:45:34:192-523	450	PAIRED		754227246	113134086900	high_cov
ftp://ftp.sra.ebi.ac.uk/vol1/run/ERR398/ERR3989284/NA10837.final.cram	626e3e786b64bf990d4d1466f0e44b74	ERR3989284	ERP120144	30X whole genome sequencing coverage of 698 samples to complete trios in Phase 3 1000 Genome sample set	NYGC	ERA2409803	2020-03-13 00:00	ERS4368318	NA10837	CEU		ERX3991149	ILLUMINA	Illumina NovaSeq 6000	NA10837	ena-RUN-NYGC-13-03-2020-19:45:34:192-524	450	PAIRED		765766790	114865018500	high_cov
ftp://ftp.sra.ebi.ac.uk/vol1/run/ERR398/ERR3989285/NA10838.final.cram	6a6e8341189a22a228bd70fa79a0b9d0	ERR3989285	ERP120144	30X whole genome sequencing coverage of 698 samples to complete trios in Phase 3 1000 Genome sample set	NYGC	ERA2409803	2020-03-13 00:00	ERS4368319	NA10838	CEU		ERX3991150	ILLUMINA	Illumina NovaSeq 6000	NA10838	ena-RUN-NYGC-13-03-2020-19:45:34:192-525	450	PAIRED		733966170	110094925500	high_cov
ftp://ftp.sra.ebi.ac.uk/vol1/run/ERR398/ERR3989286/NA10839.final.cram	e7df42dd7e25b46c3556c9208fab2072	ERR3989286	ERP120144	30X whole genome sequencing coverage of 698 samples to complete trios in Phase 3 1000 Genome sample set	NYGC	ERA2409803	2020-03-13 00:00	ERS4368320	NA10839	CEU		ERX3991151	ILLUMINA	Illumina NovaSeq 6000	NA10839	ena-RUN-NYGC-13-03-2020-19:45:34:192-526	450	PAIRED		788504056	118275608400	high_cov
ftp://ftp.sra.ebi.ac.uk/vol1/run/ERR398/ERR3989287/NA10840.final.cram	4add13e0c44414f37c68a03792851f66	ERR3989287	ERP120144	30X whole genome sequencing coverage of 698 samples to complete trios in Phase 3 1000 Genome sample set	NYGC	ERA2409803	2020-03-13 00:00	ERS4368321	NA10840	CEU		ERX3991152	ILLUMINA	Illumina NovaSeq 6000	NA10840	ena-RUN-NYGC-13-03-2020-19:45:34:192-527	450	PAIRED		663754700	99563205000	high_cov
ftp://ftp.sra.ebi.ac.uk/vol1/run/ERR398/ERR3989288/NA10842.final.cram	f4f73213c2e0590680348593eaea49d8	ERR3989288	ERP120144	30X whole genome sequencing coverage of 698 samples to complete trios in Phase 3 1000 Genome sample set	NYGC	ERA2409803	2020-03-13 00:00	ERS4368322	NA10842	CEU		ERX3991153	ILLUMINA	Illumina NovaSeq 6000	NA10842	ena-RUN-NYGC-13-03-2020-19:45:34:192-528	450	PAIRED		718273096	107740964400	high_cov
ftp://ftp.sra.ebi.ac.uk/vol1/run/ERR398/ERR3989289/NA10843.final.cram	1715ba0f19c6da93c19e49c8e37fa0eb	ERR3989289	ERP120144	30X whole genome sequencing coverage of 698 samples to complete trios in Phase 3 1000 Genome sample set	NYGC	ERA2409803	2020-03-13 00:00	ERS4368323	NA10843	CEU		ERX3991154	ILLUMINA	Illumina NovaSeq 6000	NA10843	ena-RUN-NYGC-13-03-2020-19:45:34:192-529	450	PAIRED		765965072	114894760800	high_cov
ftp://ftp.sra.ebi.ac.uk/vol1/run/ERR398/ERR3989290/NA10845.final.cram	885da9f67546113830854224f658e5ec	ERR3989290	ERP120144	30X whole genome sequencing coverage of 698 samples to complete trios in Phase 3 1000 Genome sample set	NYGC	ERA2409803	2020-03-13 00:00	ERS4368324	NA10845	CEU		ERX3991155	ILLUMINA	Illumina NovaSeq 6000	NA10845	ena-RUN-NYGC-13-03-2020-19:45:34:192-530	450	PAIRED		754115720	113117358000	high_cov
ftp://ftp.sra.ebi.ac.uk/vol1/run/ERR398/ERR3989291/NA10846.final.cram	f62ed6f6a8074ed998a500cedac00dec	ERR3989291	ERP120144	30X whole genome sequencing coverage of 698 samples to complete trios in Phase 3 1000 Genome sample set	NYGC	ERA2409803	2020-03-13 00:00	ERS4368325	NA10846	CEU		ERX3991156	ILLUMINA	Illumina NovaSeq 6000	NA10846	ena-RUN-NYGC-13-03-2020-19:45:34:192-531	450	PAIRED		751967734	112795160100	high_cov
ftp://ftp.sra.ebi.ac.uk/vol1/run/ERR398/ERR3989292/NA10852.final.cram	c06b86b611309147555a3b535fa1a17c	ERR3989292	ERP120144	30X whole genome sequencing coverage of 698 samples to complete trios in Phase 3 1000 Genome sample set	NYGC	ERA2409803	2020-03-13 00:00	ERS4368326	NA10852	CEU		ERX3991157	ILLUMINA	Illumina NovaSeq 6000	NA10852	ena-RUN-NYGC-13-03-2020-19:45:34:192-532	450	PAIRED		774540974	116181146100	high_cov
ftp://ftp.sra.ebi.ac.uk/vol1/run/ERR398/ERR3989293/NA10854.final.cram	0dbf78b6bc562fffe007f5da51d178af	ERR3989293	ERP120144	30X whole genome sequencing coverage of 698 samples to complete trios in Phase 3 1000 Genome sample set	NYGC	ERA2409803	2020-03-13 00:00	ERS4368327	NA10854	CEU		ERX3991158	ILLUMINA	Illumina NovaSeq 6000	NA10854	ena-RUN-NYGC-13-03-2020-19:45:34:193-533	450	PAIRED		774837970	116225695500	high_cov
ftp://ftp.sra.ebi.ac.uk/vol1/run/ERR398/ERR3989294/NA10855.final.cram	304c63c6f9fa27c963a678d734fd61c2	ERR3989294	ERP120144	30X whole genome sequencing coverage of 698 samples to complete trios in Phase 3 1000 Genome sample set	NYGC	ERA2409803	2020-03-13 00:00	ERS4368328	NA10855	CEU		ERX3991159	ILLUMINA	Illumina NovaSeq 6000	NA10855	ena-RUN-NYGC-13-03-2020-19:45:34:193-534	450	PAIRED		768111838	115216775700	high_cov
ftp://ftp.sra.ebi.ac.uk/vol1/run/ERR398/ERR3989295/NA10856.final.cram	fc8d3a15bbb19ee2523c110bc5b5207f	ERR3989295	ERP120144	30X whole genome sequencing coverage of 698 samples to complete trios in Phase 3 1000 Genome sample set	NYGC	ERA2409803	2020-03-13 00:00	ERS4368329	NA10856	CEU		ERX3991160	ILLUMINA	Illumina NovaSeq 6000	NA10856	ena-RUN-NYGC-13-03-2020-19:45:34:193-535	450	PAIRED		735477814	110321672100	high_cov
ftp://ftp.sra.ebi.ac.uk/vol1/run/ERR398/ERR3989296/NA10857.final.cram	291f65d97ed46140bc0bf1795b73f7dd	ERR3989296	ERP120144	30X whole genome sequencing coverage of 698 samples to complete trios in Phase 3 1000 Genome sample set	NYGC	ERA2409803	2020-03-13 00:00	ERS4368330	NA10857	CEU		ERX3991161	ILLUMINA	Illumina NovaSeq 6000	NA10857	ena-RUN-NYGC-13-03-2020-19:45:34:193-536	450	PAIRED		804637340	120695601000	high_cov
ftp://ftp.sra.ebi.ac.uk/vol1/run/ERR398/ERR3989297/NA10859.final.cram	86763b05fe8fb5c84f6790926327bf6b	ERR3989297	ERP120144	30X whole genome sequencing coverage of 698 samples to complete trios in Phase 3 1000 Genome sample set	NYGC	ERA2409803	2020-03-13 00:00	ERS4368331	NA10859	CEU		ERX3991162	ILLUMINA	Illumina NovaSeq 6000	NA10859	ena-RUN-NYGC-13-03-2020-19:45:34:193-537	450	PAIRED		757693282	113653992300	high_cov
ftp://ftp.sra.ebi.ac.uk/vol1/run/ERR398/ERR3989298/NA10860.final.cram	62034b39368556fb5c9b190ce352e456	ERR3989298	ERP120144	30X whole genome sequencing coverage of 698 samples to complete trios in Phase 3 1000 Genome sample set	NYGC	ERA2409803	2020-03-13 00:00	ERS4368332	NA10860	CEU		ERX3991163	ILLUMINA	Illumina NovaSeq 6000	NA10860	ena-RUN-NYGC-13-03-2020-19:45:34:193-538	450	PAIRED		747041592	112056238800	high_cov
ftp://ftp.sra.ebi.ac.uk/vol1/run/ERR398/ERR3989299/NA10861.final.cram	5899399a071bb6f97539a77f4aa74438	ERR3989299	ERP120144	30X whole genome sequencing coverage of 698 samples to complete trios in Phase 3 1000 Genome sample set	NYGC	ERA2409803	2020-03-13 00:00	ERS4368333	NA10861	CEU		ERX3991164	ILLUMINA	Illumina NovaSeq 6000	NA10861	ena-RUN-NYGC-13-03-2020-19:45:34:193-539	450	PAIRED		741929498	111289424700	high_cov
ftp://ftp.sra.ebi.ac.uk/vol1/run/ERR398/ERR3989300/NA10863.final.cram	b115d84d2559ce46c0ccb22388f79c22	ERR3989300	ERP120144	30X whole genome sequencing coverage of 698 samples to complete trios in Phase 3 1000 Genome sample set	NYGC	ERA2409803	2020-03-13 00:00	ERS4368334	NA10863	CEU		ERX3991165	ILLUMINA	Illumina NovaSeq 6000	NA10863	ena-RUN-NYGC-13-03-2020-19:45:34:193-540	450	PAIRED		727934014	109190102100	high_cov
ftp://ftp.sra.ebi.ac.uk/vol1/run/ERR398/ERR3989301/NA10864.final.cram	62dd98a77fffb4ac251211db0f26f6c7	ERR3989301	ERP120144	30X whole genome sequencing coverage of 698 samples to complete trios in Phase 3 1000 Genome sample set	NYGC	ERA2409803	2020-03-13 00:00	ERS4368335	NA10864	CEU		ERX3991166	ILLUMINA	Illumina NovaSeq 6000	NA10864	ena-RUN-NYGC-13-03-2020-19:45:34:193-541	450	PAIRED		746699306	112004895900	high_cov
ftp://ftp.sra.ebi.ac.uk/vol1/run/ERR398/ERR3989302/NA10865.final.cram	bde520b514421826b5bd98991f2b1e24	ERR3989302	ERP120144	30X whole genome sequencing coverage of 698 samples to complete trios in Phase 3 1000 Genome sample set	NYGC	ERA2409803	2020-03-13 00:00	ERS4368336	NA10865	CEU		ERX3991167	ILLUMINA	Illumina NovaSeq 6000	NA10865	ena-RUN-NYGC-13-03-2020-19:45:34:193-542	450	PAIRED		762385746	114357861900	high_cov
ftp://ftp.sra.ebi.ac.uk/vol1/run/ERR398/ERR3989303/NA11839.final.cram	3314812a66cf7345d83a5fd4136bb1e9	ERR3989303	ERP120144	30X whole genome sequencing coverage of 698 samples to complete trios in Phase 3 1000 Genome sample set	NYGC	ERA2409803	2020-03-13 00:00	ERS4368337	NA11839	CEU		ERX3991168	ILLUMINA	Illumina NovaSeq 6000	NA11839	ena-RUN-NYGC-13-03-2020-19:45:34:193-543	450	PAIRED		732134274	109820141100	high_cov
ftp://ftp.sra.ebi.ac.uk/vol1/run/ERR398/ERR3989304/NA11882.final.cram	521067c2ba73d8f5084e3d6d2598bcae	ERR3989304	ERP120144	30X whole genome sequencing coverage of 698 samples to complete trios in Phase 3 1000 Genome sample set	NYGC	ERA2409803	2020-03-13 00:00	ERS4368338	NA11882	CEU		ERX3991169	ILLUMINA	Illumina NovaSeq 6000	NA11882	ena-RUN-NYGC-13-03-2020-19:45:34:193-544	450	PAIRED		736009500	110401425000	high_cov
ftp://ftp.sra.ebi.ac.uk/vol1/run/ERR398/ERR3989305/NA11891.final.cram	036cfc41c188f050b53227b470f8976d	ERR3989305	ERP120144	30X whole genome sequencing coverage of 698 samples to complete trios in Phase 3 1000 Genome sample set	NYGC	ERA2409803	2020-03-13 00:00	ERS4368339	NA11891	CEU		ERX3991170	ILLUMINA	Illumina NovaSeq 6000	NA11891	ena-RUN-NYGC-13-03-2020-19:45:34:193-545	450	PAIRED		745058504	111758775600	high_cov
ftp://ftp.sra.ebi.ac.uk/vol1/run/ERR398/ERR3989306/NA11917.final.cram	70024fb720ae05d104c14feff677abdf	ERR3989306	ERP120144	30X whole genome sequencing coverage of 698 samples to complete trios in Phase 3 1000 Genome sample set	NYGC	ERA2409803	2020-03-13 00:00	ERS4368340	NA11917	CEU		ERX3991171	ILLUMINA	Illumina NovaSeq 6000	NA11917	ena-RUN-NYGC-13-03-2020-19:45:34:193-546	450	PAIRED		748230270	112234540500	high_cov
ftp://ftp.sra.ebi.ac.uk/vol1/run/ERR398/ERR3989307/NA11993.final.cram	e2d16e078b9c115660a771e0671739f2	ERR3989307	ERP120144	30X whole genome sequencing coverage of 698 samples to complete trios in Phase 3 1000 Genome sample set	NYGC	ERA2409803	2020-03-13 00:00	ERS4368341	NA11993	CEU		ERX3991172	ILLUMINA	Illumina NovaSeq 6000	NA11993	ena-RUN-NYGC-13-03-2020-19:45:34:193-547	450	PAIRED		752410406	112861560900	high_cov
ftp://ftp.sra.ebi.ac.uk/vol1/run/ERR398/ERR3989308/NA12056.final.cram	f24cafd4695a13a68264b832216648e9	ERR3989308	ERP120144	30X whole genome sequencing coverage of 698 samples to complete trios in Phase 3 1000 Genome sample set	NYGC	ERA2409803	2020-03-13 00:00	ERS4368342	NA12056	CEU		ERX3991173	ILLUMINA	Illumina NovaSeq 6000	NA12056	ena-RUN-NYGC-13-03-2020-19:45:34:193-548	450	PAIRED		703251970	105487795500	high_cov
ftp://ftp.sra.ebi.ac.uk/vol1/run/ERR398/ERR3989309/NA12057.final.cram	439db9818f3b7d2e5f286782cbf8263d	ERR3989309	ERP120144	30X whole genome sequencing coverage of 698 samples to complete trios in Phase 3 1000 Genome sample set	NYGC	ERA2409803	2020-03-13 00:00	ERS4368343	NA12057	CEU		ERX3991174	ILLUMINA	Illumina NovaSeq 6000	NA12057	ena-RUN-NYGC-13-03-2020-19:45:34:193-549	450	PAIRED		782741064	117411159600	high_cov
ftp://ftp.sra.ebi.ac.uk/vol1/run/ERR398/ERR3989310/NA12145.final.cram	dc34ee55665f1a7f3198ff98a8e862c5	ERR3989310	ERP120144	30X whole genome sequencing coverage of 698 samples to complete trios in Phase 3 1000 Genome sample set	NYGC	ERA2409803	2020-03-13 00:00	ERS4368344	NA12145	CEU		ERX3991175	ILLUMINA	Illumina NovaSeq 6000	NA12145	ena-RUN-NYGC-13-03-2020-19:45:34:193-550	450	PAIRED		725777882	108866682300	high_cov
ftp://ftp.sra.ebi.ac.uk/vol1/run/ERR398/ERR3989311/NA12146.final.cram	b43009994302a07ce567057ba856b8bc	ERR3989311	ERP120144	30X whole genome sequencing coverage of 698 samples to complete trios in Phase 3 1000 Genome sample set	NYGC	ERA2409803	2020-03-13 00:00	ERS4368345	NA12146	CEU		ERX3991176	ILLUMINA	Illumina NovaSeq 6000	NA12146	ena-RUN-NYGC-13-03-2020-19:45:34:193-551	450	PAIRED		764110004	114616500600	high_cov
ftp://ftp.sra.ebi.ac.uk/vol1/run/ERR398/ERR3989312/NA12236.final.cram	d5e520f702b83dde4103365cb5059538	ERR3989312	ERP120144	30X whole genome sequencing coverage of 698 samples to complete trios in Phase 3 1000 Genome sample set	NYGC	ERA2409803	2020-03-13 00:00	ERS4368346	NA12236	CEU		ERX3991177	ILLUMINA	Illumina NovaSeq 6000	NA12236	ena-RUN-NYGC-13-03-2020-19:45:34:193-552	450	PAIRED		745146794	111772019100	high_cov
ftp://ftp.sra.ebi.ac.uk/vol1/run/ERR398/ERR3989313/NA12239.final.cram	5e9ec2f52e367aa955e0810445fd261d	ERR3989313	ERP120144	30X whole genome sequencing coverage of 698 samples to complete trios in Phase 3 1000 Genome sample set	NYGC	ERA2409803	2020-03-13 00:00	ERS4368347	NA12239	CEU		ERX3991178	ILLUMINA	Illumina NovaSeq 6000	NA12239	ena-RUN-NYGC-13-03-2020-19:45:34:193-553	450	PAIRED		717794408	107669161200	high_cov
ftp://ftp.sra.ebi.ac.uk/vol1/run/ERR398/ERR3989314/NA12248.final.cram	cda3d594501fef3ecdf1513c00bb76fb	ERR3989314	ERP120144	30X whole genome sequencing coverage of 698 samples to complete trios in Phase 3 1000 Genome sample set	NYGC	ERA2409803	2020-03-13 00:00	ERS4368348	NA12248	CEU		ERX3991179	ILLUMINA	Illumina NovaSeq 6000	NA12248	ena-RUN-NYGC-13-03-2020-19:45:34:193-554	450	PAIRED		728298994	109244849100	high_cov
ftp://ftp.sra.ebi.ac.uk/vol1/run/ERR398/ERR3989315/NA12264.final.cram	3b6d30c1b245c4fd7a9c06fe090a4636	ERR3989315	ERP120144	30X whole genome sequencing coverage of 698 samples to complete trios in Phase 3 1000 Genome sample set	NYGC	ERA2409803	2020-03-13 00:00	ERS4368349	NA12264	CEU		ERX3991180	ILLUMINA	Illumina NovaSeq 6000	NA12264	ena-RUN-NYGC-13-03-2020-19:45:34:193-555	450	PAIRED		741800136	111270020400	high_cov
ftp://ftp.sra.ebi.ac.uk/vol1/run/ERR398/ERR3989316/NA12274.final.cram	f3c815abb477d814032b98a7484408be	ERR3989316	ERP120144	30X whole genome sequencing coverage of 698 samples to complete trios in Phase 3 1000 Genome sample set	NYGC	ERA2409803	2020-03-13 00:00	ERS4368350	NA12274	CEU		ERX3991181	ILLUMINA	Illumina NovaSeq 6000	NA12274	ena-RUN-NYGC-13-03-2020-19:45:34:193-556	450	PAIRED		720842666	108126399900	high_cov
ftp://ftp.sra.ebi.ac.uk/vol1/run/ERR398/ERR3989317/NA12329.final.cram	e2dc62ff664ab3cc825303fc414ec6a0	ERR3989317	ERP120144	30X whole genome sequencing coverage of 698 samples to complete trios in Phase 3 1000 Genome sample set	NYGC	ERA2409803	2020-03-13 00:00	ERS4368351	NA12329	CEU		ERX3991182	ILLUMINA	Illumina NovaSeq 6000	NA12329	ena-RUN-NYGC-13-03-2020-19:45:34:193-557	450	PAIRED		745069848	111760477200	high_cov
ftp://ftp.sra.ebi.ac.uk/vol1/run/ERR398/ERR3989318/NA12335.final.cram	ab206dd9416446d913172d2638d3678f	ERR3989318	ERP120144	30X whole genome sequencing coverage of 698 samples to complete trios in Phase 3 1000 Genome sample set	NYGC	ERA2409803	2020-03-13 00:00	ERS4368352	NA12335	CEU		ERX3991183	ILLUMINA	Illumina NovaSeq 6000	NA12335	ena-RUN-NYGC-13-03-2020-19:45:34:193-558	450	PAIRED		750236026	112535403900	high_cov
ftp://ftp.sra.ebi.ac.uk/vol1/run/ERR398/ERR3989319/NA12336.final.cram	07238fcffc09ea2fe3d6de24d308801f	ERR3989319	ERP120144	30X whole genome sequencing coverage of 698 samples to complete trios in Phase 3 1000 Genome sample set	NYGC	ERA2409803	2020-03-13 00:00	ERS4368353	NA12336	CEU		ERX3991184	ILLUMINA	Illumina NovaSeq 6000	NA12336	ena-RUN-NYGC-13-03-2020-19:45:34:194-559	450	PAIRED		780178788	117026818200	high_cov
ftp://ftp.sra.ebi.ac.uk/vol1/run/ERR398/ERR3989320/NA12343.final.cram	91b6ba207ab1b82a9feb1db90dcc521a	ERR3989320	ERP120144	30X whole genome sequencing coverage of 698 samples to complete trios in Phase 3 1000 Genome sample set	NYGC	ERA2409803	2020-03-13 00:00	ERS4368354	NA12343	CEU		ERX3991185	ILLUMINA	Illumina NovaSeq 6000	NA12343	ena-RUN-NYGC-13-03-2020-19:45:34:194-560	450	PAIRED		753931708	113089756200	high_cov
ftp://ftp.sra.ebi.ac.uk/vol1/run/ERR398/ERR3989321/NA12344.final.cram	fddbb59aadee346abfd13c375f190148	ERR3989321	ERP120144	30X whole genome sequencing coverage of 698 samples to complete trios in Phase 3 1000 Genome sample set	NYGC	ERA2409803	2020-03-13 00:00	ERS4368355	NA12344	CEU		ERX3991186	ILLUMINA	Illumina NovaSeq 6000	NA12344	ena-RUN-NYGC-13-03-2020-19:45:34:194-561	450	PAIRED		694932412	104239861800	high_cov
ftp://ftp.sra.ebi.ac.uk/vol1/run/ERR398/ERR3989322/NA12376.final.cram	ea31cf6bfd5540320b64e266d67ed912	ERR3989322	ERP120144	30X whole genome sequencing coverage of 698 samples to complete trios in Phase 3 1000 Genome sample set	NYGC	ERA2409803	2020-03-13 00:00	ERS4368356	NA12376	CEU		ERX3991187	ILLUMINA	Illumina NovaSeq 6000	NA12376	ena-RUN-NYGC-13-03-2020-19:45:34:194-562	450	PAIRED		745644870	111846730500	high_cov
ftp://ftp.sra.ebi.ac.uk/vol1/run/ERR398/ERR3989323/NA12386.final.cram	28f3b317a8835839f2670180a57fbbae	ERR3989323	ERP120144	30X whole genome sequencing coverage of 698 samples to complete trios in Phase 3 1000 Genome sample set	NYGC	ERA2409803	2020-03-13 00:00	ERS4368357	NA12386	CEU		ERX3991188	ILLUMINA	Illumina NovaSeq 6000	NA12386	ena-RUN-NYGC-13-03-2020-19:45:34:194-563	450	PAIRED		750585432	112587814800	high_cov
ftp://ftp.sra.ebi.ac.uk/vol1/run/ERR398/ERR3989324/NA12485.final.cram	7a59ae4ff9cb9d10c3d1519d7f5b8a52	ERR3989324	ERP120144	30X whole genome sequencing coverage of 698 samples to complete trios in Phase 3 1000 Genome sample set	NYGC	ERA2409803	2020-03-13 00:00	ERS4368358	NA12485	CEU		ERX3991189	ILLUMINA	Illumina NovaSeq 6000	NA12485	ena-RUN-NYGC-13-03-2020-19:45:34:194-564	450	PAIRED		699690194	104953529100	high_cov
ftp://ftp.sra.ebi.ac.uk/vol1/run/ERR398/ERR3989325/NA12707.final.cram	f951ab93dd859ee22896765764349f50	ERR3989325	ERP120144	30X whole genome sequencing coverage of 698 samples to complete trios in Phase 3 1000 Genome sample set	NYGC	ERA2409803	2020-03-13 00:00	ERS4368359	NA12707	CEU		ERX3991190	ILLUMINA	Illumina NovaSeq 6000	NA12707	ena-RUN-NYGC-13-03-2020-19:45:34:194-565	450	PAIRED		768634268	115295140200	high_cov
ftp://ftp.sra.ebi.ac.uk/vol1/run/ERR398/ERR3989326/NA12739.final.cram	70bfd3baceb4334faa19935f049969fb	ERR3989326	ERP120144	30X whole genome sequencing coverage of 698 samples to complete trios in Phase 3 1000 Genome sample set	NYGC	ERA2409803	2020-03-13 00:00	ERS4368360	NA12739	CEU		ERX3991191	ILLUMINA	Illumina NovaSeq 6000	NA12739	ena-RUN-NYGC-13-03-2020-19:45:34:194-566	450	PAIRED		727982078	109197311700	high_cov
ftp://ftp.sra.ebi.ac.uk/vol1/run/ERR398/ERR3989327/NA12740.final.cram	c7c16f6e431a402a86752d6b0e4d25e8	ERR3989327	ERP120144	30X whole genome sequencing coverage of 698 samples to complete trios in Phase 3 1000 Genome sample set	NYGC	ERA2409803	2020-03-13 00:00	ERS4368361	NA12740	CEU		ERX3991192	ILLUMINA	Illumina NovaSeq 6000	NA12740	ena-RUN-NYGC-13-03-2020-19:45:34:194-567	450	PAIRED		753839968	113075995200	high_cov
ftp://ftp.sra.ebi.ac.uk/vol1/run/ERR398/ERR3989328/NA12752.final.cram	d83ab55fdabf07508f3918efc999f38d	ERR3989328	ERP120144	30X whole genome sequencing coverage of 698 samples to complete trios in Phase 3 1000 Genome sample set	NYGC	ERA2409803	2020-03-13 00:00	ERS4368362	NA12752	CEU		ERX3991193	ILLUMINA	Illumina NovaSeq 6000	NA12752	ena-RUN-NYGC-13-03-2020-19:45:34:194-568	450	PAIRED		706750174	106012526100	high_cov
ftp://ftp.sra.ebi.ac.uk/vol1/run/ERR398/ERR3989329/NA12753.final.cram	d5ebd9c3fea89198da4ea279a7253ed2	ERR3989329	ERP120144	30X whole genome sequencing coverage of 698 samples to complete trios in Phase 3 1000 Genome sample set	NYGC	ERA2409803	2020-03-13 00:00	ERS4368363	NA12753	CEU		ERX3991194	ILLUMINA	Illumina NovaSeq 6000	NA12753	ena-RUN-NYGC-13-03-2020-19:45:34:194-569	450	PAIRED		629998830	94499824500	high_cov
ftp://ftp.sra.ebi.ac.uk/vol1/run/ERR398/ERR3989330/NA12766.final.cram	470353811d7a5f3601e6541c3b608372	ERR3989330	ERP120144	30X whole genome sequencing coverage of 698 samples to complete trios in Phase 3 1000 Genome sample set	NYGC	ERA2409803	2020-03-13 00:00	ERS4368364	NA12766	CEU		ERX3991195	ILLUMINA	Illumina NovaSeq 6000	NA12766	ena-RUN-NYGC-13-03-2020-19:45:34:194-570	450	PAIRED		773078054	115961708100	high_cov
ftp://ftp.sra.ebi.ac.uk/vol1/run/ERR398/ERR3989331/NA12767.final.cram	a0434f953779f88b94c5bcae433a1d01	ERR3989331	ERP120144	30X whole genome sequencing coverage of 698 samples to complete trios in Phase 3 1000 Genome sample set	NYGC	ERA2409803	2020-03-13 00:00	ERS4368365	NA12767	CEU		ERX3991196	ILLUMINA	Illumina NovaSeq 6000	NA12767	ena-RUN-NYGC-13-03-2020-19:45:34:194-571	450	PAIRED		742003666	111300549900	high_cov
ftp://ftp.sra.ebi.ac.uk/vol1/run/ERR398/ERR3989332/NA12801.final.cram	a35a9e2832ea1ea94da79d0cd537511d	ERR3989332	ERP120144	30X whole genome sequencing coverage of 698 samples to complete trios in Phase 3 1000 Genome sample set	NYGC	ERA2409803	2020-03-13 00:00	ERS4368366	NA12801	CEU		ERX3991197	ILLUMINA	Illumina NovaSeq 6000	NA12801	ena-RUN-NYGC-13-03-2020-19:45:34:194-572	450	PAIRED		734970866	110245629900	high_cov
ftp://ftp.sra.ebi.ac.uk/vol1/run/ERR398/ERR3989333/NA12802.final.cram	174d56c3c10e8a994303206063f06137	ERR3989333	ERP120144	30X whole genome sequencing coverage of 698 samples to complete trios in Phase 3 1000 Genome sample set	NYGC	ERA2409803	2020-03-13 00:00	ERS4368367	NA12802	CEU		ERX3991198	ILLUMINA	Illumina NovaSeq 6000	NA12802	ena-RUN-NYGC-13-03-2020-19:45:34:194-573	450	PAIRED		736010054	110401508100	high_cov
ftp://ftp.sra.ebi.ac.uk/vol1/run/ERR398/ERR3989334/NA12817.final.cram	0dce4e184d6fb93ce43da5a41f214a56	ERR3989334	ERP120144	30X whole genome sequencing coverage of 698 samples to complete trios in Phase 3 1000 Genome sample set	NYGC	ERA2409803	2020-03-13 00:00	ERS4368368	NA12817	CEU		ERX3991199	ILLUMINA	Illumina NovaSeq 6000	NA12817	ena-RUN-NYGC-13-03-2020-19:45:34:194-574	450	PAIRED		776809994	116521499100	high_cov
ftp://ftp.sra.ebi.ac.uk/vol1/run/ERR398/ERR3989335/NA12818.final.cram	13a20614624398054a4674b5c8291677	ERR3989335	ERP120144	30X whole genome sequencing coverage of 698 samples to complete trios in Phase 3 1000 Genome sample set	NYGC	ERA2409803	2020-03-13 00:00	ERS4368369	NA12818	CEU		ERX3991200	ILLUMINA	Illumina NovaSeq 6000	NA12818	ena-RUN-NYGC-13-03-2020-19:45:34:194-575	450	PAIRED		752026208	112803931200	high_cov
ftp://ftp.sra.ebi.ac.uk/vol1/run/ERR398/ERR3989336/NA12832.final.cram	9467da885d50a43a5ab13e7efcd886a4	ERR3989336	ERP120144	30X whole genome sequencing coverage of 698 samples to complete trios in Phase 3 1000 Genome sample set	NYGC	ERA2409803	2020-03-13 00:00	ERS4368370	NA12832	CEU		ERX3991201	ILLUMINA	Illumina NovaSeq 6000	NA12832	ena-RUN-NYGC-13-03-2020-19:45:34:194-576	450	PAIRED		706628056	105994208400	high_cov
ftp://ftp.sra.ebi.ac.uk/vol1/run/ERR398/ERR3989337/NA12864.final.cram	1064cc57b7a280539783c47e13f5f373	ERR3989337	ERP120144	30X whole genome sequencing coverage of 698 samples to complete trios in Phase 3 1000 Genome sample set	NYGC	ERA2409803	2020-03-13 00:00	ERS4368371	NA12864	CEU		ERX3991202	ILLUMINA	Illumina NovaSeq 6000	NA12864	ena-RUN-NYGC-13-03-2020-19:45:34:194-577	450	PAIRED		724153606	108623040900	high_cov
ftp://ftp.sra.ebi.ac.uk/vol1/run/ERR398/ERR3989338/NA12865.final.cram	410c602b4a3eeebf537e7bb76e309ff2	ERR3989338	ERP120144	30X whole genome sequencing coverage of 698 samples to complete trios in Phase 3 1000 Genome sample set	NYGC	ERA2409803	2020-03-13 00:00	ERS4368372	NA12865	CEU		ERX3991203	ILLUMINA	Illumina NovaSeq 6000	NA12865	ena-RUN-NYGC-13-03-2020-19:45:34:194-578	450	PAIRED		720478884	108071832600	high_cov
ftp://ftp.sra.ebi.ac.uk/vol1/run/ERR398/ERR3989339/NA12875.final.cram	3557d7c10def8baf1032ff73413e4bf2	ERR3989339	ERP120144	30X whole genome sequencing coverage of 698 samples to complete trios in Phase 3 1000 Genome sample set	NYGC	ERA2409803	2020-03-13 00:00	ERS4368373	NA12875	CEU		ERX3991204	ILLUMINA	Illumina NovaSeq 6000	NA12875	ena-RUN-NYGC-13-03-2020-19:45:34:194-579	450	PAIRED		725999054	108899858100	high_cov
ftp://ftp.sra.ebi.ac.uk/vol1/run/ERR398/ERR3989340/NA12877.final.cram	af1eb45374d0d5dd47cf205682a1a185	ERR3989340	ERP120144	30X whole genome sequencing coverage of 698 samples to complete trios in Phase 3 1000 Genome sample set	NYGC	ERA2409803	2020-03-13 00:00	ERS4368374	NA12877	CEU		ERX3991205	ILLUMINA	Illumina NovaSeq 6000	NA12877	ena-RUN-NYGC-13-03-2020-19:45:34:194-580	450	PAIRED		764124884	114618732600	high_cov
ftp://ftp.sra.ebi.ac.uk/vol1/run/ERR398/ERR3989341/NA12891.final.cram	965a44721c7a426350cae5baeb696738	ERR3989341	ERP120144	30X whole genome sequencing coverage of 698 samples to complete trios in Phase 3 1000 Genome sample set	NYGC	ERA2409803	2020-03-13 00:00	ERS4368375	NA12891	CEU		ERX3991206	ILLUMINA	Illumina NovaSeq 6000	NA12891	ena-RUN-NYGC-13-03-2020-19:45:34:194-581	450	PAIRED		774727510	116209126500	high_cov
ftp://ftp.sra.ebi.ac.uk/vol1/run/ERR398/ERR3989342/NA12892.final.cram	b9750c2b608e468a3e844ae74da0c562	ERR3989342	ERP120144	30X whole genome sequencing coverage of 698 samples to complete trios in Phase 3 1000 Genome sample set	NYGC	ERA2409803	2020-03-13 00:00	ERS4368376	NA12892	CEU		ERX3991207	ILLUMINA	Illumina NovaSeq 6000	NA12892	ena-RUN-NYGC-13-03-2020-19:45:34:194-582	450	PAIRED		774641282	116196192300	high_cov
ftp://ftp.sra.ebi.ac.uk/vol1/run/ERR398/ERR3989343/NA18484.final.cram	e3699af246f2d14499f7ac8bd96d7ab4	ERR3989343	ERP120144	30X whole genome sequencing coverage of 698 samples to complete trios in Phase 3 1000 Genome sample set	NYGC	ERA2409803	2020-03-13 00:00	ERS4368377	NA18484	YRI		ERX3991208	ILLUMINA	Illumina NovaSeq 6000	NA18484	ena-RUN-NYGC-13-03-2020-19:45:34:195-583	450	PAIRED		735923958	110388593700	high_cov
ftp://ftp.sra.ebi.ac.uk/vol1/run/ERR398/ERR3989344/NA18485.final.cram	39607a68e83359da271c2a581f07c1f4	ERR3989344	ERP120144	30X whole genome sequencing coverage of 698 samples to complete trios in Phase 3 1000 Genome sample set	NYGC	ERA2409803	2020-03-13 00:00	ERS4368378	NA18485	YRI		ERX3991209	ILLUMINA	Illumina NovaSeq 6000	NA18485	ena-RUN-NYGC-13-03-2020-19:45:34:195-584	450	PAIRED		762804688	114420703200	high_cov
ftp://ftp.sra.ebi.ac.uk/vol1/run/ERR398/ERR3989345/NA18487.final.cram	7e99d54ba23d2c52c795a6168dc0467a	ERR3989345	ERP120144	30X whole genome sequencing coverage of 698 samples to complete trios in Phase 3 1000 Genome sample set	NYGC	ERA2409803	2020-03-13 00:00	ERS4368379	NA18487	YRI		ERX3991210	ILLUMINA	Illumina NovaSeq 6000	NA18487	ena-RUN-NYGC-13-03-2020-19:45:34:195-585	450	PAIRED		740936128	111140419200	high_cov
ftp://ftp.sra.ebi.ac.uk/vol1/run/ERR398/ERR3989346/NA18497.final.cram	56b1c7e3adcb38e947c463283d155886	ERR3989346	ERP120144	30X whole genome sequencing coverage of 698 samples to complete trios in Phase 3 1000 Genome sample set	NYGC	ERA2409803	2020-03-13 00:00	ERS4368380	NA18497	YRI		ERX3991211	ILLUMINA	Illumina NovaSeq 6000	NA18497	ena-RUN-NYGC-13-03-2020-19:45:34:195-586	450	PAIRED		749437942	112415691300	high_cov
ftp://ftp.sra.ebi.ac.uk/vol1/run/ERR398/ERR3989347/NA18500.final.cram	ac69167d624699a62e32349a05b2b1c6	ERR3989347	ERP120144	30X whole genome sequencing coverage of 698 samples to complete trios in Phase 3 1000 Genome sample set	NYGC	ERA2409803	2020-03-13 00:00	ERS4368381	NA18500	YRI		ERX3991212	ILLUMINA	Illumina NovaSeq 6000	NA18500	ena-RUN-NYGC-13-03-2020-19:45:34:195-587	450	PAIRED		688237564	103235634600	high_cov
ftp://ftp.sra.ebi.ac.uk/vol1/run/ERR398/ERR3989348/NA18503.final.cram	7773e7492a03ad2bf0bc71f61e34fb44	ERR3989348	ERP120144	30X whole genome sequencing coverage of 698 samples to complete trios in Phase 3 1000 Genome sample set	NYGC	ERA2409803	2020-03-13 00:00	ERS4368382	NA18503	YRI		ERX3991213	ILLUMINA	Illumina NovaSeq 6000	NA18503	ena-RUN-NYGC-13-03-2020-19:45:34:195-588	450	PAIRED		738519408	110777911200	high_cov
ftp://ftp.sra.ebi.ac.uk/vol1/run/ERR398/ERR3989349/NA18506.final.cram	b43fa6c94057a058f7e1b6801b1db1e7	ERR3989349	ERP120144	30X whole genome sequencing coverage of 698 samples to complete trios in Phase 3 1000 Genome sample set	NYGC	ERA2409803	2020-03-13 00:00	ERS4368383	NA18506	YRI		ERX3991214	ILLUMINA	Illumina NovaSeq 6000	NA18506	ena-RUN-NYGC-13-03-2020-19:45:34:195-589	450	PAIRED		739483604	110922540600	high_cov
ftp://ftp.sra.ebi.ac.uk/vol1/run/ERR398/ERR3989350/NA18515.final.cram	e25380f98e66ef13c41ca6967672efc9	ERR3989350	ERP120144	30X whole genome sequencing coverage of 698 samples to complete trios in Phase 3 1000 Genome sample set	NYGC	ERA2409803	2020-03-13 00:00	ERS4368384	NA18515	YRI		ERX3991215	ILLUMINA	Illumina NovaSeq 6000	NA18515	ena-RUN-NYGC-13-03-2020-19:45:34:195-590	450	PAIRED		719327394	107899109100	high_cov
ftp://ftp.sra.ebi.ac.uk/vol1/run/ERR398/ERR3989351/NA18518.final.cram	4c717d202fead0aea86acfd2d7d0b4a7	ERR3989351	ERP120144	30X whole genome sequencing coverage of 698 samples to complete trios in Phase 3 1000 Genome sample set	NYGC	ERA2409803	2020-03-13 00:00	ERS4368385	NA18518	YRI		ERX3991216	ILLUMINA	Illumina NovaSeq 6000	NA18518	ena-RUN-NYGC-13-03-2020-19:45:34:195-591	450	PAIRED		981984328	147297649200	high_cov
ftp://ftp.sra.ebi.ac.uk/vol1/run/ERR398/ERR3989352/NA18521.final.cram	1547f1b9911dc0f122f7cd0903aedb4c	ERR3989352	ERP120144	30X whole genome sequencing coverage of 698 samples to complete trios in Phase 3 1000 Genome sample set	NYGC	ERA2409803	2020-03-13 00:00	ERS4368386	NA18521	YRI		ERX3991217	ILLUMINA	Illumina NovaSeq 6000	NA18521	ena-RUN-NYGC-13-03-2020-19:45:34:195-592	450	PAIRED		646572954	96985943100	high_cov
ftp://ftp.sra.ebi.ac.uk/vol1/run/ERR398/ERR3989353/NA18852.final.cram	dd45e56e7b36026d5197828334e96137	ERR3989353	ERP120144	30X whole genome sequencing coverage of 698 samples to complete trios in Phase 3 1000 Genome sample set	NYGC	ERA2409803	2020-03-13 00:00	ERS4368387	NA18852	YRI		ERX3991218	ILLUMINA	Illumina NovaSeq 6000	NA18852	ena-RUN-NYGC-13-03-2020-19:45:34:195-593	450	PAIRED		778835972	116825395800	high_cov
ftp://ftp.sra.ebi.ac.uk/vol1/run/ERR398/ERR3989354/NA18854.final.cram	b215f25cd91381db4454d5b0f0323cfe	ERR3989354	ERP120144	30X whole genome sequencing coverage of 698 samples to complete trios in Phase 3 1000 Genome sample set	NYGC	ERA2409803	2020-03-13 00:00	ERS4368388	NA18854	YRI		ERX3991219	ILLUMINA	Illumina NovaSeq 6000	NA18854	ena-RUN-NYGC-13-03-2020-19:45:34:195-594	450	PAIRED		780582904	117087435600	high_cov
ftp://ftp.sra.ebi.ac.uk/vol1/run/ERR398/ERR3989355/NA18855.final.cram	75f6a922ca3a2201de98e951bf558050	ERR3989355	ERP120144	30X whole genome sequencing coverage of 698 samples to complete trios in Phase 3 1000 Genome sample set	NYGC	ERA2409803	2020-03-13 00:00	ERS4368389	NA18855	YRI		ERX3991220	ILLUMINA	Illumina NovaSeq 6000	NA18855	ena-RUN-NYGC-13-03-2020-19:45:34:195-595	450	PAIRED		760623514	114093527100	high_cov
ftp://ftp.sra.ebi.ac.uk/vol1/run/ERR398/ERR3989356/NA18857.final.cram	7b82991aa6414ad3575c5132b95f9ac6	ERR3989356	ERP120144	30X whole genome sequencing coverage of 698 samples to complete trios in Phase 3 1000 Genome sample set	NYGC	ERA2409803	2020-03-13 00:00	ERS4368390	NA18857	YRI		ERX3991221	ILLUMINA	Illumina NovaSeq 6000	NA18857	ena-RUN-NYGC-13-03-2020-19:45:34:195-596	450	PAIRED		743542438	111531365700	high_cov
ftp://ftp.sra.ebi.ac.uk/vol1/run/ERR398/ERR3989357/NA18859.final.cram	759d8eaed8528e69915b54b816a811c6	ERR3989357	ERP120144	30X whole genome sequencing coverage of 698 samples to complete trios in Phase 3 1000 Genome sample set	NYGC	ERA2409803	2020-03-13 00:00	ERS4368391	NA18859	YRI		ERX3991222	ILLUMINA	Illumina NovaSeq 6000	NA18859	ena-RUN-NYGC-13-03-2020-19:45:34:195-597	450	PAIRED		686121040	102918156000	high_cov
ftp://ftp.sra.ebi.ac.uk/vol1/run/ERR398/ERR3989358/NA18860.final.cram	867c8608fabbbdfc8e2406a2cbd07161	ERR3989358	ERP120144	30X whole genome sequencing coverage of 698 samples to complete trios in Phase 3 1000 Genome sample set	NYGC	ERA2409803	2020-03-13 00:00	ERS4368392	NA18860	YRI		ERX3991223	ILLUMINA	Illumina NovaSeq 6000	NA18860	ena-RUN-NYGC-13-03-2020-19:45:34:195-598	450	PAIRED		630267638	94540145700	high_cov
ftp://ftp.sra.ebi.ac.uk/vol1/run/ERR398/ERR3989359/NA18862.final.cram	06cd1a31e8faeb233aa022ec4631b97d	ERR3989359	ERP120144	30X whole genome sequencing coverage of 698 samples to complete trios in Phase 3 1000 Genome sample set	NYGC	ERA2409803	2020-03-13 00:00	ERS4368393	NA18862	YRI		ERX3991224	ILLUMINA	Illumina NovaSeq 6000	NA18862	ena-RUN-NYGC-13-03-2020-19:45:34:195-599	450	PAIRED		759275548	113891332200	high_cov
ftp://ftp.sra.ebi.ac.uk/vol1/run/ERR398/ERR3989360/NA18863.final.cram	32b9375a14e05dbd0b4f39ddf015ce95	ERR3989360	ERP120144	30X whole genome sequencing coverage of 698 samples to complete trios in Phase 3 1000 Genome sample set	NYGC	ERA2409803	2020-03-13 00:00	ERS4368394	NA18863	YRI		ERX3991225	ILLUMINA	Illumina NovaSeq 6000	NA18863	ena-RUN-NYGC-13-03-2020-19:45:34:195-600	450	PAIRED		754268310	113140246500	high_cov
ftp://ftp.sra.ebi.ac.uk/vol1/run/ERR398/ERR3989361/NA18869.final.cram	cc0b136cff2910d25d6764eac39773a5	ERR3989361	ERP120144	30X whole genome sequencing coverage of 698 samples to complete trios in Phase 3 1000 Genome sample set	NYGC	ERA2409803	2020-03-13 00:00	ERS4368395	NA18869	YRI		ERX3991226	ILLUMINA	Illumina NovaSeq 6000	NA18869	ena-RUN-NYGC-13-03-2020-19:45:34:195-601	450	PAIRED		719927162	107989074300	high_cov
ftp://ftp.sra.ebi.ac.uk/vol1/run/ERR398/ERR3989362/NA18872.final.cram	af848ad92b71191d2ea474fc00c83691	ERR3989362	ERP120144	30X whole genome sequencing coverage of 698 samples to complete trios in Phase 3 1000 Genome sample set	NYGC	ERA2409803	2020-03-13 00:00	ERS4368396	NA18872	YRI		ERX3991227	ILLUMINA	Illumina NovaSeq 6000	NA18872	ena-RUN-NYGC-13-03-2020-19:45:34:195-602	450	PAIRED		775707468	116356120200	high_cov
ftp://ftp.sra.ebi.ac.uk/vol1/run/ERR398/ERR3989363/NA18875.final.cram	e5c9d02a6bc039ad4e5727c1a172f65a	ERR3989363	ERP120144	30X whole genome sequencing coverage of 698 samples to complete trios in Phase 3 1000 Genome sample set	NYGC	ERA2409803	2020-03-13 00:00	ERS4368397	NA18875	YRI		ERX3991228	ILLUMINA	Illumina NovaSeq 6000	NA18875	ena-RUN-NYGC-13-03-2020-19:45:34:195-603	450	PAIRED		735556726	110333508900	high_cov
ftp://ftp.sra.ebi.ac.uk/vol1/run/ERR398/ERR3989364/NA18906.final.cram	12719a8404b89d524778dc460c99655f	ERR3989364	ERP120144	30X whole genome sequencing coverage of 698 samples to complete trios in Phase 3 1000 Genome sample set	NYGC	ERA2409803	2020-03-13 00:00	ERS4368398	NA18906	YRI		ERX3991229	ILLUMINA	Illumina NovaSeq 6000	NA18906	ena-RUN-NYGC-13-03-2020-19:45:34:195-604	450	PAIRED		728468236	109270235400	high_cov
ftp://ftp.sra.ebi.ac.uk/vol1/run/ERR398/ERR3989365/NA18911.final.cram	a8c16f59c824c5581db0aa71cfc7aa45	ERR3989365	ERP120144	30X whole genome sequencing coverage of 698 samples to complete trios in Phase 3 1000 Genome sample set	NYGC	ERA2409803	2020-03-13 00:00	ERS4368399	NA18911	YRI		ERX3991230	ILLUMINA	Illumina NovaSeq 6000	NA18911	ena-RUN-NYGC-13-03-2020-19:45:34:195-605	450	PAIRED		614304136	92145620400	high_cov
ftp://ftp.sra.ebi.ac.uk/vol1/run/ERR398/ERR3989366/NA18913.final.cram	4e69183aaa55d3731674b2b22527392e	ERR3989366	ERP120144	30X whole genome sequencing coverage of 698 samples to complete trios in Phase 3 1000 Genome sample set	NYGC	ERA2409803	2020-03-13 00:00	ERS4368400	NA18913	YRI		ERX3991231	ILLUMINA	Illumina NovaSeq 6000	NA18913	ena-RUN-NYGC-13-03-2020-19:45:34:195-606	450	PAIRED		671842526	100776378900	high_cov
ftp://ftp.sra.ebi.ac.uk/vol1/run/ERR398/ERR3989367/NA18914.final.cram	2f3f9b0d5a454eef30831c887dcbdfb2	ERR3989367	ERP120144	30X whole genome sequencing coverage of 698 samples to complete trios in Phase 3 1000 Genome sample set	NYGC	ERA2409803	2020-03-13 00:00	ERS4368401	NA18914	YRI		ERX3991232	ILLUMINA	Illumina NovaSeq 6000	NA18914	ena-RUN-NYGC-13-03-2020-19:45:34:195-607	450	PAIRED		746720748	112008112200	high_cov
ftp://ftp.sra.ebi.ac.uk/vol1/run/ERR398/ERR3989368/NA18925.final.cram	f694325a726fa568fdd853576028904d	ERR3989368	ERP120144	30X whole genome sequencing coverage of 698 samples to complete trios in Phase 3 1000 Genome sample set	NYGC	ERA2409803	2020-03-13 00:00	ERS4368402	NA18925	YRI		ERX3991233	ILLUMINA	Illumina NovaSeq 6000	NA18925	ena-RUN-NYGC-13-03-2020-19:45:34:196-608	450	PAIRED		749544220	112431633000	high_cov
ftp://ftp.sra.ebi.ac.uk/vol1/run/ERR398/ERR3989369/NA18930.final.cram	e1b8627ec3a26624c0e1eb3dc898d591	ERR3989369	ERP120144	30X whole genome sequencing coverage of 698 samples to complete trios in Phase 3 1000 Genome sample set	NYGC	ERA2409803	2020-03-13 00:00	ERS4368403	NA18930	YRI		ERX3991234	ILLUMINA	Illumina NovaSeq 6000	NA18930	ena-RUN-NYGC-13-03-2020-19:45:34:196-609	450	PAIRED		746773272	112015990800	high_cov
ftp://ftp.sra.ebi.ac.uk/vol1/run/ERR398/ERR3989370/NA18935.final.cram	266c53b7fbe6e0787519be234f323577	ERR3989370	ERP120144	30X whole genome sequencing coverage of 698 samples to complete trios in Phase 3 1000 Genome sample set	NYGC	ERA2409803	2020-03-13 00:00	ERS4368404	NA18935	YRI		ERX3991235	ILLUMINA	Illumina NovaSeq 6000	NA18935	ena-RUN-NYGC-13-03-2020-19:45:34:196-610	450	PAIRED		730280142	109542021300	high_cov
ftp://ftp.sra.ebi.ac.uk/vol1/run/ERR398/ERR3989371/NA19094.final.cram	f20ebeab1e305e06f8371c00381dd7c5	ERR3989371	ERP120144	30X whole genome sequencing coverage of 698 samples to complete trios in Phase 3 1000 Genome sample set	NYGC	ERA2409803	2020-03-13 00:00	ERS4368405	NA19094	YRI		ERX3991236	ILLUMINA	Illumina NovaSeq 6000	NA19094	ena-RUN-NYGC-13-03-2020-19:45:34:196-611	450	PAIRED		694544178	104181626700	high_cov
ftp://ftp.sra.ebi.ac.uk/vol1/run/ERR398/ERR3989372/NA19097.final.cram	3657654e15f943789385ac31f792f73c	ERR3989372	ERP120144	30X whole genome sequencing coverage of 698 samples to complete trios in Phase 3 1000 Genome sample set	NYGC	ERA2409803	2020-03-13 00:00	ERS4368406	NA19097	YRI		ERX3991237	ILLUMINA	Illumina NovaSeq 6000	NA19097	ena-RUN-NYGC-13-03-2020-19:45:34:196-612	450	PAIRED		785647784	117847167600	high_cov
ftp://ftp.sra.ebi.ac.uk/vol1/run/ERR398/ERR3989373/NA19100.final.cram	47ee9b10155eb4a578c0588f84e40832	ERR3989373	ERP120144	30X whole genome sequencing coverage of 698 samples to complete trios in Phase 3 1000 Genome sample set	NYGC	ERA2409803	2020-03-13 00:00	ERS4368407	NA19100	YRI		ERX3991238	ILLUMINA	Illumina NovaSeq 6000	NA19100	ena-RUN-NYGC-13-03-2020-19:45:34:196-613	450	PAIRED		740693364	111104004600	high_cov
ftp://ftp.sra.ebi.ac.uk/vol1/run/ERR398/ERR3989374/NA19101.final.cram	605c3315980dbb078ffd0d79fb76a2c8	ERR3989374	ERP120144	30X whole genome sequencing coverage of 698 samples to complete trios in Phase 3 1000 Genome sample set	NYGC	ERA2409803	2020-03-13 00:00	ERS4368408	NA19101	YRI		ERX3991239	ILLUMINA	Illumina NovaSeq 6000	NA19101	ena-RUN-NYGC-13-03-2020-19:45:34:196-614	450	PAIRED		695908356	104386253400	high_cov
ftp://ftp.sra.ebi.ac.uk/vol1/run/ERR398/ERR3989375/NA19103.final.cram	ccad694f4f3b4579b43e37f26076c835	ERR3989375	ERP120144	30X whole genome sequencing coverage of 698 samples to complete trios in Phase 3 1000 Genome sample set	NYGC	ERA2409803	2020-03-13 00:00	ERS4368409	NA19103	YRI		ERX3991240	ILLUMINA	Illumina NovaSeq 6000	NA19103	ena-RUN-NYGC-13-03-2020-19:45:34:196-615	450	PAIRED		764686160	114702924000	high_cov
ftp://ftp.sra.ebi.ac.uk/vol1/run/ERR398/ERR3989376/NA19109.final.cram	97dcfeb0d7603e443aa4b7327668f30f	ERR3989376	ERP120144	30X whole genome sequencing coverage of 698 samples to complete trios in Phase 3 1000 Genome sample set	NYGC	ERA2409803	2020-03-13 00:00	ERS4368410	NA19109	YRI		ERX3991241	ILLUMINA	Illumina NovaSeq 6000	NA19109	ena-RUN-NYGC-13-03-2020-19:45:34:196-616	450	PAIRED		774070566	116110584900	high_cov
ftp://ftp.sra.ebi.ac.uk/vol1/run/ERR398/ERR3989377/NA19115.final.cram	83fda3b9233b3037fdbd6ef5e8ca02ee	ERR3989377	ERP120144	30X whole genome sequencing coverage of 698 samples to complete trios in Phase 3 1000 Genome sample set	NYGC	ERA2409803	2020-03-13 00:00	ERS4368411	NA19115	YRI		ERX3991242	ILLUMINA	Illumina NovaSeq 6000	NA19115	ena-RUN-NYGC-13-03-2020-19:45:34:196-617	450	PAIRED		785334786	117800217900	high_cov
ftp://ftp.sra.ebi.ac.uk/vol1/run/ERR398/ERR3989378/NA19120.final.cram	17a3457f609070dc09997667673e02a5	ERR3989378	ERP120144	30X whole genome sequencing coverage of 698 samples to complete trios in Phase 3 1000 Genome sample set	NYGC	ERA2409803	2020-03-13 00:00	ERS4368412	NA19120	YRI		ERX3991243	ILLUMINA	Illumina NovaSeq 6000	NA19120	ena-RUN-NYGC-13-03-2020-19:45:34:196-618	450	PAIRED		656907374	98536106100	high_cov
ftp://ftp.sra.ebi.ac.uk/vol1/run/ERR398/ERR3989379/NA19122.final.cram	90db995b1dda203abe4efc7b408d3023	ERR3989379	ERP120144	30X whole genome sequencing coverage of 698 samples to complete trios in Phase 3 1000 Genome sample set	NYGC	ERA2409803	2020-03-13 00:00	ERS4368413	NA19122	YRI		ERX3991244	ILLUMINA	Illumina NovaSeq 6000	NA19122	ena-RUN-NYGC-13-03-2020-19:45:34:196-619	450	PAIRED		762378638	114356795700	high_cov
ftp://ftp.sra.ebi.ac.uk/vol1/run/ERR398/ERR3989380/NA19123.final.cram	9add030c0fd66247513688dc138bdfcb	ERR3989380	ERP120144	30X whole genome sequencing coverage of 698 samples to complete trios in Phase 3 1000 Genome sample set	NYGC	ERA2409803	2020-03-13 00:00	ERS4368414	NA19123	YRI		ERX3991245	ILLUMINA	Illumina NovaSeq 6000	NA19123	ena-RUN-NYGC-13-03-2020-19:45:34:196-620	450	PAIRED		720786334	108117950100	high_cov
ftp://ftp.sra.ebi.ac.uk/vol1/run/ERR398/ERR3989381/NA19127.final.cram	acece231ae2bdc83491291219f7f7821	ERR3989381	ERP120144	30X whole genome sequencing coverage of 698 samples to complete trios in Phase 3 1000 Genome sample set	NYGC	ERA2409803	2020-03-13 00:00	ERS4368415	NA19127	YRI		ERX3991246	ILLUMINA	Illumina NovaSeq 6000	NA19127	ena-RUN-NYGC-13-03-2020-19:45:34:196-621	450	PAIRED		741399270	111209890500	high_cov
ftp://ftp.sra.ebi.ac.uk/vol1/run/ERR398/ERR3989382/NA19128.final.cram	ddf95acef680ef67a38a80418fff3868	ERR3989382	ERP120144	30X whole genome sequencing coverage of 698 samples to complete trios in Phase 3 1000 Genome sample set	NYGC	ERA2409803	2020-03-13 00:00	ERS4368416	NA19128	YRI		ERX3991247	ILLUMINA	Illumina NovaSeq 6000	NA19128	ena-RUN-NYGC-13-03-2020-19:45:34:196-622	450	PAIRED		734791224	110218683600	high_cov
ftp://ftp.sra.ebi.ac.uk/vol1/run/ERR398/ERR3989383/NA19132.final.cram	2a4d9f49443fa2439e96775f023dedfa	ERR3989383	ERP120144	30X whole genome sequencing coverage of 698 samples to complete trios in Phase 3 1000 Genome sample set	NYGC	ERA2409803	2020-03-13 00:00	ERS4368417	NA19132	YRI		ERX3991248	ILLUMINA	Illumina NovaSeq 6000	NA19132	ena-RUN-NYGC-13-03-2020-19:45:34:196-623	450	PAIRED		706773240	106015986000	high_cov
ftp://ftp.sra.ebi.ac.uk/vol1/run/ERR398/ERR3989384/NA19139.final.cram	54688e2a7c2252c3ac97ecda9d620cbc	ERR3989384	ERP120144	30X whole genome sequencing coverage of 698 samples to complete trios in Phase 3 1000 Genome sample set	NYGC	ERA2409803	2020-03-13 00:00	ERS4368418	NA19139	YRI		ERX3991249	ILLUMINA	Illumina NovaSeq 6000	NA19139	ena-RUN-NYGC-13-03-2020-19:45:34:196-624	450	PAIRED		748751992	112312798800	high_cov
ftp://ftp.sra.ebi.ac.uk/vol1/run/ERR398/ERR3989385/NA19140.final.cram	024ac8784cab3c99f89c704df1ecb369	ERR3989385	ERP120144	30X whole genome sequencing coverage of 698 samples to complete trios in Phase 3 1000 Genome sample set	NYGC	ERA2409803	2020-03-13 00:00	ERS4368419	NA19140	YRI		ERX3991250	ILLUMINA	Illumina NovaSeq 6000	NA19140	ena-RUN-NYGC-13-03-2020-19:45:34:196-625	450	PAIRED		724470272	108670540800	high_cov
ftp://ftp.sra.ebi.ac.uk/vol1/run/ERR398/ERR3989386/NA19142.final.cram	00c79dbdd373a951acd3a32124c19014	ERR3989386	ERP120144	30X whole genome sequencing coverage of 698 samples to complete trios in Phase 3 1000 Genome sample set	NYGC	ERA2409803	2020-03-13 00:00	ERS4368420	NA19142	YRI		ERX3991251	ILLUMINA	Illumina NovaSeq 6000	NA19142	ena-RUN-NYGC-13-03-2020-19:45:34:196-626	450	PAIRED		642324326	96348648900	high_cov
ftp://ftp.sra.ebi.ac.uk/vol1/run/ERR398/ERR3989387/NA19145.final.cram	52bd4a3b925645ae6f041bfae411860b	ERR3989387	ERP120144	30X whole genome sequencing coverage of 698 samples to complete trios in Phase 3 1000 Genome sample set	NYGC	ERA2409803	2020-03-13 00:00	ERS4368421	NA19145	YRI		ERX3991252	ILLUMINA	Illumina NovaSeq 6000	NA19145	ena-RUN-NYGC-13-03-2020-19:45:34:196-627	450	PAIRED		757027766	113554164900	high_cov
ftp://ftp.sra.ebi.ac.uk/vol1/run/ERR398/ERR3989388/NA19148.final.cram	581e9c65827758a326edb1df13634fd6	ERR3989388	ERP120144	30X whole genome sequencing coverage of 698 samples to complete trios in Phase 3 1000 Genome sample set	NYGC	ERA2409803	2020-03-13 00:00	ERS4368422	NA19148	YRI		ERX3991253	ILLUMINA	Illumina NovaSeq 6000	NA19148	ena-RUN-NYGC-13-03-2020-19:45:34:196-628	450	PAIRED		677592030	101638804500	high_cov
ftp://ftp.sra.ebi.ac.uk/vol1/run/ERR398/ERR3989389/NA19150.final.cram	a6a1f26cbfdc312ecb53d9612ebd8b73	ERR3989389	ERP120144	30X whole genome sequencing coverage of 698 samples to complete trios in Phase 3 1000 Genome sample set	NYGC	ERA2409803	2020-03-13 00:00	ERS4368423	NA19150	YRI		ERX3991254	ILLUMINA	Illumina NovaSeq 6000	NA19150	ena-RUN-NYGC-13-03-2020-19:45:34:196-629	450	PAIRED		676312782	101446917300	high_cov
ftp://ftp.sra.ebi.ac.uk/vol1/run/ERR398/ERR3989390/NA19151.final.cram	f073bd2342538a2df3639239c3c2e73c	ERR3989390	ERP120144	30X whole genome sequencing coverage of 698 samples to complete trios in Phase 3 1000 Genome sample set	NYGC	ERA2409803	2020-03-13 00:00	ERS4368424	NA19151	YRI		ERX3991255	ILLUMINA	Illumina NovaSeq 6000	NA19151	ena-RUN-NYGC-13-03-2020-19:45:34:196-630	450	PAIRED		763393490	114509023500	high_cov
ftp://ftp.sra.ebi.ac.uk/vol1/run/ERR398/ERR3989391/NA19154.final.cram	44cb48a2b4c59a4e047b0dea7364238d	ERR3989391	ERP120144	30X whole genome sequencing coverage of 698 samples to complete trios in Phase 3 1000 Genome sample set	NYGC	ERA2409803	2020-03-13 00:00	ERS4368425	NA19154	YRI		ERX3991256	ILLUMINA	Illumina NovaSeq 6000	NA19154	ena-RUN-NYGC-13-03-2020-19:45:34:196-631	450	PAIRED		720556178	108083426700	high_cov
ftp://ftp.sra.ebi.ac.uk/vol1/run/ERR398/ERR3989392/NA19161.final.cram	65f8e16a33b38b08e51fb1de45c581ec	ERR3989392	ERP120144	30X whole genome sequencing coverage of 698 samples to complete trios in Phase 3 1000 Genome sample set	NYGC	ERA2409803	2020-03-13 00:00	ERS4368426	NA19161	YRI		ERX3991257	ILLUMINA	Illumina NovaSeq 6000	NA19161	ena-RUN-NYGC-13-03-2020-19:45:34:196-632	450	PAIRED		770448180	115567227000	high_cov
ftp://ftp.sra.ebi.ac.uk/vol1/run/ERR398/ERR3989393/NA19173.final.cram	6116d7d7ab18215e6ab275239d9c828a	ERR3989393	ERP120144	30X whole genome sequencing coverage of 698 samples to complete trios in Phase 3 1000 Genome sample set	NYGC	ERA2409803	2020-03-13 00:00	ERS4368427	NA19173	YRI		ERX3991258	ILLUMINA	Illumina NovaSeq 6000	NA19173	ena-RUN-NYGC-13-03-2020-19:45:34:196-633	450	PAIRED		688597186	103289577900	high_cov
ftp://ftp.sra.ebi.ac.uk/vol1/run/ERR398/ERR3989394/NA19174.final.cram	991d322221ed9512fe63d250622590e4	ERR3989394	ERP120144	30X whole genome sequencing coverage of 698 samples to complete trios in Phase 3 1000 Genome sample set	NYGC	ERA2409803	2020-03-13 00:00	ERS4368428	NA19174	YRI		ERX3991259	ILLUMINA	Illumina NovaSeq 6000	NA19174	ena-RUN-NYGC-13-03-2020-19:45:34:197-634	450	PAIRED		727410458	109111568700	high_cov
ftp://ftp.sra.ebi.ac.uk/vol1/run/ERR398/ERR3989395/NA19176.final.cram	578dbec77d2b25b06ef96f9b4b5ba630	ERR3989395	ERP120144	30X whole genome sequencing coverage of 698 samples to complete trios in Phase 3 1000 Genome sample set	NYGC	ERA2409803	2020-03-13 00:00	ERS4368429	NA19176	YRI		ERX3991260	ILLUMINA	Illumina NovaSeq 6000	NA19176	ena-RUN-NYGC-13-03-2020-19:45:34:197-635	450	PAIRED		704640538	105696080700	high_cov
ftp://ftp.sra.ebi.ac.uk/vol1/run/ERR398/ERR3989396/NA19177.final.cram	78ef4f1a5fef8da768dbd80884d639fe	ERR3989396	ERP120144	30X whole genome sequencing coverage of 698 samples to complete trios in Phase 3 1000 Genome sample set	NYGC	ERA2409803	2020-03-13 00:00	ERS4368430	NA19177	YRI		ERX3991261	ILLUMINA	Illumina NovaSeq 6000	NA19177	ena-RUN-NYGC-13-03-2020-19:45:34:197-636	450	PAIRED		774878838	116231825700	high_cov
ftp://ftp.sra.ebi.ac.uk/vol1/run/ERR398/ERR3989397/NA19186.final.cram	b643a2488ae67a7cd62156a4dcaed88c	ERR3989397	ERP120144	30X whole genome sequencing coverage of 698 samples to complete trios in Phase 3 1000 Genome sample set	NYGC	ERA2409803	2020-03-13 00:00	ERS4368431	NA19186	YRI		ERX3991262	ILLUMINA	Illumina NovaSeq 6000	NA19186	ena-RUN-NYGC-13-03-2020-19:45:34:197-637	450	PAIRED		756156610	113423491500	high_cov
ftp://ftp.sra.ebi.ac.uk/vol1/run/ERR398/ERR3989398/NA19191.final.cram	6fc7f46838fddd976964ca7e96d230bf	ERR3989398	ERP120144	30X whole genome sequencing coverage of 698 samples to complete trios in Phase 3 1000 Genome sample set	NYGC	ERA2409803	2020-03-13 00:00	ERS4368432	NA19191	YRI		ERX3991263	ILLUMINA	Illumina NovaSeq 6000	NA19191	ena-RUN-NYGC-13-03-2020-19:45:34:197-638	450	PAIRED		749064820	112359723000	high_cov
ftp://ftp.sra.ebi.ac.uk/vol1/run/ERR398/ERR3989399/NA19199.final.cram	e977767bb0eedcde1cc7869e54077967	ERR3989399	ERP120144	30X whole genome sequencing coverage of 698 samples to complete trios in Phase 3 1000 Genome sample set	NYGC	ERA2409803	2020-03-13 00:00	ERS4368433	NA19199	YRI		ERX3991264	ILLUMINA	Illumina NovaSeq 6000	NA19199	ena-RUN-NYGC-13-03-2020-19:45:34:197-639	450	PAIRED		750991682	112648752300	high_cov
ftp://ftp.sra.ebi.ac.uk/vol1/run/ERR398/ERR3989400/NA19202.final.cram	99edc1557e063b2d75de45f99ac24ca8	ERR3989400	ERP120144	30X whole genome sequencing coverage of 698 samples to complete trios in Phase 3 1000 Genome sample set	NYGC	ERA2409803	2020-03-13 00:00	ERS4368434	NA19202	YRI		ERX3991265	ILLUMINA	Illumina NovaSeq 6000	NA19202	ena-RUN-NYGC-13-03-2020-19:45:34:197-640	450	PAIRED		690234294	103535144100	high_cov
ftp://ftp.sra.ebi.ac.uk/vol1/run/ERR398/ERR3989401/NA19203.final.cram	a8dd289a724c96670b1383f26a047772	ERR3989401	ERP120144	30X whole genome sequencing coverage of 698 samples to complete trios in Phase 3 1000 Genome sample set	NYGC	ERA2409803	2020-03-13 00:00	ERS4368435	NA19203	YRI		ERX3991266	ILLUMINA	Illumina NovaSeq 6000	NA19203	ena-RUN-NYGC-13-03-2020-19:45:34:197-641	450	PAIRED		745945412	111891811800	high_cov
ftp://ftp.sra.ebi.ac.uk/vol1/run/ERR398/ERR3989402/NA19205.final.cram	bc0af5a8c9bd52eac3cecbf0e103e07a	ERR3989402	ERP120144	30X whole genome sequencing coverage of 698 samples to complete trios in Phase 3 1000 Genome sample set	NYGC	ERA2409803	2020-03-13 00:00	ERS4368436	NA19205	YRI		ERX3991267	ILLUMINA	Illumina NovaSeq 6000	NA19205	ena-RUN-NYGC-13-03-2020-19:45:34:197-642	450	PAIRED		688630556	103294583400	high_cov
ftp://ftp.sra.ebi.ac.uk/vol1/run/ERR398/ERR3989403/NA19208.final.cram	4637a5a4f4409755375b8e0c7d676d49	ERR3989403	ERP120144	30X whole genome sequencing coverage of 698 samples to complete trios in Phase 3 1000 Genome sample set	NYGC	ERA2409803	2020-03-13 00:00	ERS4368437	NA19208	YRI		ERX3991268	ILLUMINA	Illumina NovaSeq 6000	NA19208	ena-RUN-NYGC-13-03-2020-19:45:34:197-643	450	PAIRED		751972330	112795849500	high_cov
ftp://ftp.sra.ebi.ac.uk/vol1/run/ERR398/ERR3989404/NA19211.final.cram	fc70dd1db3e167082f06567c67a314ba	ERR3989404	ERP120144	30X whole genome sequencing coverage of 698 samples to complete trios in Phase 3 1000 Genome sample set	NYGC	ERA2409803	2020-03-13 00:00	ERS4368438	NA19211	YRI		ERX3991269	ILLUMINA	Illumina NovaSeq 6000	NA19211	ena-RUN-NYGC-13-03-2020-19:45:34:197-644	450	PAIRED		762181520	114327228000	high_cov
ftp://ftp.sra.ebi.ac.uk/vol1/run/ERR398/ERR3989405/NA19215.final.cram	dcd58c52b887d0b64e49f3fdceb18ddf	ERR3989405	ERP120144	30X whole genome sequencing coverage of 698 samples to complete trios in Phase 3 1000 Genome sample set	NYGC	ERA2409803	2020-03-13 00:00	ERS4368439	NA19215	YRI		ERX3991270	ILLUMINA	Illumina NovaSeq 6000	NA19215	ena-RUN-NYGC-13-03-2020-19:45:34:197-645	450	PAIRED		736125902	110418885300	high_cov
ftp://ftp.sra.ebi.ac.uk/vol1/run/ERR398/ERR3989406/NA19221.final.cram	9aa10f5cc06407bc07e47e733ce9416c	ERR3989406	ERP120144	30X whole genome sequencing coverage of 698 samples to complete trios in Phase 3 1000 Genome sample set	NYGC	ERA2409803	2020-03-13 00:00	ERS4368440	NA19221	YRI		ERX3991271	ILLUMINA	Illumina NovaSeq 6000	NA19221	ena-RUN-NYGC-13-03-2020-19:45:34:197-646	450	PAIRED		741404946	111210741900	high_cov
ftp://ftp.sra.ebi.ac.uk/vol1/run/ERR398/ERR3989407/NA19224.final.cram	500533296b91cb9c6b79ad85e93ac08b	ERR3989407	ERP120144	30X whole genome sequencing coverage of 698 samples to complete trios in Phase 3 1000 Genome sample set	NYGC	ERA2409803	2020-03-13 00:00	ERS4368441	NA19224	YRI		ERX3991272	ILLUMINA	Illumina NovaSeq 6000	NA19224	ena-RUN-NYGC-13-03-2020-19:45:34:197-647	450	PAIRED		751577640	112736646000	high_cov
ftp://ftp.sra.ebi.ac.uk/vol1/run/ERR398/ERR3989408/NA19226.final.cram	b81ebfb2964b006a3d958dc5bcb8a9b8	ERR3989408	ERP120144	30X whole genome sequencing coverage of 698 samples to complete trios in Phase 3 1000 Genome sample set	NYGC	ERA2409803	2020-03-13 00:00	ERS4368442	NA19226	YRI		ERX3991273	ILLUMINA	Illumina NovaSeq 6000	NA19226	ena-RUN-NYGC-13-03-2020-19:45:34:197-648	450	PAIRED		745764820	111864723000	high_cov
ftp://ftp.sra.ebi.ac.uk/vol1/run/ERR398/ERR3989409/NA19237.final.cram	5ce06a081602f78bc39028b0ddd1c89a	ERR3989409	ERP120144	30X whole genome sequencing coverage of 698 samples to complete trios in Phase 3 1000 Genome sample set	NYGC	ERA2409803	2020-03-13 00:00	ERS4368443	NA19237	YRI		ERX3991274	ILLUMINA	Illumina NovaSeq 6000	NA19237	ena-RUN-NYGC-13-03-2020-19:45:34:197-649	450	PAIRED		765708620	114856293000	high_cov
ftp://ftp.sra.ebi.ac.uk/vol1/run/ERR398/ERR3989410/NA19240.final.cram	e6d4b9e1e19d1f4d4f5de6a0d16d9c10	ERR3989410	ERP120144	30X whole genome sequencing coverage of 698 samples to complete trios in Phase 3 1000 Genome sample set	NYGC	ERA2409803	2020-03-13 00:00	ERS4368444	NA19240	YRI		ERX3991275	ILLUMINA	Illumina NovaSeq 6000	NA19240	ena-RUN-NYGC-13-03-2020-19:45:34:197-650	450	PAIRED		727171320	109075698000	high_cov
ftp://ftp.sra.ebi.ac.uk/vol1/run/ERR398/ERR3989411/NA19249.final.cram	7a695c5660cf5d61f4e559d72f505226	ERR3989411	ERP120144	30X whole genome sequencing coverage of 698 samples to complete trios in Phase 3 1000 Genome sample set	NYGC	ERA2409803	2020-03-13 00:00	ERS4368445	NA19249	YRI		ERX3991276	ILLUMINA	Illumina NovaSeq 6000	NA19249	ena-RUN-NYGC-13-03-2020-19:45:34:197-651	450	PAIRED		708187370	106228105500	high_cov
ftp://ftp.sra.ebi.ac.uk/vol1/run/ERR398/ERR3989412/NA19258.final.cram	daa00905bc173fb963410afce1fb9090	ERR3989412	ERP120144	30X whole genome sequencing coverage of 698 samples to complete trios in Phase 3 1000 Genome sample set	NYGC	ERA2409803	2020-03-13 00:00	ERS4368446	NA19258	YRI		ERX3991277	ILLUMINA	Illumina NovaSeq 6000	NA19258	ena-RUN-NYGC-13-03-2020-19:45:34:197-652	450	PAIRED		754117576	113117636400	high_cov
ftp://ftp.sra.ebi.ac.uk/vol1/run/ERR398/ERR3989413/NA19650.final.cram	2c96349a5d18a310b602aa93584cdaac	ERR3989413	ERP120144	30X whole genome sequencing coverage of 698 samples to complete trios in Phase 3 1000 Genome sample set	NYGC	ERA2409803	2020-03-13 00:00	ERS4368447	NA19650	MXL		ERX3991278	ILLUMINA	Illumina NovaSeq 6000	NA19650	ena-RUN-NYGC-13-03-2020-19:45:34:197-653	450	PAIRED		758760622	113814093300	high_cov
ftp://ftp.sra.ebi.ac.uk/vol1/run/ERR398/ERR3989414/NA19653.final.cram	b6ff2e7540f991d0564b75920c9dfdfe	ERR3989414	ERP120144	30X whole genome sequencing coverage of 698 samples to complete trios in Phase 3 1000 Genome sample set	NYGC	ERA2409803	2020-03-13 00:00	ERS4368448	NA19653	MXL		ERX3991279	ILLUMINA	Illumina NovaSeq 6000	NA19653	ena-RUN-NYGC-13-03-2020-19:45:34:197-654	450	PAIRED		744356958	111653543700	high_cov
ftp://ftp.sra.ebi.ac.uk/vol1/run/ERR398/ERR3989415/NA19656.final.cram	29efebc6a011e5e5e7cbc7b2cf841ea1	ERR3989415	ERP120144	30X whole genome sequencing coverage of 698 samples to complete trios in Phase 3 1000 Genome sample set	NYGC	ERA2409803	2020-03-13 00:00	ERS4368449	NA19656	MXL		ERX3991280	ILLUMINA	Illumina NovaSeq 6000	NA19656	ena-RUN-NYGC-13-03-2020-19:45:34:197-655	450	PAIRED		761432518	114214877700	high_cov
ftp://ftp.sra.ebi.ac.uk/vol1/run/ERR398/ERR3989416/NA19659.final.cram	e2e5b06f9d302b44b098496ec41c1540	ERR3989416	ERP120144	30X whole genome sequencing coverage of 698 samples to complete trios in Phase 3 1000 Genome sample set	NYGC	ERA2409803	2020-03-13 00:00	ERS4368450	NA19659	MXL		ERX3991281	ILLUMINA	Illumina NovaSeq 6000	NA19659	ena-RUN-NYGC-13-03-2020-19:45:34:197-656	450	PAIRED		734697306	110204595900	high_cov
ftp://ftp.sra.ebi.ac.uk/vol1/run/ERR398/ERR3989417/NA19660.final.cram	d8bba2fd1cc25b54a2cb784225f5266b	ERR3989417	ERP120144	30X whole genome sequencing coverage of 698 samples to complete trios in Phase 3 1000 Genome sample set	NYGC	ERA2409803	2020-03-13 00:00	ERS4368451	NA19660	MXL		ERX3991282	ILLUMINA	Illumina NovaSeq 6000	NA19660	ena-RUN-NYGC-13-03-2020-19:45:34:198-657	450	PAIRED		752851424	112927713600	high_cov
ftp://ftp.sra.ebi.ac.uk/vol1/run/ERR398/ERR3989418/NA19662.final.cram	aa3b45707c24ce8805ab17e9ee79bc79	ERR3989418	ERP120144	30X whole genome sequencing coverage of 698 samples to complete trios in Phase 3 1000 Genome sample set	NYGC	ERA2409803	2020-03-13 00:00	ERS4368452	NA19662	MXL		ERX3991283	ILLUMINA	Illumina NovaSeq 6000	NA19662	ena-RUN-NYGC-13-03-2020-19:45:34:198-658	450	PAIRED		753311308	112996696200	high_cov
ftp://ftp.sra.ebi.ac.uk/vol1/run/ERR398/ERR3989419/NA19665.final.cram	5af7c38eb744894ec0057101800d19e3	ERR3989419	ERP120144	30X whole genome sequencing coverage of 698 samples to complete trios in Phase 3 1000 Genome sample set	NYGC	ERA2409803	2020-03-13 00:00	ERS4368453	NA19665	MXL		ERX3991284	ILLUMINA	Illumina NovaSeq 6000	NA19665	ena-RUN-NYGC-13-03-2020-19:45:34:198-659	450	PAIRED		731964566	109794684900	high_cov
ftp://ftp.sra.ebi.ac.uk/vol1/run/ERR398/ERR3989420/NA19671.final.cram	fd7c8a6fce580e1665b7d12e794c57dc	ERR3989420	ERP120144	30X whole genome sequencing coverage of 698 samples to complete trios in Phase 3 1000 Genome sample set	NYGC	ERA2409803	2020-03-13 00:00	ERS4368454	NA19671	MXL		ERX3991285	ILLUMINA	Illumina NovaSeq 6000	NA19671	ena-RUN-NYGC-13-03-2020-19:45:34:198-660	450	PAIRED		750706286	112605942900	high_cov
ftp://ftp.sra.ebi.ac.uk/vol1/run/ERR398/ERR3989421/NA19675.final.cram	50fb36d108b8e0c4eaf48e52ea078063	ERR3989421	ERP120144	30X whole genome sequencing coverage of 698 samples to complete trios in Phase 3 1000 Genome sample set	NYGC	ERA2409803	2020-03-13 00:00	ERS4368455	NA19675	MXL		ERX3991286	ILLUMINA	Illumina NovaSeq 6000	NA19675	ena-RUN-NYGC-13-03-2020-19:45:34:198-661	450	PAIRED		794183174	119127476100	high_cov
ftp://ftp.sra.ebi.ac.uk/vol1/run/ERR398/ERR3989422/NA19677.final.cram	827ee9b894985be433eb152afe0f4239	ERR3989422	ERP120144	30X whole genome sequencing coverage of 698 samples to complete trios in Phase 3 1000 Genome sample set	NYGC	ERA2409803	2020-03-13 00:00	ERS4368456	NA19677	MXL		ERX3991287	ILLUMINA	Illumina NovaSeq 6000	NA19677	ena-RUN-NYGC-13-03-2020-19:45:34:198-662	450	PAIRED		726028018	108904202700	high_cov
ftp://ftp.sra.ebi.ac.uk/vol1/run/ERR398/ERR3989423/NA19680.final.cram	56268f493c02da92c91e686e427a6a39	ERR3989423	ERP120144	30X whole genome sequencing coverage of 698 samples to complete trios in Phase 3 1000 Genome sample set	NYGC	ERA2409803	2020-03-13 00:00	ERS4368457	NA19680	MXL		ERX3991288	ILLUMINA	Illumina NovaSeq 6000	NA19680	ena-RUN-NYGC-13-03-2020-19:45:34:198-663	450	PAIRED		759133096	113869964400	high_cov
ftp://ftp.sra.ebi.ac.uk/vol1/run/ERR398/ERR3989424/NA19683.final.cram	03c2f9855873fc088c5b5b9aa14d15a2	ERR3989424	ERP120144	30X whole genome sequencing coverage of 698 samples to complete trios in Phase 3 1000 Genome sample set	NYGC	ERA2409803	2020-03-13 00:00	ERS4368458	NA19683	MXL		ERX3991289	ILLUMINA	Illumina NovaSeq 6000	NA19683	ena-RUN-NYGC-13-03-2020-19:45:34:198-664	450	PAIRED		741703806	111255570900	high_cov
ftp://ftp.sra.ebi.ac.uk/vol1/run/ERR398/ERR3989425/NA19685.final.cram	0bfb9f2c06c8a36eef7dbcdca1b811a1	ERR3989425	ERP120144	30X whole genome sequencing coverage of 698 samples to complete trios in Phase 3 1000 Genome sample set	NYGC	ERA2409803	2020-03-13 00:00	ERS4368459	NA19685	MXL		ERX3991290	ILLUMINA	Illumina NovaSeq 6000	NA19685	ena-RUN-NYGC-13-03-2020-19:45:34:198-665	450	PAIRED		768284548	115242682200	high_cov
ftp://ftp.sra.ebi.ac.uk/vol1/run/ERR398/ERR3989426/NA19686.final.cram	60046829012a67fd8da26726f2a61469	ERR3989426	ERP120144	30X whole genome sequencing coverage of 698 samples to complete trios in Phase 3 1000 Genome sample set	NYGC	ERA2409803	2020-03-13 00:00	ERS4368460	NA19686	MXL		ERX3991291	ILLUMINA	Illumina NovaSeq 6000	NA19686	ena-RUN-NYGC-13-03-2020-19:45:34:198-666	450	PAIRED		731009800	109651470000	high_cov
ftp://ftp.sra.ebi.ac.uk/vol1/run/ERR398/ERR3989427/NA19702.final.cram	80909a409be37f96e73fa25e28fbd725	ERR3989427	ERP120144	30X whole genome sequencing coverage of 698 samples to complete trios in Phase 3 1000 Genome sample set	NYGC	ERA2409803	2020-03-13 00:00	ERS4368461	NA19702	ASW		ERX3991292	ILLUMINA	Illumina NovaSeq 6000	NA19702	ena-RUN-NYGC-13-03-2020-19:45:34:198-667	450	PAIRED		747900942	112185141300	high_cov
ftp://ftp.sra.ebi.ac.uk/vol1/run/ERR398/ERR3989428/NA19705.final.cram	885756130cfdb4b699ca1203caed2de8	ERR3989428	ERP120144	30X whole genome sequencing coverage of 698 samples to complete trios in Phase 3 1000 Genome sample set	NYGC	ERA2409803	2020-03-13 00:00	ERS4368462	NA19705	ASW		ERX3991293	ILLUMINA	Illumina NovaSeq 6000	NA19705	ena-RUN-NYGC-13-03-2020-19:45:34:198-668	450	PAIRED		756007242	113401086300	high_cov
ftp://ftp.sra.ebi.ac.uk/vol1/run/ERR398/ERR3989429/NA19718.final.cram	4ae3b1e10af229e5595568a48d8781c4	ERR3989429	ERP120144	30X whole genome sequencing coverage of 698 samples to complete trios in Phase 3 1000 Genome sample set	NYGC	ERA2409803	2020-03-13 00:00	ERS4368463	NA19718	MXL		ERX3991294	ILLUMINA	Illumina NovaSeq 6000	NA19718	ena-RUN-NYGC-13-03-2020-19:45:34:198-669	450	PAIRED		745125978	111768896700	high_cov
ftp://ftp.sra.ebi.ac.uk/vol1/run/ERR398/ERR3989430/NA19721.final.cram	c172c4fc25268036bf79a4ea63179be5	ERR3989430	ERP120144	30X whole genome sequencing coverage of 698 samples to complete trios in Phase 3 1000 Genome sample set	NYGC	ERA2409803	2020-03-13 00:00	ERS4368464	NA19721	MXL		ERX3991295	ILLUMINA	Illumina NovaSeq 6000	NA19721	ena-RUN-NYGC-13-03-2020-19:45:34:198-670	450	PAIRED		733248684	109987302600	high_cov
ftp://ftp.sra.ebi.ac.uk/vol1/run/ERR398/ERR3989431/NA19724.final.cram	03a46ac0997acbed51392848fe14f8f9	ERR3989431	ERP120144	30X whole genome sequencing coverage of 698 samples to complete trios in Phase 3 1000 Genome sample set	NYGC	ERA2409803	2020-03-13 00:00	ERS4368465	NA19724	MXL		ERX3991296	ILLUMINA	Illumina NovaSeq 6000	NA19724	ena-RUN-NYGC-13-03-2020-19:45:34:198-671	450	PAIRED		743714094	111557114100	high_cov
ftp://ftp.sra.ebi.ac.uk/vol1/run/ERR398/ERR3989432/NA19727.final.cram	c74b0e4522ad34a9178759c7c5d4f104	ERR3989432	ERP120144	30X whole genome sequencing coverage of 698 samples to complete trios in Phase 3 1000 Genome sample set	NYGC	ERA2409803	2020-03-13 00:00	ERS4368466	NA19727	MXL		ERX3991297	ILLUMINA	Illumina NovaSeq 6000	NA19727	ena-RUN-NYGC-13-03-2020-19:45:34:198-672	450	PAIRED		743430036	111514505400	high_cov
ftp://ftp.sra.ebi.ac.uk/vol1/run/ERR398/ERR3989433/NA19730.final.cram	98103d7c9afcdf3b46c46c9b5972808d	ERR3989433	ERP120144	30X whole genome sequencing coverage of 698 samples to complete trios in Phase 3 1000 Genome sample set	NYGC	ERA2409803	2020-03-13 00:00	ERS4368467	NA19730	MXL		ERX3991298	ILLUMINA	Illumina NovaSeq 6000	NA19730	ena-RUN-NYGC-13-03-2020-19:45:34:198-673	450	PAIRED		735678424	110351763600	high_cov
ftp://ftp.sra.ebi.ac.uk/vol1/run/ERR398/ERR3989434/NA19733.final.cram	c7e790dfafbc4a9a6dd42ae8ad08b3e7	ERR3989434	ERP120144	30X whole genome sequencing coverage of 698 samples to complete trios in Phase 3 1000 Genome sample set	NYGC	ERA2409803	2020-03-13 00:00	ERS4368468	NA19733	MXL		ERX3991299	ILLUMINA	Illumina NovaSeq 6000	NA19733	ena-RUN-NYGC-13-03-2020-19:45:34:198-674	450	PAIRED		740444394	111066659100	high_cov
ftp://ftp.sra.ebi.ac.uk/vol1/run/ERR398/ERR3989435/NA19748.final.cram	365ead5ba0d61d59012cce571831ada0	ERR3989435	ERP120144	30X whole genome sequencing coverage of 698 samples to complete trios in Phase 3 1000 Genome sample set	NYGC	ERA2409803	2020-03-13 00:00	ERS4368469	NA19748	MXL		ERX3991300	ILLUMINA	Illumina NovaSeq 6000	NA19748	ena-RUN-NYGC-13-03-2020-19:45:34:198-675	450	PAIRED		755452502	113317875300	high_cov
ftp://ftp.sra.ebi.ac.uk/vol1/run/ERR398/ERR3989436/NA19751.final.cram	bea99bf76c21fd4985aa16e33519c7da	ERR3989436	ERP120144	30X whole genome sequencing coverage of 698 samples to complete trios in Phase 3 1000 Genome sample set	NYGC	ERA2409803	2020-03-13 00:00	ERS4368470	NA19751	MXL		ERX3991301	ILLUMINA	Illumina NovaSeq 6000	NA19751	ena-RUN-NYGC-13-03-2020-19:45:34:198-676	450	PAIRED		746349618	111952442700	high_cov
ftp://ftp.sra.ebi.ac.uk/vol1/run/ERR398/ERR3989437/NA19757.final.cram	486ff9d52229a44c8f64044a5cb5f8d9	ERR3989437	ERP120144	30X whole genome sequencing coverage of 698 samples to complete trios in Phase 3 1000 Genome sample set	NYGC	ERA2409803	2020-03-13 00:00	ERS4368471	NA19757	MXL		ERX3991302	ILLUMINA	Illumina NovaSeq 6000	NA19757	ena-RUN-NYGC-13-03-2020-19:45:34:198-677	450	PAIRED		732815250	109922287500	high_cov
ftp://ftp.sra.ebi.ac.uk/vol1/run/ERR398/ERR3989438/NA19760.final.cram	f5fa513f104307e0e100e728e6630412	ERR3989438	ERP120144	30X whole genome sequencing coverage of 698 samples to complete trios in Phase 3 1000 Genome sample set	NYGC	ERA2409803	2020-03-13 00:00	ERS4368472	NA19760	MXL		ERX3991303	ILLUMINA	Illumina NovaSeq 6000	NA19760	ena-RUN-NYGC-13-03-2020-19:45:34:198-678	450	PAIRED		724564652	108684697800	high_cov
ftp://ftp.sra.ebi.ac.uk/vol1/run/ERR398/ERR3989439/NA19763.final.cram	90891cce54954009aa76903db0ce396e	ERR3989439	ERP120144	30X whole genome sequencing coverage of 698 samples to complete trios in Phase 3 1000 Genome sample set	NYGC	ERA2409803	2020-03-13 00:00	ERS4368473	NA19763	MXL		ERX3991304	ILLUMINA	Illumina NovaSeq 6000	NA19763	ena-RUN-NYGC-13-03-2020-19:45:34:198-679	450	PAIRED		724596478	108689471700	high_cov
ftp://ftp.sra.ebi.ac.uk/vol1/run/ERR398/ERR3989440/NA19772.final.cram	4cd273a9f3c356821345d409298f095f	ERR3989440	ERP120144	30X whole genome sequencing coverage of 698 samples to complete trios in Phase 3 1000 Genome sample set	NYGC	ERA2409803	2020-03-13 00:00	ERS4368474	NA19772	MXL		ERX3991305	ILLUMINA	Illumina NovaSeq 6000	NA19772	ena-RUN-NYGC-13-03-2020-19:45:34:198-680	450	PAIRED		770315104	115547265600	high_cov
ftp://ftp.sra.ebi.ac.uk/vol1/run/ERR398/ERR3989441/NA19775.final.cram	57008ef82e0607be33756c33ba6425c4	ERR3989441	ERP120144	30X whole genome sequencing coverage of 698 samples to complete trios in Phase 3 1000 Genome sample set	NYGC	ERA2409803	2020-03-13 00:00	ERS4368475	NA19775	MXL		ERX3991306	ILLUMINA	Illumina NovaSeq 6000	NA19775	ena-RUN-NYGC-13-03-2020-19:45:34:198-681	450	PAIRED		726865198	109029779700	high_cov
ftp://ftp.sra.ebi.ac.uk/vol1/run/ERR398/ERR3989442/NA19778.final.cram	68c0bbc9c97b0a1f4cc19c67eca25af0	ERR3989442	ERP120144	30X whole genome sequencing coverage of 698 samples to complete trios in Phase 3 1000 Genome sample set	NYGC	ERA2409803	2020-03-13 00:00	ERS4368476	NA19778	MXL		ERX3991307	ILLUMINA	Illumina NovaSeq 6000	NA19778	ena-RUN-NYGC-13-03-2020-19:45:34:199-682	450	PAIRED		742952170	111442825500	high_cov
ftp://ftp.sra.ebi.ac.uk/vol1/run/ERR398/ERR3989443/NA19781.final.cram	ec98b09072f21f52fa653d5ff30583f0	ERR3989443	ERP120144	30X whole genome sequencing coverage of 698 samples to complete trios in Phase 3 1000 Genome sample set	NYGC	ERA2409803	2020-03-13 00:00	ERS4368477	NA19781	MXL		ERX3991308	ILLUMINA	Illumina NovaSeq 6000	NA19781	ena-RUN-NYGC-13-03-2020-19:45:34:199-683	450	PAIRED		765501004	114825150600	high_cov
ftp://ftp.sra.ebi.ac.uk/vol1/run/ERR398/ERR3989444/NA19784.final.cram	a47e9ff6b94b057d171c8d8579b5aea9	ERR3989444	ERP120144	30X whole genome sequencing coverage of 698 samples to complete trios in Phase 3 1000 Genome sample set	NYGC	ERA2409803	2020-03-13 00:00	ERS4368478	NA19784	MXL		ERX3991309	ILLUMINA	Illumina NovaSeq 6000	NA19784	ena-RUN-NYGC-13-03-2020-19:45:34:199-684	450	PAIRED		751049582	112657437300	high_cov
ftp://ftp.sra.ebi.ac.uk/vol1/run/ERR398/ERR3989445/NA19787.final.cram	74f030f941f0ddc7f53948182d07b2e2	ERR3989445	ERP120144	30X whole genome sequencing coverage of 698 samples to complete trios in Phase 3 1000 Genome sample set	NYGC	ERA2409803	2020-03-13 00:00	ERS4368479	NA19787	MXL		ERX3991310	ILLUMINA	Illumina NovaSeq 6000	NA19787	ena-RUN-NYGC-13-03-2020-19:45:34:199-685	450	PAIRED		735306434	110295965100	high_cov
ftp://ftp.sra.ebi.ac.uk/vol1/run/ERR398/ERR3989446/NA19790.final.cram	972f76d61266361c4afbfbbd982d6bb5	ERR3989446	ERP120144	30X whole genome sequencing coverage of 698 samples to complete trios in Phase 3 1000 Genome sample set	NYGC	ERA2409803	2020-03-13 00:00	ERS4368480	NA19790	MXL		ERX3991311	ILLUMINA	Illumina NovaSeq 6000	NA19790	ena-RUN-NYGC-13-03-2020-19:45:34:199-686	450	PAIRED		724013494	108602024100	high_cov
ftp://ftp.sra.ebi.ac.uk/vol1/run/ERR398/ERR3989447/NA19796.final.cram	d88a7f41d7187cd7e1b936a36ecf378e	ERR3989447	ERP120144	30X whole genome sequencing coverage of 698 samples to complete trios in Phase 3 1000 Genome sample set	NYGC	ERA2409803	2020-03-13 00:00	ERS4368481	NA19796	MXL		ERX3991312	ILLUMINA	Illumina NovaSeq 6000	NA19796	ena-RUN-NYGC-13-03-2020-19:45:34:199-687	450	PAIRED		749414736	112412210400	high_cov
ftp://ftp.sra.ebi.ac.uk/vol1/run/ERR398/ERR3989448/NA19828.final.cram	1fa9e10e50f8569dd8d9b7eec194f0cc	ERR3989448	ERP120144	30X whole genome sequencing coverage of 698 samples to complete trios in Phase 3 1000 Genome sample set	NYGC	ERA2409803	2020-03-13 00:00	ERS4368482	NA19828	ASW		ERX3991313	ILLUMINA	Illumina NovaSeq 6000	NA19828	ena-RUN-NYGC-13-03-2020-19:45:34:199-688	450	PAIRED		746877810	112031671500	high_cov
ftp://ftp.sra.ebi.ac.uk/vol1/run/ERR398/ERR3989449/NA19836.final.cram	3b50a52a746071ff9867bc611e50ceef	ERR3989449	ERP120144	30X whole genome sequencing coverage of 698 samples to complete trios in Phase 3 1000 Genome sample set	NYGC	ERA2409803	2020-03-13 00:00	ERS4368483	NA19836	ASW		ERX3991314	ILLUMINA	Illumina NovaSeq 6000	NA19836	ena-RUN-NYGC-13-03-2020-19:45:34:199-689	450	PAIRED		734092298	110113844700	high_cov
ftp://ftp.sra.ebi.ac.uk/vol1/run/ERR398/ERR3989450/NA19902.final.cram	5368d299a87060e49b8a0179f7a846ad	ERR3989450	ERP120144	30X whole genome sequencing coverage of 698 samples to complete trios in Phase 3 1000 Genome sample set	NYGC	ERA2409803	2020-03-13 00:00	ERS4368484	NA19902	ASW		ERX3991315	ILLUMINA	Illumina NovaSeq 6000	NA19902	ena-RUN-NYGC-13-03-2020-19:45:34:199-690	450	PAIRED		709680736	106452110400	high_cov
ftp://ftp.sra.ebi.ac.uk/vol1/run/ERR398/ERR3989451/NA19918.final.cram	b3f51807cb76fa984b6c5079eceb6861	ERR3989451	ERP120144	30X whole genome sequencing coverage of 698 samples to complete trios in Phase 3 1000 Genome sample set	NYGC	ERA2409803	2020-03-13 00:00	ERS4368485	NA19918	ASW		ERX3991316	ILLUMINA	Illumina NovaSeq 6000	NA19918	ena-RUN-NYGC-13-03-2020-19:45:34:199-691	450	PAIRED		719288196	107893229400	high_cov
ftp://ftp.sra.ebi.ac.uk/vol1/run/ERR398/ERR3989452/NA19919.final.cram	dd923a5e9568fbc7f2ae38deda29df31	ERR3989452	ERP120144	30X whole genome sequencing coverage of 698 samples to complete trios in Phase 3 1000 Genome sample set	NYGC	ERA2409803	2020-03-13 00:00	ERS4368486	NA19919	ASW		ERX3991317	ILLUMINA	Illumina NovaSeq 6000	NA19919	ena-RUN-NYGC-13-03-2020-19:45:34:199-692	450	PAIRED		768917882	115337682300	high_cov
ftp://ftp.sra.ebi.ac.uk/vol1/run/ERR398/ERR3989453/NA19924.final.cram	465abfb38a0cc8817721b06ec2b01895	ERR3989453	ERP120144	30X whole genome sequencing coverage of 698 samples to complete trios in Phase 3 1000 Genome sample set	NYGC	ERA2409803	2020-03-13 00:00	ERS4368487	NA19924	ASW		ERX3991318	ILLUMINA	Illumina NovaSeq 6000	NA19924	ena-RUN-NYGC-13-03-2020-19:45:34:199-693	450	PAIRED		740263364	111039504600	high_cov
ftp://ftp.sra.ebi.ac.uk/vol1/run/ERR398/ERR3989454/NA19983.final.cram	ddec0b744e29a7633c662395c22f3667	ERR3989454	ERP120144	30X whole genome sequencing coverage of 698 samples to complete trios in Phase 3 1000 Genome sample set	NYGC	ERA2409803	2020-03-13 00:00	ERS4368488	NA19983	ASW		ERX3991319	ILLUMINA	Illumina NovaSeq 6000	NA19983	ena-RUN-NYGC-13-03-2020-19:45:34:199-694	450	PAIRED		736594792	110489218800	high_cov
ftp://ftp.sra.ebi.ac.uk/vol1/run/ERR398/ERR3989455/NA20128.final.cram	a3c6dc003e237cd6c102e4dd0142ba4e	ERR3989455	ERP120144	30X whole genome sequencing coverage of 698 samples to complete trios in Phase 3 1000 Genome sample set	NYGC	ERA2409803	2020-03-13 00:00	ERS4368489	NA20128	ASW		ERX3991320	ILLUMINA	Illumina NovaSeq 6000	NA20128	ena-RUN-NYGC-13-03-2020-19:45:34:199-695	450	PAIRED		723016178	108452426700	high_cov
ftp://ftp.sra.ebi.ac.uk/vol1/run/ERR398/ERR3989456/NA20129.final.cram	28bd37d8448ae73f3efda22b84542dee	ERR3989456	ERP120144	30X whole genome sequencing coverage of 698 samples to complete trios in Phase 3 1000 Genome sample set	NYGC	ERA2409803	2020-03-13 00:00	ERS4368490	NA20129	ASW		ERX3991321	ILLUMINA	Illumina NovaSeq 6000	NA20129	ena-RUN-NYGC-13-03-2020-19:45:34:199-696	450	PAIRED		750640796	112596119400	high_cov
ftp://ftp.sra.ebi.ac.uk/vol1/run/ERR398/ERR3989457/NA20279.final.cram	91dbe434dc8c245482f1f33ec0c41902	ERR3989457	ERP120144	30X whole genome sequencing coverage of 698 samples to complete trios in Phase 3 1000 Genome sample set	NYGC	ERA2409803	2020-03-13 00:00	ERS4368491	NA20279	ASW		ERX3991322	ILLUMINA	Illumina NovaSeq 6000	NA20279	ena-RUN-NYGC-13-03-2020-19:45:34:199-697	450	PAIRED		726686984	109003047600	high_cov
ftp://ftp.sra.ebi.ac.uk/vol1/run/ERR398/ERR3989458/NA20358.final.cram	d15481027d2cf02787e52e1850ffba65	ERR3989458	ERP120144	30X whole genome sequencing coverage of 698 samples to complete trios in Phase 3 1000 Genome sample set	NYGC	ERA2409803	2020-03-13 00:00	ERS4368492	NA20358	ASW		ERX3991323	ILLUMINA	Illumina NovaSeq 6000	NA20358	ena-RUN-NYGC-13-03-2020-19:45:34:199-698	450	PAIRED		775527810	116329171500	high_cov
