# Supplementary material for: Genotyping of selected germline adaptive immune system loci using short-read sequencing data
Source: Genome Res. 2025 Sep;35(9):2076–86. doi: 10.1101/gr.280314.124 (PMC12401057; doi:10.1101/gr.280314.124)
Supplement: Supplement 1 [file Supplemental_Code.zip › ImmunoTyper2-methods/1KGP_Trios/globus_download.sh]

#!/bin/bash
#SBATCH --mail-type=END,FAIL

SOURCE_EBI_UUID=47772002-3e5b-4fd3-b97c-18cee38d6df2

globus transfer --no-verify-checksum --notify succeeded,failed,inactive --skip-source-errors \
  $SOURCE_EBI_UUID $TARGET_UUID --batch globus_urls.txt 
