# Supplementary material for: Genotyping of selected germline adaptive immune system loci using short-read sequencing data
Source: Genome Res. 2025 Sep;35(9):2076–86. doi: 10.1101/gr.280314.124 (PMC12401057; doi:10.1101/gr.280314.124)
Supplement: Supplement 1 [file Supplemental_Code.zip › ImmunoTyper2-methods/1KGP_Trios/immunotyper-analysis/generate-figures.ipynb]

# %% [code]
%load_ext autoreload
%autoreload 2

# %% [code]
from mendelian_concordance_functions import *

# %% [code]
gene_types = ['ighv','igkv','iglv','trav','trbv','trdv','trgv']
genotype_dirs = [f'../immunotyper-output/{x.lower()}/' for x in gene_types]
trio_file = '../trio_samples.txt'
trio_df = pd.read_csv(trio_file, sep=' ')
fig, ax = plot_gene_concordance_distribution(get_gene_concordance_data(gene_types, genotype_dirs, trio_df))
plt.savefig('figures/gene_concordance_distribution.png', dpi=1100, bbox_inches='tight')
plt.show()

# %% [code]
fig, ax, concordance_df = analyze_gene_incidence(get_gene_concordance_data(gene_types, genotype_dirs, trio_df))
plt.savefig('figures/gene_incidence_concordance_association.png', dpi=1100, bbox_inches='tight')
plt.show()

# %% [code]
trio_concordance_data = get_trio_concordance_data(gene_types, genotype_dirs, trio_df)
fig, ax = plot_trio_concordance_distribution(trio_concordance_data)
plt.savefig('figures/trio_concordance_distribution.png', dpi=1100, bbox_inches='tight')
plt.show()

# %% [code]
genotype_df = load_genotype_data(f'../immunotyper-output/ighv/', 'ighv')
trio_concordance, trio_concordance_rates = calculate_trio_concordance(trio_df, genotype_df)

# %% [code]
trio_concordance, trio_concordance_rates = calculate_trio_concordance(trio_df, genotype_df)

# %% [code]
genotype_df = load_genotype_data(genotype_dirs[0], 'ighv')

sample_metadata_df = load_sample_metadata(genotype_dirs[0], 'ighv', high_coverage_index="../1000G_2504_high_coverage.sequence.index", related_index="../1000G_698_related_high_coverage.sequence.index")

fig, ax_main, stats_df = plot_concordance_by_population(trio_concordance_rates, sample_metadata_df)
plt.savefig('figures/population_concordance.png', dpi=1100, bbox_inches='tight')
plt.show()

# %% [code]
sample_stats = load_sample_metadata("../immunotyper-output/ighv/", "ighv", "../1000G_2504_high_coverage.sequence.index", "../1000G_698_related_high_coverage.sequence.index")

trio_concordance, trio_concordance_rates = calculate_trio_concordance(trio_df, genotype_df)

fig = plot_concordance_vs_read_variation(trio_concordance_rates, sample_stats, method='pairwise')
plt.savefig('figures/read_recruitment_difference_vs_concordance.png', dpi=1100, bbox_inches='tight')
plt.show()

# %% [code]
sample_stats = load_sample_metadata("../immunotyper-output/ighv/", "ighv", "../1000G_2504_high_coverage.sequence.index", "../1000G_698_related_high_coverage.sequence.index")

trio_concordance, trio_concordance_rates = calculate_trio_concordance(trio_df, genotype_df)

fig = plot_concordance_vs_child_parent_reduction(trio_concordance_rates, sample_stats, )
plt.savefig('figures/read_recruitment_change_vs_concordance.png', dpi=1100, bbox_inches='tight')
plt.show()

# %% [code]
# fig, axes = plt.subplots(1,2, figsize=(20, 6))
# axes[0].text(-0.1, 1.05, 'a', transform=axes[0].transAxes, 
#          fontsize=16, fontweight='bold', va='top')
# axes[1].text(-0.1, 1.05, 'b', transform=axes[1].transAxes, 
#          fontsize=16, fontweight='bold', va='top')
# sample_stats = load_sample_metadata("../immunotyper-output/iglv/", "iglv", "../1000G_2504_high_coverage.sequence.index", "../1000G_698_related_high_coverage.sequence.index")

# trio_concordance, trio_concordance_rates = calculate_trio_concordance(trio_df, load_genotype_data(genotype_dirs[2], 'iglv'))

# fig, ax = plot_concordance_vs_child_parent_reduction(trio_concordance_rates, sample_stats, ax=axes[0])


# sample_stats = load_sample_metadata("../immunotyper-output/igkv/", "igkv", "../1000G_2504_high_coverage.sequence.index", "../1000G_698_related_high_coverage.sequence.index")

# trio_concordance, trio_concordance_rates = calculate_trio_concordance(trio_df, load_genotype_data(genotype_dirs[1], 'igkv'))


# _, ax = plot_concordance_vs_child_parent_reduction(trio_concordance_rates, sample_stats, ax=axes[1])

# plt.savefig('figures/read_recruitment_change_vs_concordance-iglv-igkv.png', dpi=1100, bbox_inches='tight')
# # plt.show()
# fig.show()

# %% [code]
sample_stats = load_sample_metadata("../immunotyper-output/igkv/", "igkv", "../1000G_2504_high_coverage.sequence.index", "../1000G_698_related_high_coverage.sequence.index")

trio_concordance, trio_concordance_rates = calculate_trio_concordance(trio_df, load_genotype_data(genotype_dirs[1], 'igkv'))

fig = plot_concordance_vs_child_parent_reduction(trio_concordance_rates, sample_stats)
plt.savefig('figures/read_recruitment_change_vs_concordance.png', dpi=1100, bbox_inches='tight')
plt.show()
