# Supplementary material for: Genotyping of selected germline adaptive immune system loci using short-read sequencing data
Source: Genome Res. 2025 Sep;35(9):2076–86. doi: 10.1101/gr.280314.124 (PMC12401057; doi:10.1101/gr.280314.124)
Supplement: Supplement 1 [file Supplemental_Code.zip › ImmunoTyper2-methods/1KGP_Trios/immunotyper-output/ighv/run-immunotyper.sh]

immunotyper-SR --output_dir ./ --gene_type ighv --ref ../../GRCh38_full_analysis_set_plus_decoy_hla.fa --multi_band_solutions --solver gurobi ../../wgs-samples/HG00403.final.cram
immunotyper-SR --output_dir ./ --gene_type ighv --ref ../../GRCh38_full_analysis_set_plus_decoy_hla.fa --multi_band_solutions --solver gurobi ../../wgs-samples/HG00404.final.cram
immunotyper-SR --output_dir ./ --gene_type ighv --ref ../../GRCh38_full_analysis_set_plus_decoy_hla.fa --multi_band_solutions --solver gurobi ../../wgs-samples/HG00405.final.cram
immunotyper-SR --output_dir ./ --gene_type ighv --ref ../../GRCh38_full_analysis_set_plus_decoy_hla.fa --multi_band_solutions --solver gurobi ../../wgs-samples/HG00406.final.cram
immunotyper-SR --output_dir ./ --gene_type ighv --ref ../../GRCh38_full_analysis_set_plus_decoy_hla.fa --multi_band_solutions --solver gurobi ../../wgs-samples/HG00407.final.cram
immunotyper-SR --output_dir ./ --gene_type ighv --ref ../../GRCh38_full_analysis_set_plus_decoy_hla.fa --multi_band_solutions --solver gurobi ../../wgs-samples/HG00408.final.cram
immunotyper-SR --output_dir ./ --gene_type ighv --ref ../../GRCh38_full_analysis_set_plus_decoy_hla.fa --multi_band_solutions --solver gurobi ../../wgs-samples/HG00418.final.cram
immunotyper-SR --output_dir ./ --gene_type ighv --ref ../../GRCh38_full_analysis_set_plus_decoy_hla.fa --multi_band_solutions --solver gurobi ../../wgs-samples/HG00419.final.cram
immunotyper-SR --output_dir ./ --gene_type ighv --ref ../../GRCh38_full_analysis_set_plus_decoy_hla.fa --multi_band_solutions --solver gurobi ../../wgs-samples/HG00420.final.cram
immunotyper-SR --output_dir ./ --gene_type ighv --ref ../../GRCh38_full_analysis_set_plus_decoy_hla.fa --multi_band_solutions --solver gurobi ../../wgs-samples/HG00421.final.cram
immunotyper-SR --output_dir ./ --gene_type ighv --ref ../../GRCh38_full_analysis_set_plus_decoy_hla.fa --multi_band_solutions --solver gurobi ../../wgs-samples/HG00422.final.cram
immunotyper-SR --output_dir ./ --gene_type ighv --ref ../../GRCh38_full_analysis_set_plus_decoy_hla.fa --multi_band_solutions --solver gurobi ../../wgs-samples/HG00423.final.cram
immunotyper-SR --output_dir ./ --gene_type ighv --ref ../../GRCh38_full_analysis_set_plus_decoy_hla.fa --multi_band_solutions --solver gurobi ../../wgs-samples/HG00427.final.cram
immunotyper-SR --output_dir ./ --gene_type ighv --ref ../../GRCh38_full_analysis_set_plus_decoy_hla.fa --multi_band_solutions --solver gurobi ../../wgs-samples/HG00428.final.cram
immunotyper-SR --output_dir ./ --gene_type ighv --ref ../../GRCh38_full_analysis_set_plus_decoy_hla.fa --multi_band_solutions --solver gurobi ../../wgs-samples/HG00429.final.cram
immunotyper-SR --output_dir ./ --gene_type ighv --ref ../../GRCh38_full_analysis_set_plus_decoy_hla.fa --multi_band_solutions --solver gurobi ../../wgs-samples/HG00436.final.cram
immunotyper-SR --output_dir ./ --gene_type ighv --ref ../../GRCh38_full_analysis_set_plus_decoy_hla.fa --multi_band_solutions --solver gurobi ../../wgs-samples/HG00437.final.cram
immunotyper-SR --output_dir ./ --gene_type ighv --ref ../../GRCh38_full_analysis_set_plus_decoy_hla.fa --multi_band_solutions --solver gurobi ../../wgs-samples/HG00438.final.cram
immunotyper-SR --output_dir ./ --gene_type ighv --ref ../../GRCh38_full_analysis_set_plus_decoy_hla.fa --multi_band_solutions --solver gurobi ../../wgs-samples/HG00442.final.cram
immunotyper-SR --output_dir ./ --gene_type ighv --ref ../../GRCh38_full_analysis_set_plus_decoy_hla.fa --multi_band_solutions --solver gurobi ../../wgs-samples/HG00443.final.cram
immunotyper-SR --output_dir ./ --gene_type ighv --ref ../../GRCh38_full_analysis_set_plus_decoy_hla.fa --multi_band_solutions --solver gurobi ../../wgs-samples/HG00444.final.cram
immunotyper-SR --output_dir ./ --gene_type ighv --ref ../../GRCh38_full_analysis_set_plus_decoy_hla.fa --multi_band_solutions --solver gurobi ../../wgs-samples/HG00445.final.cram
immunotyper-SR --output_dir ./ --gene_type ighv --ref ../../GRCh38_full_analysis_set_plus_decoy_hla.fa --multi_band_solutions --solver gurobi ../../wgs-samples/HG00446.final.cram
immunotyper-SR --output_dir ./ --gene_type ighv --ref ../../GRCh38_full_analysis_set_plus_decoy_hla.fa --multi_band_solutions --solver gurobi ../../wgs-samples/HG00447.final.cram
immunotyper-SR --output_dir ./ --gene_type ighv --ref ../../GRCh38_full_analysis_set_plus_decoy_hla.fa --multi_band_solutions --solver gurobi ../../wgs-samples/HG00448.final.cram
immunotyper-SR --output_dir ./ --gene_type ighv --ref ../../GRCh38_full_analysis_set_plus_decoy_hla.fa --multi_band_solutions --solver gurobi ../../wgs-samples/HG00449.final.cram
immunotyper-SR --output_dir ./ --gene_type ighv --ref ../../GRCh38_full_analysis_set_plus_decoy_hla.fa --multi_band_solutions --solver gurobi ../../wgs-samples/HG00450.final.cram
immunotyper-SR --output_dir ./ --gene_type ighv --ref ../../GRCh38_full_analysis_set_plus_decoy_hla.fa --multi_band_solutions --solver gurobi ../../wgs-samples/HG00451.final.cram
immunotyper-SR --output_dir ./ --gene_type ighv --ref ../../GRCh38_full_analysis_set_plus_decoy_hla.fa --multi_band_solutions --solver gurobi ../../wgs-samples/HG00452.final.cram
immunotyper-SR --output_dir ./ --gene_type ighv --ref ../../GRCh38_full_analysis_set_plus_decoy_hla.fa --multi_band_solutions --solver gurobi ../../wgs-samples/HG00453.final.cram
immunotyper-SR --output_dir ./ --gene_type ighv --ref ../../GRCh38_full_analysis_set_plus_decoy_hla.fa --multi_band_solutions --solver gurobi ../../wgs-samples/HG00457.final.cram
immunotyper-SR --output_dir ./ --gene_type ighv --ref ../../GRCh38_full_analysis_set_plus_decoy_hla.fa --multi_band_solutions --solver gurobi ../../wgs-samples/HG00458.final.cram
immunotyper-SR --output_dir ./ --gene_type ighv --ref ../../GRCh38_full_analysis_set_plus_decoy_hla.fa --multi_band_solutions --solver gurobi ../../wgs-samples/HG00459.final.cram
immunotyper-SR --output_dir ./ --gene_type ighv --ref ../../GRCh38_full_analysis_set_plus_decoy_hla.fa --multi_band_solutions --solver gurobi ../../wgs-samples/HG00463.final.cram
immunotyper-SR --output_dir ./ --gene_type ighv --ref ../../GRCh38_full_analysis_set_plus_decoy_hla.fa --multi_band_solutions --solver gurobi ../../wgs-samples/HG00464.final.cram
immunotyper-SR --output_dir ./ --gene_type ighv --ref ../../GRCh38_full_analysis_set_plus_decoy_hla.fa --multi_band_solutions --solver gurobi ../../wgs-samples/HG00465.final.cram
immunotyper-SR --output_dir ./ --gene_type ighv --ref ../../GRCh38_full_analysis_set_plus_decoy_hla.fa --multi_band_solutions --solver gurobi ../../wgs-samples/HG00472.final.cram
immunotyper-SR --output_dir ./ --gene_type ighv --ref ../../GRCh38_full_analysis_set_plus_decoy_hla.fa --multi_band_solutions --solver gurobi ../../wgs-samples/HG00473.final.cram
immunotyper-SR --output_dir ./ --gene_type ighv --ref ../../GRCh38_full_analysis_set_plus_decoy_hla.fa --multi_band_solutions --solver gurobi ../../wgs-samples/HG00474.final.cram
immunotyper-SR --output_dir ./ --gene_type ighv --ref ../../GRCh38_full_analysis_set_plus_decoy_hla.fa --multi_band_solutions --solver gurobi ../../wgs-samples/HG00475.final.cram
immunotyper-SR --output_dir ./ --gene_type ighv --ref ../../GRCh38_full_analysis_set_plus_decoy_hla.fa --multi_band_solutions --solver gurobi ../../wgs-samples/HG00476.final.cram
immunotyper-SR --output_dir ./ --gene_type ighv --ref ../../GRCh38_full_analysis_set_plus_decoy_hla.fa --multi_band_solutions --solver gurobi ../../wgs-samples/HG00477.final.cram
immunotyper-SR --output_dir ./ --gene_type ighv --ref ../../GRCh38_full_analysis_set_plus_decoy_hla.fa --multi_band_solutions --solver gurobi ../../wgs-samples/HG00478.final.cram
immunotyper-SR --output_dir ./ --gene_type ighv --ref ../../GRCh38_full_analysis_set_plus_decoy_hla.fa --multi_band_solutions --solver gurobi ../../wgs-samples/HG00479.final.cram
immunotyper-SR --output_dir ./ --gene_type ighv --ref ../../GRCh38_full_analysis_set_plus_decoy_hla.fa --multi_band_solutions --solver gurobi ../../wgs-samples/HG00480.final.cram
immunotyper-SR --output_dir ./ --gene_type ighv --ref ../../GRCh38_full_analysis_set_plus_decoy_hla.fa --multi_band_solutions --solver gurobi ../../wgs-samples/HG00500.final.cram
immunotyper-SR --output_dir ./ --gene_type ighv --ref ../../GRCh38_full_analysis_set_plus_decoy_hla.fa --multi_band_solutions --solver gurobi ../../wgs-samples/HG00501.final.cram
immunotyper-SR --output_dir ./ --gene_type ighv --ref ../../GRCh38_full_analysis_set_plus_decoy_hla.fa --multi_band_solutions --solver gurobi ../../wgs-samples/HG00502.final.cram
immunotyper-SR --output_dir ./ --gene_type ighv --ref ../../GRCh38_full_analysis_set_plus_decoy_hla.fa --multi_band_solutions --solver gurobi ../../wgs-samples/HG00512.final.cram
immunotyper-SR --output_dir ./ --gene_type ighv --ref ../../GRCh38_full_analysis_set_plus_decoy_hla.fa --multi_band_solutions --solver gurobi ../../wgs-samples/HG00513.final.cram
immunotyper-SR --output_dir ./ --gene_type ighv --ref ../../GRCh38_full_analysis_set_plus_decoy_hla.fa --multi_band_solutions --solver gurobi ../../wgs-samples/HG00514.final.cram
immunotyper-SR --output_dir ./ --gene_type ighv --ref ../../GRCh38_full_analysis_set_plus_decoy_hla.fa --multi_band_solutions --solver gurobi ../../wgs-samples/HG00524.final.cram
immunotyper-SR --output_dir ./ --gene_type ighv --ref ../../GRCh38_full_analysis_set_plus_decoy_hla.fa --multi_band_solutions --solver gurobi ../../wgs-samples/HG00525.final.cram
immunotyper-SR --output_dir ./ --gene_type ighv --ref ../../GRCh38_full_analysis_set_plus_decoy_hla.fa --multi_band_solutions --solver gurobi ../../wgs-samples/HG00526.final.cram
immunotyper-SR --output_dir ./ --gene_type ighv --ref ../../GRCh38_full_analysis_set_plus_decoy_hla.fa --multi_band_solutions --solver gurobi ../../wgs-samples/HG00530.final.cram
immunotyper-SR --output_dir ./ --gene_type ighv --ref ../../GRCh38_full_analysis_set_plus_decoy_hla.fa --multi_band_solutions --solver gurobi ../../wgs-samples/HG00531.final.cram
immunotyper-SR --output_dir ./ --gene_type ighv --ref ../../GRCh38_full_analysis_set_plus_decoy_hla.fa --multi_band_solutions --solver gurobi ../../wgs-samples/HG00532.final.cram
immunotyper-SR --output_dir ./ --gene_type ighv --ref ../../GRCh38_full_analysis_set_plus_decoy_hla.fa --multi_band_solutions --solver gurobi ../../wgs-samples/HG00533.final.cram
immunotyper-SR --output_dir ./ --gene_type ighv --ref ../../GRCh38_full_analysis_set_plus_decoy_hla.fa --multi_band_solutions --solver gurobi ../../wgs-samples/HG00534.final.cram
immunotyper-SR --output_dir ./ --gene_type ighv --ref ../../GRCh38_full_analysis_set_plus_decoy_hla.fa --multi_band_solutions --solver gurobi ../../wgs-samples/HG00535.final.cram
immunotyper-SR --output_dir ./ --gene_type ighv --ref ../../GRCh38_full_analysis_set_plus_decoy_hla.fa --multi_band_solutions --solver gurobi ../../wgs-samples/HG00536.final.cram
immunotyper-SR --output_dir ./ --gene_type ighv --ref ../../GRCh38_full_analysis_set_plus_decoy_hla.fa --multi_band_solutions --solver gurobi ../../wgs-samples/HG00537.final.cram
immunotyper-SR --output_dir ./ --gene_type ighv --ref ../../GRCh38_full_analysis_set_plus_decoy_hla.fa --multi_band_solutions --solver gurobi ../../wgs-samples/HG00538.final.cram
immunotyper-SR --output_dir ./ --gene_type ighv --ref ../../GRCh38_full_analysis_set_plus_decoy_hla.fa --multi_band_solutions --solver gurobi ../../wgs-samples/HG00542.final.cram
immunotyper-SR --output_dir ./ --gene_type ighv --ref ../../GRCh38_full_analysis_set_plus_decoy_hla.fa --multi_band_solutions --solver gurobi ../../wgs-samples/HG00543.final.cram
immunotyper-SR --output_dir ./ --gene_type ighv --ref ../../GRCh38_full_analysis_set_plus_decoy_hla.fa --multi_band_solutions --solver gurobi ../../wgs-samples/HG00544.final.cram
immunotyper-SR --output_dir ./ --gene_type ighv --ref ../../GRCh38_full_analysis_set_plus_decoy_hla.fa --multi_band_solutions --solver gurobi ../../wgs-samples/HG00551.final.cram
immunotyper-SR --output_dir ./ --gene_type ighv --ref ../../GRCh38_full_analysis_set_plus_decoy_hla.fa --multi_band_solutions --solver gurobi ../../wgs-samples/HG00552.final.cram
immunotyper-SR --output_dir ./ --gene_type ighv --ref ../../GRCh38_full_analysis_set_plus_decoy_hla.fa --multi_band_solutions --solver gurobi ../../wgs-samples/HG00553.final.cram
immunotyper-SR --output_dir ./ --gene_type ighv --ref ../../GRCh38_full_analysis_set_plus_decoy_hla.fa --multi_band_solutions --solver gurobi ../../wgs-samples/HG00554.final.cram
immunotyper-SR --output_dir ./ --gene_type ighv --ref ../../GRCh38_full_analysis_set_plus_decoy_hla.fa --multi_band_solutions --solver gurobi ../../wgs-samples/HG00555.final.cram
immunotyper-SR --output_dir ./ --gene_type ighv --ref ../../GRCh38_full_analysis_set_plus_decoy_hla.fa --multi_band_solutions --solver gurobi ../../wgs-samples/HG00556.final.cram
immunotyper-SR --output_dir ./ --gene_type ighv --ref ../../GRCh38_full_analysis_set_plus_decoy_hla.fa --multi_band_solutions --solver gurobi ../../wgs-samples/HG00557.final.cram
immunotyper-SR --output_dir ./ --gene_type ighv --ref ../../GRCh38_full_analysis_set_plus_decoy_hla.fa --multi_band_solutions --solver gurobi ../../wgs-samples/HG00558.final.cram
immunotyper-SR --output_dir ./ --gene_type ighv --ref ../../GRCh38_full_analysis_set_plus_decoy_hla.fa --multi_band_solutions --solver gurobi ../../wgs-samples/HG00559.final.cram
immunotyper-SR --output_dir ./ --gene_type ighv --ref ../../GRCh38_full_analysis_set_plus_decoy_hla.fa --multi_band_solutions --solver gurobi ../../wgs-samples/HG00560.final.cram
immunotyper-SR --output_dir ./ --gene_type ighv --ref ../../GRCh38_full_analysis_set_plus_decoy_hla.fa --multi_band_solutions --solver gurobi ../../wgs-samples/HG00561.final.cram
immunotyper-SR --output_dir ./ --gene_type ighv --ref ../../GRCh38_full_analysis_set_plus_decoy_hla.fa --multi_band_solutions --solver gurobi ../../wgs-samples/HG00565.final.cram
immunotyper-SR --output_dir ./ --gene_type ighv --ref ../../GRCh38_full_analysis_set_plus_decoy_hla.fa --multi_band_solutions --solver gurobi ../../wgs-samples/HG00566.final.cram
immunotyper-SR --output_dir ./ --gene_type ighv --ref ../../GRCh38_full_analysis_set_plus_decoy_hla.fa --multi_band_solutions --solver gurobi ../../wgs-samples/HG00567.final.cram
immunotyper-SR --output_dir ./ --gene_type ighv --ref ../../GRCh38_full_analysis_set_plus_decoy_hla.fa --multi_band_solutions --solver gurobi ../../wgs-samples/HG00577.final.cram
immunotyper-SR --output_dir ./ --gene_type ighv --ref ../../GRCh38_full_analysis_set_plus_decoy_hla.fa --multi_band_solutions --solver gurobi ../../wgs-samples/HG00578.final.cram
immunotyper-SR --output_dir ./ --gene_type ighv --ref ../../GRCh38_full_analysis_set_plus_decoy_hla.fa --multi_band_solutions --solver gurobi ../../wgs-samples/HG00579.final.cram
immunotyper-SR --output_dir ./ --gene_type ighv --ref ../../GRCh38_full_analysis_set_plus_decoy_hla.fa --multi_band_solutions --solver gurobi ../../wgs-samples/HG00580.final.cram
immunotyper-SR --output_dir ./ --gene_type ighv --ref ../../GRCh38_full_analysis_set_plus_decoy_hla.fa --multi_band_solutions --solver gurobi ../../wgs-samples/HG00581.final.cram
immunotyper-SR --output_dir ./ --gene_type ighv --ref ../../GRCh38_full_analysis_set_plus_decoy_hla.fa --multi_band_solutions --solver gurobi ../../wgs-samples/HG00582.final.cram
immunotyper-SR --output_dir ./ --gene_type ighv --ref ../../GRCh38_full_analysis_set_plus_decoy_hla.fa --multi_band_solutions --solver gurobi ../../wgs-samples/HG00583.final.cram
immunotyper-SR --output_dir ./ --gene_type ighv --ref ../../GRCh38_full_analysis_set_plus_decoy_hla.fa --multi_band_solutions --solver gurobi ../../wgs-samples/HG00584.final.cram
immunotyper-SR --output_dir ./ --gene_type ighv --ref ../../GRCh38_full_analysis_set_plus_decoy_hla.fa --multi_band_solutions --solver gurobi ../../wgs-samples/HG00585.final.cram
immunotyper-SR --output_dir ./ --gene_type ighv --ref ../../GRCh38_full_analysis_set_plus_decoy_hla.fa --multi_band_solutions --solver gurobi ../../wgs-samples/HG00589.final.cram
immunotyper-SR --output_dir ./ --gene_type ighv --ref ../../GRCh38_full_analysis_set_plus_decoy_hla.fa --multi_band_solutions --solver gurobi ../../wgs-samples/HG00590.final.cram
immunotyper-SR --output_dir ./ --gene_type ighv --ref ../../GRCh38_full_analysis_set_plus_decoy_hla.fa --multi_band_solutions --solver gurobi ../../wgs-samples/HG00591.final.cram
immunotyper-SR --output_dir ./ --gene_type ighv --ref ../../GRCh38_full_analysis_set_plus_decoy_hla.fa --multi_band_solutions --solver gurobi ../../wgs-samples/HG00592.final.cram
immunotyper-SR --output_dir ./ --gene_type ighv --ref ../../GRCh38_full_analysis_set_plus_decoy_hla.fa --multi_band_solutions --solver gurobi ../../wgs-samples/HG00593.final.cram
immunotyper-SR --output_dir ./ --gene_type ighv --ref ../../GRCh38_full_analysis_set_plus_decoy_hla.fa --multi_band_solutions --solver gurobi ../../wgs-samples/HG00594.final.cram
immunotyper-SR --output_dir ./ --gene_type ighv --ref ../../GRCh38_full_analysis_set_plus_decoy_hla.fa --multi_band_solutions --solver gurobi ../../wgs-samples/HG00595.final.cram
immunotyper-SR --output_dir ./ --gene_type ighv --ref ../../GRCh38_full_analysis_set_plus_decoy_hla.fa --multi_band_solutions --solver gurobi ../../wgs-samples/HG00596.final.cram
immunotyper-SR --output_dir ./ --gene_type ighv --ref ../../GRCh38_full_analysis_set_plus_decoy_hla.fa --multi_band_solutions --solver gurobi ../../wgs-samples/HG00597.final.cram
immunotyper-SR --output_dir ./ --gene_type ighv --ref ../../GRCh38_full_analysis_set_plus_decoy_hla.fa --multi_band_solutions --solver gurobi ../../wgs-samples/HG00607.final.cram
immunotyper-SR --output_dir ./ --gene_type ighv --ref ../../GRCh38_full_analysis_set_plus_decoy_hla.fa --multi_band_solutions --solver gurobi ../../wgs-samples/HG00608.final.cram
immunotyper-SR --output_dir ./ --gene_type ighv --ref ../../GRCh38_full_analysis_set_plus_decoy_hla.fa --multi_band_solutions --solver gurobi ../../wgs-samples/HG00609.final.cram
immunotyper-SR --output_dir ./ --gene_type ighv --ref ../../GRCh38_full_analysis_set_plus_decoy_hla.fa --multi_band_solutions --solver gurobi ../../wgs-samples/HG00610.final.cram
immunotyper-SR --output_dir ./ --gene_type ighv --ref ../../GRCh38_full_analysis_set_plus_decoy_hla.fa --multi_band_solutions --solver gurobi ../../wgs-samples/HG00611.final.cram
immunotyper-SR --output_dir ./ --gene_type ighv --ref ../../GRCh38_full_analysis_set_plus_decoy_hla.fa --multi_band_solutions --solver gurobi ../../wgs-samples/HG00612.final.cram
immunotyper-SR --output_dir ./ --gene_type ighv --ref ../../GRCh38_full_analysis_set_plus_decoy_hla.fa --multi_band_solutions --solver gurobi ../../wgs-samples/HG00613.final.cram
immunotyper-SR --output_dir ./ --gene_type ighv --ref ../../GRCh38_full_analysis_set_plus_decoy_hla.fa --multi_band_solutions --solver gurobi ../../wgs-samples/HG00614.final.cram
immunotyper-SR --output_dir ./ --gene_type ighv --ref ../../GRCh38_full_analysis_set_plus_decoy_hla.fa --multi_band_solutions --solver gurobi ../../wgs-samples/HG00615.final.cram
immunotyper-SR --output_dir ./ --gene_type ighv --ref ../../GRCh38_full_analysis_set_plus_decoy_hla.fa --multi_band_solutions --solver gurobi ../../wgs-samples/HG00619.final.cram
immunotyper-SR --output_dir ./ --gene_type ighv --ref ../../GRCh38_full_analysis_set_plus_decoy_hla.fa --multi_band_solutions --solver gurobi ../../wgs-samples/HG00620.final.cram
immunotyper-SR --output_dir ./ --gene_type ighv --ref ../../GRCh38_full_analysis_set_plus_decoy_hla.fa --multi_band_solutions --solver gurobi ../../wgs-samples/HG00621.final.cram
immunotyper-SR --output_dir ./ --gene_type ighv --ref ../../GRCh38_full_analysis_set_plus_decoy_hla.fa --multi_band_solutions --solver gurobi ../../wgs-samples/HG00625.final.cram
immunotyper-SR --output_dir ./ --gene_type ighv --ref ../../GRCh38_full_analysis_set_plus_decoy_hla.fa --multi_band_solutions --solver gurobi ../../wgs-samples/HG00626.final.cram
immunotyper-SR --output_dir ./ --gene_type ighv --ref ../../GRCh38_full_analysis_set_plus_decoy_hla.fa --multi_band_solutions --solver gurobi ../../wgs-samples/HG00627.final.cram
immunotyper-SR --output_dir ./ --gene_type ighv --ref ../../GRCh38_full_analysis_set_plus_decoy_hla.fa --multi_band_solutions --solver gurobi ../../wgs-samples/HG00628.final.cram
immunotyper-SR --output_dir ./ --gene_type ighv --ref ../../GRCh38_full_analysis_set_plus_decoy_hla.fa --multi_band_solutions --solver gurobi ../../wgs-samples/HG00629.final.cram
immunotyper-SR --output_dir ./ --gene_type ighv --ref ../../GRCh38_full_analysis_set_plus_decoy_hla.fa --multi_band_solutions --solver gurobi ../../wgs-samples/HG00630.final.cram
immunotyper-SR --output_dir ./ --gene_type ighv --ref ../../GRCh38_full_analysis_set_plus_decoy_hla.fa --multi_band_solutions --solver gurobi ../../wgs-samples/HG00634.final.cram
immunotyper-SR --output_dir ./ --gene_type ighv --ref ../../GRCh38_full_analysis_set_plus_decoy_hla.fa --multi_band_solutions --solver gurobi ../../wgs-samples/HG00635.final.cram
immunotyper-SR --output_dir ./ --gene_type ighv --ref ../../GRCh38_full_analysis_set_plus_decoy_hla.fa --multi_band_solutions --solver gurobi ../../wgs-samples/HG00636.final.cram
immunotyper-SR --output_dir ./ --gene_type ighv --ref ../../GRCh38_full_analysis_set_plus_decoy_hla.fa --multi_band_solutions --solver gurobi ../../wgs-samples/HG00637.final.cram
immunotyper-SR --output_dir ./ --gene_type ighv --ref ../../GRCh38_full_analysis_set_plus_decoy_hla.fa --multi_band_solutions --solver gurobi ../../wgs-samples/HG00638.final.cram
immunotyper-SR --output_dir ./ --gene_type ighv --ref ../../GRCh38_full_analysis_set_plus_decoy_hla.fa --multi_band_solutions --solver gurobi ../../wgs-samples/HG00639.final.cram
immunotyper-SR --output_dir ./ --gene_type ighv --ref ../../GRCh38_full_analysis_set_plus_decoy_hla.fa --multi_band_solutions --solver gurobi ../../wgs-samples/HG00640.final.cram
immunotyper-SR --output_dir ./ --gene_type ighv --ref ../../GRCh38_full_analysis_set_plus_decoy_hla.fa --multi_band_solutions --solver gurobi ../../wgs-samples/HG00641.final.cram
immunotyper-SR --output_dir ./ --gene_type ighv --ref ../../GRCh38_full_analysis_set_plus_decoy_hla.fa --multi_band_solutions --solver gurobi ../../wgs-samples/HG00642.final.cram
immunotyper-SR --output_dir ./ --gene_type ighv --ref ../../GRCh38_full_analysis_set_plus_decoy_hla.fa --multi_band_solutions --solver gurobi ../../wgs-samples/HG00650.final.cram
immunotyper-SR --output_dir ./ --gene_type ighv --ref ../../GRCh38_full_analysis_set_plus_decoy_hla.fa --multi_band_solutions --solver gurobi ../../wgs-samples/HG00651.final.cram
immunotyper-SR --output_dir ./ --gene_type ighv --ref ../../GRCh38_full_analysis_set_plus_decoy_hla.fa --multi_band_solutions --solver gurobi ../../wgs-samples/HG00652.final.cram
immunotyper-SR --output_dir ./ --gene_type ighv --ref ../../GRCh38_full_analysis_set_plus_decoy_hla.fa --multi_band_solutions --solver gurobi ../../wgs-samples/HG00653.final.cram
immunotyper-SR --output_dir ./ --gene_type ighv --ref ../../GRCh38_full_analysis_set_plus_decoy_hla.fa --multi_band_solutions --solver gurobi ../../wgs-samples/HG00654.final.cram
immunotyper-SR --output_dir ./ --gene_type ighv --ref ../../GRCh38_full_analysis_set_plus_decoy_hla.fa --multi_band_solutions --solver gurobi ../../wgs-samples/HG00655.final.cram
immunotyper-SR --output_dir ./ --gene_type ighv --ref ../../GRCh38_full_analysis_set_plus_decoy_hla.fa --multi_band_solutions --solver gurobi ../../wgs-samples/HG00656.final.cram
immunotyper-SR --output_dir ./ --gene_type ighv --ref ../../GRCh38_full_analysis_set_plus_decoy_hla.fa --multi_band_solutions --solver gurobi ../../wgs-samples/HG00657.final.cram
immunotyper-SR --output_dir ./ --gene_type ighv --ref ../../GRCh38_full_analysis_set_plus_decoy_hla.fa --multi_band_solutions --solver gurobi ../../wgs-samples/HG00658.final.cram
immunotyper-SR --output_dir ./ --gene_type ighv --ref ../../GRCh38_full_analysis_set_plus_decoy_hla.fa --multi_band_solutions --solver gurobi ../../wgs-samples/HG00662.final.cram
immunotyper-SR --output_dir ./ --gene_type ighv --ref ../../GRCh38_full_analysis_set_plus_decoy_hla.fa --multi_band_solutions --solver gurobi ../../wgs-samples/HG00663.final.cram
immunotyper-SR --output_dir ./ --gene_type ighv --ref ../../GRCh38_full_analysis_set_plus_decoy_hla.fa --multi_band_solutions --solver gurobi ../../wgs-samples/HG00664.final.cram
immunotyper-SR --output_dir ./ --gene_type ighv --ref ../../GRCh38_full_analysis_set_plus_decoy_hla.fa --multi_band_solutions --solver gurobi ../../wgs-samples/HG00671.final.cram
immunotyper-SR --output_dir ./ --gene_type ighv --ref ../../GRCh38_full_analysis_set_plus_decoy_hla.fa --multi_band_solutions --solver gurobi ../../wgs-samples/HG00672.final.cram
immunotyper-SR --output_dir ./ --gene_type ighv --ref ../../GRCh38_full_analysis_set_plus_decoy_hla.fa --multi_band_solutions --solver gurobi ../../wgs-samples/HG00673.final.cram
immunotyper-SR --output_dir ./ --gene_type ighv --ref ../../GRCh38_full_analysis_set_plus_decoy_hla.fa --multi_band_solutions --solver gurobi ../../wgs-samples/HG00683.final.cram
immunotyper-SR --output_dir ./ --gene_type ighv --ref ../../GRCh38_full_analysis_set_plus_decoy_hla.fa --multi_band_solutions --solver gurobi ../../wgs-samples/HG00684.final.cram
immunotyper-SR --output_dir ./ --gene_type ighv --ref ../../GRCh38_full_analysis_set_plus_decoy_hla.fa --multi_band_solutions --solver gurobi ../../wgs-samples/HG00685.final.cram
immunotyper-SR --output_dir ./ --gene_type ighv --ref ../../GRCh38_full_analysis_set_plus_decoy_hla.fa --multi_band_solutions --solver gurobi ../../wgs-samples/HG00689.final.cram
immunotyper-SR --output_dir ./ --gene_type ighv --ref ../../GRCh38_full_analysis_set_plus_decoy_hla.fa --multi_band_solutions --solver gurobi ../../wgs-samples/HG00690.final.cram
immunotyper-SR --output_dir ./ --gene_type ighv --ref ../../GRCh38_full_analysis_set_plus_decoy_hla.fa --multi_band_solutions --solver gurobi ../../wgs-samples/HG00691.final.cram
immunotyper-SR --output_dir ./ --gene_type ighv --ref ../../GRCh38_full_analysis_set_plus_decoy_hla.fa --multi_band_solutions --solver gurobi ../../wgs-samples/HG00692.final.cram
immunotyper-SR --output_dir ./ --gene_type ighv --ref ../../GRCh38_full_analysis_set_plus_decoy_hla.fa --multi_band_solutions --solver gurobi ../../wgs-samples/HG00693.final.cram
immunotyper-SR --output_dir ./ --gene_type ighv --ref ../../GRCh38_full_analysis_set_plus_decoy_hla.fa --multi_band_solutions --solver gurobi ../../wgs-samples/HG00694.final.cram
immunotyper-SR --output_dir ./ --gene_type ighv --ref ../../GRCh38_full_analysis_set_plus_decoy_hla.fa --multi_band_solutions --solver gurobi ../../wgs-samples/HG00698.final.cram
immunotyper-SR --output_dir ./ --gene_type ighv --ref ../../GRCh38_full_analysis_set_plus_decoy_hla.fa --multi_band_solutions --solver gurobi ../../wgs-samples/HG00699.final.cram
immunotyper-SR --output_dir ./ --gene_type ighv --ref ../../GRCh38_full_analysis_set_plus_decoy_hla.fa --multi_band_solutions --solver gurobi ../../wgs-samples/HG00700.final.cram
immunotyper-SR --output_dir ./ --gene_type ighv --ref ../../GRCh38_full_analysis_set_plus_decoy_hla.fa --multi_band_solutions --solver gurobi ../../wgs-samples/HG00701.final.cram
immunotyper-SR --output_dir ./ --gene_type ighv --ref ../../GRCh38_full_analysis_set_plus_decoy_hla.fa --multi_band_solutions --solver gurobi ../../wgs-samples/HG00702.final.cram
immunotyper-SR --output_dir ./ --gene_type ighv --ref ../../GRCh38_full_analysis_set_plus_decoy_hla.fa --multi_band_solutions --solver gurobi ../../wgs-samples/HG00703.final.cram
immunotyper-SR --output_dir ./ --gene_type ighv --ref ../../GRCh38_full_analysis_set_plus_decoy_hla.fa --multi_band_solutions --solver gurobi ../../wgs-samples/HG00704.final.cram
immunotyper-SR --output_dir ./ --gene_type ighv --ref ../../GRCh38_full_analysis_set_plus_decoy_hla.fa --multi_band_solutions --solver gurobi ../../wgs-samples/HG00705.final.cram
immunotyper-SR --output_dir ./ --gene_type ighv --ref ../../GRCh38_full_analysis_set_plus_decoy_hla.fa --multi_band_solutions --solver gurobi ../../wgs-samples/HG00706.final.cram
immunotyper-SR --output_dir ./ --gene_type ighv --ref ../../GRCh38_full_analysis_set_plus_decoy_hla.fa --multi_band_solutions --solver gurobi ../../wgs-samples/HG00707.final.cram
immunotyper-SR --output_dir ./ --gene_type ighv --ref ../../GRCh38_full_analysis_set_plus_decoy_hla.fa --multi_band_solutions --solver gurobi ../../wgs-samples/HG00708.final.cram
immunotyper-SR --output_dir ./ --gene_type ighv --ref ../../GRCh38_full_analysis_set_plus_decoy_hla.fa --multi_band_solutions --solver gurobi ../../wgs-samples/HG00709.final.cram
immunotyper-SR --output_dir ./ --gene_type ighv --ref ../../GRCh38_full_analysis_set_plus_decoy_hla.fa --multi_band_solutions --solver gurobi ../../wgs-samples/HG00731.final.cram
immunotyper-SR --output_dir ./ --gene_type ighv --ref ../../GRCh38_full_analysis_set_plus_decoy_hla.fa --multi_band_solutions --solver gurobi ../../wgs-samples/HG00732.final.cram
immunotyper-SR --output_dir ./ --gene_type ighv --ref ../../GRCh38_full_analysis_set_plus_decoy_hla.fa --multi_band_solutions --solver gurobi ../../wgs-samples/HG00733.final.cram
immunotyper-SR --output_dir ./ --gene_type ighv --ref ../../GRCh38_full_analysis_set_plus_decoy_hla.fa --multi_band_solutions --solver gurobi ../../wgs-samples/HG00734.final.cram
immunotyper-SR --output_dir ./ --gene_type ighv --ref ../../GRCh38_full_analysis_set_plus_decoy_hla.fa --multi_band_solutions --solver gurobi ../../wgs-samples/HG00735.final.cram
immunotyper-SR --output_dir ./ --gene_type ighv --ref ../../GRCh38_full_analysis_set_plus_decoy_hla.fa --multi_band_solutions --solver gurobi ../../wgs-samples/HG00736.final.cram
immunotyper-SR --output_dir ./ --gene_type ighv --ref ../../GRCh38_full_analysis_set_plus_decoy_hla.fa --multi_band_solutions --solver gurobi ../../wgs-samples/HG00737.final.cram
immunotyper-SR --output_dir ./ --gene_type ighv --ref ../../GRCh38_full_analysis_set_plus_decoy_hla.fa --multi_band_solutions --solver gurobi ../../wgs-samples/HG00738.final.cram
immunotyper-SR --output_dir ./ --gene_type ighv --ref ../../GRCh38_full_analysis_set_plus_decoy_hla.fa --multi_band_solutions --solver gurobi ../../wgs-samples/HG00739.final.cram
immunotyper-SR --output_dir ./ --gene_type ighv --ref ../../GRCh38_full_analysis_set_plus_decoy_hla.fa --multi_band_solutions --solver gurobi ../../wgs-samples/HG00740.final.cram
immunotyper-SR --output_dir ./ --gene_type ighv --ref ../../GRCh38_full_analysis_set_plus_decoy_hla.fa --multi_band_solutions --solver gurobi ../../wgs-samples/HG00741.final.cram
immunotyper-SR --output_dir ./ --gene_type ighv --ref ../../GRCh38_full_analysis_set_plus_decoy_hla.fa --multi_band_solutions --solver gurobi ../../wgs-samples/HG01047.final.cram
immunotyper-SR --output_dir ./ --gene_type ighv --ref ../../GRCh38_full_analysis_set_plus_decoy_hla.fa --multi_band_solutions --solver gurobi ../../wgs-samples/HG01048.final.cram
immunotyper-SR --output_dir ./ --gene_type ighv --ref ../../GRCh38_full_analysis_set_plus_decoy_hla.fa --multi_band_solutions --solver gurobi ../../wgs-samples/HG01049.final.cram
immunotyper-SR --output_dir ./ --gene_type ighv --ref ../../GRCh38_full_analysis_set_plus_decoy_hla.fa --multi_band_solutions --solver gurobi ../../wgs-samples/HG01050.final.cram
immunotyper-SR --output_dir ./ --gene_type ighv --ref ../../GRCh38_full_analysis_set_plus_decoy_hla.fa --multi_band_solutions --solver gurobi ../../wgs-samples/HG01051.final.cram
immunotyper-SR --output_dir ./ --gene_type ighv --ref ../../GRCh38_full_analysis_set_plus_decoy_hla.fa --multi_band_solutions --solver gurobi ../../wgs-samples/HG01052.final.cram
immunotyper-SR --output_dir ./ --gene_type ighv --ref ../../GRCh38_full_analysis_set_plus_decoy_hla.fa --multi_band_solutions --solver gurobi ../../wgs-samples/HG01053.final.cram
immunotyper-SR --output_dir ./ --gene_type ighv --ref ../../GRCh38_full_analysis_set_plus_decoy_hla.fa --multi_band_solutions --solver gurobi ../../wgs-samples/HG01054.final.cram
immunotyper-SR --output_dir ./ --gene_type ighv --ref ../../GRCh38_full_analysis_set_plus_decoy_hla.fa --multi_band_solutions --solver gurobi ../../wgs-samples/HG01055.final.cram
immunotyper-SR --output_dir ./ --gene_type ighv --ref ../../GRCh38_full_analysis_set_plus_decoy_hla.fa --multi_band_solutions --solver gurobi ../../wgs-samples/HG01056.final.cram
immunotyper-SR --output_dir ./ --gene_type ighv --ref ../../GRCh38_full_analysis_set_plus_decoy_hla.fa --multi_band_solutions --solver gurobi ../../wgs-samples/HG01060.final.cram
immunotyper-SR --output_dir ./ --gene_type ighv --ref ../../GRCh38_full_analysis_set_plus_decoy_hla.fa --multi_band_solutions --solver gurobi ../../wgs-samples/HG01061.final.cram
immunotyper-SR --output_dir ./ --gene_type ighv --ref ../../GRCh38_full_analysis_set_plus_decoy_hla.fa --multi_band_solutions --solver gurobi ../../wgs-samples/HG01062.final.cram
immunotyper-SR --output_dir ./ --gene_type ighv --ref ../../GRCh38_full_analysis_set_plus_decoy_hla.fa --multi_band_solutions --solver gurobi ../../wgs-samples/HG01066.final.cram
immunotyper-SR --output_dir ./ --gene_type ighv --ref ../../GRCh38_full_analysis_set_plus_decoy_hla.fa --multi_band_solutions --solver gurobi ../../wgs-samples/HG01067.final.cram
immunotyper-SR --output_dir ./ --gene_type ighv --ref ../../GRCh38_full_analysis_set_plus_decoy_hla.fa --multi_band_solutions --solver gurobi ../../wgs-samples/HG01068.final.cram
immunotyper-SR --output_dir ./ --gene_type ighv --ref ../../GRCh38_full_analysis_set_plus_decoy_hla.fa --multi_band_solutions --solver gurobi ../../wgs-samples/HG01069.final.cram
immunotyper-SR --output_dir ./ --gene_type ighv --ref ../../GRCh38_full_analysis_set_plus_decoy_hla.fa --multi_band_solutions --solver gurobi ../../wgs-samples/HG01070.final.cram
immunotyper-SR --output_dir ./ --gene_type ighv --ref ../../GRCh38_full_analysis_set_plus_decoy_hla.fa --multi_band_solutions --solver gurobi ../../wgs-samples/HG01071.final.cram
immunotyper-SR --output_dir ./ --gene_type ighv --ref ../../GRCh38_full_analysis_set_plus_decoy_hla.fa --multi_band_solutions --solver gurobi ../../wgs-samples/HG01072.final.cram
immunotyper-SR --output_dir ./ --gene_type ighv --ref ../../GRCh38_full_analysis_set_plus_decoy_hla.fa --multi_band_solutions --solver gurobi ../../wgs-samples/HG01073.final.cram
immunotyper-SR --output_dir ./ --gene_type ighv --ref ../../GRCh38_full_analysis_set_plus_decoy_hla.fa --multi_band_solutions --solver gurobi ../../wgs-samples/HG01074.final.cram
immunotyper-SR --output_dir ./ --gene_type ighv --ref ../../GRCh38_full_analysis_set_plus_decoy_hla.fa --multi_band_solutions --solver gurobi ../../wgs-samples/HG01075.final.cram
immunotyper-SR --output_dir ./ --gene_type ighv --ref ../../GRCh38_full_analysis_set_plus_decoy_hla.fa --multi_band_solutions --solver gurobi ../../wgs-samples/HG01079.final.cram
immunotyper-SR --output_dir ./ --gene_type ighv --ref ../../GRCh38_full_analysis_set_plus_decoy_hla.fa --multi_band_solutions --solver gurobi ../../wgs-samples/HG01080.final.cram
immunotyper-SR --output_dir ./ --gene_type ighv --ref ../../GRCh38_full_analysis_set_plus_decoy_hla.fa --multi_band_solutions --solver gurobi ../../wgs-samples/HG01081.final.cram
immunotyper-SR --output_dir ./ --gene_type ighv --ref ../../GRCh38_full_analysis_set_plus_decoy_hla.fa --multi_band_solutions --solver gurobi ../../wgs-samples/HG01082.final.cram
immunotyper-SR --output_dir ./ --gene_type ighv --ref ../../GRCh38_full_analysis_set_plus_decoy_hla.fa --multi_band_solutions --solver gurobi ../../wgs-samples/HG01083.final.cram
immunotyper-SR --output_dir ./ --gene_type ighv --ref ../../GRCh38_full_analysis_set_plus_decoy_hla.fa --multi_band_solutions --solver gurobi ../../wgs-samples/HG01084.final.cram
immunotyper-SR --output_dir ./ --gene_type ighv --ref ../../GRCh38_full_analysis_set_plus_decoy_hla.fa --multi_band_solutions --solver gurobi ../../wgs-samples/HG01085.final.cram
immunotyper-SR --output_dir ./ --gene_type ighv --ref ../../GRCh38_full_analysis_set_plus_decoy_hla.fa --multi_band_solutions --solver gurobi ../../wgs-samples/HG01086.final.cram
immunotyper-SR --output_dir ./ --gene_type ighv --ref ../../GRCh38_full_analysis_set_plus_decoy_hla.fa --multi_band_solutions --solver gurobi ../../wgs-samples/HG01087.final.cram
immunotyper-SR --output_dir ./ --gene_type ighv --ref ../../GRCh38_full_analysis_set_plus_decoy_hla.fa --multi_band_solutions --solver gurobi ../../wgs-samples/HG01094.final.cram
immunotyper-SR --output_dir ./ --gene_type ighv --ref ../../GRCh38_full_analysis_set_plus_decoy_hla.fa --multi_band_solutions --solver gurobi ../../wgs-samples/HG01095.final.cram
immunotyper-SR --output_dir ./ --gene_type ighv --ref ../../GRCh38_full_analysis_set_plus_decoy_hla.fa --multi_band_solutions --solver gurobi ../../wgs-samples/HG01096.final.cram
immunotyper-SR --output_dir ./ --gene_type ighv --ref ../../GRCh38_full_analysis_set_plus_decoy_hla.fa --multi_band_solutions --solver gurobi ../../wgs-samples/HG01097.final.cram
immunotyper-SR --output_dir ./ --gene_type ighv --ref ../../GRCh38_full_analysis_set_plus_decoy_hla.fa --multi_band_solutions --solver gurobi ../../wgs-samples/HG01098.final.cram
immunotyper-SR --output_dir ./ --gene_type ighv --ref ../../GRCh38_full_analysis_set_plus_decoy_hla.fa --multi_band_solutions --solver gurobi ../../wgs-samples/HG01099.final.cram
immunotyper-SR --output_dir ./ --gene_type ighv --ref ../../GRCh38_full_analysis_set_plus_decoy_hla.fa --multi_band_solutions --solver gurobi ../../wgs-samples/HG01100.final.cram
immunotyper-SR --output_dir ./ --gene_type ighv --ref ../../GRCh38_full_analysis_set_plus_decoy_hla.fa --multi_band_solutions --solver gurobi ../../wgs-samples/HG01101.final.cram
immunotyper-SR --output_dir ./ --gene_type ighv --ref ../../GRCh38_full_analysis_set_plus_decoy_hla.fa --multi_band_solutions --solver gurobi ../../wgs-samples/HG01102.final.cram
immunotyper-SR --output_dir ./ --gene_type ighv --ref ../../GRCh38_full_analysis_set_plus_decoy_hla.fa --multi_band_solutions --solver gurobi ../../wgs-samples/HG01103.final.cram
immunotyper-SR --output_dir ./ --gene_type ighv --ref ../../GRCh38_full_analysis_set_plus_decoy_hla.fa --multi_band_solutions --solver gurobi ../../wgs-samples/HG01104.final.cram
immunotyper-SR --output_dir ./ --gene_type ighv --ref ../../GRCh38_full_analysis_set_plus_decoy_hla.fa --multi_band_solutions --solver gurobi ../../wgs-samples/HG01105.final.cram
immunotyper-SR --output_dir ./ --gene_type ighv --ref ../../GRCh38_full_analysis_set_plus_decoy_hla.fa --multi_band_solutions --solver gurobi ../../wgs-samples/HG01106.final.cram
immunotyper-SR --output_dir ./ --gene_type ighv --ref ../../GRCh38_full_analysis_set_plus_decoy_hla.fa --multi_band_solutions --solver gurobi ../../wgs-samples/HG01107.final.cram
immunotyper-SR --output_dir ./ --gene_type ighv --ref ../../GRCh38_full_analysis_set_plus_decoy_hla.fa --multi_band_solutions --solver gurobi ../../wgs-samples/HG01108.final.cram
immunotyper-SR --output_dir ./ --gene_type ighv --ref ../../GRCh38_full_analysis_set_plus_decoy_hla.fa --multi_band_solutions --solver gurobi ../../wgs-samples/HG01109.final.cram
immunotyper-SR --output_dir ./ --gene_type ighv --ref ../../GRCh38_full_analysis_set_plus_decoy_hla.fa --multi_band_solutions --solver gurobi ../../wgs-samples/HG01110.final.cram
immunotyper-SR --output_dir ./ --gene_type ighv --ref ../../GRCh38_full_analysis_set_plus_decoy_hla.fa --multi_band_solutions --solver gurobi ../../wgs-samples/HG01111.final.cram
immunotyper-SR --output_dir ./ --gene_type ighv --ref ../../GRCh38_full_analysis_set_plus_decoy_hla.fa --multi_band_solutions --solver gurobi ../../wgs-samples/HG01112.final.cram
immunotyper-SR --output_dir ./ --gene_type ighv --ref ../../GRCh38_full_analysis_set_plus_decoy_hla.fa --multi_band_solutions --solver gurobi ../../wgs-samples/HG01113.final.cram
immunotyper-SR --output_dir ./ --gene_type ighv --ref ../../GRCh38_full_analysis_set_plus_decoy_hla.fa --multi_band_solutions --solver gurobi ../../wgs-samples/HG01114.final.cram
immunotyper-SR --output_dir ./ --gene_type ighv --ref ../../GRCh38_full_analysis_set_plus_decoy_hla.fa --multi_band_solutions --solver gurobi ../../wgs-samples/HG01124.final.cram
immunotyper-SR --output_dir ./ --gene_type ighv --ref ../../GRCh38_full_analysis_set_plus_decoy_hla.fa --multi_band_solutions --solver gurobi ../../wgs-samples/HG01125.final.cram
immunotyper-SR --output_dir ./ --gene_type ighv --ref ../../GRCh38_full_analysis_set_plus_decoy_hla.fa --multi_band_solutions --solver gurobi ../../wgs-samples/HG01126.final.cram
immunotyper-SR --output_dir ./ --gene_type ighv --ref ../../GRCh38_full_analysis_set_plus_decoy_hla.fa --multi_band_solutions --solver gurobi ../../wgs-samples/HG01133.final.cram
immunotyper-SR --output_dir ./ --gene_type ighv --ref ../../GRCh38_full_analysis_set_plus_decoy_hla.fa --multi_band_solutions --solver gurobi ../../wgs-samples/HG01134.final.cram
immunotyper-SR --output_dir ./ --gene_type ighv --ref ../../GRCh38_full_analysis_set_plus_decoy_hla.fa --multi_band_solutions --solver gurobi ../../wgs-samples/HG01135.final.cram
immunotyper-SR --output_dir ./ --gene_type ighv --ref ../../GRCh38_full_analysis_set_plus_decoy_hla.fa --multi_band_solutions --solver gurobi ../../wgs-samples/HG01136.final.cram
immunotyper-SR --output_dir ./ --gene_type ighv --ref ../../GRCh38_full_analysis_set_plus_decoy_hla.fa --multi_band_solutions --solver gurobi ../../wgs-samples/HG01137.final.cram
immunotyper-SR --output_dir ./ --gene_type ighv --ref ../../GRCh38_full_analysis_set_plus_decoy_hla.fa --multi_band_solutions --solver gurobi ../../wgs-samples/HG01138.final.cram
immunotyper-SR --output_dir ./ --gene_type ighv --ref ../../GRCh38_full_analysis_set_plus_decoy_hla.fa --multi_band_solutions --solver gurobi ../../wgs-samples/HG01139.final.cram
immunotyper-SR --output_dir ./ --gene_type ighv --ref ../../GRCh38_full_analysis_set_plus_decoy_hla.fa --multi_band_solutions --solver gurobi ../../wgs-samples/HG01140.final.cram
immunotyper-SR --output_dir ./ --gene_type ighv --ref ../../GRCh38_full_analysis_set_plus_decoy_hla.fa --multi_band_solutions --solver gurobi ../../wgs-samples/HG01141.final.cram
immunotyper-SR --output_dir ./ --gene_type ighv --ref ../../GRCh38_full_analysis_set_plus_decoy_hla.fa --multi_band_solutions --solver gurobi ../../wgs-samples/HG01148.final.cram
immunotyper-SR --output_dir ./ --gene_type ighv --ref ../../GRCh38_full_analysis_set_plus_decoy_hla.fa --multi_band_solutions --solver gurobi ../../wgs-samples/HG01149.final.cram
immunotyper-SR --output_dir ./ --gene_type ighv --ref ../../GRCh38_full_analysis_set_plus_decoy_hla.fa --multi_band_solutions --solver gurobi ../../wgs-samples/HG01150.final.cram
immunotyper-SR --output_dir ./ --gene_type ighv --ref ../../GRCh38_full_analysis_set_plus_decoy_hla.fa --multi_band_solutions --solver gurobi ../../wgs-samples/HG01167.final.cram
immunotyper-SR --output_dir ./ --gene_type ighv --ref ../../GRCh38_full_analysis_set_plus_decoy_hla.fa --multi_band_solutions --solver gurobi ../../wgs-samples/HG01168.final.cram
immunotyper-SR --output_dir ./ --gene_type ighv --ref ../../GRCh38_full_analysis_set_plus_decoy_hla.fa --multi_band_solutions --solver gurobi ../../wgs-samples/HG01169.final.cram
immunotyper-SR --output_dir ./ --gene_type ighv --ref ../../GRCh38_full_analysis_set_plus_decoy_hla.fa --multi_band_solutions --solver gurobi ../../wgs-samples/HG01170.final.cram
immunotyper-SR --output_dir ./ --gene_type ighv --ref ../../GRCh38_full_analysis_set_plus_decoy_hla.fa --multi_band_solutions --solver gurobi ../../wgs-samples/HG01171.final.cram
immunotyper-SR --output_dir ./ --gene_type ighv --ref ../../GRCh38_full_analysis_set_plus_decoy_hla.fa --multi_band_solutions --solver gurobi ../../wgs-samples/HG01172.final.cram
immunotyper-SR --output_dir ./ --gene_type ighv --ref ../../GRCh38_full_analysis_set_plus_decoy_hla.fa --multi_band_solutions --solver gurobi ../../wgs-samples/HG01173.final.cram
immunotyper-SR --output_dir ./ --gene_type ighv --ref ../../GRCh38_full_analysis_set_plus_decoy_hla.fa --multi_band_solutions --solver gurobi ../../wgs-samples/HG01174.final.cram
immunotyper-SR --output_dir ./ --gene_type ighv --ref ../../GRCh38_full_analysis_set_plus_decoy_hla.fa --multi_band_solutions --solver gurobi ../../wgs-samples/HG01175.final.cram
immunotyper-SR --output_dir ./ --gene_type ighv --ref ../../GRCh38_full_analysis_set_plus_decoy_hla.fa --multi_band_solutions --solver gurobi ../../wgs-samples/HG01176.final.cram
immunotyper-SR --output_dir ./ --gene_type ighv --ref ../../GRCh38_full_analysis_set_plus_decoy_hla.fa --multi_band_solutions --solver gurobi ../../wgs-samples/HG01177.final.cram
immunotyper-SR --output_dir ./ --gene_type ighv --ref ../../GRCh38_full_analysis_set_plus_decoy_hla.fa --multi_band_solutions --solver gurobi ../../wgs-samples/HG01178.final.cram
immunotyper-SR --output_dir ./ --gene_type ighv --ref ../../GRCh38_full_analysis_set_plus_decoy_hla.fa --multi_band_solutions --solver gurobi ../../wgs-samples/HG01182.final.cram
immunotyper-SR --output_dir ./ --gene_type ighv --ref ../../GRCh38_full_analysis_set_plus_decoy_hla.fa --multi_band_solutions --solver gurobi ../../wgs-samples/HG01183.final.cram
immunotyper-SR --output_dir ./ --gene_type ighv --ref ../../GRCh38_full_analysis_set_plus_decoy_hla.fa --multi_band_solutions --solver gurobi ../../wgs-samples/HG01184.final.cram
immunotyper-SR --output_dir ./ --gene_type ighv --ref ../../GRCh38_full_analysis_set_plus_decoy_hla.fa --multi_band_solutions --solver gurobi ../../wgs-samples/HG01187.final.cram
immunotyper-SR --output_dir ./ --gene_type ighv --ref ../../GRCh38_full_analysis_set_plus_decoy_hla.fa --multi_band_solutions --solver gurobi ../../wgs-samples/HG01188.final.cram
immunotyper-SR --output_dir ./ --gene_type ighv --ref ../../GRCh38_full_analysis_set_plus_decoy_hla.fa --multi_band_solutions --solver gurobi ../../wgs-samples/HG01189.final.cram
immunotyper-SR --output_dir ./ --gene_type ighv --ref ../../GRCh38_full_analysis_set_plus_decoy_hla.fa --multi_band_solutions --solver gurobi ../../wgs-samples/HG01190.final.cram
immunotyper-SR --output_dir ./ --gene_type ighv --ref ../../GRCh38_full_analysis_set_plus_decoy_hla.fa --multi_band_solutions --solver gurobi ../../wgs-samples/HG01191.final.cram
immunotyper-SR --output_dir ./ --gene_type ighv --ref ../../GRCh38_full_analysis_set_plus_decoy_hla.fa --multi_band_solutions --solver gurobi ../../wgs-samples/HG01192.final.cram
immunotyper-SR --output_dir ./ --gene_type ighv --ref ../../GRCh38_full_analysis_set_plus_decoy_hla.fa --multi_band_solutions --solver gurobi ../../wgs-samples/HG01197.final.cram
immunotyper-SR --output_dir ./ --gene_type ighv --ref ../../GRCh38_full_analysis_set_plus_decoy_hla.fa --multi_band_solutions --solver gurobi ../../wgs-samples/HG01198.final.cram
immunotyper-SR --output_dir ./ --gene_type ighv --ref ../../GRCh38_full_analysis_set_plus_decoy_hla.fa --multi_band_solutions --solver gurobi ../../wgs-samples/HG01199.final.cram
immunotyper-SR --output_dir ./ --gene_type ighv --ref ../../GRCh38_full_analysis_set_plus_decoy_hla.fa --multi_band_solutions --solver gurobi ../../wgs-samples/HG01204.final.cram
immunotyper-SR --output_dir ./ --gene_type ighv --ref ../../GRCh38_full_analysis_set_plus_decoy_hla.fa --multi_band_solutions --solver gurobi ../../wgs-samples/HG01205.final.cram
immunotyper-SR --output_dir ./ --gene_type ighv --ref ../../GRCh38_full_analysis_set_plus_decoy_hla.fa --multi_band_solutions --solver gurobi ../../wgs-samples/HG01206.final.cram
immunotyper-SR --output_dir ./ --gene_type ighv --ref ../../GRCh38_full_analysis_set_plus_decoy_hla.fa --multi_band_solutions --solver gurobi ../../wgs-samples/HG01241.final.cram
immunotyper-SR --output_dir ./ --gene_type ighv --ref ../../GRCh38_full_analysis_set_plus_decoy_hla.fa --multi_band_solutions --solver gurobi ../../wgs-samples/HG01242.final.cram
immunotyper-SR --output_dir ./ --gene_type ighv --ref ../../GRCh38_full_analysis_set_plus_decoy_hla.fa --multi_band_solutions --solver gurobi ../../wgs-samples/HG01243.final.cram
immunotyper-SR --output_dir ./ --gene_type ighv --ref ../../GRCh38_full_analysis_set_plus_decoy_hla.fa --multi_band_solutions --solver gurobi ../../wgs-samples/HG01247.final.cram
immunotyper-SR --output_dir ./ --gene_type ighv --ref ../../GRCh38_full_analysis_set_plus_decoy_hla.fa --multi_band_solutions --solver gurobi ../../wgs-samples/HG01248.final.cram
immunotyper-SR --output_dir ./ --gene_type ighv --ref ../../GRCh38_full_analysis_set_plus_decoy_hla.fa --multi_band_solutions --solver gurobi ../../wgs-samples/HG01249.final.cram
immunotyper-SR --output_dir ./ --gene_type ighv --ref ../../GRCh38_full_analysis_set_plus_decoy_hla.fa --multi_band_solutions --solver gurobi ../../wgs-samples/HG01250.final.cram
immunotyper-SR --output_dir ./ --gene_type ighv --ref ../../GRCh38_full_analysis_set_plus_decoy_hla.fa --multi_band_solutions --solver gurobi ../../wgs-samples/HG01251.final.cram
immunotyper-SR --output_dir ./ --gene_type ighv --ref ../../GRCh38_full_analysis_set_plus_decoy_hla.fa --multi_band_solutions --solver gurobi ../../wgs-samples/HG01252.final.cram
immunotyper-SR --output_dir ./ --gene_type ighv --ref ../../GRCh38_full_analysis_set_plus_decoy_hla.fa --multi_band_solutions --solver gurobi ../../wgs-samples/HG01253.final.cram
immunotyper-SR --output_dir ./ --gene_type ighv --ref ../../GRCh38_full_analysis_set_plus_decoy_hla.fa --multi_band_solutions --solver gurobi ../../wgs-samples/HG01254.final.cram
immunotyper-SR --output_dir ./ --gene_type ighv --ref ../../GRCh38_full_analysis_set_plus_decoy_hla.fa --multi_band_solutions --solver gurobi ../../wgs-samples/HG01255.final.cram
immunotyper-SR --output_dir ./ --gene_type ighv --ref ../../GRCh38_full_analysis_set_plus_decoy_hla.fa --multi_band_solutions --solver gurobi ../../wgs-samples/HG01256.final.cram
immunotyper-SR --output_dir ./ --gene_type ighv --ref ../../GRCh38_full_analysis_set_plus_decoy_hla.fa --multi_band_solutions --solver gurobi ../../wgs-samples/HG01257.final.cram
immunotyper-SR --output_dir ./ --gene_type ighv --ref ../../GRCh38_full_analysis_set_plus_decoy_hla.fa --multi_band_solutions --solver gurobi ../../wgs-samples/HG01258.final.cram
immunotyper-SR --output_dir ./ --gene_type ighv --ref ../../GRCh38_full_analysis_set_plus_decoy_hla.fa --multi_band_solutions --solver gurobi ../../wgs-samples/HG01259.final.cram
immunotyper-SR --output_dir ./ --gene_type ighv --ref ../../GRCh38_full_analysis_set_plus_decoy_hla.fa --multi_band_solutions --solver gurobi ../../wgs-samples/HG01260.final.cram
immunotyper-SR --output_dir ./ --gene_type ighv --ref ../../GRCh38_full_analysis_set_plus_decoy_hla.fa --multi_band_solutions --solver gurobi ../../wgs-samples/HG01261.final.cram
immunotyper-SR --output_dir ./ --gene_type ighv --ref ../../GRCh38_full_analysis_set_plus_decoy_hla.fa --multi_band_solutions --solver gurobi ../../wgs-samples/HG01271.final.cram
immunotyper-SR --output_dir ./ --gene_type ighv --ref ../../GRCh38_full_analysis_set_plus_decoy_hla.fa --multi_band_solutions --solver gurobi ../../wgs-samples/HG01272.final.cram
immunotyper-SR --output_dir ./ --gene_type ighv --ref ../../GRCh38_full_analysis_set_plus_decoy_hla.fa --multi_band_solutions --solver gurobi ../../wgs-samples/HG01273.final.cram
immunotyper-SR --output_dir ./ --gene_type ighv --ref ../../GRCh38_full_analysis_set_plus_decoy_hla.fa --multi_band_solutions --solver gurobi ../../wgs-samples/HG01274.final.cram
immunotyper-SR --output_dir ./ --gene_type ighv --ref ../../GRCh38_full_analysis_set_plus_decoy_hla.fa --multi_band_solutions --solver gurobi ../../wgs-samples/HG01275.final.cram
immunotyper-SR --output_dir ./ --gene_type ighv --ref ../../GRCh38_full_analysis_set_plus_decoy_hla.fa --multi_band_solutions --solver gurobi ../../wgs-samples/HG01276.final.cram
immunotyper-SR --output_dir ./ --gene_type ighv --ref ../../GRCh38_full_analysis_set_plus_decoy_hla.fa --multi_band_solutions --solver gurobi ../../wgs-samples/HG01277.final.cram
immunotyper-SR --output_dir ./ --gene_type ighv --ref ../../GRCh38_full_analysis_set_plus_decoy_hla.fa --multi_band_solutions --solver gurobi ../../wgs-samples/HG01278.final.cram
immunotyper-SR --output_dir ./ --gene_type ighv --ref ../../GRCh38_full_analysis_set_plus_decoy_hla.fa --multi_band_solutions --solver gurobi ../../wgs-samples/HG01279.final.cram
immunotyper-SR --output_dir ./ --gene_type ighv --ref ../../GRCh38_full_analysis_set_plus_decoy_hla.fa --multi_band_solutions --solver gurobi ../../wgs-samples/HG01341.final.cram
immunotyper-SR --output_dir ./ --gene_type ighv --ref ../../GRCh38_full_analysis_set_plus_decoy_hla.fa --multi_band_solutions --solver gurobi ../../wgs-samples/HG01342.final.cram
immunotyper-SR --output_dir ./ --gene_type ighv --ref ../../GRCh38_full_analysis_set_plus_decoy_hla.fa --multi_band_solutions --solver gurobi ../../wgs-samples/HG01343.final.cram
immunotyper-SR --output_dir ./ --gene_type ighv --ref ../../GRCh38_full_analysis_set_plus_decoy_hla.fa --multi_band_solutions --solver gurobi ../../wgs-samples/HG01344.final.cram
immunotyper-SR --output_dir ./ --gene_type ighv --ref ../../GRCh38_full_analysis_set_plus_decoy_hla.fa --multi_band_solutions --solver gurobi ../../wgs-samples/HG01345.final.cram
immunotyper-SR --output_dir ./ --gene_type ighv --ref ../../GRCh38_full_analysis_set_plus_decoy_hla.fa --multi_band_solutions --solver gurobi ../../wgs-samples/HG01346.final.cram
immunotyper-SR --output_dir ./ --gene_type ighv --ref ../../GRCh38_full_analysis_set_plus_decoy_hla.fa --multi_band_solutions --solver gurobi ../../wgs-samples/HG01347.final.cram
immunotyper-SR --output_dir ./ --gene_type ighv --ref ../../GRCh38_full_analysis_set_plus_decoy_hla.fa --multi_band_solutions --solver gurobi ../../wgs-samples/HG01348.final.cram
immunotyper-SR --output_dir ./ --gene_type ighv --ref ../../GRCh38_full_analysis_set_plus_decoy_hla.fa --multi_band_solutions --solver gurobi ../../wgs-samples/HG01349.final.cram
immunotyper-SR --output_dir ./ --gene_type ighv --ref ../../GRCh38_full_analysis_set_plus_decoy_hla.fa --multi_band_solutions --solver gurobi ../../wgs-samples/HG01350.final.cram
immunotyper-SR --output_dir ./ --gene_type ighv --ref ../../GRCh38_full_analysis_set_plus_decoy_hla.fa --multi_band_solutions --solver gurobi ../../wgs-samples/HG01351.final.cram
immunotyper-SR --output_dir ./ --gene_type ighv --ref ../../GRCh38_full_analysis_set_plus_decoy_hla.fa --multi_band_solutions --solver gurobi ../../wgs-samples/HG01352.final.cram
immunotyper-SR --output_dir ./ --gene_type ighv --ref ../../GRCh38_full_analysis_set_plus_decoy_hla.fa --multi_band_solutions --solver gurobi ../../wgs-samples/HG01353.final.cram
immunotyper-SR --output_dir ./ --gene_type ighv --ref ../../GRCh38_full_analysis_set_plus_decoy_hla.fa --multi_band_solutions --solver gurobi ../../wgs-samples/HG01354.final.cram
immunotyper-SR --output_dir ./ --gene_type ighv --ref ../../GRCh38_full_analysis_set_plus_decoy_hla.fa --multi_band_solutions --solver gurobi ../../wgs-samples/HG01355.final.cram
immunotyper-SR --output_dir ./ --gene_type ighv --ref ../../GRCh38_full_analysis_set_plus_decoy_hla.fa --multi_band_solutions --solver gurobi ../../wgs-samples/HG01356.final.cram
immunotyper-SR --output_dir ./ --gene_type ighv --ref ../../GRCh38_full_analysis_set_plus_decoy_hla.fa --multi_band_solutions --solver gurobi ../../wgs-samples/HG01357.final.cram
immunotyper-SR --output_dir ./ --gene_type ighv --ref ../../GRCh38_full_analysis_set_plus_decoy_hla.fa --multi_band_solutions --solver gurobi ../../wgs-samples/HG01358.final.cram
immunotyper-SR --output_dir ./ --gene_type ighv --ref ../../GRCh38_full_analysis_set_plus_decoy_hla.fa --multi_band_solutions --solver gurobi ../../wgs-samples/HG01359.final.cram
immunotyper-SR --output_dir ./ --gene_type ighv --ref ../../GRCh38_full_analysis_set_plus_decoy_hla.fa --multi_band_solutions --solver gurobi ../../wgs-samples/HG01360.final.cram
immunotyper-SR --output_dir ./ --gene_type ighv --ref ../../GRCh38_full_analysis_set_plus_decoy_hla.fa --multi_band_solutions --solver gurobi ../../wgs-samples/HG01361.final.cram
immunotyper-SR --output_dir ./ --gene_type ighv --ref ../../GRCh38_full_analysis_set_plus_decoy_hla.fa --multi_band_solutions --solver gurobi ../../wgs-samples/HG01365.final.cram
immunotyper-SR --output_dir ./ --gene_type ighv --ref ../../GRCh38_full_analysis_set_plus_decoy_hla.fa --multi_band_solutions --solver gurobi ../../wgs-samples/HG01366.final.cram
immunotyper-SR --output_dir ./ --gene_type ighv --ref ../../GRCh38_full_analysis_set_plus_decoy_hla.fa --multi_band_solutions --solver gurobi ../../wgs-samples/HG01367.final.cram
immunotyper-SR --output_dir ./ --gene_type ighv --ref ../../GRCh38_full_analysis_set_plus_decoy_hla.fa --multi_band_solutions --solver gurobi ../../wgs-samples/HG01374.final.cram
immunotyper-SR --output_dir ./ --gene_type ighv --ref ../../GRCh38_full_analysis_set_plus_decoy_hla.fa --multi_band_solutions --solver gurobi ../../wgs-samples/HG01375.final.cram
immunotyper-SR --output_dir ./ --gene_type ighv --ref ../../GRCh38_full_analysis_set_plus_decoy_hla.fa --multi_band_solutions --solver gurobi ../../wgs-samples/HG01376.final.cram
immunotyper-SR --output_dir ./ --gene_type ighv --ref ../../GRCh38_full_analysis_set_plus_decoy_hla.fa --multi_band_solutions --solver gurobi ../../wgs-samples/HG01377.final.cram
immunotyper-SR --output_dir ./ --gene_type ighv --ref ../../GRCh38_full_analysis_set_plus_decoy_hla.fa --multi_band_solutions --solver gurobi ../../wgs-samples/HG01379.final.cram
immunotyper-SR --output_dir ./ --gene_type ighv --ref ../../GRCh38_full_analysis_set_plus_decoy_hla.fa --multi_band_solutions --solver gurobi ../../wgs-samples/HG01383.final.cram
immunotyper-SR --output_dir ./ --gene_type ighv --ref ../../GRCh38_full_analysis_set_plus_decoy_hla.fa --multi_band_solutions --solver gurobi ../../wgs-samples/HG01384.final.cram
immunotyper-SR --output_dir ./ --gene_type ighv --ref ../../GRCh38_full_analysis_set_plus_decoy_hla.fa --multi_band_solutions --solver gurobi ../../wgs-samples/HG01385.final.cram
immunotyper-SR --output_dir ./ --gene_type ighv --ref ../../GRCh38_full_analysis_set_plus_decoy_hla.fa --multi_band_solutions --solver gurobi ../../wgs-samples/HG01389.final.cram
immunotyper-SR --output_dir ./ --gene_type ighv --ref ../../GRCh38_full_analysis_set_plus_decoy_hla.fa --multi_band_solutions --solver gurobi ../../wgs-samples/HG01390.final.cram
immunotyper-SR --output_dir ./ --gene_type ighv --ref ../../GRCh38_full_analysis_set_plus_decoy_hla.fa --multi_band_solutions --solver gurobi ../../wgs-samples/HG01391.final.cram
immunotyper-SR --output_dir ./ --gene_type ighv --ref ../../GRCh38_full_analysis_set_plus_decoy_hla.fa --multi_band_solutions --solver gurobi ../../wgs-samples/HG01431.final.cram
immunotyper-SR --output_dir ./ --gene_type ighv --ref ../../GRCh38_full_analysis_set_plus_decoy_hla.fa --multi_band_solutions --solver gurobi ../../wgs-samples/HG01432.final.cram
immunotyper-SR --output_dir ./ --gene_type ighv --ref ../../GRCh38_full_analysis_set_plus_decoy_hla.fa --multi_band_solutions --solver gurobi ../../wgs-samples/HG01433.final.cram
immunotyper-SR --output_dir ./ --gene_type ighv --ref ../../GRCh38_full_analysis_set_plus_decoy_hla.fa --multi_band_solutions --solver gurobi ../../wgs-samples/HG01437.final.cram
immunotyper-SR --output_dir ./ --gene_type ighv --ref ../../GRCh38_full_analysis_set_plus_decoy_hla.fa --multi_band_solutions --solver gurobi ../../wgs-samples/HG01438.final.cram
immunotyper-SR --output_dir ./ --gene_type ighv --ref ../../GRCh38_full_analysis_set_plus_decoy_hla.fa --multi_band_solutions --solver gurobi ../../wgs-samples/HG01439.final.cram
immunotyper-SR --output_dir ./ --gene_type ighv --ref ../../GRCh38_full_analysis_set_plus_decoy_hla.fa --multi_band_solutions --solver gurobi ../../wgs-samples/HG01455.final.cram
immunotyper-SR --output_dir ./ --gene_type ighv --ref ../../GRCh38_full_analysis_set_plus_decoy_hla.fa --multi_band_solutions --solver gurobi ../../wgs-samples/HG01456.final.cram
immunotyper-SR --output_dir ./ --gene_type ighv --ref ../../GRCh38_full_analysis_set_plus_decoy_hla.fa --multi_band_solutions --solver gurobi ../../wgs-samples/HG01457.final.cram
immunotyper-SR --output_dir ./ --gene_type ighv --ref ../../GRCh38_full_analysis_set_plus_decoy_hla.fa --multi_band_solutions --solver gurobi ../../wgs-samples/HG01461.final.cram
immunotyper-SR --output_dir ./ --gene_type ighv --ref ../../GRCh38_full_analysis_set_plus_decoy_hla.fa --multi_band_solutions --solver gurobi ../../wgs-samples/HG01462.final.cram
immunotyper-SR --output_dir ./ --gene_type ighv --ref ../../GRCh38_full_analysis_set_plus_decoy_hla.fa --multi_band_solutions --solver gurobi ../../wgs-samples/HG01463.final.cram
immunotyper-SR --output_dir ./ --gene_type ighv --ref ../../GRCh38_full_analysis_set_plus_decoy_hla.fa --multi_band_solutions --solver gurobi ../../wgs-samples/HG01464.final.cram
immunotyper-SR --output_dir ./ --gene_type ighv --ref ../../GRCh38_full_analysis_set_plus_decoy_hla.fa --multi_band_solutions --solver gurobi ../../wgs-samples/HG01465.final.cram
immunotyper-SR --output_dir ./ --gene_type ighv --ref ../../GRCh38_full_analysis_set_plus_decoy_hla.fa --multi_band_solutions --solver gurobi ../../wgs-samples/HG01466.final.cram
immunotyper-SR --output_dir ./ --gene_type ighv --ref ../../GRCh38_full_analysis_set_plus_decoy_hla.fa --multi_band_solutions --solver gurobi ../../wgs-samples/HG01488.final.cram
immunotyper-SR --output_dir ./ --gene_type ighv --ref ../../GRCh38_full_analysis_set_plus_decoy_hla.fa --multi_band_solutions --solver gurobi ../../wgs-samples/HG01489.final.cram
immunotyper-SR --output_dir ./ --gene_type ighv --ref ../../GRCh38_full_analysis_set_plus_decoy_hla.fa --multi_band_solutions --solver gurobi ../../wgs-samples/HG01490.final.cram
immunotyper-SR --output_dir ./ --gene_type ighv --ref ../../GRCh38_full_analysis_set_plus_decoy_hla.fa --multi_band_solutions --solver gurobi ../../wgs-samples/HG01491.final.cram
immunotyper-SR --output_dir ./ --gene_type ighv --ref ../../GRCh38_full_analysis_set_plus_decoy_hla.fa --multi_band_solutions --solver gurobi ../../wgs-samples/HG01492.final.cram
immunotyper-SR --output_dir ./ --gene_type ighv --ref ../../GRCh38_full_analysis_set_plus_decoy_hla.fa --multi_band_solutions --solver gurobi ../../wgs-samples/HG01493.final.cram
immunotyper-SR --output_dir ./ --gene_type ighv --ref ../../GRCh38_full_analysis_set_plus_decoy_hla.fa --multi_band_solutions --solver gurobi ../../wgs-samples/HG01494.final.cram
immunotyper-SR --output_dir ./ --gene_type ighv --ref ../../GRCh38_full_analysis_set_plus_decoy_hla.fa --multi_band_solutions --solver gurobi ../../wgs-samples/HG01495.final.cram
immunotyper-SR --output_dir ./ --gene_type ighv --ref ../../GRCh38_full_analysis_set_plus_decoy_hla.fa --multi_band_solutions --solver gurobi ../../wgs-samples/HG01496.final.cram
immunotyper-SR --output_dir ./ --gene_type ighv --ref ../../GRCh38_full_analysis_set_plus_decoy_hla.fa --multi_band_solutions --solver gurobi ../../wgs-samples/HG01497.final.cram
immunotyper-SR --output_dir ./ --gene_type ighv --ref ../../GRCh38_full_analysis_set_plus_decoy_hla.fa --multi_band_solutions --solver gurobi ../../wgs-samples/HG01498.final.cram
immunotyper-SR --output_dir ./ --gene_type ighv --ref ../../GRCh38_full_analysis_set_plus_decoy_hla.fa --multi_band_solutions --solver gurobi ../../wgs-samples/HG01499.final.cram
immunotyper-SR --output_dir ./ --gene_type ighv --ref ../../GRCh38_full_analysis_set_plus_decoy_hla.fa --multi_band_solutions --solver gurobi ../../wgs-samples/HG01500.final.cram
immunotyper-SR --output_dir ./ --gene_type ighv --ref ../../GRCh38_full_analysis_set_plus_decoy_hla.fa --multi_band_solutions --solver gurobi ../../wgs-samples/HG01501.final.cram
immunotyper-SR --output_dir ./ --gene_type ighv --ref ../../GRCh38_full_analysis_set_plus_decoy_hla.fa --multi_band_solutions --solver gurobi ../../wgs-samples/HG01502.final.cram
immunotyper-SR --output_dir ./ --gene_type ighv --ref ../../GRCh38_full_analysis_set_plus_decoy_hla.fa --multi_band_solutions --solver gurobi ../../wgs-samples/HG01503.final.cram
immunotyper-SR --output_dir ./ --gene_type ighv --ref ../../GRCh38_full_analysis_set_plus_decoy_hla.fa --multi_band_solutions --solver gurobi ../../wgs-samples/HG01504.final.cram
immunotyper-SR --output_dir ./ --gene_type ighv --ref ../../GRCh38_full_analysis_set_plus_decoy_hla.fa --multi_band_solutions --solver gurobi ../../wgs-samples/HG01505.final.cram
immunotyper-SR --output_dir ./ --gene_type ighv --ref ../../GRCh38_full_analysis_set_plus_decoy_hla.fa --multi_band_solutions --solver gurobi ../../wgs-samples/HG01506.final.cram
immunotyper-SR --output_dir ./ --gene_type ighv --ref ../../GRCh38_full_analysis_set_plus_decoy_hla.fa --multi_band_solutions --solver gurobi ../../wgs-samples/HG01507.final.cram
immunotyper-SR --output_dir ./ --gene_type ighv --ref ../../GRCh38_full_analysis_set_plus_decoy_hla.fa --multi_band_solutions --solver gurobi ../../wgs-samples/HG01508.final.cram
immunotyper-SR --output_dir ./ --gene_type ighv --ref ../../GRCh38_full_analysis_set_plus_decoy_hla.fa --multi_band_solutions --solver gurobi ../../wgs-samples/HG01509.final.cram
immunotyper-SR --output_dir ./ --gene_type ighv --ref ../../GRCh38_full_analysis_set_plus_decoy_hla.fa --multi_band_solutions --solver gurobi ../../wgs-samples/HG01510.final.cram
immunotyper-SR --output_dir ./ --gene_type ighv --ref ../../GRCh38_full_analysis_set_plus_decoy_hla.fa --multi_band_solutions --solver gurobi ../../wgs-samples/HG01511.final.cram
immunotyper-SR --output_dir ./ --gene_type ighv --ref ../../GRCh38_full_analysis_set_plus_decoy_hla.fa --multi_band_solutions --solver gurobi ../../wgs-samples/HG01512.final.cram
immunotyper-SR --output_dir ./ --gene_type ighv --ref ../../GRCh38_full_analysis_set_plus_decoy_hla.fa --multi_band_solutions --solver gurobi ../../wgs-samples/HG01513.final.cram
immunotyper-SR --output_dir ./ --gene_type ighv --ref ../../GRCh38_full_analysis_set_plus_decoy_hla.fa --multi_band_solutions --solver gurobi ../../wgs-samples/HG01514.final.cram
immunotyper-SR --output_dir ./ --gene_type ighv --ref ../../GRCh38_full_analysis_set_plus_decoy_hla.fa --multi_band_solutions --solver gurobi ../../wgs-samples/HG01515.final.cram
immunotyper-SR --output_dir ./ --gene_type ighv --ref ../../GRCh38_full_analysis_set_plus_decoy_hla.fa --multi_band_solutions --solver gurobi ../../wgs-samples/HG01516.final.cram
immunotyper-SR --output_dir ./ --gene_type ighv --ref ../../GRCh38_full_analysis_set_plus_decoy_hla.fa --multi_band_solutions --solver gurobi ../../wgs-samples/HG01517.final.cram
immunotyper-SR --output_dir ./ --gene_type ighv --ref ../../GRCh38_full_analysis_set_plus_decoy_hla.fa --multi_band_solutions --solver gurobi ../../wgs-samples/HG01518.final.cram
immunotyper-SR --output_dir ./ --gene_type ighv --ref ../../GRCh38_full_analysis_set_plus_decoy_hla.fa --multi_band_solutions --solver gurobi ../../wgs-samples/HG01519.final.cram
immunotyper-SR --output_dir ./ --gene_type ighv --ref ../../GRCh38_full_analysis_set_plus_decoy_hla.fa --multi_band_solutions --solver gurobi ../../wgs-samples/HG01520.final.cram
immunotyper-SR --output_dir ./ --gene_type ighv --ref ../../GRCh38_full_analysis_set_plus_decoy_hla.fa --multi_band_solutions --solver gurobi ../../wgs-samples/HG01521.final.cram
immunotyper-SR --output_dir ./ --gene_type ighv --ref ../../GRCh38_full_analysis_set_plus_decoy_hla.fa --multi_band_solutions --solver gurobi ../../wgs-samples/HG01522.final.cram
immunotyper-SR --output_dir ./ --gene_type ighv --ref ../../GRCh38_full_analysis_set_plus_decoy_hla.fa --multi_band_solutions --solver gurobi ../../wgs-samples/HG01523.final.cram
immunotyper-SR --output_dir ./ --gene_type ighv --ref ../../GRCh38_full_analysis_set_plus_decoy_hla.fa --multi_band_solutions --solver gurobi ../../wgs-samples/HG01524.final.cram
immunotyper-SR --output_dir ./ --gene_type ighv --ref ../../GRCh38_full_analysis_set_plus_decoy_hla.fa --multi_band_solutions --solver gurobi ../../wgs-samples/HG01525.final.cram
immunotyper-SR --output_dir ./ --gene_type ighv --ref ../../GRCh38_full_analysis_set_plus_decoy_hla.fa --multi_band_solutions --solver gurobi ../../wgs-samples/HG01526.final.cram
immunotyper-SR --output_dir ./ --gene_type ighv --ref ../../GRCh38_full_analysis_set_plus_decoy_hla.fa --multi_band_solutions --solver gurobi ../../wgs-samples/HG01527.final.cram
immunotyper-SR --output_dir ./ --gene_type ighv --ref ../../GRCh38_full_analysis_set_plus_decoy_hla.fa --multi_band_solutions --solver gurobi ../../wgs-samples/HG01528.final.cram
immunotyper-SR --output_dir ./ --gene_type ighv --ref ../../GRCh38_full_analysis_set_plus_decoy_hla.fa --multi_band_solutions --solver gurobi ../../wgs-samples/HG01529.final.cram
immunotyper-SR --output_dir ./ --gene_type ighv --ref ../../GRCh38_full_analysis_set_plus_decoy_hla.fa --multi_band_solutions --solver gurobi ../../wgs-samples/HG01530.final.cram
immunotyper-SR --output_dir ./ --gene_type ighv --ref ../../GRCh38_full_analysis_set_plus_decoy_hla.fa --multi_band_solutions --solver gurobi ../../wgs-samples/HG01531.final.cram
immunotyper-SR --output_dir ./ --gene_type ighv --ref ../../GRCh38_full_analysis_set_plus_decoy_hla.fa --multi_band_solutions --solver gurobi ../../wgs-samples/HG01532.final.cram
immunotyper-SR --output_dir ./ --gene_type ighv --ref ../../GRCh38_full_analysis_set_plus_decoy_hla.fa --multi_band_solutions --solver gurobi ../../wgs-samples/HG01536.final.cram
immunotyper-SR --output_dir ./ --gene_type ighv --ref ../../GRCh38_full_analysis_set_plus_decoy_hla.fa --multi_band_solutions --solver gurobi ../../wgs-samples/HG01537.final.cram
immunotyper-SR --output_dir ./ --gene_type ighv --ref ../../GRCh38_full_analysis_set_plus_decoy_hla.fa --multi_band_solutions --solver gurobi ../../wgs-samples/HG01538.final.cram
immunotyper-SR --output_dir ./ --gene_type ighv --ref ../../GRCh38_full_analysis_set_plus_decoy_hla.fa --multi_band_solutions --solver gurobi ../../wgs-samples/HG01550.final.cram
immunotyper-SR --output_dir ./ --gene_type ighv --ref ../../GRCh38_full_analysis_set_plus_decoy_hla.fa --multi_band_solutions --solver gurobi ../../wgs-samples/HG01551.final.cram
immunotyper-SR --output_dir ./ --gene_type ighv --ref ../../GRCh38_full_analysis_set_plus_decoy_hla.fa --multi_band_solutions --solver gurobi ../../wgs-samples/HG01552.final.cram
immunotyper-SR --output_dir ./ --gene_type ighv --ref ../../GRCh38_full_analysis_set_plus_decoy_hla.fa --multi_band_solutions --solver gurobi ../../wgs-samples/HG01565.final.cram
immunotyper-SR --output_dir ./ --gene_type ighv --ref ../../GRCh38_full_analysis_set_plus_decoy_hla.fa --multi_band_solutions --solver gurobi ../../wgs-samples/HG01566.final.cram
immunotyper-SR --output_dir ./ --gene_type ighv --ref ../../GRCh38_full_analysis_set_plus_decoy_hla.fa --multi_band_solutions --solver gurobi ../../wgs-samples/HG01567.final.cram
immunotyper-SR --output_dir ./ --gene_type ighv --ref ../../GRCh38_full_analysis_set_plus_decoy_hla.fa --multi_band_solutions --solver gurobi ../../wgs-samples/HG01571.final.cram
immunotyper-SR --output_dir ./ --gene_type ighv --ref ../../GRCh38_full_analysis_set_plus_decoy_hla.fa --multi_band_solutions --solver gurobi ../../wgs-samples/HG01572.final.cram
immunotyper-SR --output_dir ./ --gene_type ighv --ref ../../GRCh38_full_analysis_set_plus_decoy_hla.fa --multi_band_solutions --solver gurobi ../../wgs-samples/HG01573.final.cram
immunotyper-SR --output_dir ./ --gene_type ighv --ref ../../GRCh38_full_analysis_set_plus_decoy_hla.fa --multi_band_solutions --solver gurobi ../../wgs-samples/HG01577.final.cram
immunotyper-SR --output_dir ./ --gene_type ighv --ref ../../GRCh38_full_analysis_set_plus_decoy_hla.fa --multi_band_solutions --solver gurobi ../../wgs-samples/HG01578.final.cram
immunotyper-SR --output_dir ./ --gene_type ighv --ref ../../GRCh38_full_analysis_set_plus_decoy_hla.fa --multi_band_solutions --solver gurobi ../../wgs-samples/HG01579.final.cram
immunotyper-SR --output_dir ./ --gene_type ighv --ref ../../GRCh38_full_analysis_set_plus_decoy_hla.fa --multi_band_solutions --solver gurobi ../../wgs-samples/HG01601.final.cram
immunotyper-SR --output_dir ./ --gene_type ighv --ref ../../GRCh38_full_analysis_set_plus_decoy_hla.fa --multi_band_solutions --solver gurobi ../../wgs-samples/HG01602.final.cram
immunotyper-SR --output_dir ./ --gene_type ighv --ref ../../GRCh38_full_analysis_set_plus_decoy_hla.fa --multi_band_solutions --solver gurobi ../../wgs-samples/HG01603.final.cram
immunotyper-SR --output_dir ./ --gene_type ighv --ref ../../GRCh38_full_analysis_set_plus_decoy_hla.fa --multi_band_solutions --solver gurobi ../../wgs-samples/HG01604.final.cram
immunotyper-SR --output_dir ./ --gene_type ighv --ref ../../GRCh38_full_analysis_set_plus_decoy_hla.fa --multi_band_solutions --solver gurobi ../../wgs-samples/HG01605.final.cram
immunotyper-SR --output_dir ./ --gene_type ighv --ref ../../GRCh38_full_analysis_set_plus_decoy_hla.fa --multi_band_solutions --solver gurobi ../../wgs-samples/HG01606.final.cram
immunotyper-SR --output_dir ./ --gene_type ighv --ref ../../GRCh38_full_analysis_set_plus_decoy_hla.fa --multi_band_solutions --solver gurobi ../../wgs-samples/HG01607.final.cram
immunotyper-SR --output_dir ./ --gene_type ighv --ref ../../GRCh38_full_analysis_set_plus_decoy_hla.fa --multi_band_solutions --solver gurobi ../../wgs-samples/HG01608.final.cram
immunotyper-SR --output_dir ./ --gene_type ighv --ref ../../GRCh38_full_analysis_set_plus_decoy_hla.fa --multi_band_solutions --solver gurobi ../../wgs-samples/HG01609.final.cram
immunotyper-SR --output_dir ./ --gene_type ighv --ref ../../GRCh38_full_analysis_set_plus_decoy_hla.fa --multi_band_solutions --solver gurobi ../../wgs-samples/HG01610.final.cram
immunotyper-SR --output_dir ./ --gene_type ighv --ref ../../GRCh38_full_analysis_set_plus_decoy_hla.fa --multi_band_solutions --solver gurobi ../../wgs-samples/HG01611.final.cram
immunotyper-SR --output_dir ./ --gene_type ighv --ref ../../GRCh38_full_analysis_set_plus_decoy_hla.fa --multi_band_solutions --solver gurobi ../../wgs-samples/HG01612.final.cram
immunotyper-SR --output_dir ./ --gene_type ighv --ref ../../GRCh38_full_analysis_set_plus_decoy_hla.fa --multi_band_solutions --solver gurobi ../../wgs-samples/HG01613.final.cram
immunotyper-SR --output_dir ./ --gene_type ighv --ref ../../GRCh38_full_analysis_set_plus_decoy_hla.fa --multi_band_solutions --solver gurobi ../../wgs-samples/HG01614.final.cram
immunotyper-SR --output_dir ./ --gene_type ighv --ref ../../GRCh38_full_analysis_set_plus_decoy_hla.fa --multi_band_solutions --solver gurobi ../../wgs-samples/HG01615.final.cram
immunotyper-SR --output_dir ./ --gene_type ighv --ref ../../GRCh38_full_analysis_set_plus_decoy_hla.fa --multi_band_solutions --solver gurobi ../../wgs-samples/HG01616.final.cram
immunotyper-SR --output_dir ./ --gene_type ighv --ref ../../GRCh38_full_analysis_set_plus_decoy_hla.fa --multi_band_solutions --solver gurobi ../../wgs-samples/HG01617.final.cram
immunotyper-SR --output_dir ./ --gene_type ighv --ref ../../GRCh38_full_analysis_set_plus_decoy_hla.fa --multi_band_solutions --solver gurobi ../../wgs-samples/HG01618.final.cram
immunotyper-SR --output_dir ./ --gene_type ighv --ref ../../GRCh38_full_analysis_set_plus_decoy_hla.fa --multi_band_solutions --solver gurobi ../../wgs-samples/HG01619.final.cram
immunotyper-SR --output_dir ./ --gene_type ighv --ref ../../GRCh38_full_analysis_set_plus_decoy_hla.fa --multi_band_solutions --solver gurobi ../../wgs-samples/HG01620.final.cram
immunotyper-SR --output_dir ./ --gene_type ighv --ref ../../GRCh38_full_analysis_set_plus_decoy_hla.fa --multi_band_solutions --solver gurobi ../../wgs-samples/HG01621.final.cram
immunotyper-SR --output_dir ./ --gene_type ighv --ref ../../GRCh38_full_analysis_set_plus_decoy_hla.fa --multi_band_solutions --solver gurobi ../../wgs-samples/HG01622.final.cram
immunotyper-SR --output_dir ./ --gene_type ighv --ref ../../GRCh38_full_analysis_set_plus_decoy_hla.fa --multi_band_solutions --solver gurobi ../../wgs-samples/HG01623.final.cram
immunotyper-SR --output_dir ./ --gene_type ighv --ref ../../GRCh38_full_analysis_set_plus_decoy_hla.fa --multi_band_solutions --solver gurobi ../../wgs-samples/HG01624.final.cram
immunotyper-SR --output_dir ./ --gene_type ighv --ref ../../GRCh38_full_analysis_set_plus_decoy_hla.fa --multi_band_solutions --solver gurobi ../../wgs-samples/HG01625.final.cram
immunotyper-SR --output_dir ./ --gene_type ighv --ref ../../GRCh38_full_analysis_set_plus_decoy_hla.fa --multi_band_solutions --solver gurobi ../../wgs-samples/HG01626.final.cram
immunotyper-SR --output_dir ./ --gene_type ighv --ref ../../GRCh38_full_analysis_set_plus_decoy_hla.fa --multi_band_solutions --solver gurobi ../../wgs-samples/HG01627.final.cram
immunotyper-SR --output_dir ./ --gene_type ighv --ref ../../GRCh38_full_analysis_set_plus_decoy_hla.fa --multi_band_solutions --solver gurobi ../../wgs-samples/HG01628.final.cram
immunotyper-SR --output_dir ./ --gene_type ighv --ref ../../GRCh38_full_analysis_set_plus_decoy_hla.fa --multi_band_solutions --solver gurobi ../../wgs-samples/HG01629.final.cram
immunotyper-SR --output_dir ./ --gene_type ighv --ref ../../GRCh38_full_analysis_set_plus_decoy_hla.fa --multi_band_solutions --solver gurobi ../../wgs-samples/HG01630.final.cram
immunotyper-SR --output_dir ./ --gene_type ighv --ref ../../GRCh38_full_analysis_set_plus_decoy_hla.fa --multi_band_solutions --solver gurobi ../../wgs-samples/HG01631.final.cram
immunotyper-SR --output_dir ./ --gene_type ighv --ref ../../GRCh38_full_analysis_set_plus_decoy_hla.fa --multi_band_solutions --solver gurobi ../../wgs-samples/HG01632.final.cram
immunotyper-SR --output_dir ./ --gene_type ighv --ref ../../GRCh38_full_analysis_set_plus_decoy_hla.fa --multi_band_solutions --solver gurobi ../../wgs-samples/HG01633.final.cram
immunotyper-SR --output_dir ./ --gene_type ighv --ref ../../GRCh38_full_analysis_set_plus_decoy_hla.fa --multi_band_solutions --solver gurobi ../../wgs-samples/HG01667.final.cram
immunotyper-SR --output_dir ./ --gene_type ighv --ref ../../GRCh38_full_analysis_set_plus_decoy_hla.fa --multi_band_solutions --solver gurobi ../../wgs-samples/HG01668.final.cram
immunotyper-SR --output_dir ./ --gene_type ighv --ref ../../GRCh38_full_analysis_set_plus_decoy_hla.fa --multi_band_solutions --solver gurobi ../../wgs-samples/HG01669.final.cram
immunotyper-SR --output_dir ./ --gene_type ighv --ref ../../GRCh38_full_analysis_set_plus_decoy_hla.fa --multi_band_solutions --solver gurobi ../../wgs-samples/HG01670.final.cram
immunotyper-SR --output_dir ./ --gene_type ighv --ref ../../GRCh38_full_analysis_set_plus_decoy_hla.fa --multi_band_solutions --solver gurobi ../../wgs-samples/HG01671.final.cram
immunotyper-SR --output_dir ./ --gene_type ighv --ref ../../GRCh38_full_analysis_set_plus_decoy_hla.fa --multi_band_solutions --solver gurobi ../../wgs-samples/HG01672.final.cram
immunotyper-SR --output_dir ./ --gene_type ighv --ref ../../GRCh38_full_analysis_set_plus_decoy_hla.fa --multi_band_solutions --solver gurobi ../../wgs-samples/HG01673.final.cram
immunotyper-SR --output_dir ./ --gene_type ighv --ref ../../GRCh38_full_analysis_set_plus_decoy_hla.fa --multi_band_solutions --solver gurobi ../../wgs-samples/HG01674.final.cram
immunotyper-SR --output_dir ./ --gene_type ighv --ref ../../GRCh38_full_analysis_set_plus_decoy_hla.fa --multi_band_solutions --solver gurobi ../../wgs-samples/HG01675.final.cram
immunotyper-SR --output_dir ./ --gene_type ighv --ref ../../GRCh38_full_analysis_set_plus_decoy_hla.fa --multi_band_solutions --solver gurobi ../../wgs-samples/HG01676.final.cram
immunotyper-SR --output_dir ./ --gene_type ighv --ref ../../GRCh38_full_analysis_set_plus_decoy_hla.fa --multi_band_solutions --solver gurobi ../../wgs-samples/HG01677.final.cram
immunotyper-SR --output_dir ./ --gene_type ighv --ref ../../GRCh38_full_analysis_set_plus_decoy_hla.fa --multi_band_solutions --solver gurobi ../../wgs-samples/HG01678.final.cram
immunotyper-SR --output_dir ./ --gene_type ighv --ref ../../GRCh38_full_analysis_set_plus_decoy_hla.fa --multi_band_solutions --solver gurobi ../../wgs-samples/HG01679.final.cram
immunotyper-SR --output_dir ./ --gene_type ighv --ref ../../GRCh38_full_analysis_set_plus_decoy_hla.fa --multi_band_solutions --solver gurobi ../../wgs-samples/HG01680.final.cram
immunotyper-SR --output_dir ./ --gene_type ighv --ref ../../GRCh38_full_analysis_set_plus_decoy_hla.fa --multi_band_solutions --solver gurobi ../../wgs-samples/HG01681.final.cram
immunotyper-SR --output_dir ./ --gene_type ighv --ref ../../GRCh38_full_analysis_set_plus_decoy_hla.fa --multi_band_solutions --solver gurobi ../../wgs-samples/HG01682.final.cram
immunotyper-SR --output_dir ./ --gene_type ighv --ref ../../GRCh38_full_analysis_set_plus_decoy_hla.fa --multi_band_solutions --solver gurobi ../../wgs-samples/HG01683.final.cram
immunotyper-SR --output_dir ./ --gene_type ighv --ref ../../GRCh38_full_analysis_set_plus_decoy_hla.fa --multi_band_solutions --solver gurobi ../../wgs-samples/HG01684.final.cram
immunotyper-SR --output_dir ./ --gene_type ighv --ref ../../GRCh38_full_analysis_set_plus_decoy_hla.fa --multi_band_solutions --solver gurobi ../../wgs-samples/HG01685.final.cram
immunotyper-SR --output_dir ./ --gene_type ighv --ref ../../GRCh38_full_analysis_set_plus_decoy_hla.fa --multi_band_solutions --solver gurobi ../../wgs-samples/HG01686.final.cram
immunotyper-SR --output_dir ./ --gene_type ighv --ref ../../GRCh38_full_analysis_set_plus_decoy_hla.fa --multi_band_solutions --solver gurobi ../../wgs-samples/HG01687.final.cram
immunotyper-SR --output_dir ./ --gene_type ighv --ref ../../GRCh38_full_analysis_set_plus_decoy_hla.fa --multi_band_solutions --solver gurobi ../../wgs-samples/HG01694.final.cram
immunotyper-SR --output_dir ./ --gene_type ighv --ref ../../GRCh38_full_analysis_set_plus_decoy_hla.fa --multi_band_solutions --solver gurobi ../../wgs-samples/HG01695.final.cram
immunotyper-SR --output_dir ./ --gene_type ighv --ref ../../GRCh38_full_analysis_set_plus_decoy_hla.fa --multi_band_solutions --solver gurobi ../../wgs-samples/HG01696.final.cram
immunotyper-SR --output_dir ./ --gene_type ighv --ref ../../GRCh38_full_analysis_set_plus_decoy_hla.fa --multi_band_solutions --solver gurobi ../../wgs-samples/HG01697.final.cram
immunotyper-SR --output_dir ./ --gene_type ighv --ref ../../GRCh38_full_analysis_set_plus_decoy_hla.fa --multi_band_solutions --solver gurobi ../../wgs-samples/HG01698.final.cram
immunotyper-SR --output_dir ./ --gene_type ighv --ref ../../GRCh38_full_analysis_set_plus_decoy_hla.fa --multi_band_solutions --solver gurobi ../../wgs-samples/HG01699.final.cram
immunotyper-SR --output_dir ./ --gene_type ighv --ref ../../GRCh38_full_analysis_set_plus_decoy_hla.fa --multi_band_solutions --solver gurobi ../../wgs-samples/HG01700.final.cram
immunotyper-SR --output_dir ./ --gene_type ighv --ref ../../GRCh38_full_analysis_set_plus_decoy_hla.fa --multi_band_solutions --solver gurobi ../../wgs-samples/HG01701.final.cram
immunotyper-SR --output_dir ./ --gene_type ighv --ref ../../GRCh38_full_analysis_set_plus_decoy_hla.fa --multi_band_solutions --solver gurobi ../../wgs-samples/HG01702.final.cram
immunotyper-SR --output_dir ./ --gene_type ighv --ref ../../GRCh38_full_analysis_set_plus_decoy_hla.fa --multi_band_solutions --solver gurobi ../../wgs-samples/HG01703.final.cram
immunotyper-SR --output_dir ./ --gene_type ighv --ref ../../GRCh38_full_analysis_set_plus_decoy_hla.fa --multi_band_solutions --solver gurobi ../../wgs-samples/HG01704.final.cram
immunotyper-SR --output_dir ./ --gene_type ighv --ref ../../GRCh38_full_analysis_set_plus_decoy_hla.fa --multi_band_solutions --solver gurobi ../../wgs-samples/HG01705.final.cram
immunotyper-SR --output_dir ./ --gene_type ighv --ref ../../GRCh38_full_analysis_set_plus_decoy_hla.fa --multi_band_solutions --solver gurobi ../../wgs-samples/HG01706.final.cram
immunotyper-SR --output_dir ./ --gene_type ighv --ref ../../GRCh38_full_analysis_set_plus_decoy_hla.fa --multi_band_solutions --solver gurobi ../../wgs-samples/HG01707.final.cram
immunotyper-SR --output_dir ./ --gene_type ighv --ref ../../GRCh38_full_analysis_set_plus_decoy_hla.fa --multi_band_solutions --solver gurobi ../../wgs-samples/HG01708.final.cram
immunotyper-SR --output_dir ./ --gene_type ighv --ref ../../GRCh38_full_analysis_set_plus_decoy_hla.fa --multi_band_solutions --solver gurobi ../../wgs-samples/HG01709.final.cram
immunotyper-SR --output_dir ./ --gene_type ighv --ref ../../GRCh38_full_analysis_set_plus_decoy_hla.fa --multi_band_solutions --solver gurobi ../../wgs-samples/HG01710.final.cram
immunotyper-SR --output_dir ./ --gene_type ighv --ref ../../GRCh38_full_analysis_set_plus_decoy_hla.fa --multi_band_solutions --solver gurobi ../../wgs-samples/HG01711.final.cram
immunotyper-SR --output_dir ./ --gene_type ighv --ref ../../GRCh38_full_analysis_set_plus_decoy_hla.fa --multi_band_solutions --solver gurobi ../../wgs-samples/HG01746.final.cram
immunotyper-SR --output_dir ./ --gene_type ighv --ref ../../GRCh38_full_analysis_set_plus_decoy_hla.fa --multi_band_solutions --solver gurobi ../../wgs-samples/HG01747.final.cram
immunotyper-SR --output_dir ./ --gene_type ighv --ref ../../GRCh38_full_analysis_set_plus_decoy_hla.fa --multi_band_solutions --solver gurobi ../../wgs-samples/HG01748.final.cram
immunotyper-SR --output_dir ./ --gene_type ighv --ref ../../GRCh38_full_analysis_set_plus_decoy_hla.fa --multi_band_solutions --solver gurobi ../../wgs-samples/HG01755.final.cram
immunotyper-SR --output_dir ./ --gene_type ighv --ref ../../GRCh38_full_analysis_set_plus_decoy_hla.fa --multi_band_solutions --solver gurobi ../../wgs-samples/HG01756.final.cram
immunotyper-SR --output_dir ./ --gene_type ighv --ref ../../GRCh38_full_analysis_set_plus_decoy_hla.fa --multi_band_solutions --solver gurobi ../../wgs-samples/HG01757.final.cram
immunotyper-SR --output_dir ./ --gene_type ighv --ref ../../GRCh38_full_analysis_set_plus_decoy_hla.fa --multi_band_solutions --solver gurobi ../../wgs-samples/HG01761.final.cram
immunotyper-SR --output_dir ./ --gene_type ighv --ref ../../GRCh38_full_analysis_set_plus_decoy_hla.fa --multi_band_solutions --solver gurobi ../../wgs-samples/HG01762.final.cram
immunotyper-SR --output_dir ./ --gene_type ighv --ref ../../GRCh38_full_analysis_set_plus_decoy_hla.fa --multi_band_solutions --solver gurobi ../../wgs-samples/HG01763.final.cram
immunotyper-SR --output_dir ./ --gene_type ighv --ref ../../GRCh38_full_analysis_set_plus_decoy_hla.fa --multi_band_solutions --solver gurobi ../../wgs-samples/HG01770.final.cram
immunotyper-SR --output_dir ./ --gene_type ighv --ref ../../GRCh38_full_analysis_set_plus_decoy_hla.fa --multi_band_solutions --solver gurobi ../../wgs-samples/HG01771.final.cram
immunotyper-SR --output_dir ./ --gene_type ighv --ref ../../GRCh38_full_analysis_set_plus_decoy_hla.fa --multi_band_solutions --solver gurobi ../../wgs-samples/HG01772.final.cram
immunotyper-SR --output_dir ./ --gene_type ighv --ref ../../GRCh38_full_analysis_set_plus_decoy_hla.fa --multi_band_solutions --solver gurobi ../../wgs-samples/HG01773.final.cram
immunotyper-SR --output_dir ./ --gene_type ighv --ref ../../GRCh38_full_analysis_set_plus_decoy_hla.fa --multi_band_solutions --solver gurobi ../../wgs-samples/HG01774.final.cram
immunotyper-SR --output_dir ./ --gene_type ighv --ref ../../GRCh38_full_analysis_set_plus_decoy_hla.fa --multi_band_solutions --solver gurobi ../../wgs-samples/HG01775.final.cram
immunotyper-SR --output_dir ./ --gene_type ighv --ref ../../GRCh38_full_analysis_set_plus_decoy_hla.fa --multi_band_solutions --solver gurobi ../../wgs-samples/HG01776.final.cram
immunotyper-SR --output_dir ./ --gene_type ighv --ref ../../GRCh38_full_analysis_set_plus_decoy_hla.fa --multi_band_solutions --solver gurobi ../../wgs-samples/HG01777.final.cram
immunotyper-SR --output_dir ./ --gene_type ighv --ref ../../GRCh38_full_analysis_set_plus_decoy_hla.fa --multi_band_solutions --solver gurobi ../../wgs-samples/HG01778.final.cram
immunotyper-SR --output_dir ./ --gene_type ighv --ref ../../GRCh38_full_analysis_set_plus_decoy_hla.fa --multi_band_solutions --solver gurobi ../../wgs-samples/HG01779.final.cram
immunotyper-SR --output_dir ./ --gene_type ighv --ref ../../GRCh38_full_analysis_set_plus_decoy_hla.fa --multi_band_solutions --solver gurobi ../../wgs-samples/HG01780.final.cram
immunotyper-SR --output_dir ./ --gene_type ighv --ref ../../GRCh38_full_analysis_set_plus_decoy_hla.fa --multi_band_solutions --solver gurobi ../../wgs-samples/HG01781.final.cram
immunotyper-SR --output_dir ./ --gene_type ighv --ref ../../GRCh38_full_analysis_set_plus_decoy_hla.fa --multi_band_solutions --solver gurobi ../../wgs-samples/HG01782.final.cram
immunotyper-SR --output_dir ./ --gene_type ighv --ref ../../GRCh38_full_analysis_set_plus_decoy_hla.fa --multi_band_solutions --solver gurobi ../../wgs-samples/HG01783.final.cram
immunotyper-SR --output_dir ./ --gene_type ighv --ref ../../GRCh38_full_analysis_set_plus_decoy_hla.fa --multi_band_solutions --solver gurobi ../../wgs-samples/HG01784.final.cram
immunotyper-SR --output_dir ./ --gene_type ighv --ref ../../GRCh38_full_analysis_set_plus_decoy_hla.fa --multi_band_solutions --solver gurobi ../../wgs-samples/HG01879.final.cram
immunotyper-SR --output_dir ./ --gene_type ighv --ref ../../GRCh38_full_analysis_set_plus_decoy_hla.fa --multi_band_solutions --solver gurobi ../../wgs-samples/HG01880.final.cram
immunotyper-SR --output_dir ./ --gene_type ighv --ref ../../GRCh38_full_analysis_set_plus_decoy_hla.fa --multi_band_solutions --solver gurobi ../../wgs-samples/HG01881.final.cram
immunotyper-SR --output_dir ./ --gene_type ighv --ref ../../GRCh38_full_analysis_set_plus_decoy_hla.fa --multi_band_solutions --solver gurobi ../../wgs-samples/HG01882.final.cram
immunotyper-SR --output_dir ./ --gene_type ighv --ref ../../GRCh38_full_analysis_set_plus_decoy_hla.fa --multi_band_solutions --solver gurobi ../../wgs-samples/HG01883.final.cram
immunotyper-SR --output_dir ./ --gene_type ighv --ref ../../GRCh38_full_analysis_set_plus_decoy_hla.fa --multi_band_solutions --solver gurobi ../../wgs-samples/HG01884.final.cram
immunotyper-SR --output_dir ./ --gene_type ighv --ref ../../GRCh38_full_analysis_set_plus_decoy_hla.fa --multi_band_solutions --solver gurobi ../../wgs-samples/HG01885.final.cram
immunotyper-SR --output_dir ./ --gene_type ighv --ref ../../GRCh38_full_analysis_set_plus_decoy_hla.fa --multi_band_solutions --solver gurobi ../../wgs-samples/HG01886.final.cram
immunotyper-SR --output_dir ./ --gene_type ighv --ref ../../GRCh38_full_analysis_set_plus_decoy_hla.fa --multi_band_solutions --solver gurobi ../../wgs-samples/HG01887.final.cram
immunotyper-SR --output_dir ./ --gene_type ighv --ref ../../GRCh38_full_analysis_set_plus_decoy_hla.fa --multi_band_solutions --solver gurobi ../../wgs-samples/HG01888.final.cram
immunotyper-SR --output_dir ./ --gene_type ighv --ref ../../GRCh38_full_analysis_set_plus_decoy_hla.fa --multi_band_solutions --solver gurobi ../../wgs-samples/HG01889.final.cram
immunotyper-SR --output_dir ./ --gene_type ighv --ref ../../GRCh38_full_analysis_set_plus_decoy_hla.fa --multi_band_solutions --solver gurobi ../../wgs-samples/HG01890.final.cram
immunotyper-SR --output_dir ./ --gene_type ighv --ref ../../GRCh38_full_analysis_set_plus_decoy_hla.fa --multi_band_solutions --solver gurobi ../../wgs-samples/HG01891.final.cram
immunotyper-SR --output_dir ./ --gene_type ighv --ref ../../GRCh38_full_analysis_set_plus_decoy_hla.fa --multi_band_solutions --solver gurobi ../../wgs-samples/HG01892.final.cram
immunotyper-SR --output_dir ./ --gene_type ighv --ref ../../GRCh38_full_analysis_set_plus_decoy_hla.fa --multi_band_solutions --solver gurobi ../../wgs-samples/HG01893.final.cram
immunotyper-SR --output_dir ./ --gene_type ighv --ref ../../GRCh38_full_analysis_set_plus_decoy_hla.fa --multi_band_solutions --solver gurobi ../../wgs-samples/HG01894.final.cram
immunotyper-SR --output_dir ./ --gene_type ighv --ref ../../GRCh38_full_analysis_set_plus_decoy_hla.fa --multi_band_solutions --solver gurobi ../../wgs-samples/HG01895.final.cram
immunotyper-SR --output_dir ./ --gene_type ighv --ref ../../GRCh38_full_analysis_set_plus_decoy_hla.fa --multi_band_solutions --solver gurobi ../../wgs-samples/HG01896.final.cram
immunotyper-SR --output_dir ./ --gene_type ighv --ref ../../GRCh38_full_analysis_set_plus_decoy_hla.fa --multi_band_solutions --solver gurobi ../../wgs-samples/HG01897.final.cram
immunotyper-SR --output_dir ./ --gene_type ighv --ref ../../GRCh38_full_analysis_set_plus_decoy_hla.fa --multi_band_solutions --solver gurobi ../../wgs-samples/HG01898.final.cram
immunotyper-SR --output_dir ./ --gene_type ighv --ref ../../GRCh38_full_analysis_set_plus_decoy_hla.fa --multi_band_solutions --solver gurobi ../../wgs-samples/HG01912.final.cram
immunotyper-SR --output_dir ./ --gene_type ighv --ref ../../GRCh38_full_analysis_set_plus_decoy_hla.fa --multi_band_solutions --solver gurobi ../../wgs-samples/HG01914.final.cram
immunotyper-SR --output_dir ./ --gene_type ighv --ref ../../GRCh38_full_analysis_set_plus_decoy_hla.fa --multi_band_solutions --solver gurobi ../../wgs-samples/HG01915.final.cram
immunotyper-SR --output_dir ./ --gene_type ighv --ref ../../GRCh38_full_analysis_set_plus_decoy_hla.fa --multi_band_solutions --solver gurobi ../../wgs-samples/HG01916.final.cram
immunotyper-SR --output_dir ./ --gene_type ighv --ref ../../GRCh38_full_analysis_set_plus_decoy_hla.fa --multi_band_solutions --solver gurobi ../../wgs-samples/HG01917.final.cram
immunotyper-SR --output_dir ./ --gene_type ighv --ref ../../GRCh38_full_analysis_set_plus_decoy_hla.fa --multi_band_solutions --solver gurobi ../../wgs-samples/HG01918.final.cram
immunotyper-SR --output_dir ./ --gene_type ighv --ref ../../GRCh38_full_analysis_set_plus_decoy_hla.fa --multi_band_solutions --solver gurobi ../../wgs-samples/HG01919.final.cram
immunotyper-SR --output_dir ./ --gene_type ighv --ref ../../GRCh38_full_analysis_set_plus_decoy_hla.fa --multi_band_solutions --solver gurobi ../../wgs-samples/HG01920.final.cram
immunotyper-SR --output_dir ./ --gene_type ighv --ref ../../GRCh38_full_analysis_set_plus_decoy_hla.fa --multi_band_solutions --solver gurobi ../../wgs-samples/HG01921.final.cram
immunotyper-SR --output_dir ./ --gene_type ighv --ref ../../GRCh38_full_analysis_set_plus_decoy_hla.fa --multi_band_solutions --solver gurobi ../../wgs-samples/HG01922.final.cram
immunotyper-SR --output_dir ./ --gene_type ighv --ref ../../GRCh38_full_analysis_set_plus_decoy_hla.fa --multi_band_solutions --solver gurobi ../../wgs-samples/HG01923.final.cram
immunotyper-SR --output_dir ./ --gene_type ighv --ref ../../GRCh38_full_analysis_set_plus_decoy_hla.fa --multi_band_solutions --solver gurobi ../../wgs-samples/HG01924.final.cram
immunotyper-SR --output_dir ./ --gene_type ighv --ref ../../GRCh38_full_analysis_set_plus_decoy_hla.fa --multi_band_solutions --solver gurobi ../../wgs-samples/HG01925.final.cram
immunotyper-SR --output_dir ./ --gene_type ighv --ref ../../GRCh38_full_analysis_set_plus_decoy_hla.fa --multi_band_solutions --solver gurobi ../../wgs-samples/HG01926.final.cram
immunotyper-SR --output_dir ./ --gene_type ighv --ref ../../GRCh38_full_analysis_set_plus_decoy_hla.fa --multi_band_solutions --solver gurobi ../../wgs-samples/HG01927.final.cram
immunotyper-SR --output_dir ./ --gene_type ighv --ref ../../GRCh38_full_analysis_set_plus_decoy_hla.fa --multi_band_solutions --solver gurobi ../../wgs-samples/HG01928.final.cram
immunotyper-SR --output_dir ./ --gene_type ighv --ref ../../GRCh38_full_analysis_set_plus_decoy_hla.fa --multi_band_solutions --solver gurobi ../../wgs-samples/HG01932.final.cram
immunotyper-SR --output_dir ./ --gene_type ighv --ref ../../GRCh38_full_analysis_set_plus_decoy_hla.fa --multi_band_solutions --solver gurobi ../../wgs-samples/HG01933.final.cram
immunotyper-SR --output_dir ./ --gene_type ighv --ref ../../GRCh38_full_analysis_set_plus_decoy_hla.fa --multi_band_solutions --solver gurobi ../../wgs-samples/HG01934.final.cram
immunotyper-SR --output_dir ./ --gene_type ighv --ref ../../GRCh38_full_analysis_set_plus_decoy_hla.fa --multi_band_solutions --solver gurobi ../../wgs-samples/HG01935.final.cram
immunotyper-SR --output_dir ./ --gene_type ighv --ref ../../GRCh38_full_analysis_set_plus_decoy_hla.fa --multi_band_solutions --solver gurobi ../../wgs-samples/HG01936.final.cram
immunotyper-SR --output_dir ./ --gene_type ighv --ref ../../GRCh38_full_analysis_set_plus_decoy_hla.fa --multi_band_solutions --solver gurobi ../../wgs-samples/HG01937.final.cram
immunotyper-SR --output_dir ./ --gene_type ighv --ref ../../GRCh38_full_analysis_set_plus_decoy_hla.fa --multi_band_solutions --solver gurobi ../../wgs-samples/HG01938.final.cram
immunotyper-SR --output_dir ./ --gene_type ighv --ref ../../GRCh38_full_analysis_set_plus_decoy_hla.fa --multi_band_solutions --solver gurobi ../../wgs-samples/HG01939.final.cram
immunotyper-SR --output_dir ./ --gene_type ighv --ref ../../GRCh38_full_analysis_set_plus_decoy_hla.fa --multi_band_solutions --solver gurobi ../../wgs-samples/HG01940.final.cram
immunotyper-SR --output_dir ./ --gene_type ighv --ref ../../GRCh38_full_analysis_set_plus_decoy_hla.fa --multi_band_solutions --solver gurobi ../../wgs-samples/HG01941.final.cram
immunotyper-SR --output_dir ./ --gene_type ighv --ref ../../GRCh38_full_analysis_set_plus_decoy_hla.fa --multi_band_solutions --solver gurobi ../../wgs-samples/HG01942.final.cram
immunotyper-SR --output_dir ./ --gene_type ighv --ref ../../GRCh38_full_analysis_set_plus_decoy_hla.fa --multi_band_solutions --solver gurobi ../../wgs-samples/HG01943.final.cram
immunotyper-SR --output_dir ./ --gene_type ighv --ref ../../GRCh38_full_analysis_set_plus_decoy_hla.fa --multi_band_solutions --solver gurobi ../../wgs-samples/HG01944.final.cram
immunotyper-SR --output_dir ./ --gene_type ighv --ref ../../GRCh38_full_analysis_set_plus_decoy_hla.fa --multi_band_solutions --solver gurobi ../../wgs-samples/HG01945.final.cram
immunotyper-SR --output_dir ./ --gene_type ighv --ref ../../GRCh38_full_analysis_set_plus_decoy_hla.fa --multi_band_solutions --solver gurobi ../../wgs-samples/HG01946.final.cram
immunotyper-SR --output_dir ./ --gene_type ighv --ref ../../GRCh38_full_analysis_set_plus_decoy_hla.fa --multi_band_solutions --solver gurobi ../../wgs-samples/HG01947.final.cram
immunotyper-SR --output_dir ./ --gene_type ighv --ref ../../GRCh38_full_analysis_set_plus_decoy_hla.fa --multi_band_solutions --solver gurobi ../../wgs-samples/HG01948.final.cram
immunotyper-SR --output_dir ./ --gene_type ighv --ref ../../GRCh38_full_analysis_set_plus_decoy_hla.fa --multi_band_solutions --solver gurobi ../../wgs-samples/HG01949.final.cram
immunotyper-SR --output_dir ./ --gene_type ighv --ref ../../GRCh38_full_analysis_set_plus_decoy_hla.fa --multi_band_solutions --solver gurobi ../../wgs-samples/HG01950.final.cram
immunotyper-SR --output_dir ./ --gene_type ighv --ref ../../GRCh38_full_analysis_set_plus_decoy_hla.fa --multi_band_solutions --solver gurobi ../../wgs-samples/HG01951.final.cram
immunotyper-SR --output_dir ./ --gene_type ighv --ref ../../GRCh38_full_analysis_set_plus_decoy_hla.fa --multi_band_solutions --solver gurobi ../../wgs-samples/HG01952.final.cram
immunotyper-SR --output_dir ./ --gene_type ighv --ref ../../GRCh38_full_analysis_set_plus_decoy_hla.fa --multi_band_solutions --solver gurobi ../../wgs-samples/HG01953.final.cram
immunotyper-SR --output_dir ./ --gene_type ighv --ref ../../GRCh38_full_analysis_set_plus_decoy_hla.fa --multi_band_solutions --solver gurobi ../../wgs-samples/HG01954.final.cram
immunotyper-SR --output_dir ./ --gene_type ighv --ref ../../GRCh38_full_analysis_set_plus_decoy_hla.fa --multi_band_solutions --solver gurobi ../../wgs-samples/HG01955.final.cram
immunotyper-SR --output_dir ./ --gene_type ighv --ref ../../GRCh38_full_analysis_set_plus_decoy_hla.fa --multi_band_solutions --solver gurobi ../../wgs-samples/HG01956.final.cram
immunotyper-SR --output_dir ./ --gene_type ighv --ref ../../GRCh38_full_analysis_set_plus_decoy_hla.fa --multi_band_solutions --solver gurobi ../../wgs-samples/HG01958.final.cram
immunotyper-SR --output_dir ./ --gene_type ighv --ref ../../GRCh38_full_analysis_set_plus_decoy_hla.fa --multi_band_solutions --solver gurobi ../../wgs-samples/HG01959.final.cram
immunotyper-SR --output_dir ./ --gene_type ighv --ref ../../GRCh38_full_analysis_set_plus_decoy_hla.fa --multi_band_solutions --solver gurobi ../../wgs-samples/HG01960.final.cram
immunotyper-SR --output_dir ./ --gene_type ighv --ref ../../GRCh38_full_analysis_set_plus_decoy_hla.fa --multi_band_solutions --solver gurobi ../../wgs-samples/HG01967.final.cram
immunotyper-SR --output_dir ./ --gene_type ighv --ref ../../GRCh38_full_analysis_set_plus_decoy_hla.fa --multi_band_solutions --solver gurobi ../../wgs-samples/HG01968.final.cram
immunotyper-SR --output_dir ./ --gene_type ighv --ref ../../GRCh38_full_analysis_set_plus_decoy_hla.fa --multi_band_solutions --solver gurobi ../../wgs-samples/HG01969.final.cram
immunotyper-SR --output_dir ./ --gene_type ighv --ref ../../GRCh38_full_analysis_set_plus_decoy_hla.fa --multi_band_solutions --solver gurobi ../../wgs-samples/HG01970.final.cram
immunotyper-SR --output_dir ./ --gene_type ighv --ref ../../GRCh38_full_analysis_set_plus_decoy_hla.fa --multi_band_solutions --solver gurobi ../../wgs-samples/HG01971.final.cram
immunotyper-SR --output_dir ./ --gene_type ighv --ref ../../GRCh38_full_analysis_set_plus_decoy_hla.fa --multi_band_solutions --solver gurobi ../../wgs-samples/HG01972.final.cram
immunotyper-SR --output_dir ./ --gene_type ighv --ref ../../GRCh38_full_analysis_set_plus_decoy_hla.fa --multi_band_solutions --solver gurobi ../../wgs-samples/HG01973.final.cram
immunotyper-SR --output_dir ./ --gene_type ighv --ref ../../GRCh38_full_analysis_set_plus_decoy_hla.fa --multi_band_solutions --solver gurobi ../../wgs-samples/HG01974.final.cram
immunotyper-SR --output_dir ./ --gene_type ighv --ref ../../GRCh38_full_analysis_set_plus_decoy_hla.fa --multi_band_solutions --solver gurobi ../../wgs-samples/HG01975.final.cram
immunotyper-SR --output_dir ./ --gene_type ighv --ref ../../GRCh38_full_analysis_set_plus_decoy_hla.fa --multi_band_solutions --solver gurobi ../../wgs-samples/HG01976.final.cram
immunotyper-SR --output_dir ./ --gene_type ighv --ref ../../GRCh38_full_analysis_set_plus_decoy_hla.fa --multi_band_solutions --solver gurobi ../../wgs-samples/HG01977.final.cram
immunotyper-SR --output_dir ./ --gene_type ighv --ref ../../GRCh38_full_analysis_set_plus_decoy_hla.fa --multi_band_solutions --solver gurobi ../../wgs-samples/HG01978.final.cram
immunotyper-SR --output_dir ./ --gene_type ighv --ref ../../GRCh38_full_analysis_set_plus_decoy_hla.fa --multi_band_solutions --solver gurobi ../../wgs-samples/HG01979.final.cram
immunotyper-SR --output_dir ./ --gene_type ighv --ref ../../GRCh38_full_analysis_set_plus_decoy_hla.fa --multi_band_solutions --solver gurobi ../../wgs-samples/HG01980.final.cram
immunotyper-SR --output_dir ./ --gene_type ighv --ref ../../GRCh38_full_analysis_set_plus_decoy_hla.fa --multi_band_solutions --solver gurobi ../../wgs-samples/HG01981.final.cram
immunotyper-SR --output_dir ./ --gene_type ighv --ref ../../GRCh38_full_analysis_set_plus_decoy_hla.fa --multi_band_solutions --solver gurobi ../../wgs-samples/HG01982.final.cram
immunotyper-SR --output_dir ./ --gene_type ighv --ref ../../GRCh38_full_analysis_set_plus_decoy_hla.fa --multi_band_solutions --solver gurobi ../../wgs-samples/HG01983.final.cram
immunotyper-SR --output_dir ./ --gene_type ighv --ref ../../GRCh38_full_analysis_set_plus_decoy_hla.fa --multi_band_solutions --solver gurobi ../../wgs-samples/HG01984.final.cram
immunotyper-SR --output_dir ./ --gene_type ighv --ref ../../GRCh38_full_analysis_set_plus_decoy_hla.fa --multi_band_solutions --solver gurobi ../../wgs-samples/HG01986.final.cram
immunotyper-SR --output_dir ./ --gene_type ighv --ref ../../GRCh38_full_analysis_set_plus_decoy_hla.fa --multi_band_solutions --solver gurobi ../../wgs-samples/HG01987.final.cram
immunotyper-SR --output_dir ./ --gene_type ighv --ref ../../GRCh38_full_analysis_set_plus_decoy_hla.fa --multi_band_solutions --solver gurobi ../../wgs-samples/HG01988.final.cram
immunotyper-SR --output_dir ./ --gene_type ighv --ref ../../GRCh38_full_analysis_set_plus_decoy_hla.fa --multi_band_solutions --solver gurobi ../../wgs-samples/HG01989.final.cram
immunotyper-SR --output_dir ./ --gene_type ighv --ref ../../GRCh38_full_analysis_set_plus_decoy_hla.fa --multi_band_solutions --solver gurobi ../../wgs-samples/HG01990.final.cram
immunotyper-SR --output_dir ./ --gene_type ighv --ref ../../GRCh38_full_analysis_set_plus_decoy_hla.fa --multi_band_solutions --solver gurobi ../../wgs-samples/HG01991.final.cram
immunotyper-SR --output_dir ./ --gene_type ighv --ref ../../GRCh38_full_analysis_set_plus_decoy_hla.fa --multi_band_solutions --solver gurobi ../../wgs-samples/HG01992.final.cram
immunotyper-SR --output_dir ./ --gene_type ighv --ref ../../GRCh38_full_analysis_set_plus_decoy_hla.fa --multi_band_solutions --solver gurobi ../../wgs-samples/HG01993.final.cram
immunotyper-SR --output_dir ./ --gene_type ighv --ref ../../GRCh38_full_analysis_set_plus_decoy_hla.fa --multi_band_solutions --solver gurobi ../../wgs-samples/HG01997.final.cram
immunotyper-SR --output_dir ./ --gene_type ighv --ref ../../GRCh38_full_analysis_set_plus_decoy_hla.fa --multi_band_solutions --solver gurobi ../../wgs-samples/HG01998.final.cram
immunotyper-SR --output_dir ./ --gene_type ighv --ref ../../GRCh38_full_analysis_set_plus_decoy_hla.fa --multi_band_solutions --solver gurobi ../../wgs-samples/HG02002.final.cram
immunotyper-SR --output_dir ./ --gene_type ighv --ref ../../GRCh38_full_analysis_set_plus_decoy_hla.fa --multi_band_solutions --solver gurobi ../../wgs-samples/HG02003.final.cram
immunotyper-SR --output_dir ./ --gene_type ighv --ref ../../GRCh38_full_analysis_set_plus_decoy_hla.fa --multi_band_solutions --solver gurobi ../../wgs-samples/HG02004.final.cram
immunotyper-SR --output_dir ./ --gene_type ighv --ref ../../GRCh38_full_analysis_set_plus_decoy_hla.fa --multi_band_solutions --solver gurobi ../../wgs-samples/HG02008.final.cram
immunotyper-SR --output_dir ./ --gene_type ighv --ref ../../GRCh38_full_analysis_set_plus_decoy_hla.fa --multi_band_solutions --solver gurobi ../../wgs-samples/HG02009.final.cram
immunotyper-SR --output_dir ./ --gene_type ighv --ref ../../GRCh38_full_analysis_set_plus_decoy_hla.fa --multi_band_solutions --solver gurobi ../../wgs-samples/HG02010.final.cram
immunotyper-SR --output_dir ./ --gene_type ighv --ref ../../GRCh38_full_analysis_set_plus_decoy_hla.fa --multi_band_solutions --solver gurobi ../../wgs-samples/HG02011.final.cram
immunotyper-SR --output_dir ./ --gene_type ighv --ref ../../GRCh38_full_analysis_set_plus_decoy_hla.fa --multi_band_solutions --solver gurobi ../../wgs-samples/HG02012.final.cram
immunotyper-SR --output_dir ./ --gene_type ighv --ref ../../GRCh38_full_analysis_set_plus_decoy_hla.fa --multi_band_solutions --solver gurobi ../../wgs-samples/HG02013.final.cram
immunotyper-SR --output_dir ./ --gene_type ighv --ref ../../GRCh38_full_analysis_set_plus_decoy_hla.fa --multi_band_solutions --solver gurobi ../../wgs-samples/HG02014.final.cram
immunotyper-SR --output_dir ./ --gene_type ighv --ref ../../GRCh38_full_analysis_set_plus_decoy_hla.fa --multi_band_solutions --solver gurobi ../../wgs-samples/HG02015.final.cram
immunotyper-SR --output_dir ./ --gene_type ighv --ref ../../GRCh38_full_analysis_set_plus_decoy_hla.fa --multi_band_solutions --solver gurobi ../../wgs-samples/HG02016.final.cram
immunotyper-SR --output_dir ./ --gene_type ighv --ref ../../GRCh38_full_analysis_set_plus_decoy_hla.fa --multi_band_solutions --solver gurobi ../../wgs-samples/HG02017.final.cram
immunotyper-SR --output_dir ./ --gene_type ighv --ref ../../GRCh38_full_analysis_set_plus_decoy_hla.fa --multi_band_solutions --solver gurobi ../../wgs-samples/HG02018.final.cram
immunotyper-SR --output_dir ./ --gene_type ighv --ref ../../GRCh38_full_analysis_set_plus_decoy_hla.fa --multi_band_solutions --solver gurobi ../../wgs-samples/HG02019.final.cram
immunotyper-SR --output_dir ./ --gene_type ighv --ref ../../GRCh38_full_analysis_set_plus_decoy_hla.fa --multi_band_solutions --solver gurobi ../../wgs-samples/HG02020.final.cram
immunotyper-SR --output_dir ./ --gene_type ighv --ref ../../GRCh38_full_analysis_set_plus_decoy_hla.fa --multi_band_solutions --solver gurobi ../../wgs-samples/HG02024.final.cram
immunotyper-SR --output_dir ./ --gene_type ighv --ref ../../GRCh38_full_analysis_set_plus_decoy_hla.fa --multi_band_solutions --solver gurobi ../../wgs-samples/HG02025.final.cram
immunotyper-SR --output_dir ./ --gene_type ighv --ref ../../GRCh38_full_analysis_set_plus_decoy_hla.fa --multi_band_solutions --solver gurobi ../../wgs-samples/HG02026.final.cram
immunotyper-SR --output_dir ./ --gene_type ighv --ref ../../GRCh38_full_analysis_set_plus_decoy_hla.fa --multi_band_solutions --solver gurobi ../../wgs-samples/HG02027.final.cram
immunotyper-SR --output_dir ./ --gene_type ighv --ref ../../GRCh38_full_analysis_set_plus_decoy_hla.fa --multi_band_solutions --solver gurobi ../../wgs-samples/HG02028.final.cram
immunotyper-SR --output_dir ./ --gene_type ighv --ref ../../GRCh38_full_analysis_set_plus_decoy_hla.fa --multi_band_solutions --solver gurobi ../../wgs-samples/HG02029.final.cram
immunotyper-SR --output_dir ./ --gene_type ighv --ref ../../GRCh38_full_analysis_set_plus_decoy_hla.fa --multi_band_solutions --solver gurobi ../../wgs-samples/HG02030.final.cram
immunotyper-SR --output_dir ./ --gene_type ighv --ref ../../GRCh38_full_analysis_set_plus_decoy_hla.fa --multi_band_solutions --solver gurobi ../../wgs-samples/HG02031.final.cram
immunotyper-SR --output_dir ./ --gene_type ighv --ref ../../GRCh38_full_analysis_set_plus_decoy_hla.fa --multi_band_solutions --solver gurobi ../../wgs-samples/HG02032.final.cram
immunotyper-SR --output_dir ./ --gene_type ighv --ref ../../GRCh38_full_analysis_set_plus_decoy_hla.fa --multi_band_solutions --solver gurobi ../../wgs-samples/HG02053.final.cram
immunotyper-SR --output_dir ./ --gene_type ighv --ref ../../GRCh38_full_analysis_set_plus_decoy_hla.fa --multi_band_solutions --solver gurobi ../../wgs-samples/HG02054.final.cram
immunotyper-SR --output_dir ./ --gene_type ighv --ref ../../GRCh38_full_analysis_set_plus_decoy_hla.fa --multi_band_solutions --solver gurobi ../../wgs-samples/HG02055.final.cram
immunotyper-SR --output_dir ./ --gene_type ighv --ref ../../GRCh38_full_analysis_set_plus_decoy_hla.fa --multi_band_solutions --solver gurobi ../../wgs-samples/HG02056.final.cram
immunotyper-SR --output_dir ./ --gene_type ighv --ref ../../GRCh38_full_analysis_set_plus_decoy_hla.fa --multi_band_solutions --solver gurobi ../../wgs-samples/HG02057.final.cram
immunotyper-SR --output_dir ./ --gene_type ighv --ref ../../GRCh38_full_analysis_set_plus_decoy_hla.fa --multi_band_solutions --solver gurobi ../../wgs-samples/HG02058.final.cram
immunotyper-SR --output_dir ./ --gene_type ighv --ref ../../GRCh38_full_analysis_set_plus_decoy_hla.fa --multi_band_solutions --solver gurobi ../../wgs-samples/HG02059.final.cram
immunotyper-SR --output_dir ./ --gene_type ighv --ref ../../GRCh38_full_analysis_set_plus_decoy_hla.fa --multi_band_solutions --solver gurobi ../../wgs-samples/HG02060.final.cram
immunotyper-SR --output_dir ./ --gene_type ighv --ref ../../GRCh38_full_analysis_set_plus_decoy_hla.fa --multi_band_solutions --solver gurobi ../../wgs-samples/HG02061.final.cram
immunotyper-SR --output_dir ./ --gene_type ighv --ref ../../GRCh38_full_analysis_set_plus_decoy_hla.fa --multi_band_solutions --solver gurobi ../../wgs-samples/HG02068.final.cram
immunotyper-SR --output_dir ./ --gene_type ighv --ref ../../GRCh38_full_analysis_set_plus_decoy_hla.fa --multi_band_solutions --solver gurobi ../../wgs-samples/HG02069.final.cram
immunotyper-SR --output_dir ./ --gene_type ighv --ref ../../GRCh38_full_analysis_set_plus_decoy_hla.fa --multi_band_solutions --solver gurobi ../../wgs-samples/HG02070.final.cram
immunotyper-SR --output_dir ./ --gene_type ighv --ref ../../GRCh38_full_analysis_set_plus_decoy_hla.fa --multi_band_solutions --solver gurobi ../../wgs-samples/HG02071.final.cram
immunotyper-SR --output_dir ./ --gene_type ighv --ref ../../GRCh38_full_analysis_set_plus_decoy_hla.fa --multi_band_solutions --solver gurobi ../../wgs-samples/HG02072.final.cram
immunotyper-SR --output_dir ./ --gene_type ighv --ref ../../GRCh38_full_analysis_set_plus_decoy_hla.fa --multi_band_solutions --solver gurobi ../../wgs-samples/HG02073.final.cram
immunotyper-SR --output_dir ./ --gene_type ighv --ref ../../GRCh38_full_analysis_set_plus_decoy_hla.fa --multi_band_solutions --solver gurobi ../../wgs-samples/HG02074.final.cram
immunotyper-SR --output_dir ./ --gene_type ighv --ref ../../GRCh38_full_analysis_set_plus_decoy_hla.fa --multi_band_solutions --solver gurobi ../../wgs-samples/HG02075.final.cram
immunotyper-SR --output_dir ./ --gene_type ighv --ref ../../GRCh38_full_analysis_set_plus_decoy_hla.fa --multi_band_solutions --solver gurobi ../../wgs-samples/HG02076.final.cram
immunotyper-SR --output_dir ./ --gene_type ighv --ref ../../GRCh38_full_analysis_set_plus_decoy_hla.fa --multi_band_solutions --solver gurobi ../../wgs-samples/HG02077.final.cram
immunotyper-SR --output_dir ./ --gene_type ighv --ref ../../GRCh38_full_analysis_set_plus_decoy_hla.fa --multi_band_solutions --solver gurobi ../../wgs-samples/HG02078.final.cram
immunotyper-SR --output_dir ./ --gene_type ighv --ref ../../GRCh38_full_analysis_set_plus_decoy_hla.fa --multi_band_solutions --solver gurobi ../../wgs-samples/HG02079.final.cram
immunotyper-SR --output_dir ./ --gene_type ighv --ref ../../GRCh38_full_analysis_set_plus_decoy_hla.fa --multi_band_solutions --solver gurobi ../../wgs-samples/HG02080.final.cram
immunotyper-SR --output_dir ./ --gene_type ighv --ref ../../GRCh38_full_analysis_set_plus_decoy_hla.fa --multi_band_solutions --solver gurobi ../../wgs-samples/HG02081.final.cram
immunotyper-SR --output_dir ./ --gene_type ighv --ref ../../GRCh38_full_analysis_set_plus_decoy_hla.fa --multi_band_solutions --solver gurobi ../../wgs-samples/HG02082.final.cram
immunotyper-SR --output_dir ./ --gene_type ighv --ref ../../GRCh38_full_analysis_set_plus_decoy_hla.fa --multi_band_solutions --solver gurobi ../../wgs-samples/HG02083.final.cram
immunotyper-SR --output_dir ./ --gene_type ighv --ref ../../GRCh38_full_analysis_set_plus_decoy_hla.fa --multi_band_solutions --solver gurobi ../../wgs-samples/HG02084.final.cram
immunotyper-SR --output_dir ./ --gene_type ighv --ref ../../GRCh38_full_analysis_set_plus_decoy_hla.fa --multi_band_solutions --solver gurobi ../../wgs-samples/HG02085.final.cram
immunotyper-SR --output_dir ./ --gene_type ighv --ref ../../GRCh38_full_analysis_set_plus_decoy_hla.fa --multi_band_solutions --solver gurobi ../../wgs-samples/HG02089.final.cram
immunotyper-SR --output_dir ./ --gene_type ighv --ref ../../GRCh38_full_analysis_set_plus_decoy_hla.fa --multi_band_solutions --solver gurobi ../../wgs-samples/HG02090.final.cram
immunotyper-SR --output_dir ./ --gene_type ighv --ref ../../GRCh38_full_analysis_set_plus_decoy_hla.fa --multi_band_solutions --solver gurobi ../../wgs-samples/HG02091.final.cram
immunotyper-SR --output_dir ./ --gene_type ighv --ref ../../GRCh38_full_analysis_set_plus_decoy_hla.fa --multi_band_solutions --solver gurobi ../../wgs-samples/HG02104.final.cram
immunotyper-SR --output_dir ./ --gene_type ighv --ref ../../GRCh38_full_analysis_set_plus_decoy_hla.fa --multi_band_solutions --solver gurobi ../../wgs-samples/HG02105.final.cram
immunotyper-SR --output_dir ./ --gene_type ighv --ref ../../GRCh38_full_analysis_set_plus_decoy_hla.fa --multi_band_solutions --solver gurobi ../../wgs-samples/HG02106.final.cram
immunotyper-SR --output_dir ./ --gene_type ighv --ref ../../GRCh38_full_analysis_set_plus_decoy_hla.fa --multi_band_solutions --solver gurobi ../../wgs-samples/HG02120.final.cram
immunotyper-SR --output_dir ./ --gene_type ighv --ref ../../GRCh38_full_analysis_set_plus_decoy_hla.fa --multi_band_solutions --solver gurobi ../../wgs-samples/HG02121.final.cram
immunotyper-SR --output_dir ./ --gene_type ighv --ref ../../GRCh38_full_analysis_set_plus_decoy_hla.fa --multi_band_solutions --solver gurobi ../../wgs-samples/HG02122.final.cram
immunotyper-SR --output_dir ./ --gene_type ighv --ref ../../GRCh38_full_analysis_set_plus_decoy_hla.fa --multi_band_solutions --solver gurobi ../../wgs-samples/HG02126.final.cram
immunotyper-SR --output_dir ./ --gene_type ighv --ref ../../GRCh38_full_analysis_set_plus_decoy_hla.fa --multi_band_solutions --solver gurobi ../../wgs-samples/HG02127.final.cram
immunotyper-SR --output_dir ./ --gene_type ighv --ref ../../GRCh38_full_analysis_set_plus_decoy_hla.fa --multi_band_solutions --solver gurobi ../../wgs-samples/HG02128.final.cram
immunotyper-SR --output_dir ./ --gene_type ighv --ref ../../GRCh38_full_analysis_set_plus_decoy_hla.fa --multi_band_solutions --solver gurobi ../../wgs-samples/HG02129.final.cram
immunotyper-SR --output_dir ./ --gene_type ighv --ref ../../GRCh38_full_analysis_set_plus_decoy_hla.fa --multi_band_solutions --solver gurobi ../../wgs-samples/HG02130.final.cram
immunotyper-SR --output_dir ./ --gene_type ighv --ref ../../GRCh38_full_analysis_set_plus_decoy_hla.fa --multi_band_solutions --solver gurobi ../../wgs-samples/HG02131.final.cram
immunotyper-SR --output_dir ./ --gene_type ighv --ref ../../GRCh38_full_analysis_set_plus_decoy_hla.fa --multi_band_solutions --solver gurobi ../../wgs-samples/HG02132.final.cram
immunotyper-SR --output_dir ./ --gene_type ighv --ref ../../GRCh38_full_analysis_set_plus_decoy_hla.fa --multi_band_solutions --solver gurobi ../../wgs-samples/HG02133.final.cram
immunotyper-SR --output_dir ./ --gene_type ighv --ref ../../GRCh38_full_analysis_set_plus_decoy_hla.fa --multi_band_solutions --solver gurobi ../../wgs-samples/HG02134.final.cram
immunotyper-SR --output_dir ./ --gene_type ighv --ref ../../GRCh38_full_analysis_set_plus_decoy_hla.fa --multi_band_solutions --solver gurobi ../../wgs-samples/HG02135.final.cram
immunotyper-SR --output_dir ./ --gene_type ighv --ref ../../GRCh38_full_analysis_set_plus_decoy_hla.fa --multi_band_solutions --solver gurobi ../../wgs-samples/HG02136.final.cram
immunotyper-SR --output_dir ./ --gene_type ighv --ref ../../GRCh38_full_analysis_set_plus_decoy_hla.fa --multi_band_solutions --solver gurobi ../../wgs-samples/HG02137.final.cram
immunotyper-SR --output_dir ./ --gene_type ighv --ref ../../GRCh38_full_analysis_set_plus_decoy_hla.fa --multi_band_solutions --solver gurobi ../../wgs-samples/HG02143.final.cram
immunotyper-SR --output_dir ./ --gene_type ighv --ref ../../GRCh38_full_analysis_set_plus_decoy_hla.fa --multi_band_solutions --solver gurobi ../../wgs-samples/HG02144.final.cram
immunotyper-SR --output_dir ./ --gene_type ighv --ref ../../GRCh38_full_analysis_set_plus_decoy_hla.fa --multi_band_solutions --solver gurobi ../../wgs-samples/HG02145.final.cram
immunotyper-SR --output_dir ./ --gene_type ighv --ref ../../GRCh38_full_analysis_set_plus_decoy_hla.fa --multi_band_solutions --solver gurobi ../../wgs-samples/HG02146.final.cram
immunotyper-SR --output_dir ./ --gene_type ighv --ref ../../GRCh38_full_analysis_set_plus_decoy_hla.fa --multi_band_solutions --solver gurobi ../../wgs-samples/HG02147.final.cram
immunotyper-SR --output_dir ./ --gene_type ighv --ref ../../GRCh38_full_analysis_set_plus_decoy_hla.fa --multi_band_solutions --solver gurobi ../../wgs-samples/HG02148.final.cram
immunotyper-SR --output_dir ./ --gene_type ighv --ref ../../GRCh38_full_analysis_set_plus_decoy_hla.fa --multi_band_solutions --solver gurobi ../../wgs-samples/HG02220.final.cram
immunotyper-SR --output_dir ./ --gene_type ighv --ref ../../GRCh38_full_analysis_set_plus_decoy_hla.fa --multi_band_solutions --solver gurobi ../../wgs-samples/HG02221.final.cram
immunotyper-SR --output_dir ./ --gene_type ighv --ref ../../GRCh38_full_analysis_set_plus_decoy_hla.fa --multi_band_solutions --solver gurobi ../../wgs-samples/HG02222.final.cram
immunotyper-SR --output_dir ./ --gene_type ighv --ref ../../GRCh38_full_analysis_set_plus_decoy_hla.fa --multi_band_solutions --solver gurobi ../../wgs-samples/HG02223.final.cram
immunotyper-SR --output_dir ./ --gene_type ighv --ref ../../GRCh38_full_analysis_set_plus_decoy_hla.fa --multi_band_solutions --solver gurobi ../../wgs-samples/HG02224.final.cram
immunotyper-SR --output_dir ./ --gene_type ighv --ref ../../GRCh38_full_analysis_set_plus_decoy_hla.fa --multi_band_solutions --solver gurobi ../../wgs-samples/HG02225.final.cram
immunotyper-SR --output_dir ./ --gene_type ighv --ref ../../GRCh38_full_analysis_set_plus_decoy_hla.fa --multi_band_solutions --solver gurobi ../../wgs-samples/HG02229.final.cram
immunotyper-SR --output_dir ./ --gene_type ighv --ref ../../GRCh38_full_analysis_set_plus_decoy_hla.fa --multi_band_solutions --solver gurobi ../../wgs-samples/HG02230.final.cram
immunotyper-SR --output_dir ./ --gene_type ighv --ref ../../GRCh38_full_analysis_set_plus_decoy_hla.fa --multi_band_solutions --solver gurobi ../../wgs-samples/HG02231.final.cram
immunotyper-SR --output_dir ./ --gene_type ighv --ref ../../GRCh38_full_analysis_set_plus_decoy_hla.fa --multi_band_solutions --solver gurobi ../../wgs-samples/HG02232.final.cram
immunotyper-SR --output_dir ./ --gene_type ighv --ref ../../GRCh38_full_analysis_set_plus_decoy_hla.fa --multi_band_solutions --solver gurobi ../../wgs-samples/HG02233.final.cram
immunotyper-SR --output_dir ./ --gene_type ighv --ref ../../GRCh38_full_analysis_set_plus_decoy_hla.fa --multi_band_solutions --solver gurobi ../../wgs-samples/HG02234.final.cram
immunotyper-SR --output_dir ./ --gene_type ighv --ref ../../GRCh38_full_analysis_set_plus_decoy_hla.fa --multi_band_solutions --solver gurobi ../../wgs-samples/HG02235.final.cram
immunotyper-SR --output_dir ./ --gene_type ighv --ref ../../GRCh38_full_analysis_set_plus_decoy_hla.fa --multi_band_solutions --solver gurobi ../../wgs-samples/HG02236.final.cram
immunotyper-SR --output_dir ./ --gene_type ighv --ref ../../GRCh38_full_analysis_set_plus_decoy_hla.fa --multi_band_solutions --solver gurobi ../../wgs-samples/HG02237.final.cram
immunotyper-SR --output_dir ./ --gene_type ighv --ref ../../GRCh38_full_analysis_set_plus_decoy_hla.fa --multi_band_solutions --solver gurobi ../../wgs-samples/HG02238.final.cram
immunotyper-SR --output_dir ./ --gene_type ighv --ref ../../GRCh38_full_analysis_set_plus_decoy_hla.fa --multi_band_solutions --solver gurobi ../../wgs-samples/HG02239.final.cram
immunotyper-SR --output_dir ./ --gene_type ighv --ref ../../GRCh38_full_analysis_set_plus_decoy_hla.fa --multi_band_solutions --solver gurobi ../../wgs-samples/HG02240.final.cram
immunotyper-SR --output_dir ./ --gene_type ighv --ref ../../GRCh38_full_analysis_set_plus_decoy_hla.fa --multi_band_solutions --solver gurobi ../../wgs-samples/HG02255.final.cram
immunotyper-SR --output_dir ./ --gene_type ighv --ref ../../GRCh38_full_analysis_set_plus_decoy_hla.fa --multi_band_solutions --solver gurobi ../../wgs-samples/HG02256.final.cram
immunotyper-SR --output_dir ./ --gene_type ighv --ref ../../GRCh38_full_analysis_set_plus_decoy_hla.fa --multi_band_solutions --solver gurobi ../../wgs-samples/HG02257.final.cram
immunotyper-SR --output_dir ./ --gene_type ighv --ref ../../GRCh38_full_analysis_set_plus_decoy_hla.fa --multi_band_solutions --solver gurobi ../../wgs-samples/HG02258.final.cram
immunotyper-SR --output_dir ./ --gene_type ighv --ref ../../GRCh38_full_analysis_set_plus_decoy_hla.fa --multi_band_solutions --solver gurobi ../../wgs-samples/HG02259.final.cram
immunotyper-SR --output_dir ./ --gene_type ighv --ref ../../GRCh38_full_analysis_set_plus_decoy_hla.fa --multi_band_solutions --solver gurobi ../../wgs-samples/HG02260.final.cram
immunotyper-SR --output_dir ./ --gene_type ighv --ref ../../GRCh38_full_analysis_set_plus_decoy_hla.fa --multi_band_solutions --solver gurobi ../../wgs-samples/HG02261.final.cram
immunotyper-SR --output_dir ./ --gene_type ighv --ref ../../GRCh38_full_analysis_set_plus_decoy_hla.fa --multi_band_solutions --solver gurobi ../../wgs-samples/HG02271.final.cram
immunotyper-SR --output_dir ./ --gene_type ighv --ref ../../GRCh38_full_analysis_set_plus_decoy_hla.fa --multi_band_solutions --solver gurobi ../../wgs-samples/HG02272.final.cram
immunotyper-SR --output_dir ./ --gene_type ighv --ref ../../GRCh38_full_analysis_set_plus_decoy_hla.fa --multi_band_solutions --solver gurobi ../../wgs-samples/HG02273.final.cram
immunotyper-SR --output_dir ./ --gene_type ighv --ref ../../GRCh38_full_analysis_set_plus_decoy_hla.fa --multi_band_solutions --solver gurobi ../../wgs-samples/HG02277.final.cram
immunotyper-SR --output_dir ./ --gene_type ighv --ref ../../GRCh38_full_analysis_set_plus_decoy_hla.fa --multi_band_solutions --solver gurobi ../../wgs-samples/HG02278.final.cram
immunotyper-SR --output_dir ./ --gene_type ighv --ref ../../GRCh38_full_analysis_set_plus_decoy_hla.fa --multi_band_solutions --solver gurobi ../../wgs-samples/HG02279.final.cram
immunotyper-SR --output_dir ./ --gene_type ighv --ref ../../GRCh38_full_analysis_set_plus_decoy_hla.fa --multi_band_solutions --solver gurobi ../../wgs-samples/HG02280.final.cram
immunotyper-SR --output_dir ./ --gene_type ighv --ref ../../GRCh38_full_analysis_set_plus_decoy_hla.fa --multi_band_solutions --solver gurobi ../../wgs-samples/HG02281.final.cram
immunotyper-SR --output_dir ./ --gene_type ighv --ref ../../GRCh38_full_analysis_set_plus_decoy_hla.fa --multi_band_solutions --solver gurobi ../../wgs-samples/HG02282.final.cram
immunotyper-SR --output_dir ./ --gene_type ighv --ref ../../GRCh38_full_analysis_set_plus_decoy_hla.fa --multi_band_solutions --solver gurobi ../../wgs-samples/HG02285.final.cram
immunotyper-SR --output_dir ./ --gene_type ighv --ref ../../GRCh38_full_analysis_set_plus_decoy_hla.fa --multi_band_solutions --solver gurobi ../../wgs-samples/HG02286.final.cram
immunotyper-SR --output_dir ./ --gene_type ighv --ref ../../GRCh38_full_analysis_set_plus_decoy_hla.fa --multi_band_solutions --solver gurobi ../../wgs-samples/HG02287.final.cram
immunotyper-SR --output_dir ./ --gene_type ighv --ref ../../GRCh38_full_analysis_set_plus_decoy_hla.fa --multi_band_solutions --solver gurobi ../../wgs-samples/HG02291.final.cram
immunotyper-SR --output_dir ./ --gene_type ighv --ref ../../GRCh38_full_analysis_set_plus_decoy_hla.fa --multi_band_solutions --solver gurobi ../../wgs-samples/HG02292.final.cram
immunotyper-SR --output_dir ./ --gene_type ighv --ref ../../GRCh38_full_analysis_set_plus_decoy_hla.fa --multi_band_solutions --solver gurobi ../../wgs-samples/HG02293.final.cram
immunotyper-SR --output_dir ./ --gene_type ighv --ref ../../GRCh38_full_analysis_set_plus_decoy_hla.fa --multi_band_solutions --solver gurobi ../../wgs-samples/HG02298.final.cram
immunotyper-SR --output_dir ./ --gene_type ighv --ref ../../GRCh38_full_analysis_set_plus_decoy_hla.fa --multi_band_solutions --solver gurobi ../../wgs-samples/HG02299.final.cram
immunotyper-SR --output_dir ./ --gene_type ighv --ref ../../GRCh38_full_analysis_set_plus_decoy_hla.fa --multi_band_solutions --solver gurobi ../../wgs-samples/HG02300.final.cram
immunotyper-SR --output_dir ./ --gene_type ighv --ref ../../GRCh38_full_analysis_set_plus_decoy_hla.fa --multi_band_solutions --solver gurobi ../../wgs-samples/HG02301.final.cram
immunotyper-SR --output_dir ./ --gene_type ighv --ref ../../GRCh38_full_analysis_set_plus_decoy_hla.fa --multi_band_solutions --solver gurobi ../../wgs-samples/HG02302.final.cram
immunotyper-SR --output_dir ./ --gene_type ighv --ref ../../GRCh38_full_analysis_set_plus_decoy_hla.fa --multi_band_solutions --solver gurobi ../../wgs-samples/HG02303.final.cram
immunotyper-SR --output_dir ./ --gene_type ighv --ref ../../GRCh38_full_analysis_set_plus_decoy_hla.fa --multi_band_solutions --solver gurobi ../../wgs-samples/HG02307.final.cram
immunotyper-SR --output_dir ./ --gene_type ighv --ref ../../GRCh38_full_analysis_set_plus_decoy_hla.fa --multi_band_solutions --solver gurobi ../../wgs-samples/HG02308.final.cram
immunotyper-SR --output_dir ./ --gene_type ighv --ref ../../GRCh38_full_analysis_set_plus_decoy_hla.fa --multi_band_solutions --solver gurobi ../../wgs-samples/HG02314.final.cram
immunotyper-SR --output_dir ./ --gene_type ighv --ref ../../GRCh38_full_analysis_set_plus_decoy_hla.fa --multi_band_solutions --solver gurobi ../../wgs-samples/HG02315.final.cram
immunotyper-SR --output_dir ./ --gene_type ighv --ref ../../GRCh38_full_analysis_set_plus_decoy_hla.fa --multi_band_solutions --solver gurobi ../../wgs-samples/HG02316.final.cram
immunotyper-SR --output_dir ./ --gene_type ighv --ref ../../GRCh38_full_analysis_set_plus_decoy_hla.fa --multi_band_solutions --solver gurobi ../../wgs-samples/HG02317.final.cram
immunotyper-SR --output_dir ./ --gene_type ighv --ref ../../GRCh38_full_analysis_set_plus_decoy_hla.fa --multi_band_solutions --solver gurobi ../../wgs-samples/HG02318.final.cram
immunotyper-SR --output_dir ./ --gene_type ighv --ref ../../GRCh38_full_analysis_set_plus_decoy_hla.fa --multi_band_solutions --solver gurobi ../../wgs-samples/HG02321.final.cram
immunotyper-SR --output_dir ./ --gene_type ighv --ref ../../GRCh38_full_analysis_set_plus_decoy_hla.fa --multi_band_solutions --solver gurobi ../../wgs-samples/HG02449.final.cram
immunotyper-SR --output_dir ./ --gene_type ighv --ref ../../GRCh38_full_analysis_set_plus_decoy_hla.fa --multi_band_solutions --solver gurobi ../../wgs-samples/HG02450.final.cram
immunotyper-SR --output_dir ./ --gene_type ighv --ref ../../GRCh38_full_analysis_set_plus_decoy_hla.fa --multi_band_solutions --solver gurobi ../../wgs-samples/HG02451.final.cram
immunotyper-SR --output_dir ./ --gene_type ighv --ref ../../GRCh38_full_analysis_set_plus_decoy_hla.fa --multi_band_solutions --solver gurobi ../../wgs-samples/HG02461.final.cram
immunotyper-SR --output_dir ./ --gene_type ighv --ref ../../GRCh38_full_analysis_set_plus_decoy_hla.fa --multi_band_solutions --solver gurobi ../../wgs-samples/HG02462.final.cram
immunotyper-SR --output_dir ./ --gene_type ighv --ref ../../GRCh38_full_analysis_set_plus_decoy_hla.fa --multi_band_solutions --solver gurobi ../../wgs-samples/HG02463.final.cram
immunotyper-SR --output_dir ./ --gene_type ighv --ref ../../GRCh38_full_analysis_set_plus_decoy_hla.fa --multi_band_solutions --solver gurobi ../../wgs-samples/HG02464.final.cram
immunotyper-SR --output_dir ./ --gene_type ighv --ref ../../GRCh38_full_analysis_set_plus_decoy_hla.fa --multi_band_solutions --solver gurobi ../../wgs-samples/HG02465.final.cram
immunotyper-SR --output_dir ./ --gene_type ighv --ref ../../GRCh38_full_analysis_set_plus_decoy_hla.fa --multi_band_solutions --solver gurobi ../../wgs-samples/HG02466.final.cram
immunotyper-SR --output_dir ./ --gene_type ighv --ref ../../GRCh38_full_analysis_set_plus_decoy_hla.fa --multi_band_solutions --solver gurobi ../../wgs-samples/HG02490.final.cram
immunotyper-SR --output_dir ./ --gene_type ighv --ref ../../GRCh38_full_analysis_set_plus_decoy_hla.fa --multi_band_solutions --solver gurobi ../../wgs-samples/HG02491.final.cram
immunotyper-SR --output_dir ./ --gene_type ighv --ref ../../GRCh38_full_analysis_set_plus_decoy_hla.fa --multi_band_solutions --solver gurobi ../../wgs-samples/HG02492.final.cram
immunotyper-SR --output_dir ./ --gene_type ighv --ref ../../GRCh38_full_analysis_set_plus_decoy_hla.fa --multi_band_solutions --solver gurobi ../../wgs-samples/HG02493.final.cram
immunotyper-SR --output_dir ./ --gene_type ighv --ref ../../GRCh38_full_analysis_set_plus_decoy_hla.fa --multi_band_solutions --solver gurobi ../../wgs-samples/HG02494.final.cram
immunotyper-SR --output_dir ./ --gene_type ighv --ref ../../GRCh38_full_analysis_set_plus_decoy_hla.fa --multi_band_solutions --solver gurobi ../../wgs-samples/HG02495.final.cram
immunotyper-SR --output_dir ./ --gene_type ighv --ref ../../GRCh38_full_analysis_set_plus_decoy_hla.fa --multi_band_solutions --solver gurobi ../../wgs-samples/HG02512.final.cram
immunotyper-SR --output_dir ./ --gene_type ighv --ref ../../GRCh38_full_analysis_set_plus_decoy_hla.fa --multi_band_solutions --solver gurobi ../../wgs-samples/HG02513.final.cram
immunotyper-SR --output_dir ./ --gene_type ighv --ref ../../GRCh38_full_analysis_set_plus_decoy_hla.fa --multi_band_solutions --solver gurobi ../../wgs-samples/HG02514.final.cram
immunotyper-SR --output_dir ./ --gene_type ighv --ref ../../GRCh38_full_analysis_set_plus_decoy_hla.fa --multi_band_solutions --solver gurobi ../../wgs-samples/HG02521.final.cram
immunotyper-SR --output_dir ./ --gene_type ighv --ref ../../GRCh38_full_analysis_set_plus_decoy_hla.fa --multi_band_solutions --solver gurobi ../../wgs-samples/HG02522.final.cram
immunotyper-SR --output_dir ./ --gene_type ighv --ref ../../GRCh38_full_analysis_set_plus_decoy_hla.fa --multi_band_solutions --solver gurobi ../../wgs-samples/HG02523.final.cram
immunotyper-SR --output_dir ./ --gene_type ighv --ref ../../GRCh38_full_analysis_set_plus_decoy_hla.fa --multi_band_solutions --solver gurobi ../../wgs-samples/HG02524.final.cram
immunotyper-SR --output_dir ./ --gene_type ighv --ref ../../GRCh38_full_analysis_set_plus_decoy_hla.fa --multi_band_solutions --solver gurobi ../../wgs-samples/HG02525.final.cram
immunotyper-SR --output_dir ./ --gene_type ighv --ref ../../GRCh38_full_analysis_set_plus_decoy_hla.fa --multi_band_solutions --solver gurobi ../../wgs-samples/HG02526.final.cram
immunotyper-SR --output_dir ./ --gene_type ighv --ref ../../GRCh38_full_analysis_set_plus_decoy_hla.fa --multi_band_solutions --solver gurobi ../../wgs-samples/HG02561.final.cram
immunotyper-SR --output_dir ./ --gene_type ighv --ref ../../GRCh38_full_analysis_set_plus_decoy_hla.fa --multi_band_solutions --solver gurobi ../../wgs-samples/HG02562.final.cram
immunotyper-SR --output_dir ./ --gene_type ighv --ref ../../GRCh38_full_analysis_set_plus_decoy_hla.fa --multi_band_solutions --solver gurobi ../../wgs-samples/HG02563.final.cram
immunotyper-SR --output_dir ./ --gene_type ighv --ref ../../GRCh38_full_analysis_set_plus_decoy_hla.fa --multi_band_solutions --solver gurobi ../../wgs-samples/HG02568.final.cram
immunotyper-SR --output_dir ./ --gene_type ighv --ref ../../GRCh38_full_analysis_set_plus_decoy_hla.fa --multi_band_solutions --solver gurobi ../../wgs-samples/HG02569.final.cram
immunotyper-SR --output_dir ./ --gene_type ighv --ref ../../GRCh38_full_analysis_set_plus_decoy_hla.fa --multi_band_solutions --solver gurobi ../../wgs-samples/HG02570.final.cram
immunotyper-SR --output_dir ./ --gene_type ighv --ref ../../GRCh38_full_analysis_set_plus_decoy_hla.fa --multi_band_solutions --solver gurobi ../../wgs-samples/HG02571.final.cram
immunotyper-SR --output_dir ./ --gene_type ighv --ref ../../GRCh38_full_analysis_set_plus_decoy_hla.fa --multi_band_solutions --solver gurobi ../../wgs-samples/HG02572.final.cram
immunotyper-SR --output_dir ./ --gene_type ighv --ref ../../GRCh38_full_analysis_set_plus_decoy_hla.fa --multi_band_solutions --solver gurobi ../../wgs-samples/HG02574.final.cram
immunotyper-SR --output_dir ./ --gene_type ighv --ref ../../GRCh38_full_analysis_set_plus_decoy_hla.fa --multi_band_solutions --solver gurobi ../../wgs-samples/HG02575.final.cram
immunotyper-SR --output_dir ./ --gene_type ighv --ref ../../GRCh38_full_analysis_set_plus_decoy_hla.fa --multi_band_solutions --solver gurobi ../../wgs-samples/HG02582.final.cram
immunotyper-SR --output_dir ./ --gene_type ighv --ref ../../GRCh38_full_analysis_set_plus_decoy_hla.fa --multi_band_solutions --solver gurobi ../../wgs-samples/HG02583.final.cram
immunotyper-SR --output_dir ./ --gene_type ighv --ref ../../GRCh38_full_analysis_set_plus_decoy_hla.fa --multi_band_solutions --solver gurobi ../../wgs-samples/HG02584.final.cram
immunotyper-SR --output_dir ./ --gene_type ighv --ref ../../GRCh38_full_analysis_set_plus_decoy_hla.fa --multi_band_solutions --solver gurobi ../../wgs-samples/HG02585.final.cram
immunotyper-SR --output_dir ./ --gene_type ighv --ref ../../GRCh38_full_analysis_set_plus_decoy_hla.fa --multi_band_solutions --solver gurobi ../../wgs-samples/HG02586.final.cram
immunotyper-SR --output_dir ./ --gene_type ighv --ref ../../GRCh38_full_analysis_set_plus_decoy_hla.fa --multi_band_solutions --solver gurobi ../../wgs-samples/HG02587.final.cram
immunotyper-SR --output_dir ./ --gene_type ighv --ref ../../GRCh38_full_analysis_set_plus_decoy_hla.fa --multi_band_solutions --solver gurobi ../../wgs-samples/HG02588.final.cram
immunotyper-SR --output_dir ./ --gene_type ighv --ref ../../GRCh38_full_analysis_set_plus_decoy_hla.fa --multi_band_solutions --solver gurobi ../../wgs-samples/HG02589.final.cram
immunotyper-SR --output_dir ./ --gene_type ighv --ref ../../GRCh38_full_analysis_set_plus_decoy_hla.fa --multi_band_solutions --solver gurobi ../../wgs-samples/HG02590.final.cram
immunotyper-SR --output_dir ./ --gene_type ighv --ref ../../GRCh38_full_analysis_set_plus_decoy_hla.fa --multi_band_solutions --solver gurobi ../../wgs-samples/HG02594.final.cram
immunotyper-SR --output_dir ./ --gene_type ighv --ref ../../GRCh38_full_analysis_set_plus_decoy_hla.fa --multi_band_solutions --solver gurobi ../../wgs-samples/HG02595.final.cram
immunotyper-SR --output_dir ./ --gene_type ighv --ref ../../GRCh38_full_analysis_set_plus_decoy_hla.fa --multi_band_solutions --solver gurobi ../../wgs-samples/HG02596.final.cram
immunotyper-SR --output_dir ./ --gene_type ighv --ref ../../GRCh38_full_analysis_set_plus_decoy_hla.fa --multi_band_solutions --solver gurobi ../../wgs-samples/HG02600.final.cram
immunotyper-SR --output_dir ./ --gene_type ighv --ref ../../GRCh38_full_analysis_set_plus_decoy_hla.fa --multi_band_solutions --solver gurobi ../../wgs-samples/HG02601.final.cram
immunotyper-SR --output_dir ./ --gene_type ighv --ref ../../GRCh38_full_analysis_set_plus_decoy_hla.fa --multi_band_solutions --solver gurobi ../../wgs-samples/HG02602.final.cram
immunotyper-SR --output_dir ./ --gene_type ighv --ref ../../GRCh38_full_analysis_set_plus_decoy_hla.fa --multi_band_solutions --solver gurobi ../../wgs-samples/HG02603.final.cram
immunotyper-SR --output_dir ./ --gene_type ighv --ref ../../GRCh38_full_analysis_set_plus_decoy_hla.fa --multi_band_solutions --solver gurobi ../../wgs-samples/HG02604.final.cram
immunotyper-SR --output_dir ./ --gene_type ighv --ref ../../GRCh38_full_analysis_set_plus_decoy_hla.fa --multi_band_solutions --solver gurobi ../../wgs-samples/HG02605.final.cram
immunotyper-SR --output_dir ./ --gene_type ighv --ref ../../GRCh38_full_analysis_set_plus_decoy_hla.fa --multi_band_solutions --solver gurobi ../../wgs-samples/HG02610.final.cram
immunotyper-SR --output_dir ./ --gene_type ighv --ref ../../GRCh38_full_analysis_set_plus_decoy_hla.fa --multi_band_solutions --solver gurobi ../../wgs-samples/HG02611.final.cram
immunotyper-SR --output_dir ./ --gene_type ighv --ref ../../GRCh38_full_analysis_set_plus_decoy_hla.fa --multi_band_solutions --solver gurobi ../../wgs-samples/HG02612.final.cram
immunotyper-SR --output_dir ./ --gene_type ighv --ref ../../GRCh38_full_analysis_set_plus_decoy_hla.fa --multi_band_solutions --solver gurobi ../../wgs-samples/HG02613.final.cram
immunotyper-SR --output_dir ./ --gene_type ighv --ref ../../GRCh38_full_analysis_set_plus_decoy_hla.fa --multi_band_solutions --solver gurobi ../../wgs-samples/HG02614.final.cram
immunotyper-SR --output_dir ./ --gene_type ighv --ref ../../GRCh38_full_analysis_set_plus_decoy_hla.fa --multi_band_solutions --solver gurobi ../../wgs-samples/HG02615.final.cram
immunotyper-SR --output_dir ./ --gene_type ighv --ref ../../GRCh38_full_analysis_set_plus_decoy_hla.fa --multi_band_solutions --solver gurobi ../../wgs-samples/HG02620.final.cram
immunotyper-SR --output_dir ./ --gene_type ighv --ref ../../GRCh38_full_analysis_set_plus_decoy_hla.fa --multi_band_solutions --solver gurobi ../../wgs-samples/HG02621.final.cram
immunotyper-SR --output_dir ./ --gene_type ighv --ref ../../GRCh38_full_analysis_set_plus_decoy_hla.fa --multi_band_solutions --solver gurobi ../../wgs-samples/HG02622.final.cram
immunotyper-SR --output_dir ./ --gene_type ighv --ref ../../GRCh38_full_analysis_set_plus_decoy_hla.fa --multi_band_solutions --solver gurobi ../../wgs-samples/HG02623.final.cram
immunotyper-SR --output_dir ./ --gene_type ighv --ref ../../GRCh38_full_analysis_set_plus_decoy_hla.fa --multi_band_solutions --solver gurobi ../../wgs-samples/HG02625.final.cram
immunotyper-SR --output_dir ./ --gene_type ighv --ref ../../GRCh38_full_analysis_set_plus_decoy_hla.fa --multi_band_solutions --solver gurobi ../../wgs-samples/HG02628.final.cram
immunotyper-SR --output_dir ./ --gene_type ighv --ref ../../GRCh38_full_analysis_set_plus_decoy_hla.fa --multi_band_solutions --solver gurobi ../../wgs-samples/HG02629.final.cram
immunotyper-SR --output_dir ./ --gene_type ighv --ref ../../GRCh38_full_analysis_set_plus_decoy_hla.fa --multi_band_solutions --solver gurobi ../../wgs-samples/HG02630.final.cram
immunotyper-SR --output_dir ./ --gene_type ighv --ref ../../GRCh38_full_analysis_set_plus_decoy_hla.fa --multi_band_solutions --solver gurobi ../../wgs-samples/HG02634.final.cram
immunotyper-SR --output_dir ./ --gene_type ighv --ref ../../GRCh38_full_analysis_set_plus_decoy_hla.fa --multi_band_solutions --solver gurobi ../../wgs-samples/HG02635.final.cram
immunotyper-SR --output_dir ./ --gene_type ighv --ref ../../GRCh38_full_analysis_set_plus_decoy_hla.fa --multi_band_solutions --solver gurobi ../../wgs-samples/HG02636.final.cram
immunotyper-SR --output_dir ./ --gene_type ighv --ref ../../GRCh38_full_analysis_set_plus_decoy_hla.fa --multi_band_solutions --solver gurobi ../../wgs-samples/HG02642.final.cram
immunotyper-SR --output_dir ./ --gene_type ighv --ref ../../GRCh38_full_analysis_set_plus_decoy_hla.fa --multi_band_solutions --solver gurobi ../../wgs-samples/HG02643.final.cram
immunotyper-SR --output_dir ./ --gene_type ighv --ref ../../GRCh38_full_analysis_set_plus_decoy_hla.fa --multi_band_solutions --solver gurobi ../../wgs-samples/HG02644.final.cram
immunotyper-SR --output_dir ./ --gene_type ighv --ref ../../GRCh38_full_analysis_set_plus_decoy_hla.fa --multi_band_solutions --solver gurobi ../../wgs-samples/HG02645.final.cram
immunotyper-SR --output_dir ./ --gene_type ighv --ref ../../GRCh38_full_analysis_set_plus_decoy_hla.fa --multi_band_solutions --solver gurobi ../../wgs-samples/HG02646.final.cram
immunotyper-SR --output_dir ./ --gene_type ighv --ref ../../GRCh38_full_analysis_set_plus_decoy_hla.fa --multi_band_solutions --solver gurobi ../../wgs-samples/HG02647.final.cram
immunotyper-SR --output_dir ./ --gene_type ighv --ref ../../GRCh38_full_analysis_set_plus_decoy_hla.fa --multi_band_solutions --solver gurobi ../../wgs-samples/HG02648.final.cram
immunotyper-SR --output_dir ./ --gene_type ighv --ref ../../GRCh38_full_analysis_set_plus_decoy_hla.fa --multi_band_solutions --solver gurobi ../../wgs-samples/HG02649.final.cram
immunotyper-SR --output_dir ./ --gene_type ighv --ref ../../GRCh38_full_analysis_set_plus_decoy_hla.fa --multi_band_solutions --solver gurobi ../../wgs-samples/HG02650.final.cram
immunotyper-SR --output_dir ./ --gene_type ighv --ref ../../GRCh38_full_analysis_set_plus_decoy_hla.fa --multi_band_solutions --solver gurobi ../../wgs-samples/HG02651.final.cram
immunotyper-SR --output_dir ./ --gene_type ighv --ref ../../GRCh38_full_analysis_set_plus_decoy_hla.fa --multi_band_solutions --solver gurobi ../../wgs-samples/HG02652.final.cram
immunotyper-SR --output_dir ./ --gene_type ighv --ref ../../GRCh38_full_analysis_set_plus_decoy_hla.fa --multi_band_solutions --solver gurobi ../../wgs-samples/HG02653.final.cram
immunotyper-SR --output_dir ./ --gene_type ighv --ref ../../GRCh38_full_analysis_set_plus_decoy_hla.fa --multi_band_solutions --solver gurobi ../../wgs-samples/HG02654.final.cram
immunotyper-SR --output_dir ./ --gene_type ighv --ref ../../GRCh38_full_analysis_set_plus_decoy_hla.fa --multi_band_solutions --solver gurobi ../../wgs-samples/HG02655.final.cram
immunotyper-SR --output_dir ./ --gene_type ighv --ref ../../GRCh38_full_analysis_set_plus_decoy_hla.fa --multi_band_solutions --solver gurobi ../../wgs-samples/HG02656.final.cram
immunotyper-SR --output_dir ./ --gene_type ighv --ref ../../GRCh38_full_analysis_set_plus_decoy_hla.fa --multi_band_solutions --solver gurobi ../../wgs-samples/HG02657.final.cram
immunotyper-SR --output_dir ./ --gene_type ighv --ref ../../GRCh38_full_analysis_set_plus_decoy_hla.fa --multi_band_solutions --solver gurobi ../../wgs-samples/HG02658.final.cram
immunotyper-SR --output_dir ./ --gene_type ighv --ref ../../GRCh38_full_analysis_set_plus_decoy_hla.fa --multi_band_solutions --solver gurobi ../../wgs-samples/HG02659.final.cram
immunotyper-SR --output_dir ./ --gene_type ighv --ref ../../GRCh38_full_analysis_set_plus_decoy_hla.fa --multi_band_solutions --solver gurobi ../../wgs-samples/HG02660.final.cram
immunotyper-SR --output_dir ./ --gene_type ighv --ref ../../GRCh38_full_analysis_set_plus_decoy_hla.fa --multi_band_solutions --solver gurobi ../../wgs-samples/HG02661.final.cram
immunotyper-SR --output_dir ./ --gene_type ighv --ref ../../GRCh38_full_analysis_set_plus_decoy_hla.fa --multi_band_solutions --solver gurobi ../../wgs-samples/HG02662.final.cram
immunotyper-SR --output_dir ./ --gene_type ighv --ref ../../GRCh38_full_analysis_set_plus_decoy_hla.fa --multi_band_solutions --solver gurobi ../../wgs-samples/HG02666.final.cram
immunotyper-SR --output_dir ./ --gene_type ighv --ref ../../GRCh38_full_analysis_set_plus_decoy_hla.fa --multi_band_solutions --solver gurobi ../../wgs-samples/HG02667.final.cram
immunotyper-SR --output_dir ./ --gene_type ighv --ref ../../GRCh38_full_analysis_set_plus_decoy_hla.fa --multi_band_solutions --solver gurobi ../../wgs-samples/HG02668.final.cram
immunotyper-SR --output_dir ./ --gene_type ighv --ref ../../GRCh38_full_analysis_set_plus_decoy_hla.fa --multi_band_solutions --solver gurobi ../../wgs-samples/HG02675.final.cram
immunotyper-SR --output_dir ./ --gene_type ighv --ref ../../GRCh38_full_analysis_set_plus_decoy_hla.fa --multi_band_solutions --solver gurobi ../../wgs-samples/HG02676.final.cram
immunotyper-SR --output_dir ./ --gene_type ighv --ref ../../GRCh38_full_analysis_set_plus_decoy_hla.fa --multi_band_solutions --solver gurobi ../../wgs-samples/HG02677.final.cram
immunotyper-SR --output_dir ./ --gene_type ighv --ref ../../GRCh38_full_analysis_set_plus_decoy_hla.fa --multi_band_solutions --solver gurobi ../../wgs-samples/HG02678.final.cram
immunotyper-SR --output_dir ./ --gene_type ighv --ref ../../GRCh38_full_analysis_set_plus_decoy_hla.fa --multi_band_solutions --solver gurobi ../../wgs-samples/HG02679.final.cram
immunotyper-SR --output_dir ./ --gene_type ighv --ref ../../GRCh38_full_analysis_set_plus_decoy_hla.fa --multi_band_solutions --solver gurobi ../../wgs-samples/HG02680.final.cram
immunotyper-SR --output_dir ./ --gene_type ighv --ref ../../GRCh38_full_analysis_set_plus_decoy_hla.fa --multi_band_solutions --solver gurobi ../../wgs-samples/HG02681.final.cram
immunotyper-SR --output_dir ./ --gene_type ighv --ref ../../GRCh38_full_analysis_set_plus_decoy_hla.fa --multi_band_solutions --solver gurobi ../../wgs-samples/HG02682.final.cram
immunotyper-SR --output_dir ./ --gene_type ighv --ref ../../GRCh38_full_analysis_set_plus_decoy_hla.fa --multi_band_solutions --solver gurobi ../../wgs-samples/HG02683.final.cram
immunotyper-SR --output_dir ./ --gene_type ighv --ref ../../GRCh38_full_analysis_set_plus_decoy_hla.fa --multi_band_solutions --solver gurobi ../../wgs-samples/HG02684.final.cram
immunotyper-SR --output_dir ./ --gene_type ighv --ref ../../GRCh38_full_analysis_set_plus_decoy_hla.fa --multi_band_solutions --solver gurobi ../../wgs-samples/HG02685.final.cram
immunotyper-SR --output_dir ./ --gene_type ighv --ref ../../GRCh38_full_analysis_set_plus_decoy_hla.fa --multi_band_solutions --solver gurobi ../../wgs-samples/HG02686.final.cram
immunotyper-SR --output_dir ./ --gene_type ighv --ref ../../GRCh38_full_analysis_set_plus_decoy_hla.fa --multi_band_solutions --solver gurobi ../../wgs-samples/HG02687.final.cram
immunotyper-SR --output_dir ./ --gene_type ighv --ref ../../GRCh38_full_analysis_set_plus_decoy_hla.fa --multi_band_solutions --solver gurobi ../../wgs-samples/HG02688.final.cram
immunotyper-SR --output_dir ./ --gene_type ighv --ref ../../GRCh38_full_analysis_set_plus_decoy_hla.fa --multi_band_solutions --solver gurobi ../../wgs-samples/HG02689.final.cram
immunotyper-SR --output_dir ./ --gene_type ighv --ref ../../GRCh38_full_analysis_set_plus_decoy_hla.fa --multi_band_solutions --solver gurobi ../../wgs-samples/HG02690.final.cram
immunotyper-SR --output_dir ./ --gene_type ighv --ref ../../GRCh38_full_analysis_set_plus_decoy_hla.fa --multi_band_solutions --solver gurobi ../../wgs-samples/HG02691.final.cram
immunotyper-SR --output_dir ./ --gene_type ighv --ref ../../GRCh38_full_analysis_set_plus_decoy_hla.fa --multi_band_solutions --solver gurobi ../../wgs-samples/HG02692.final.cram
immunotyper-SR --output_dir ./ --gene_type ighv --ref ../../GRCh38_full_analysis_set_plus_decoy_hla.fa --multi_band_solutions --solver gurobi ../../wgs-samples/HG02696.final.cram
immunotyper-SR --output_dir ./ --gene_type ighv --ref ../../GRCh38_full_analysis_set_plus_decoy_hla.fa --multi_band_solutions --solver gurobi ../../wgs-samples/HG02697.final.cram
immunotyper-SR --output_dir ./ --gene_type ighv --ref ../../GRCh38_full_analysis_set_plus_decoy_hla.fa --multi_band_solutions --solver gurobi ../../wgs-samples/HG02698.final.cram
immunotyper-SR --output_dir ./ --gene_type ighv --ref ../../GRCh38_full_analysis_set_plus_decoy_hla.fa --multi_band_solutions --solver gurobi ../../wgs-samples/HG02699.final.cram
immunotyper-SR --output_dir ./ --gene_type ighv --ref ../../GRCh38_full_analysis_set_plus_decoy_hla.fa --multi_band_solutions --solver gurobi ../../wgs-samples/HG02700.final.cram
immunotyper-SR --output_dir ./ --gene_type ighv --ref ../../GRCh38_full_analysis_set_plus_decoy_hla.fa --multi_band_solutions --solver gurobi ../../wgs-samples/HG02701.final.cram
immunotyper-SR --output_dir ./ --gene_type ighv --ref ../../GRCh38_full_analysis_set_plus_decoy_hla.fa --multi_band_solutions --solver gurobi ../../wgs-samples/HG02702.final.cram
immunotyper-SR --output_dir ./ --gene_type ighv --ref ../../GRCh38_full_analysis_set_plus_decoy_hla.fa --multi_band_solutions --solver gurobi ../../wgs-samples/HG02703.final.cram
immunotyper-SR --output_dir ./ --gene_type ighv --ref ../../GRCh38_full_analysis_set_plus_decoy_hla.fa --multi_band_solutions --solver gurobi ../../wgs-samples/HG02704.final.cram
immunotyper-SR --output_dir ./ --gene_type ighv --ref ../../GRCh38_full_analysis_set_plus_decoy_hla.fa --multi_band_solutions --solver gurobi ../../wgs-samples/HG02715.final.cram
immunotyper-SR --output_dir ./ --gene_type ighv --ref ../../GRCh38_full_analysis_set_plus_decoy_hla.fa --multi_band_solutions --solver gurobi ../../wgs-samples/HG02716.final.cram
immunotyper-SR --output_dir ./ --gene_type ighv --ref ../../GRCh38_full_analysis_set_plus_decoy_hla.fa --multi_band_solutions --solver gurobi ../../wgs-samples/HG02717.final.cram
immunotyper-SR --output_dir ./ --gene_type ighv --ref ../../GRCh38_full_analysis_set_plus_decoy_hla.fa --multi_band_solutions --solver gurobi ../../wgs-samples/HG02721.final.cram
immunotyper-SR --output_dir ./ --gene_type ighv --ref ../../GRCh38_full_analysis_set_plus_decoy_hla.fa --multi_band_solutions --solver gurobi ../../wgs-samples/HG02722.final.cram
immunotyper-SR --output_dir ./ --gene_type ighv --ref ../../GRCh38_full_analysis_set_plus_decoy_hla.fa --multi_band_solutions --solver gurobi ../../wgs-samples/HG02723.final.cram
immunotyper-SR --output_dir ./ --gene_type ighv --ref ../../GRCh38_full_analysis_set_plus_decoy_hla.fa --multi_band_solutions --solver gurobi ../../wgs-samples/HG02724.final.cram
immunotyper-SR --output_dir ./ --gene_type ighv --ref ../../GRCh38_full_analysis_set_plus_decoy_hla.fa --multi_band_solutions --solver gurobi ../../wgs-samples/HG02725.final.cram
immunotyper-SR --output_dir ./ --gene_type ighv --ref ../../GRCh38_full_analysis_set_plus_decoy_hla.fa --multi_band_solutions --solver gurobi ../../wgs-samples/HG02726.final.cram
immunotyper-SR --output_dir ./ --gene_type ighv --ref ../../GRCh38_full_analysis_set_plus_decoy_hla.fa --multi_band_solutions --solver gurobi ../../wgs-samples/HG02727.final.cram
immunotyper-SR --output_dir ./ --gene_type ighv --ref ../../GRCh38_full_analysis_set_plus_decoy_hla.fa --multi_band_solutions --solver gurobi ../../wgs-samples/HG02728.final.cram
immunotyper-SR --output_dir ./ --gene_type ighv --ref ../../GRCh38_full_analysis_set_plus_decoy_hla.fa --multi_band_solutions --solver gurobi ../../wgs-samples/HG02729.final.cram
immunotyper-SR --output_dir ./ --gene_type ighv --ref ../../GRCh38_full_analysis_set_plus_decoy_hla.fa --multi_band_solutions --solver gurobi ../../wgs-samples/HG02733.final.cram
immunotyper-SR --output_dir ./ --gene_type ighv --ref ../../GRCh38_full_analysis_set_plus_decoy_hla.fa --multi_band_solutions --solver gurobi ../../wgs-samples/HG02734.final.cram
immunotyper-SR --output_dir ./ --gene_type ighv --ref ../../GRCh38_full_analysis_set_plus_decoy_hla.fa --multi_band_solutions --solver gurobi ../../wgs-samples/HG02735.final.cram
immunotyper-SR --output_dir ./ --gene_type ighv --ref ../../GRCh38_full_analysis_set_plus_decoy_hla.fa --multi_band_solutions --solver gurobi ../../wgs-samples/HG02736.final.cram
immunotyper-SR --output_dir ./ --gene_type ighv --ref ../../GRCh38_full_analysis_set_plus_decoy_hla.fa --multi_band_solutions --solver gurobi ../../wgs-samples/HG02737.final.cram
immunotyper-SR --output_dir ./ --gene_type ighv --ref ../../GRCh38_full_analysis_set_plus_decoy_hla.fa --multi_band_solutions --solver gurobi ../../wgs-samples/HG02738.final.cram
immunotyper-SR --output_dir ./ --gene_type ighv --ref ../../GRCh38_full_analysis_set_plus_decoy_hla.fa --multi_band_solutions --solver gurobi ../../wgs-samples/HG02759.final.cram
immunotyper-SR --output_dir ./ --gene_type ighv --ref ../../GRCh38_full_analysis_set_plus_decoy_hla.fa --multi_band_solutions --solver gurobi ../../wgs-samples/HG02760.final.cram
immunotyper-SR --output_dir ./ --gene_type ighv --ref ../../GRCh38_full_analysis_set_plus_decoy_hla.fa --multi_band_solutions --solver gurobi ../../wgs-samples/HG02761.final.cram
immunotyper-SR --output_dir ./ --gene_type ighv --ref ../../GRCh38_full_analysis_set_plus_decoy_hla.fa --multi_band_solutions --solver gurobi ../../wgs-samples/HG02762.final.cram
immunotyper-SR --output_dir ./ --gene_type ighv --ref ../../GRCh38_full_analysis_set_plus_decoy_hla.fa --multi_band_solutions --solver gurobi ../../wgs-samples/HG02763.final.cram
immunotyper-SR --output_dir ./ --gene_type ighv --ref ../../GRCh38_full_analysis_set_plus_decoy_hla.fa --multi_band_solutions --solver gurobi ../../wgs-samples/HG02764.final.cram
immunotyper-SR --output_dir ./ --gene_type ighv --ref ../../GRCh38_full_analysis_set_plus_decoy_hla.fa --multi_band_solutions --solver gurobi ../../wgs-samples/HG02768.final.cram
immunotyper-SR --output_dir ./ --gene_type ighv --ref ../../GRCh38_full_analysis_set_plus_decoy_hla.fa --multi_band_solutions --solver gurobi ../../wgs-samples/HG02769.final.cram
immunotyper-SR --output_dir ./ --gene_type ighv --ref ../../GRCh38_full_analysis_set_plus_decoy_hla.fa --multi_band_solutions --solver gurobi ../../wgs-samples/HG02770.final.cram
immunotyper-SR --output_dir ./ --gene_type ighv --ref ../../GRCh38_full_analysis_set_plus_decoy_hla.fa --multi_band_solutions --solver gurobi ../../wgs-samples/HG02771.final.cram
immunotyper-SR --output_dir ./ --gene_type ighv --ref ../../GRCh38_full_analysis_set_plus_decoy_hla.fa --multi_band_solutions --solver gurobi ../../wgs-samples/HG02772.final.cram
immunotyper-SR --output_dir ./ --gene_type ighv --ref ../../GRCh38_full_analysis_set_plus_decoy_hla.fa --multi_band_solutions --solver gurobi ../../wgs-samples/HG02773.final.cram
immunotyper-SR --output_dir ./ --gene_type ighv --ref ../../GRCh38_full_analysis_set_plus_decoy_hla.fa --multi_band_solutions --solver gurobi ../../wgs-samples/HG02774.final.cram
immunotyper-SR --output_dir ./ --gene_type ighv --ref ../../GRCh38_full_analysis_set_plus_decoy_hla.fa --multi_band_solutions --solver gurobi ../../wgs-samples/HG02775.final.cram
immunotyper-SR --output_dir ./ --gene_type ighv --ref ../../GRCh38_full_analysis_set_plus_decoy_hla.fa --multi_band_solutions --solver gurobi ../../wgs-samples/HG02776.final.cram
immunotyper-SR --output_dir ./ --gene_type ighv --ref ../../GRCh38_full_analysis_set_plus_decoy_hla.fa --multi_band_solutions --solver gurobi ../../wgs-samples/HG02783.final.cram
immunotyper-SR --output_dir ./ --gene_type ighv --ref ../../GRCh38_full_analysis_set_plus_decoy_hla.fa --multi_band_solutions --solver gurobi ../../wgs-samples/HG02784.final.cram
immunotyper-SR --output_dir ./ --gene_type ighv --ref ../../GRCh38_full_analysis_set_plus_decoy_hla.fa --multi_band_solutions --solver gurobi ../../wgs-samples/HG02785.final.cram
immunotyper-SR --output_dir ./ --gene_type ighv --ref ../../GRCh38_full_analysis_set_plus_decoy_hla.fa --multi_band_solutions --solver gurobi ../../wgs-samples/HG02786.final.cram
immunotyper-SR --output_dir ./ --gene_type ighv --ref ../../GRCh38_full_analysis_set_plus_decoy_hla.fa --multi_band_solutions --solver gurobi ../../wgs-samples/HG02787.final.cram
immunotyper-SR --output_dir ./ --gene_type ighv --ref ../../GRCh38_full_analysis_set_plus_decoy_hla.fa --multi_band_solutions --solver gurobi ../../wgs-samples/HG02788.final.cram
immunotyper-SR --output_dir ./ --gene_type ighv --ref ../../GRCh38_full_analysis_set_plus_decoy_hla.fa --multi_band_solutions --solver gurobi ../../wgs-samples/HG02789.final.cram
immunotyper-SR --output_dir ./ --gene_type ighv --ref ../../GRCh38_full_analysis_set_plus_decoy_hla.fa --multi_band_solutions --solver gurobi ../../wgs-samples/HG02790.final.cram
immunotyper-SR --output_dir ./ --gene_type ighv --ref ../../GRCh38_full_analysis_set_plus_decoy_hla.fa --multi_band_solutions --solver gurobi ../../wgs-samples/HG02791.final.cram
immunotyper-SR --output_dir ./ --gene_type ighv --ref ../../GRCh38_full_analysis_set_plus_decoy_hla.fa --multi_band_solutions --solver gurobi ../../wgs-samples/HG02792.final.cram
immunotyper-SR --output_dir ./ --gene_type ighv --ref ../../GRCh38_full_analysis_set_plus_decoy_hla.fa --multi_band_solutions --solver gurobi ../../wgs-samples/HG02793.final.cram
immunotyper-SR --output_dir ./ --gene_type ighv --ref ../../GRCh38_full_analysis_set_plus_decoy_hla.fa --multi_band_solutions --solver gurobi ../../wgs-samples/HG02794.final.cram
immunotyper-SR --output_dir ./ --gene_type ighv --ref ../../GRCh38_full_analysis_set_plus_decoy_hla.fa --multi_band_solutions --solver gurobi ../../wgs-samples/HG02798.final.cram
immunotyper-SR --output_dir ./ --gene_type ighv --ref ../../GRCh38_full_analysis_set_plus_decoy_hla.fa --multi_band_solutions --solver gurobi ../../wgs-samples/HG02799.final.cram
immunotyper-SR --output_dir ./ --gene_type ighv --ref ../../GRCh38_full_analysis_set_plus_decoy_hla.fa --multi_band_solutions --solver gurobi ../../wgs-samples/HG02800.final.cram
immunotyper-SR --output_dir ./ --gene_type ighv --ref ../../GRCh38_full_analysis_set_plus_decoy_hla.fa --multi_band_solutions --solver gurobi ../../wgs-samples/HG02804.final.cram
immunotyper-SR --output_dir ./ --gene_type ighv --ref ../../GRCh38_full_analysis_set_plus_decoy_hla.fa --multi_band_solutions --solver gurobi ../../wgs-samples/HG02805.final.cram
immunotyper-SR --output_dir ./ --gene_type ighv --ref ../../GRCh38_full_analysis_set_plus_decoy_hla.fa --multi_band_solutions --solver gurobi ../../wgs-samples/HG02806.final.cram
immunotyper-SR --output_dir ./ --gene_type ighv --ref ../../GRCh38_full_analysis_set_plus_decoy_hla.fa --multi_band_solutions --solver gurobi ../../wgs-samples/HG02807.final.cram
immunotyper-SR --output_dir ./ --gene_type ighv --ref ../../GRCh38_full_analysis_set_plus_decoy_hla.fa --multi_band_solutions --solver gurobi ../../wgs-samples/HG02808.final.cram
immunotyper-SR --output_dir ./ --gene_type ighv --ref ../../GRCh38_full_analysis_set_plus_decoy_hla.fa --multi_band_solutions --solver gurobi ../../wgs-samples/HG02809.final.cram
immunotyper-SR --output_dir ./ --gene_type ighv --ref ../../GRCh38_full_analysis_set_plus_decoy_hla.fa --multi_band_solutions --solver gurobi ../../wgs-samples/HG02810.final.cram
immunotyper-SR --output_dir ./ --gene_type ighv --ref ../../GRCh38_full_analysis_set_plus_decoy_hla.fa --multi_band_solutions --solver gurobi ../../wgs-samples/HG02811.final.cram
immunotyper-SR --output_dir ./ --gene_type ighv --ref ../../GRCh38_full_analysis_set_plus_decoy_hla.fa --multi_band_solutions --solver gurobi ../../wgs-samples/HG02812.final.cram
immunotyper-SR --output_dir ./ --gene_type ighv --ref ../../GRCh38_full_analysis_set_plus_decoy_hla.fa --multi_band_solutions --solver gurobi ../../wgs-samples/HG02813.final.cram
immunotyper-SR --output_dir ./ --gene_type ighv --ref ../../GRCh38_full_analysis_set_plus_decoy_hla.fa --multi_band_solutions --solver gurobi ../../wgs-samples/HG02814.final.cram
immunotyper-SR --output_dir ./ --gene_type ighv --ref ../../GRCh38_full_analysis_set_plus_decoy_hla.fa --multi_band_solutions --solver gurobi ../../wgs-samples/HG02815.final.cram
immunotyper-SR --output_dir ./ --gene_type ighv --ref ../../GRCh38_full_analysis_set_plus_decoy_hla.fa --multi_band_solutions --solver gurobi ../../wgs-samples/HG02816.final.cram
immunotyper-SR --output_dir ./ --gene_type ighv --ref ../../GRCh38_full_analysis_set_plus_decoy_hla.fa --multi_band_solutions --solver gurobi ../../wgs-samples/HG02817.final.cram
immunotyper-SR --output_dir ./ --gene_type ighv --ref ../../GRCh38_full_analysis_set_plus_decoy_hla.fa --multi_band_solutions --solver gurobi ../../wgs-samples/HG02818.final.cram
immunotyper-SR --output_dir ./ --gene_type ighv --ref ../../GRCh38_full_analysis_set_plus_decoy_hla.fa --multi_band_solutions --solver gurobi ../../wgs-samples/HG02819.final.cram
immunotyper-SR --output_dir ./ --gene_type ighv --ref ../../GRCh38_full_analysis_set_plus_decoy_hla.fa --multi_band_solutions --solver gurobi ../../wgs-samples/HG02820.final.cram
immunotyper-SR --output_dir ./ --gene_type ighv --ref ../../GRCh38_full_analysis_set_plus_decoy_hla.fa --multi_band_solutions --solver gurobi ../../wgs-samples/HG02821.final.cram
immunotyper-SR --output_dir ./ --gene_type ighv --ref ../../GRCh38_full_analysis_set_plus_decoy_hla.fa --multi_band_solutions --solver gurobi ../../wgs-samples/HG02836.final.cram
immunotyper-SR --output_dir ./ --gene_type ighv --ref ../../GRCh38_full_analysis_set_plus_decoy_hla.fa --multi_band_solutions --solver gurobi ../../wgs-samples/HG02837.final.cram
immunotyper-SR --output_dir ./ --gene_type ighv --ref ../../GRCh38_full_analysis_set_plus_decoy_hla.fa --multi_band_solutions --solver gurobi ../../wgs-samples/HG02838.final.cram
immunotyper-SR --output_dir ./ --gene_type ighv --ref ../../GRCh38_full_analysis_set_plus_decoy_hla.fa --multi_band_solutions --solver gurobi ../../wgs-samples/HG02839.final.cram
immunotyper-SR --output_dir ./ --gene_type ighv --ref ../../GRCh38_full_analysis_set_plus_decoy_hla.fa --multi_band_solutions --solver gurobi ../../wgs-samples/HG02840.final.cram
immunotyper-SR --output_dir ./ --gene_type ighv --ref ../../GRCh38_full_analysis_set_plus_decoy_hla.fa --multi_band_solutions --solver gurobi ../../wgs-samples/HG02841.final.cram
immunotyper-SR --output_dir ./ --gene_type ighv --ref ../../GRCh38_full_analysis_set_plus_decoy_hla.fa --multi_band_solutions --solver gurobi ../../wgs-samples/HG02851.final.cram
immunotyper-SR --output_dir ./ --gene_type ighv --ref ../../GRCh38_full_analysis_set_plus_decoy_hla.fa --multi_band_solutions --solver gurobi ../../wgs-samples/HG02852.final.cram
immunotyper-SR --output_dir ./ --gene_type ighv --ref ../../GRCh38_full_analysis_set_plus_decoy_hla.fa --multi_band_solutions --solver gurobi ../../wgs-samples/HG02853.final.cram
immunotyper-SR --output_dir ./ --gene_type ighv --ref ../../GRCh38_full_analysis_set_plus_decoy_hla.fa --multi_band_solutions --solver gurobi ../../wgs-samples/HG02854.final.cram
immunotyper-SR --output_dir ./ --gene_type ighv --ref ../../GRCh38_full_analysis_set_plus_decoy_hla.fa --multi_band_solutions --solver gurobi ../../wgs-samples/HG02855.final.cram
immunotyper-SR --output_dir ./ --gene_type ighv --ref ../../GRCh38_full_analysis_set_plus_decoy_hla.fa --multi_band_solutions --solver gurobi ../../wgs-samples/HG02856.final.cram
immunotyper-SR --output_dir ./ --gene_type ighv --ref ../../GRCh38_full_analysis_set_plus_decoy_hla.fa --multi_band_solutions --solver gurobi ../../wgs-samples/HG02860.final.cram
immunotyper-SR --output_dir ./ --gene_type ighv --ref ../../GRCh38_full_analysis_set_plus_decoy_hla.fa --multi_band_solutions --solver gurobi ../../wgs-samples/HG02861.final.cram
immunotyper-SR --output_dir ./ --gene_type ighv --ref ../../GRCh38_full_analysis_set_plus_decoy_hla.fa --multi_band_solutions --solver gurobi ../../wgs-samples/HG02862.final.cram
immunotyper-SR --output_dir ./ --gene_type ighv --ref ../../GRCh38_full_analysis_set_plus_decoy_hla.fa --multi_band_solutions --solver gurobi ../../wgs-samples/HG02869.final.cram
immunotyper-SR --output_dir ./ --gene_type ighv --ref ../../GRCh38_full_analysis_set_plus_decoy_hla.fa --multi_band_solutions --solver gurobi ../../wgs-samples/HG02870.final.cram
immunotyper-SR --output_dir ./ --gene_type ighv --ref ../../GRCh38_full_analysis_set_plus_decoy_hla.fa --multi_band_solutions --solver gurobi ../../wgs-samples/HG02871.final.cram
immunotyper-SR --output_dir ./ --gene_type ighv --ref ../../GRCh38_full_analysis_set_plus_decoy_hla.fa --multi_band_solutions --solver gurobi ../../wgs-samples/HG02878.final.cram
immunotyper-SR --output_dir ./ --gene_type ighv --ref ../../GRCh38_full_analysis_set_plus_decoy_hla.fa --multi_band_solutions --solver gurobi ../../wgs-samples/HG02879.final.cram
immunotyper-SR --output_dir ./ --gene_type ighv --ref ../../GRCh38_full_analysis_set_plus_decoy_hla.fa --multi_band_solutions --solver gurobi ../../wgs-samples/HG02880.final.cram
immunotyper-SR --output_dir ./ --gene_type ighv --ref ../../GRCh38_full_analysis_set_plus_decoy_hla.fa --multi_band_solutions --solver gurobi ../../wgs-samples/HG02881.final.cram
immunotyper-SR --output_dir ./ --gene_type ighv --ref ../../GRCh38_full_analysis_set_plus_decoy_hla.fa --multi_band_solutions --solver gurobi ../../wgs-samples/HG02882.final.cram
immunotyper-SR --output_dir ./ --gene_type ighv --ref ../../GRCh38_full_analysis_set_plus_decoy_hla.fa --multi_band_solutions --solver gurobi ../../wgs-samples/HG02883.final.cram
immunotyper-SR --output_dir ./ --gene_type ighv --ref ../../GRCh38_full_analysis_set_plus_decoy_hla.fa --multi_band_solutions --solver gurobi ../../wgs-samples/HG02884.final.cram
immunotyper-SR --output_dir ./ --gene_type ighv --ref ../../GRCh38_full_analysis_set_plus_decoy_hla.fa --multi_band_solutions --solver gurobi ../../wgs-samples/HG02885.final.cram
immunotyper-SR --output_dir ./ --gene_type ighv --ref ../../GRCh38_full_analysis_set_plus_decoy_hla.fa --multi_band_solutions --solver gurobi ../../wgs-samples/HG02886.final.cram
immunotyper-SR --output_dir ./ --gene_type ighv --ref ../../GRCh38_full_analysis_set_plus_decoy_hla.fa --multi_band_solutions --solver gurobi ../../wgs-samples/HG02887.final.cram
immunotyper-SR --output_dir ./ --gene_type ighv --ref ../../GRCh38_full_analysis_set_plus_decoy_hla.fa --multi_band_solutions --solver gurobi ../../wgs-samples/HG02888.final.cram
immunotyper-SR --output_dir ./ --gene_type ighv --ref ../../GRCh38_full_analysis_set_plus_decoy_hla.fa --multi_band_solutions --solver gurobi ../../wgs-samples/HG02889.final.cram
immunotyper-SR --output_dir ./ --gene_type ighv --ref ../../GRCh38_full_analysis_set_plus_decoy_hla.fa --multi_band_solutions --solver gurobi ../../wgs-samples/HG02890.final.cram
immunotyper-SR --output_dir ./ --gene_type ighv --ref ../../GRCh38_full_analysis_set_plus_decoy_hla.fa --multi_band_solutions --solver gurobi ../../wgs-samples/HG02891.final.cram
immunotyper-SR --output_dir ./ --gene_type ighv --ref ../../GRCh38_full_analysis_set_plus_decoy_hla.fa --multi_band_solutions --solver gurobi ../../wgs-samples/HG02892.final.cram
immunotyper-SR --output_dir ./ --gene_type ighv --ref ../../GRCh38_full_analysis_set_plus_decoy_hla.fa --multi_band_solutions --solver gurobi ../../wgs-samples/HG02895.final.cram
immunotyper-SR --output_dir ./ --gene_type ighv --ref ../../GRCh38_full_analysis_set_plus_decoy_hla.fa --multi_band_solutions --solver gurobi ../../wgs-samples/HG02896.final.cram
immunotyper-SR --output_dir ./ --gene_type ighv --ref ../../GRCh38_full_analysis_set_plus_decoy_hla.fa --multi_band_solutions --solver gurobi ../../wgs-samples/HG02897.final.cram
immunotyper-SR --output_dir ./ --gene_type ighv --ref ../../GRCh38_full_analysis_set_plus_decoy_hla.fa --multi_band_solutions --solver gurobi ../../wgs-samples/HG02922.final.cram
immunotyper-SR --output_dir ./ --gene_type ighv --ref ../../GRCh38_full_analysis_set_plus_decoy_hla.fa --multi_band_solutions --solver gurobi ../../wgs-samples/HG02923.final.cram
immunotyper-SR --output_dir ./ --gene_type ighv --ref ../../GRCh38_full_analysis_set_plus_decoy_hla.fa --multi_band_solutions --solver gurobi ../../wgs-samples/HG02924.final.cram
immunotyper-SR --output_dir ./ --gene_type ighv --ref ../../GRCh38_full_analysis_set_plus_decoy_hla.fa --multi_band_solutions --solver gurobi ../../wgs-samples/HG02943.final.cram
immunotyper-SR --output_dir ./ --gene_type ighv --ref ../../GRCh38_full_analysis_set_plus_decoy_hla.fa --multi_band_solutions --solver gurobi ../../wgs-samples/HG02944.final.cram
immunotyper-SR --output_dir ./ --gene_type ighv --ref ../../GRCh38_full_analysis_set_plus_decoy_hla.fa --multi_band_solutions --solver gurobi ../../wgs-samples/HG02945.final.cram
immunotyper-SR --output_dir ./ --gene_type ighv --ref ../../GRCh38_full_analysis_set_plus_decoy_hla.fa --multi_band_solutions --solver gurobi ../../wgs-samples/HG02946.final.cram
immunotyper-SR --output_dir ./ --gene_type ighv --ref ../../GRCh38_full_analysis_set_plus_decoy_hla.fa --multi_band_solutions --solver gurobi ../../wgs-samples/HG02947.final.cram
immunotyper-SR --output_dir ./ --gene_type ighv --ref ../../GRCh38_full_analysis_set_plus_decoy_hla.fa --multi_band_solutions --solver gurobi ../../wgs-samples/HG02948.final.cram
immunotyper-SR --output_dir ./ --gene_type ighv --ref ../../GRCh38_full_analysis_set_plus_decoy_hla.fa --multi_band_solutions --solver gurobi ../../wgs-samples/HG02952.final.cram
immunotyper-SR --output_dir ./ --gene_type ighv --ref ../../GRCh38_full_analysis_set_plus_decoy_hla.fa --multi_band_solutions --solver gurobi ../../wgs-samples/HG02953.final.cram
immunotyper-SR --output_dir ./ --gene_type ighv --ref ../../GRCh38_full_analysis_set_plus_decoy_hla.fa --multi_band_solutions --solver gurobi ../../wgs-samples/HG02954.final.cram
immunotyper-SR --output_dir ./ --gene_type ighv --ref ../../GRCh38_full_analysis_set_plus_decoy_hla.fa --multi_band_solutions --solver gurobi ../../wgs-samples/HG02964.final.cram
immunotyper-SR --output_dir ./ --gene_type ighv --ref ../../GRCh38_full_analysis_set_plus_decoy_hla.fa --multi_band_solutions --solver gurobi ../../wgs-samples/HG02965.final.cram
immunotyper-SR --output_dir ./ --gene_type ighv --ref ../../GRCh38_full_analysis_set_plus_decoy_hla.fa --multi_band_solutions --solver gurobi ../../wgs-samples/HG02966.final.cram
immunotyper-SR --output_dir ./ --gene_type ighv --ref ../../GRCh38_full_analysis_set_plus_decoy_hla.fa --multi_band_solutions --solver gurobi ../../wgs-samples/HG02970.final.cram
immunotyper-SR --output_dir ./ --gene_type ighv --ref ../../GRCh38_full_analysis_set_plus_decoy_hla.fa --multi_band_solutions --solver gurobi ../../wgs-samples/HG02971.final.cram
immunotyper-SR --output_dir ./ --gene_type ighv --ref ../../GRCh38_full_analysis_set_plus_decoy_hla.fa --multi_band_solutions --solver gurobi ../../wgs-samples/HG02972.final.cram
immunotyper-SR --output_dir ./ --gene_type ighv --ref ../../GRCh38_full_analysis_set_plus_decoy_hla.fa --multi_band_solutions --solver gurobi ../../wgs-samples/HG02973.final.cram
immunotyper-SR --output_dir ./ --gene_type ighv --ref ../../GRCh38_full_analysis_set_plus_decoy_hla.fa --multi_band_solutions --solver gurobi ../../wgs-samples/HG02974.final.cram
immunotyper-SR --output_dir ./ --gene_type ighv --ref ../../GRCh38_full_analysis_set_plus_decoy_hla.fa --multi_band_solutions --solver gurobi ../../wgs-samples/HG02975.final.cram
immunotyper-SR --output_dir ./ --gene_type ighv --ref ../../GRCh38_full_analysis_set_plus_decoy_hla.fa --multi_band_solutions --solver gurobi ../../wgs-samples/HG02976.final.cram
immunotyper-SR --output_dir ./ --gene_type ighv --ref ../../GRCh38_full_analysis_set_plus_decoy_hla.fa --multi_band_solutions --solver gurobi ../../wgs-samples/HG02977.final.cram
immunotyper-SR --output_dir ./ --gene_type ighv --ref ../../GRCh38_full_analysis_set_plus_decoy_hla.fa --multi_band_solutions --solver gurobi ../../wgs-samples/HG02978.final.cram
immunotyper-SR --output_dir ./ --gene_type ighv --ref ../../GRCh38_full_analysis_set_plus_decoy_hla.fa --multi_band_solutions --solver gurobi ../../wgs-samples/HG02979.final.cram
immunotyper-SR --output_dir ./ --gene_type ighv --ref ../../GRCh38_full_analysis_set_plus_decoy_hla.fa --multi_band_solutions --solver gurobi ../../wgs-samples/HG02980.final.cram
immunotyper-SR --output_dir ./ --gene_type ighv --ref ../../GRCh38_full_analysis_set_plus_decoy_hla.fa --multi_band_solutions --solver gurobi ../../wgs-samples/HG02981.final.cram
immunotyper-SR --output_dir ./ --gene_type ighv --ref ../../GRCh38_full_analysis_set_plus_decoy_hla.fa --multi_band_solutions --solver gurobi ../../wgs-samples/HG02982.final.cram
immunotyper-SR --output_dir ./ --gene_type ighv --ref ../../GRCh38_full_analysis_set_plus_decoy_hla.fa --multi_band_solutions --solver gurobi ../../wgs-samples/HG02983.final.cram
immunotyper-SR --output_dir ./ --gene_type ighv --ref ../../GRCh38_full_analysis_set_plus_decoy_hla.fa --multi_band_solutions --solver gurobi ../../wgs-samples/HG02984.final.cram
immunotyper-SR --output_dir ./ --gene_type ighv --ref ../../GRCh38_full_analysis_set_plus_decoy_hla.fa --multi_band_solutions --solver gurobi ../../wgs-samples/HG03006.final.cram
immunotyper-SR --output_dir ./ --gene_type ighv --ref ../../GRCh38_full_analysis_set_plus_decoy_hla.fa --multi_band_solutions --solver gurobi ../../wgs-samples/HG03007.final.cram
immunotyper-SR --output_dir ./ --gene_type ighv --ref ../../GRCh38_full_analysis_set_plus_decoy_hla.fa --multi_band_solutions --solver gurobi ../../wgs-samples/HG03008.final.cram
immunotyper-SR --output_dir ./ --gene_type ighv --ref ../../GRCh38_full_analysis_set_plus_decoy_hla.fa --multi_band_solutions --solver gurobi ../../wgs-samples/HG03015.final.cram
immunotyper-SR --output_dir ./ --gene_type ighv --ref ../../GRCh38_full_analysis_set_plus_decoy_hla.fa --multi_band_solutions --solver gurobi ../../wgs-samples/HG03016.final.cram
immunotyper-SR --output_dir ./ --gene_type ighv --ref ../../GRCh38_full_analysis_set_plus_decoy_hla.fa --multi_band_solutions --solver gurobi ../../wgs-samples/HG03017.final.cram
immunotyper-SR --output_dir ./ --gene_type ighv --ref ../../GRCh38_full_analysis_set_plus_decoy_hla.fa --multi_band_solutions --solver gurobi ../../wgs-samples/HG03024.final.cram
immunotyper-SR --output_dir ./ --gene_type ighv --ref ../../GRCh38_full_analysis_set_plus_decoy_hla.fa --multi_band_solutions --solver gurobi ../../wgs-samples/HG03025.final.cram
immunotyper-SR --output_dir ./ --gene_type ighv --ref ../../GRCh38_full_analysis_set_plus_decoy_hla.fa --multi_band_solutions --solver gurobi ../../wgs-samples/HG03026.final.cram
immunotyper-SR --output_dir ./ --gene_type ighv --ref ../../GRCh38_full_analysis_set_plus_decoy_hla.fa --multi_band_solutions --solver gurobi ../../wgs-samples/HG03027.final.cram
immunotyper-SR --output_dir ./ --gene_type ighv --ref ../../GRCh38_full_analysis_set_plus_decoy_hla.fa --multi_band_solutions --solver gurobi ../../wgs-samples/HG03028.final.cram
immunotyper-SR --output_dir ./ --gene_type ighv --ref ../../GRCh38_full_analysis_set_plus_decoy_hla.fa --multi_band_solutions --solver gurobi ../../wgs-samples/HG03029.final.cram
immunotyper-SR --output_dir ./ --gene_type ighv --ref ../../GRCh38_full_analysis_set_plus_decoy_hla.fa --multi_band_solutions --solver gurobi ../../wgs-samples/HG03033.final.cram
immunotyper-SR --output_dir ./ --gene_type ighv --ref ../../GRCh38_full_analysis_set_plus_decoy_hla.fa --multi_band_solutions --solver gurobi ../../wgs-samples/HG03034.final.cram
immunotyper-SR --output_dir ./ --gene_type ighv --ref ../../GRCh38_full_analysis_set_plus_decoy_hla.fa --multi_band_solutions --solver gurobi ../../wgs-samples/HG03035.final.cram
immunotyper-SR --output_dir ./ --gene_type ighv --ref ../../GRCh38_full_analysis_set_plus_decoy_hla.fa --multi_band_solutions --solver gurobi ../../wgs-samples/HG03039.final.cram
immunotyper-SR --output_dir ./ --gene_type ighv --ref ../../GRCh38_full_analysis_set_plus_decoy_hla.fa --multi_band_solutions --solver gurobi ../../wgs-samples/HG03040.final.cram
immunotyper-SR --output_dir ./ --gene_type ighv --ref ../../GRCh38_full_analysis_set_plus_decoy_hla.fa --multi_band_solutions --solver gurobi ../../wgs-samples/HG03041.final.cram
immunotyper-SR --output_dir ./ --gene_type ighv --ref ../../GRCh38_full_analysis_set_plus_decoy_hla.fa --multi_band_solutions --solver gurobi ../../wgs-samples/HG03045.final.cram
immunotyper-SR --output_dir ./ --gene_type ighv --ref ../../GRCh38_full_analysis_set_plus_decoy_hla.fa --multi_band_solutions --solver gurobi ../../wgs-samples/HG03046.final.cram
immunotyper-SR --output_dir ./ --gene_type ighv --ref ../../GRCh38_full_analysis_set_plus_decoy_hla.fa --multi_band_solutions --solver gurobi ../../wgs-samples/HG03047.final.cram
immunotyper-SR --output_dir ./ --gene_type ighv --ref ../../GRCh38_full_analysis_set_plus_decoy_hla.fa --multi_band_solutions --solver gurobi ../../wgs-samples/HG03048.final.cram
immunotyper-SR --output_dir ./ --gene_type ighv --ref ../../GRCh38_full_analysis_set_plus_decoy_hla.fa --multi_band_solutions --solver gurobi ../../wgs-samples/HG03049.final.cram
immunotyper-SR --output_dir ./ --gene_type ighv --ref ../../GRCh38_full_analysis_set_plus_decoy_hla.fa --multi_band_solutions --solver gurobi ../../wgs-samples/HG03050.final.cram
immunotyper-SR --output_dir ./ --gene_type ighv --ref ../../GRCh38_full_analysis_set_plus_decoy_hla.fa --multi_band_solutions --solver gurobi ../../wgs-samples/HG03054.final.cram
immunotyper-SR --output_dir ./ --gene_type ighv --ref ../../GRCh38_full_analysis_set_plus_decoy_hla.fa --multi_band_solutions --solver gurobi ../../wgs-samples/HG03055.final.cram
immunotyper-SR --output_dir ./ --gene_type ighv --ref ../../GRCh38_full_analysis_set_plus_decoy_hla.fa --multi_band_solutions --solver gurobi ../../wgs-samples/HG03056.final.cram
immunotyper-SR --output_dir ./ --gene_type ighv --ref ../../GRCh38_full_analysis_set_plus_decoy_hla.fa --multi_band_solutions --solver gurobi ../../wgs-samples/HG03063.final.cram
immunotyper-SR --output_dir ./ --gene_type ighv --ref ../../GRCh38_full_analysis_set_plus_decoy_hla.fa --multi_band_solutions --solver gurobi ../../wgs-samples/HG03064.final.cram
immunotyper-SR --output_dir ./ --gene_type ighv --ref ../../GRCh38_full_analysis_set_plus_decoy_hla.fa --multi_band_solutions --solver gurobi ../../wgs-samples/HG03065.final.cram
immunotyper-SR --output_dir ./ --gene_type ighv --ref ../../GRCh38_full_analysis_set_plus_decoy_hla.fa --multi_band_solutions --solver gurobi ../../wgs-samples/HG03096.final.cram
immunotyper-SR --output_dir ./ --gene_type ighv --ref ../../GRCh38_full_analysis_set_plus_decoy_hla.fa --multi_band_solutions --solver gurobi ../../wgs-samples/HG03097.final.cram
immunotyper-SR --output_dir ./ --gene_type ighv --ref ../../GRCh38_full_analysis_set_plus_decoy_hla.fa --multi_band_solutions --solver gurobi ../../wgs-samples/HG03098.final.cram
immunotyper-SR --output_dir ./ --gene_type ighv --ref ../../GRCh38_full_analysis_set_plus_decoy_hla.fa --multi_band_solutions --solver gurobi ../../wgs-samples/HG03099.final.cram
immunotyper-SR --output_dir ./ --gene_type ighv --ref ../../GRCh38_full_analysis_set_plus_decoy_hla.fa --multi_band_solutions --solver gurobi ../../wgs-samples/HG03100.final.cram
immunotyper-SR --output_dir ./ --gene_type ighv --ref ../../GRCh38_full_analysis_set_plus_decoy_hla.fa --multi_band_solutions --solver gurobi ../../wgs-samples/HG03101.final.cram
immunotyper-SR --output_dir ./ --gene_type ighv --ref ../../GRCh38_full_analysis_set_plus_decoy_hla.fa --multi_band_solutions --solver gurobi ../../wgs-samples/HG03108.final.cram
immunotyper-SR --output_dir ./ --gene_type ighv --ref ../../GRCh38_full_analysis_set_plus_decoy_hla.fa --multi_band_solutions --solver gurobi ../../wgs-samples/HG03109.final.cram
immunotyper-SR --output_dir ./ --gene_type ighv --ref ../../GRCh38_full_analysis_set_plus_decoy_hla.fa --multi_band_solutions --solver gurobi ../../wgs-samples/HG03110.final.cram
immunotyper-SR --output_dir ./ --gene_type ighv --ref ../../GRCh38_full_analysis_set_plus_decoy_hla.fa --multi_band_solutions --solver gurobi ../../wgs-samples/HG03111.final.cram
immunotyper-SR --output_dir ./ --gene_type ighv --ref ../../GRCh38_full_analysis_set_plus_decoy_hla.fa --multi_band_solutions --solver gurobi ../../wgs-samples/HG03112.final.cram
immunotyper-SR --output_dir ./ --gene_type ighv --ref ../../GRCh38_full_analysis_set_plus_decoy_hla.fa --multi_band_solutions --solver gurobi ../../wgs-samples/HG03113.final.cram
immunotyper-SR --output_dir ./ --gene_type ighv --ref ../../GRCh38_full_analysis_set_plus_decoy_hla.fa --multi_band_solutions --solver gurobi ../../wgs-samples/HG03114.final.cram
immunotyper-SR --output_dir ./ --gene_type ighv --ref ../../GRCh38_full_analysis_set_plus_decoy_hla.fa --multi_band_solutions --solver gurobi ../../wgs-samples/HG03115.final.cram
immunotyper-SR --output_dir ./ --gene_type ighv --ref ../../GRCh38_full_analysis_set_plus_decoy_hla.fa --multi_band_solutions --solver gurobi ../../wgs-samples/HG03116.final.cram
immunotyper-SR --output_dir ./ --gene_type ighv --ref ../../GRCh38_full_analysis_set_plus_decoy_hla.fa --multi_band_solutions --solver gurobi ../../wgs-samples/HG03117.final.cram
immunotyper-SR --output_dir ./ --gene_type ighv --ref ../../GRCh38_full_analysis_set_plus_decoy_hla.fa --multi_band_solutions --solver gurobi ../../wgs-samples/HG03118.final.cram
immunotyper-SR --output_dir ./ --gene_type ighv --ref ../../GRCh38_full_analysis_set_plus_decoy_hla.fa --multi_band_solutions --solver gurobi ../../wgs-samples/HG03119.final.cram
immunotyper-SR --output_dir ./ --gene_type ighv --ref ../../GRCh38_full_analysis_set_plus_decoy_hla.fa --multi_band_solutions --solver gurobi ../../wgs-samples/HG03120.final.cram
immunotyper-SR --output_dir ./ --gene_type ighv --ref ../../GRCh38_full_analysis_set_plus_decoy_hla.fa --multi_band_solutions --solver gurobi ../../wgs-samples/HG03121.final.cram
immunotyper-SR --output_dir ./ --gene_type ighv --ref ../../GRCh38_full_analysis_set_plus_decoy_hla.fa --multi_band_solutions --solver gurobi ../../wgs-samples/HG03122.final.cram
immunotyper-SR --output_dir ./ --gene_type ighv --ref ../../GRCh38_full_analysis_set_plus_decoy_hla.fa --multi_band_solutions --solver gurobi ../../wgs-samples/HG03123.final.cram
immunotyper-SR --output_dir ./ --gene_type ighv --ref ../../GRCh38_full_analysis_set_plus_decoy_hla.fa --multi_band_solutions --solver gurobi ../../wgs-samples/HG03124.final.cram
immunotyper-SR --output_dir ./ --gene_type ighv --ref ../../GRCh38_full_analysis_set_plus_decoy_hla.fa --multi_band_solutions --solver gurobi ../../wgs-samples/HG03125.final.cram
immunotyper-SR --output_dir ./ --gene_type ighv --ref ../../GRCh38_full_analysis_set_plus_decoy_hla.fa --multi_band_solutions --solver gurobi ../../wgs-samples/HG03126.final.cram
immunotyper-SR --output_dir ./ --gene_type ighv --ref ../../GRCh38_full_analysis_set_plus_decoy_hla.fa --multi_band_solutions --solver gurobi ../../wgs-samples/HG03127.final.cram
immunotyper-SR --output_dir ./ --gene_type ighv --ref ../../GRCh38_full_analysis_set_plus_decoy_hla.fa --multi_band_solutions --solver gurobi ../../wgs-samples/HG03128.final.cram
immunotyper-SR --output_dir ./ --gene_type ighv --ref ../../GRCh38_full_analysis_set_plus_decoy_hla.fa --multi_band_solutions --solver gurobi ../../wgs-samples/HG03129.final.cram
immunotyper-SR --output_dir ./ --gene_type ighv --ref ../../GRCh38_full_analysis_set_plus_decoy_hla.fa --multi_band_solutions --solver gurobi ../../wgs-samples/HG03130.final.cram
immunotyper-SR --output_dir ./ --gene_type ighv --ref ../../GRCh38_full_analysis_set_plus_decoy_hla.fa --multi_band_solutions --solver gurobi ../../wgs-samples/HG03131.final.cram
immunotyper-SR --output_dir ./ --gene_type ighv --ref ../../GRCh38_full_analysis_set_plus_decoy_hla.fa --multi_band_solutions --solver gurobi ../../wgs-samples/HG03132.final.cram
immunotyper-SR --output_dir ./ --gene_type ighv --ref ../../GRCh38_full_analysis_set_plus_decoy_hla.fa --multi_band_solutions --solver gurobi ../../wgs-samples/HG03133.final.cram
immunotyper-SR --output_dir ./ --gene_type ighv --ref ../../GRCh38_full_analysis_set_plus_decoy_hla.fa --multi_band_solutions --solver gurobi ../../wgs-samples/HG03134.final.cram
immunotyper-SR --output_dir ./ --gene_type ighv --ref ../../GRCh38_full_analysis_set_plus_decoy_hla.fa --multi_band_solutions --solver gurobi ../../wgs-samples/HG03135.final.cram
immunotyper-SR --output_dir ./ --gene_type ighv --ref ../../GRCh38_full_analysis_set_plus_decoy_hla.fa --multi_band_solutions --solver gurobi ../../wgs-samples/HG03136.final.cram
immunotyper-SR --output_dir ./ --gene_type ighv --ref ../../GRCh38_full_analysis_set_plus_decoy_hla.fa --multi_band_solutions --solver gurobi ../../wgs-samples/HG03137.final.cram
immunotyper-SR --output_dir ./ --gene_type ighv --ref ../../GRCh38_full_analysis_set_plus_decoy_hla.fa --multi_band_solutions --solver gurobi ../../wgs-samples/HG03159.final.cram
immunotyper-SR --output_dir ./ --gene_type ighv --ref ../../GRCh38_full_analysis_set_plus_decoy_hla.fa --multi_band_solutions --solver gurobi ../../wgs-samples/HG03160.final.cram
immunotyper-SR --output_dir ./ --gene_type ighv --ref ../../GRCh38_full_analysis_set_plus_decoy_hla.fa --multi_band_solutions --solver gurobi ../../wgs-samples/HG03161.final.cram
immunotyper-SR --output_dir ./ --gene_type ighv --ref ../../GRCh38_full_analysis_set_plus_decoy_hla.fa --multi_band_solutions --solver gurobi ../../wgs-samples/HG03162.final.cram
immunotyper-SR --output_dir ./ --gene_type ighv --ref ../../GRCh38_full_analysis_set_plus_decoy_hla.fa --multi_band_solutions --solver gurobi ../../wgs-samples/HG03163.final.cram
immunotyper-SR --output_dir ./ --gene_type ighv --ref ../../GRCh38_full_analysis_set_plus_decoy_hla.fa --multi_band_solutions --solver gurobi ../../wgs-samples/HG03164.final.cram
immunotyper-SR --output_dir ./ --gene_type ighv --ref ../../GRCh38_full_analysis_set_plus_decoy_hla.fa --multi_band_solutions --solver gurobi ../../wgs-samples/HG03168.final.cram
immunotyper-SR --output_dir ./ --gene_type ighv --ref ../../GRCh38_full_analysis_set_plus_decoy_hla.fa --multi_band_solutions --solver gurobi ../../wgs-samples/HG03169.final.cram
immunotyper-SR --output_dir ./ --gene_type ighv --ref ../../GRCh38_full_analysis_set_plus_decoy_hla.fa --multi_band_solutions --solver gurobi ../../wgs-samples/HG03170.final.cram
immunotyper-SR --output_dir ./ --gene_type ighv --ref ../../GRCh38_full_analysis_set_plus_decoy_hla.fa --multi_band_solutions --solver gurobi ../../wgs-samples/HG03189.final.cram
immunotyper-SR --output_dir ./ --gene_type ighv --ref ../../GRCh38_full_analysis_set_plus_decoy_hla.fa --multi_band_solutions --solver gurobi ../../wgs-samples/HG03190.final.cram
immunotyper-SR --output_dir ./ --gene_type ighv --ref ../../GRCh38_full_analysis_set_plus_decoy_hla.fa --multi_band_solutions --solver gurobi ../../wgs-samples/HG03191.final.cram
immunotyper-SR --output_dir ./ --gene_type ighv --ref ../../GRCh38_full_analysis_set_plus_decoy_hla.fa --multi_band_solutions --solver gurobi ../../wgs-samples/HG03195.final.cram
immunotyper-SR --output_dir ./ --gene_type ighv --ref ../../GRCh38_full_analysis_set_plus_decoy_hla.fa --multi_band_solutions --solver gurobi ../../wgs-samples/HG03196.final.cram
immunotyper-SR --output_dir ./ --gene_type ighv --ref ../../GRCh38_full_analysis_set_plus_decoy_hla.fa --multi_band_solutions --solver gurobi ../../wgs-samples/HG03197.final.cram
immunotyper-SR --output_dir ./ --gene_type ighv --ref ../../GRCh38_full_analysis_set_plus_decoy_hla.fa --multi_band_solutions --solver gurobi ../../wgs-samples/HG03198.final.cram
immunotyper-SR --output_dir ./ --gene_type ighv --ref ../../GRCh38_full_analysis_set_plus_decoy_hla.fa --multi_band_solutions --solver gurobi ../../wgs-samples/HG03199.final.cram
immunotyper-SR --output_dir ./ --gene_type ighv --ref ../../GRCh38_full_analysis_set_plus_decoy_hla.fa --multi_band_solutions --solver gurobi ../../wgs-samples/HG03200.final.cram
immunotyper-SR --output_dir ./ --gene_type ighv --ref ../../GRCh38_full_analysis_set_plus_decoy_hla.fa --multi_band_solutions --solver gurobi ../../wgs-samples/HG03228.final.cram
immunotyper-SR --output_dir ./ --gene_type ighv --ref ../../GRCh38_full_analysis_set_plus_decoy_hla.fa --multi_band_solutions --solver gurobi ../../wgs-samples/HG03229.final.cram
immunotyper-SR --output_dir ./ --gene_type ighv --ref ../../GRCh38_full_analysis_set_plus_decoy_hla.fa --multi_band_solutions --solver gurobi ../../wgs-samples/HG03230.final.cram
immunotyper-SR --output_dir ./ --gene_type ighv --ref ../../GRCh38_full_analysis_set_plus_decoy_hla.fa --multi_band_solutions --solver gurobi ../../wgs-samples/HG03234.final.cram
immunotyper-SR --output_dir ./ --gene_type ighv --ref ../../GRCh38_full_analysis_set_plus_decoy_hla.fa --multi_band_solutions --solver gurobi ../../wgs-samples/HG03235.final.cram
immunotyper-SR --output_dir ./ --gene_type ighv --ref ../../GRCh38_full_analysis_set_plus_decoy_hla.fa --multi_band_solutions --solver gurobi ../../wgs-samples/HG03236.final.cram
immunotyper-SR --output_dir ./ --gene_type ighv --ref ../../GRCh38_full_analysis_set_plus_decoy_hla.fa --multi_band_solutions --solver gurobi ../../wgs-samples/HG03237.final.cram
immunotyper-SR --output_dir ./ --gene_type ighv --ref ../../GRCh38_full_analysis_set_plus_decoy_hla.fa --multi_band_solutions --solver gurobi ../../wgs-samples/HG03238.final.cram
immunotyper-SR --output_dir ./ --gene_type ighv --ref ../../GRCh38_full_analysis_set_plus_decoy_hla.fa --multi_band_solutions --solver gurobi ../../wgs-samples/HG03239.final.cram
immunotyper-SR --output_dir ./ --gene_type ighv --ref ../../GRCh38_full_analysis_set_plus_decoy_hla.fa --multi_band_solutions --solver gurobi ../../wgs-samples/HG03240.final.cram
immunotyper-SR --output_dir ./ --gene_type ighv --ref ../../GRCh38_full_analysis_set_plus_decoy_hla.fa --multi_band_solutions --solver gurobi ../../wgs-samples/HG03241.final.cram
immunotyper-SR --output_dir ./ --gene_type ighv --ref ../../GRCh38_full_analysis_set_plus_decoy_hla.fa --multi_band_solutions --solver gurobi ../../wgs-samples/HG03242.final.cram
immunotyper-SR --output_dir ./ --gene_type ighv --ref ../../GRCh38_full_analysis_set_plus_decoy_hla.fa --multi_band_solutions --solver gurobi ../../wgs-samples/HG03246.final.cram
immunotyper-SR --output_dir ./ --gene_type ighv --ref ../../GRCh38_full_analysis_set_plus_decoy_hla.fa --multi_band_solutions --solver gurobi ../../wgs-samples/HG03247.final.cram
immunotyper-SR --output_dir ./ --gene_type ighv --ref ../../GRCh38_full_analysis_set_plus_decoy_hla.fa --multi_band_solutions --solver gurobi ../../wgs-samples/HG03248.final.cram
immunotyper-SR --output_dir ./ --gene_type ighv --ref ../../GRCh38_full_analysis_set_plus_decoy_hla.fa --multi_band_solutions --solver gurobi ../../wgs-samples/HG03249.final.cram
immunotyper-SR --output_dir ./ --gene_type ighv --ref ../../GRCh38_full_analysis_set_plus_decoy_hla.fa --multi_band_solutions --solver gurobi ../../wgs-samples/HG03250.final.cram
immunotyper-SR --output_dir ./ --gene_type ighv --ref ../../GRCh38_full_analysis_set_plus_decoy_hla.fa --multi_band_solutions --solver gurobi ../../wgs-samples/HG03251.final.cram
immunotyper-SR --output_dir ./ --gene_type ighv --ref ../../GRCh38_full_analysis_set_plus_decoy_hla.fa --multi_band_solutions --solver gurobi ../../wgs-samples/HG03258.final.cram
immunotyper-SR --output_dir ./ --gene_type ighv --ref ../../GRCh38_full_analysis_set_plus_decoy_hla.fa --multi_band_solutions --solver gurobi ../../wgs-samples/HG03259.final.cram
immunotyper-SR --output_dir ./ --gene_type ighv --ref ../../GRCh38_full_analysis_set_plus_decoy_hla.fa --multi_band_solutions --solver gurobi ../../wgs-samples/HG03260.final.cram
immunotyper-SR --output_dir ./ --gene_type ighv --ref ../../GRCh38_full_analysis_set_plus_decoy_hla.fa --multi_band_solutions --solver gurobi ../../wgs-samples/HG03267.final.cram
immunotyper-SR --output_dir ./ --gene_type ighv --ref ../../GRCh38_full_analysis_set_plus_decoy_hla.fa --multi_band_solutions --solver gurobi ../../wgs-samples/HG03268.final.cram
immunotyper-SR --output_dir ./ --gene_type ighv --ref ../../GRCh38_full_analysis_set_plus_decoy_hla.fa --multi_band_solutions --solver gurobi ../../wgs-samples/HG03269.final.cram
immunotyper-SR --output_dir ./ --gene_type ighv --ref ../../GRCh38_full_analysis_set_plus_decoy_hla.fa --multi_band_solutions --solver gurobi ../../wgs-samples/HG03270.final.cram
immunotyper-SR --output_dir ./ --gene_type ighv --ref ../../GRCh38_full_analysis_set_plus_decoy_hla.fa --multi_band_solutions --solver gurobi ../../wgs-samples/HG03271.final.cram
immunotyper-SR --output_dir ./ --gene_type ighv --ref ../../GRCh38_full_analysis_set_plus_decoy_hla.fa --multi_band_solutions --solver gurobi ../../wgs-samples/HG03272.final.cram
immunotyper-SR --output_dir ./ --gene_type ighv --ref ../../GRCh38_full_analysis_set_plus_decoy_hla.fa --multi_band_solutions --solver gurobi ../../wgs-samples/HG03294.final.cram
immunotyper-SR --output_dir ./ --gene_type ighv --ref ../../GRCh38_full_analysis_set_plus_decoy_hla.fa --multi_band_solutions --solver gurobi ../../wgs-samples/HG03295.final.cram
immunotyper-SR --output_dir ./ --gene_type ighv --ref ../../GRCh38_full_analysis_set_plus_decoy_hla.fa --multi_band_solutions --solver gurobi ../../wgs-samples/HG03296.final.cram
immunotyper-SR --output_dir ./ --gene_type ighv --ref ../../GRCh38_full_analysis_set_plus_decoy_hla.fa --multi_band_solutions --solver gurobi ../../wgs-samples/HG03297.final.cram
immunotyper-SR --output_dir ./ --gene_type ighv --ref ../../GRCh38_full_analysis_set_plus_decoy_hla.fa --multi_band_solutions --solver gurobi ../../wgs-samples/HG03298.final.cram
immunotyper-SR --output_dir ./ --gene_type ighv --ref ../../GRCh38_full_analysis_set_plus_decoy_hla.fa --multi_band_solutions --solver gurobi ../../wgs-samples/HG03299.final.cram
immunotyper-SR --output_dir ./ --gene_type ighv --ref ../../GRCh38_full_analysis_set_plus_decoy_hla.fa --multi_band_solutions --solver gurobi ../../wgs-samples/HG03300.final.cram
immunotyper-SR --output_dir ./ --gene_type ighv --ref ../../GRCh38_full_analysis_set_plus_decoy_hla.fa --multi_band_solutions --solver gurobi ../../wgs-samples/HG03301.final.cram
immunotyper-SR --output_dir ./ --gene_type ighv --ref ../../GRCh38_full_analysis_set_plus_decoy_hla.fa --multi_band_solutions --solver gurobi ../../wgs-samples/HG03302.final.cram
immunotyper-SR --output_dir ./ --gene_type ighv --ref ../../GRCh38_full_analysis_set_plus_decoy_hla.fa --multi_band_solutions --solver gurobi ../../wgs-samples/HG03303.final.cram
immunotyper-SR --output_dir ./ --gene_type ighv --ref ../../GRCh38_full_analysis_set_plus_decoy_hla.fa --multi_band_solutions --solver gurobi ../../wgs-samples/HG03304.final.cram
immunotyper-SR --output_dir ./ --gene_type ighv --ref ../../GRCh38_full_analysis_set_plus_decoy_hla.fa --multi_band_solutions --solver gurobi ../../wgs-samples/HG03305.final.cram
immunotyper-SR --output_dir ./ --gene_type ighv --ref ../../GRCh38_full_analysis_set_plus_decoy_hla.fa --multi_band_solutions --solver gurobi ../../wgs-samples/HG03306.final.cram
immunotyper-SR --output_dir ./ --gene_type ighv --ref ../../GRCh38_full_analysis_set_plus_decoy_hla.fa --multi_band_solutions --solver gurobi ../../wgs-samples/HG03307.final.cram
immunotyper-SR --output_dir ./ --gene_type ighv --ref ../../GRCh38_full_analysis_set_plus_decoy_hla.fa --multi_band_solutions --solver gurobi ../../wgs-samples/HG03308.final.cram
immunotyper-SR --output_dir ./ --gene_type ighv --ref ../../GRCh38_full_analysis_set_plus_decoy_hla.fa --multi_band_solutions --solver gurobi ../../wgs-samples/HG03309.final.cram
immunotyper-SR --output_dir ./ --gene_type ighv --ref ../../GRCh38_full_analysis_set_plus_decoy_hla.fa --multi_band_solutions --solver gurobi ../../wgs-samples/HG03310.final.cram
immunotyper-SR --output_dir ./ --gene_type ighv --ref ../../GRCh38_full_analysis_set_plus_decoy_hla.fa --multi_band_solutions --solver gurobi ../../wgs-samples/HG03311.final.cram
immunotyper-SR --output_dir ./ --gene_type ighv --ref ../../GRCh38_full_analysis_set_plus_decoy_hla.fa --multi_band_solutions --solver gurobi ../../wgs-samples/HG03312.final.cram
immunotyper-SR --output_dir ./ --gene_type ighv --ref ../../GRCh38_full_analysis_set_plus_decoy_hla.fa --multi_band_solutions --solver gurobi ../../wgs-samples/HG03313.final.cram
immunotyper-SR --output_dir ./ --gene_type ighv --ref ../../GRCh38_full_analysis_set_plus_decoy_hla.fa --multi_band_solutions --solver gurobi ../../wgs-samples/HG03314.final.cram
immunotyper-SR --output_dir ./ --gene_type ighv --ref ../../GRCh38_full_analysis_set_plus_decoy_hla.fa --multi_band_solutions --solver gurobi ../../wgs-samples/HG03342.final.cram
immunotyper-SR --output_dir ./ --gene_type ighv --ref ../../GRCh38_full_analysis_set_plus_decoy_hla.fa --multi_band_solutions --solver gurobi ../../wgs-samples/HG03343.final.cram
immunotyper-SR --output_dir ./ --gene_type ighv --ref ../../GRCh38_full_analysis_set_plus_decoy_hla.fa --multi_band_solutions --solver gurobi ../../wgs-samples/HG03344.final.cram
immunotyper-SR --output_dir ./ --gene_type ighv --ref ../../GRCh38_full_analysis_set_plus_decoy_hla.fa --multi_band_solutions --solver gurobi ../../wgs-samples/HG03350.final.cram
immunotyper-SR --output_dir ./ --gene_type ighv --ref ../../GRCh38_full_analysis_set_plus_decoy_hla.fa --multi_band_solutions --solver gurobi ../../wgs-samples/HG03351.final.cram
immunotyper-SR --output_dir ./ --gene_type ighv --ref ../../GRCh38_full_analysis_set_plus_decoy_hla.fa --multi_band_solutions --solver gurobi ../../wgs-samples/HG03352.final.cram
immunotyper-SR --output_dir ./ --gene_type ighv --ref ../../GRCh38_full_analysis_set_plus_decoy_hla.fa --multi_band_solutions --solver gurobi ../../wgs-samples/HG03366.final.cram
immunotyper-SR --output_dir ./ --gene_type ighv --ref ../../GRCh38_full_analysis_set_plus_decoy_hla.fa --multi_band_solutions --solver gurobi ../../wgs-samples/HG03367.final.cram
immunotyper-SR --output_dir ./ --gene_type ighv --ref ../../GRCh38_full_analysis_set_plus_decoy_hla.fa --multi_band_solutions --solver gurobi ../../wgs-samples/HG03368.final.cram
immunotyper-SR --output_dir ./ --gene_type ighv --ref ../../GRCh38_full_analysis_set_plus_decoy_hla.fa --multi_band_solutions --solver gurobi ../../wgs-samples/HG03369.final.cram
immunotyper-SR --output_dir ./ --gene_type ighv --ref ../../GRCh38_full_analysis_set_plus_decoy_hla.fa --multi_band_solutions --solver gurobi ../../wgs-samples/HG03370.final.cram
immunotyper-SR --output_dir ./ --gene_type ighv --ref ../../GRCh38_full_analysis_set_plus_decoy_hla.fa --multi_band_solutions --solver gurobi ../../wgs-samples/HG03371.final.cram
immunotyper-SR --output_dir ./ --gene_type ighv --ref ../../GRCh38_full_analysis_set_plus_decoy_hla.fa --multi_band_solutions --solver gurobi ../../wgs-samples/HG03372.final.cram
immunotyper-SR --output_dir ./ --gene_type ighv --ref ../../GRCh38_full_analysis_set_plus_decoy_hla.fa --multi_band_solutions --solver gurobi ../../wgs-samples/HG03373.final.cram
immunotyper-SR --output_dir ./ --gene_type ighv --ref ../../GRCh38_full_analysis_set_plus_decoy_hla.fa --multi_band_solutions --solver gurobi ../../wgs-samples/HG03374.final.cram
immunotyper-SR --output_dir ./ --gene_type ighv --ref ../../GRCh38_full_analysis_set_plus_decoy_hla.fa --multi_band_solutions --solver gurobi ../../wgs-samples/HG03438.final.cram
immunotyper-SR --output_dir ./ --gene_type ighv --ref ../../GRCh38_full_analysis_set_plus_decoy_hla.fa --multi_band_solutions --solver gurobi ../../wgs-samples/HG03451.final.cram
immunotyper-SR --output_dir ./ --gene_type ighv --ref ../../GRCh38_full_analysis_set_plus_decoy_hla.fa --multi_band_solutions --solver gurobi ../../wgs-samples/HG03452.final.cram
immunotyper-SR --output_dir ./ --gene_type ighv --ref ../../GRCh38_full_analysis_set_plus_decoy_hla.fa --multi_band_solutions --solver gurobi ../../wgs-samples/HG03453.final.cram
immunotyper-SR --output_dir ./ --gene_type ighv --ref ../../GRCh38_full_analysis_set_plus_decoy_hla.fa --multi_band_solutions --solver gurobi ../../wgs-samples/HG03454.final.cram
immunotyper-SR --output_dir ./ --gene_type ighv --ref ../../GRCh38_full_analysis_set_plus_decoy_hla.fa --multi_band_solutions --solver gurobi ../../wgs-samples/HG03455.final.cram
immunotyper-SR --output_dir ./ --gene_type ighv --ref ../../GRCh38_full_analysis_set_plus_decoy_hla.fa --multi_band_solutions --solver gurobi ../../wgs-samples/HG03456.final.cram
immunotyper-SR --output_dir ./ --gene_type ighv --ref ../../GRCh38_full_analysis_set_plus_decoy_hla.fa --multi_band_solutions --solver gurobi ../../wgs-samples/HG03469.final.cram
immunotyper-SR --output_dir ./ --gene_type ighv --ref ../../GRCh38_full_analysis_set_plus_decoy_hla.fa --multi_band_solutions --solver gurobi ../../wgs-samples/HG03470.final.cram
immunotyper-SR --output_dir ./ --gene_type ighv --ref ../../GRCh38_full_analysis_set_plus_decoy_hla.fa --multi_band_solutions --solver gurobi ../../wgs-samples/HG03478.final.cram
immunotyper-SR --output_dir ./ --gene_type ighv --ref ../../GRCh38_full_analysis_set_plus_decoy_hla.fa --multi_band_solutions --solver gurobi ../../wgs-samples/HG03479.final.cram
immunotyper-SR --output_dir ./ --gene_type ighv --ref ../../GRCh38_full_analysis_set_plus_decoy_hla.fa --multi_band_solutions --solver gurobi ../../wgs-samples/HG03480.final.cram
immunotyper-SR --output_dir ./ --gene_type ighv --ref ../../GRCh38_full_analysis_set_plus_decoy_hla.fa --multi_band_solutions --solver gurobi ../../wgs-samples/HG03484.final.cram
immunotyper-SR --output_dir ./ --gene_type ighv --ref ../../GRCh38_full_analysis_set_plus_decoy_hla.fa --multi_band_solutions --solver gurobi ../../wgs-samples/HG03485.final.cram
immunotyper-SR --output_dir ./ --gene_type ighv --ref ../../GRCh38_full_analysis_set_plus_decoy_hla.fa --multi_band_solutions --solver gurobi ../../wgs-samples/HG03486.final.cram
immunotyper-SR --output_dir ./ --gene_type ighv --ref ../../GRCh38_full_analysis_set_plus_decoy_hla.fa --multi_band_solutions --solver gurobi ../../wgs-samples/HG03487.final.cram
immunotyper-SR --output_dir ./ --gene_type ighv --ref ../../GRCh38_full_analysis_set_plus_decoy_hla.fa --multi_band_solutions --solver gurobi ../../wgs-samples/HG03488.final.cram
immunotyper-SR --output_dir ./ --gene_type ighv --ref ../../GRCh38_full_analysis_set_plus_decoy_hla.fa --multi_band_solutions --solver gurobi ../../wgs-samples/HG03489.final.cram
immunotyper-SR --output_dir ./ --gene_type ighv --ref ../../GRCh38_full_analysis_set_plus_decoy_hla.fa --multi_band_solutions --solver gurobi ../../wgs-samples/HG03490.final.cram
immunotyper-SR --output_dir ./ --gene_type ighv --ref ../../GRCh38_full_analysis_set_plus_decoy_hla.fa --multi_band_solutions --solver gurobi ../../wgs-samples/HG03491.final.cram
immunotyper-SR --output_dir ./ --gene_type ighv --ref ../../GRCh38_full_analysis_set_plus_decoy_hla.fa --multi_band_solutions --solver gurobi ../../wgs-samples/HG03492.final.cram
immunotyper-SR --output_dir ./ --gene_type ighv --ref ../../GRCh38_full_analysis_set_plus_decoy_hla.fa --multi_band_solutions --solver gurobi ../../wgs-samples/HG03514.final.cram
immunotyper-SR --output_dir ./ --gene_type ighv --ref ../../GRCh38_full_analysis_set_plus_decoy_hla.fa --multi_band_solutions --solver gurobi ../../wgs-samples/HG03515.final.cram
immunotyper-SR --output_dir ./ --gene_type ighv --ref ../../GRCh38_full_analysis_set_plus_decoy_hla.fa --multi_band_solutions --solver gurobi ../../wgs-samples/HG03516.final.cram
immunotyper-SR --output_dir ./ --gene_type ighv --ref ../../GRCh38_full_analysis_set_plus_decoy_hla.fa --multi_band_solutions --solver gurobi ../../wgs-samples/HG03517.final.cram
immunotyper-SR --output_dir ./ --gene_type ighv --ref ../../GRCh38_full_analysis_set_plus_decoy_hla.fa --multi_band_solutions --solver gurobi ../../wgs-samples/HG03518.final.cram
immunotyper-SR --output_dir ./ --gene_type ighv --ref ../../GRCh38_full_analysis_set_plus_decoy_hla.fa --multi_band_solutions --solver gurobi ../../wgs-samples/HG03519.final.cram
immunotyper-SR --output_dir ./ --gene_type ighv --ref ../../GRCh38_full_analysis_set_plus_decoy_hla.fa --multi_band_solutions --solver gurobi ../../wgs-samples/HG03520.final.cram
immunotyper-SR --output_dir ./ --gene_type ighv --ref ../../GRCh38_full_analysis_set_plus_decoy_hla.fa --multi_band_solutions --solver gurobi ../../wgs-samples/HG03521.final.cram
immunotyper-SR --output_dir ./ --gene_type ighv --ref ../../GRCh38_full_analysis_set_plus_decoy_hla.fa --multi_band_solutions --solver gurobi ../../wgs-samples/HG03522.final.cram
immunotyper-SR --output_dir ./ --gene_type ighv --ref ../../GRCh38_full_analysis_set_plus_decoy_hla.fa --multi_band_solutions --solver gurobi ../../wgs-samples/HG03538.final.cram
immunotyper-SR --output_dir ./ --gene_type ighv --ref ../../GRCh38_full_analysis_set_plus_decoy_hla.fa --multi_band_solutions --solver gurobi ../../wgs-samples/HG03539.final.cram
immunotyper-SR --output_dir ./ --gene_type ighv --ref ../../GRCh38_full_analysis_set_plus_decoy_hla.fa --multi_band_solutions --solver gurobi ../../wgs-samples/HG03540.final.cram
immunotyper-SR --output_dir ./ --gene_type ighv --ref ../../GRCh38_full_analysis_set_plus_decoy_hla.fa --multi_band_solutions --solver gurobi ../../wgs-samples/HG03574.final.cram
immunotyper-SR --output_dir ./ --gene_type ighv --ref ../../GRCh38_full_analysis_set_plus_decoy_hla.fa --multi_band_solutions --solver gurobi ../../wgs-samples/HG03575.final.cram
immunotyper-SR --output_dir ./ --gene_type ighv --ref ../../GRCh38_full_analysis_set_plus_decoy_hla.fa --multi_band_solutions --solver gurobi ../../wgs-samples/HG03576.final.cram
immunotyper-SR --output_dir ./ --gene_type ighv --ref ../../GRCh38_full_analysis_set_plus_decoy_hla.fa --multi_band_solutions --solver gurobi ../../wgs-samples/HG03577.final.cram
immunotyper-SR --output_dir ./ --gene_type ighv --ref ../../GRCh38_full_analysis_set_plus_decoy_hla.fa --multi_band_solutions --solver gurobi ../../wgs-samples/HG03578.final.cram
immunotyper-SR --output_dir ./ --gene_type ighv --ref ../../GRCh38_full_analysis_set_plus_decoy_hla.fa --multi_band_solutions --solver gurobi ../../wgs-samples/HG03579.final.cram
immunotyper-SR --output_dir ./ --gene_type ighv --ref ../../GRCh38_full_analysis_set_plus_decoy_hla.fa --multi_band_solutions --solver gurobi ../../wgs-samples/HG03582.final.cram
immunotyper-SR --output_dir ./ --gene_type ighv --ref ../../GRCh38_full_analysis_set_plus_decoy_hla.fa --multi_band_solutions --solver gurobi ../../wgs-samples/HG03583.final.cram
immunotyper-SR --output_dir ./ --gene_type ighv --ref ../../GRCh38_full_analysis_set_plus_decoy_hla.fa --multi_band_solutions --solver gurobi ../../wgs-samples/HG03584.final.cram
immunotyper-SR --output_dir ./ --gene_type ighv --ref ../../GRCh38_full_analysis_set_plus_decoy_hla.fa --multi_band_solutions --solver gurobi ../../wgs-samples/HG03594.final.cram
immunotyper-SR --output_dir ./ --gene_type ighv --ref ../../GRCh38_full_analysis_set_plus_decoy_hla.fa --multi_band_solutions --solver gurobi ../../wgs-samples/HG03595.final.cram
immunotyper-SR --output_dir ./ --gene_type ighv --ref ../../GRCh38_full_analysis_set_plus_decoy_hla.fa --multi_band_solutions --solver gurobi ../../wgs-samples/HG03596.final.cram
immunotyper-SR --output_dir ./ --gene_type ighv --ref ../../GRCh38_full_analysis_set_plus_decoy_hla.fa --multi_band_solutions --solver gurobi ../../wgs-samples/HG03605.final.cram
immunotyper-SR --output_dir ./ --gene_type ighv --ref ../../GRCh38_full_analysis_set_plus_decoy_hla.fa --multi_band_solutions --solver gurobi ../../wgs-samples/HG03606.final.cram
immunotyper-SR --output_dir ./ --gene_type ighv --ref ../../GRCh38_full_analysis_set_plus_decoy_hla.fa --multi_band_solutions --solver gurobi ../../wgs-samples/HG03607.final.cram
immunotyper-SR --output_dir ./ --gene_type ighv --ref ../../GRCh38_full_analysis_set_plus_decoy_hla.fa --multi_band_solutions --solver gurobi ../../wgs-samples/HG03615.final.cram
immunotyper-SR --output_dir ./ --gene_type ighv --ref ../../GRCh38_full_analysis_set_plus_decoy_hla.fa --multi_band_solutions --solver gurobi ../../wgs-samples/HG03616.final.cram
immunotyper-SR --output_dir ./ --gene_type ighv --ref ../../GRCh38_full_analysis_set_plus_decoy_hla.fa --multi_band_solutions --solver gurobi ../../wgs-samples/HG03617.final.cram
immunotyper-SR --output_dir ./ --gene_type ighv --ref ../../GRCh38_full_analysis_set_plus_decoy_hla.fa --multi_band_solutions --solver gurobi ../../wgs-samples/HG03618.final.cram
immunotyper-SR --output_dir ./ --gene_type ighv --ref ../../GRCh38_full_analysis_set_plus_decoy_hla.fa --multi_band_solutions --solver gurobi ../../wgs-samples/HG03619.final.cram
immunotyper-SR --output_dir ./ --gene_type ighv --ref ../../GRCh38_full_analysis_set_plus_decoy_hla.fa --multi_band_solutions --solver gurobi ../../wgs-samples/HG03620.final.cram
immunotyper-SR --output_dir ./ --gene_type ighv --ref ../../GRCh38_full_analysis_set_plus_decoy_hla.fa --multi_band_solutions --solver gurobi ../../wgs-samples/HG03624.final.cram
immunotyper-SR --output_dir ./ --gene_type ighv --ref ../../GRCh38_full_analysis_set_plus_decoy_hla.fa --multi_band_solutions --solver gurobi ../../wgs-samples/HG03625.final.cram
immunotyper-SR --output_dir ./ --gene_type ighv --ref ../../GRCh38_full_analysis_set_plus_decoy_hla.fa --multi_band_solutions --solver gurobi ../../wgs-samples/HG03626.final.cram
immunotyper-SR --output_dir ./ --gene_type ighv --ref ../../GRCh38_full_analysis_set_plus_decoy_hla.fa --multi_band_solutions --solver gurobi ../../wgs-samples/HG03633.final.cram
immunotyper-SR --output_dir ./ --gene_type ighv --ref ../../GRCh38_full_analysis_set_plus_decoy_hla.fa --multi_band_solutions --solver gurobi ../../wgs-samples/HG03634.final.cram
immunotyper-SR --output_dir ./ --gene_type ighv --ref ../../GRCh38_full_analysis_set_plus_decoy_hla.fa --multi_band_solutions --solver gurobi ../../wgs-samples/HG03635.final.cram
immunotyper-SR --output_dir ./ --gene_type ighv --ref ../../GRCh38_full_analysis_set_plus_decoy_hla.fa --multi_band_solutions --solver gurobi ../../wgs-samples/HG03639.final.cram
immunotyper-SR --output_dir ./ --gene_type ighv --ref ../../GRCh38_full_analysis_set_plus_decoy_hla.fa --multi_band_solutions --solver gurobi ../../wgs-samples/HG03640.final.cram
immunotyper-SR --output_dir ./ --gene_type ighv --ref ../../GRCh38_full_analysis_set_plus_decoy_hla.fa --multi_band_solutions --solver gurobi ../../wgs-samples/HG03641.final.cram
immunotyper-SR --output_dir ./ --gene_type ighv --ref ../../GRCh38_full_analysis_set_plus_decoy_hla.fa --multi_band_solutions --solver gurobi ../../wgs-samples/HG03642.final.cram
immunotyper-SR --output_dir ./ --gene_type ighv --ref ../../GRCh38_full_analysis_set_plus_decoy_hla.fa --multi_band_solutions --solver gurobi ../../wgs-samples/HG03649.final.cram
immunotyper-SR --output_dir ./ --gene_type ighv --ref ../../GRCh38_full_analysis_set_plus_decoy_hla.fa --multi_band_solutions --solver gurobi ../../wgs-samples/HG03650.final.cram
immunotyper-SR --output_dir ./ --gene_type ighv --ref ../../GRCh38_full_analysis_set_plus_decoy_hla.fa --multi_band_solutions --solver gurobi ../../wgs-samples/HG03651.final.cram
immunotyper-SR --output_dir ./ --gene_type ighv --ref ../../GRCh38_full_analysis_set_plus_decoy_hla.fa --multi_band_solutions --solver gurobi ../../wgs-samples/HG03652.final.cram
immunotyper-SR --output_dir ./ --gene_type ighv --ref ../../GRCh38_full_analysis_set_plus_decoy_hla.fa --multi_band_solutions --solver gurobi ../../wgs-samples/HG03653.final.cram
immunotyper-SR --output_dir ./ --gene_type ighv --ref ../../GRCh38_full_analysis_set_plus_decoy_hla.fa --multi_band_solutions --solver gurobi ../../wgs-samples/HG03654.final.cram
immunotyper-SR --output_dir ./ --gene_type ighv --ref ../../GRCh38_full_analysis_set_plus_decoy_hla.fa --multi_band_solutions --solver gurobi ../../wgs-samples/HG03667.final.cram
immunotyper-SR --output_dir ./ --gene_type ighv --ref ../../GRCh38_full_analysis_set_plus_decoy_hla.fa --multi_band_solutions --solver gurobi ../../wgs-samples/HG03668.final.cram
immunotyper-SR --output_dir ./ --gene_type ighv --ref ../../GRCh38_full_analysis_set_plus_decoy_hla.fa --multi_band_solutions --solver gurobi ../../wgs-samples/HG03669.final.cram
immunotyper-SR --output_dir ./ --gene_type ighv --ref ../../GRCh38_full_analysis_set_plus_decoy_hla.fa --multi_band_solutions --solver gurobi ../../wgs-samples/HG03679.final.cram
immunotyper-SR --output_dir ./ --gene_type ighv --ref ../../GRCh38_full_analysis_set_plus_decoy_hla.fa --multi_band_solutions --solver gurobi ../../wgs-samples/HG03682.final.cram
immunotyper-SR --output_dir ./ --gene_type ighv --ref ../../GRCh38_full_analysis_set_plus_decoy_hla.fa --multi_band_solutions --solver gurobi ../../wgs-samples/HG03683.final.cram
immunotyper-SR --output_dir ./ --gene_type ighv --ref ../../GRCh38_full_analysis_set_plus_decoy_hla.fa --multi_band_solutions --solver gurobi ../../wgs-samples/HG03684.final.cram
immunotyper-SR --output_dir ./ --gene_type ighv --ref ../../GRCh38_full_analysis_set_plus_decoy_hla.fa --multi_band_solutions --solver gurobi ../../wgs-samples/HG03688.final.cram
immunotyper-SR --output_dir ./ --gene_type ighv --ref ../../GRCh38_full_analysis_set_plus_decoy_hla.fa --multi_band_solutions --solver gurobi ../../wgs-samples/HG03699.final.cram
immunotyper-SR --output_dir ./ --gene_type ighv --ref ../../GRCh38_full_analysis_set_plus_decoy_hla.fa --multi_band_solutions --solver gurobi ../../wgs-samples/HG03700.final.cram
immunotyper-SR --output_dir ./ --gene_type ighv --ref ../../GRCh38_full_analysis_set_plus_decoy_hla.fa --multi_band_solutions --solver gurobi ../../wgs-samples/HG03701.final.cram
immunotyper-SR --output_dir ./ --gene_type ighv --ref ../../GRCh38_full_analysis_set_plus_decoy_hla.fa --multi_band_solutions --solver gurobi ../../wgs-samples/HG03702.final.cram
immunotyper-SR --output_dir ./ --gene_type ighv --ref ../../GRCh38_full_analysis_set_plus_decoy_hla.fa --multi_band_solutions --solver gurobi ../../wgs-samples/HG03703.final.cram
immunotyper-SR --output_dir ./ --gene_type ighv --ref ../../GRCh38_full_analysis_set_plus_decoy_hla.fa --multi_band_solutions --solver gurobi ../../wgs-samples/HG03704.final.cram
immunotyper-SR --output_dir ./ --gene_type ighv --ref ../../GRCh38_full_analysis_set_plus_decoy_hla.fa --multi_band_solutions --solver gurobi ../../wgs-samples/HG03705.final.cram
immunotyper-SR --output_dir ./ --gene_type ighv --ref ../../GRCh38_full_analysis_set_plus_decoy_hla.fa --multi_band_solutions --solver gurobi ../../wgs-samples/HG03706.final.cram
immunotyper-SR --output_dir ./ --gene_type ighv --ref ../../GRCh38_full_analysis_set_plus_decoy_hla.fa --multi_band_solutions --solver gurobi ../../wgs-samples/HG03707.final.cram
immunotyper-SR --output_dir ./ --gene_type ighv --ref ../../GRCh38_full_analysis_set_plus_decoy_hla.fa --multi_band_solutions --solver gurobi ../../wgs-samples/HG03708.final.cram
immunotyper-SR --output_dir ./ --gene_type ighv --ref ../../GRCh38_full_analysis_set_plus_decoy_hla.fa --multi_band_solutions --solver gurobi ../../wgs-samples/HG03709.final.cram
immunotyper-SR --output_dir ./ --gene_type ighv --ref ../../GRCh38_full_analysis_set_plus_decoy_hla.fa --multi_band_solutions --solver gurobi ../../wgs-samples/HG03710.final.cram
immunotyper-SR --output_dir ./ --gene_type ighv --ref ../../GRCh38_full_analysis_set_plus_decoy_hla.fa --multi_band_solutions --solver gurobi ../../wgs-samples/HG03719.final.cram
immunotyper-SR --output_dir ./ --gene_type ighv --ref ../../GRCh38_full_analysis_set_plus_decoy_hla.fa --multi_band_solutions --solver gurobi ../../wgs-samples/HG03721.final.cram
immunotyper-SR --output_dir ./ --gene_type ighv --ref ../../GRCh38_full_analysis_set_plus_decoy_hla.fa --multi_band_solutions --solver gurobi ../../wgs-samples/HG03722.final.cram
immunotyper-SR --output_dir ./ --gene_type ighv --ref ../../GRCh38_full_analysis_set_plus_decoy_hla.fa --multi_band_solutions --solver gurobi ../../wgs-samples/HG03725.final.cram
immunotyper-SR --output_dir ./ --gene_type ighv --ref ../../GRCh38_full_analysis_set_plus_decoy_hla.fa --multi_band_solutions --solver gurobi ../../wgs-samples/HG03727.final.cram
immunotyper-SR --output_dir ./ --gene_type ighv --ref ../../GRCh38_full_analysis_set_plus_decoy_hla.fa --multi_band_solutions --solver gurobi ../../wgs-samples/HG03732.final.cram
immunotyper-SR --output_dir ./ --gene_type ighv --ref ../../GRCh38_full_analysis_set_plus_decoy_hla.fa --multi_band_solutions --solver gurobi ../../wgs-samples/HG03761.final.cram
immunotyper-SR --output_dir ./ --gene_type ighv --ref ../../GRCh38_full_analysis_set_plus_decoy_hla.fa --multi_band_solutions --solver gurobi ../../wgs-samples/HG03762.final.cram
immunotyper-SR --output_dir ./ --gene_type ighv --ref ../../GRCh38_full_analysis_set_plus_decoy_hla.fa --multi_band_solutions --solver gurobi ../../wgs-samples/HG03763.final.cram
immunotyper-SR --output_dir ./ --gene_type ighv --ref ../../GRCh38_full_analysis_set_plus_decoy_hla.fa --multi_band_solutions --solver gurobi ../../wgs-samples/HG03793.final.cram
immunotyper-SR --output_dir ./ --gene_type ighv --ref ../../GRCh38_full_analysis_set_plus_decoy_hla.fa --multi_band_solutions --solver gurobi ../../wgs-samples/HG03794.final.cram
immunotyper-SR --output_dir ./ --gene_type ighv --ref ../../GRCh38_full_analysis_set_plus_decoy_hla.fa --multi_band_solutions --solver gurobi ../../wgs-samples/HG03795.final.cram
immunotyper-SR --output_dir ./ --gene_type ighv --ref ../../GRCh38_full_analysis_set_plus_decoy_hla.fa --multi_band_solutions --solver gurobi ../../wgs-samples/HG03796.final.cram
immunotyper-SR --output_dir ./ --gene_type ighv --ref ../../GRCh38_full_analysis_set_plus_decoy_hla.fa --multi_band_solutions --solver gurobi ../../wgs-samples/HG03797.final.cram
immunotyper-SR --output_dir ./ --gene_type ighv --ref ../../GRCh38_full_analysis_set_plus_decoy_hla.fa --multi_band_solutions --solver gurobi ../../wgs-samples/HG03798.final.cram
immunotyper-SR --output_dir ./ --gene_type ighv --ref ../../GRCh38_full_analysis_set_plus_decoy_hla.fa --multi_band_solutions --solver gurobi ../../wgs-samples/HG03799.final.cram
immunotyper-SR --output_dir ./ --gene_type ighv --ref ../../GRCh38_full_analysis_set_plus_decoy_hla.fa --multi_band_solutions --solver gurobi ../../wgs-samples/HG03800.final.cram
immunotyper-SR --output_dir ./ --gene_type ighv --ref ../../GRCh38_full_analysis_set_plus_decoy_hla.fa --multi_band_solutions --solver gurobi ../../wgs-samples/HG03801.final.cram
immunotyper-SR --output_dir ./ --gene_type ighv --ref ../../GRCh38_full_analysis_set_plus_decoy_hla.fa --multi_band_solutions --solver gurobi ../../wgs-samples/HG03802.final.cram
immunotyper-SR --output_dir ./ --gene_type ighv --ref ../../GRCh38_full_analysis_set_plus_decoy_hla.fa --multi_band_solutions --solver gurobi ../../wgs-samples/HG03803.final.cram
immunotyper-SR --output_dir ./ --gene_type ighv --ref ../../GRCh38_full_analysis_set_plus_decoy_hla.fa --multi_band_solutions --solver gurobi ../../wgs-samples/HG03804.final.cram
immunotyper-SR --output_dir ./ --gene_type ighv --ref ../../GRCh38_full_analysis_set_plus_decoy_hla.fa --multi_band_solutions --solver gurobi ../../wgs-samples/HG03805.final.cram
immunotyper-SR --output_dir ./ --gene_type ighv --ref ../../GRCh38_full_analysis_set_plus_decoy_hla.fa --multi_band_solutions --solver gurobi ../../wgs-samples/HG03806.final.cram
immunotyper-SR --output_dir ./ --gene_type ighv --ref ../../GRCh38_full_analysis_set_plus_decoy_hla.fa --multi_band_solutions --solver gurobi ../../wgs-samples/HG03807.final.cram
immunotyper-SR --output_dir ./ --gene_type ighv --ref ../../GRCh38_full_analysis_set_plus_decoy_hla.fa --multi_band_solutions --solver gurobi ../../wgs-samples/HG03814.final.cram
immunotyper-SR --output_dir ./ --gene_type ighv --ref ../../GRCh38_full_analysis_set_plus_decoy_hla.fa --multi_band_solutions --solver gurobi ../../wgs-samples/HG03815.final.cram
immunotyper-SR --output_dir ./ --gene_type ighv --ref ../../GRCh38_full_analysis_set_plus_decoy_hla.fa --multi_band_solutions --solver gurobi ../../wgs-samples/HG03816.final.cram
immunotyper-SR --output_dir ./ --gene_type ighv --ref ../../GRCh38_full_analysis_set_plus_decoy_hla.fa --multi_band_solutions --solver gurobi ../../wgs-samples/HG03823.final.cram
immunotyper-SR --output_dir ./ --gene_type ighv --ref ../../GRCh38_full_analysis_set_plus_decoy_hla.fa --multi_band_solutions --solver gurobi ../../wgs-samples/HG03824.final.cram
immunotyper-SR --output_dir ./ --gene_type ighv --ref ../../GRCh38_full_analysis_set_plus_decoy_hla.fa --multi_band_solutions --solver gurobi ../../wgs-samples/HG03825.final.cram
immunotyper-SR --output_dir ./ --gene_type ighv --ref ../../GRCh38_full_analysis_set_plus_decoy_hla.fa --multi_band_solutions --solver gurobi ../../wgs-samples/HG03829.final.cram
immunotyper-SR --output_dir ./ --gene_type ighv --ref ../../GRCh38_full_analysis_set_plus_decoy_hla.fa --multi_band_solutions --solver gurobi ../../wgs-samples/HG03830.final.cram
immunotyper-SR --output_dir ./ --gene_type ighv --ref ../../GRCh38_full_analysis_set_plus_decoy_hla.fa --multi_band_solutions --solver gurobi ../../wgs-samples/HG03831.final.cram
immunotyper-SR --output_dir ./ --gene_type ighv --ref ../../GRCh38_full_analysis_set_plus_decoy_hla.fa --multi_band_solutions --solver gurobi ../../wgs-samples/HG03832.final.cram
immunotyper-SR --output_dir ./ --gene_type ighv --ref ../../GRCh38_full_analysis_set_plus_decoy_hla.fa --multi_band_solutions --solver gurobi ../../wgs-samples/HG03833.final.cram
immunotyper-SR --output_dir ./ --gene_type ighv --ref ../../GRCh38_full_analysis_set_plus_decoy_hla.fa --multi_band_solutions --solver gurobi ../../wgs-samples/HG03834.final.cram
immunotyper-SR --output_dir ./ --gene_type ighv --ref ../../GRCh38_full_analysis_set_plus_decoy_hla.fa --multi_band_solutions --solver gurobi ../../wgs-samples/HG03885.final.cram
immunotyper-SR --output_dir ./ --gene_type ighv --ref ../../GRCh38_full_analysis_set_plus_decoy_hla.fa --multi_band_solutions --solver gurobi ../../wgs-samples/HG03886.final.cram
immunotyper-SR --output_dir ./ --gene_type ighv --ref ../../GRCh38_full_analysis_set_plus_decoy_hla.fa --multi_band_solutions --solver gurobi ../../wgs-samples/HG03894.final.cram
immunotyper-SR --output_dir ./ --gene_type ighv --ref ../../GRCh38_full_analysis_set_plus_decoy_hla.fa --multi_band_solutions --solver gurobi ../../wgs-samples/HG03896.final.cram
immunotyper-SR --output_dir ./ --gene_type ighv --ref ../../GRCh38_full_analysis_set_plus_decoy_hla.fa --multi_band_solutions --solver gurobi ../../wgs-samples/HG03904.final.cram
immunotyper-SR --output_dir ./ --gene_type ighv --ref ../../GRCh38_full_analysis_set_plus_decoy_hla.fa --multi_band_solutions --solver gurobi ../../wgs-samples/HG03905.final.cram
immunotyper-SR --output_dir ./ --gene_type ighv --ref ../../GRCh38_full_analysis_set_plus_decoy_hla.fa --multi_band_solutions --solver gurobi ../../wgs-samples/HG03906.final.cram
immunotyper-SR --output_dir ./ --gene_type ighv --ref ../../GRCh38_full_analysis_set_plus_decoy_hla.fa --multi_band_solutions --solver gurobi ../../wgs-samples/HG03907.final.cram
immunotyper-SR --output_dir ./ --gene_type ighv --ref ../../GRCh38_full_analysis_set_plus_decoy_hla.fa --multi_band_solutions --solver gurobi ../../wgs-samples/HG03908.final.cram
immunotyper-SR --output_dir ./ --gene_type ighv --ref ../../GRCh38_full_analysis_set_plus_decoy_hla.fa --multi_band_solutions --solver gurobi ../../wgs-samples/HG03909.final.cram
immunotyper-SR --output_dir ./ --gene_type ighv --ref ../../GRCh38_full_analysis_set_plus_decoy_hla.fa --multi_band_solutions --solver gurobi ../../wgs-samples/HG03913.final.cram
immunotyper-SR --output_dir ./ --gene_type ighv --ref ../../GRCh38_full_analysis_set_plus_decoy_hla.fa --multi_band_solutions --solver gurobi ../../wgs-samples/HG03914.final.cram
immunotyper-SR --output_dir ./ --gene_type ighv --ref ../../GRCh38_full_analysis_set_plus_decoy_hla.fa --multi_band_solutions --solver gurobi ../../wgs-samples/HG03915.final.cram
immunotyper-SR --output_dir ./ --gene_type ighv --ref ../../GRCh38_full_analysis_set_plus_decoy_hla.fa --multi_band_solutions --solver gurobi ../../wgs-samples/HG03925.final.cram
immunotyper-SR --output_dir ./ --gene_type ighv --ref ../../GRCh38_full_analysis_set_plus_decoy_hla.fa --multi_band_solutions --solver gurobi ../../wgs-samples/HG03926.final.cram
immunotyper-SR --output_dir ./ --gene_type ighv --ref ../../GRCh38_full_analysis_set_plus_decoy_hla.fa --multi_band_solutions --solver gurobi ../../wgs-samples/HG03927.final.cram
immunotyper-SR --output_dir ./ --gene_type ighv --ref ../../GRCh38_full_analysis_set_plus_decoy_hla.fa --multi_band_solutions --solver gurobi ../../wgs-samples/HG03928.final.cram
immunotyper-SR --output_dir ./ --gene_type ighv --ref ../../GRCh38_full_analysis_set_plus_decoy_hla.fa --multi_band_solutions --solver gurobi ../../wgs-samples/HG03929.final.cram
immunotyper-SR --output_dir ./ --gene_type ighv --ref ../../GRCh38_full_analysis_set_plus_decoy_hla.fa --multi_band_solutions --solver gurobi ../../wgs-samples/HG03930.final.cram
immunotyper-SR --output_dir ./ --gene_type ighv --ref ../../GRCh38_full_analysis_set_plus_decoy_hla.fa --multi_band_solutions --solver gurobi ../../wgs-samples/HG03940.final.cram
immunotyper-SR --output_dir ./ --gene_type ighv --ref ../../GRCh38_full_analysis_set_plus_decoy_hla.fa --multi_band_solutions --solver gurobi ../../wgs-samples/HG03941.final.cram
immunotyper-SR --output_dir ./ --gene_type ighv --ref ../../GRCh38_full_analysis_set_plus_decoy_hla.fa --multi_band_solutions --solver gurobi ../../wgs-samples/HG03942.final.cram
immunotyper-SR --output_dir ./ --gene_type ighv --ref ../../GRCh38_full_analysis_set_plus_decoy_hla.fa --multi_band_solutions --solver gurobi ../../wgs-samples/HG03943.final.cram
immunotyper-SR --output_dir ./ --gene_type ighv --ref ../../GRCh38_full_analysis_set_plus_decoy_hla.fa --multi_band_solutions --solver gurobi ../../wgs-samples/HG03944.final.cram
immunotyper-SR --output_dir ./ --gene_type ighv --ref ../../GRCh38_full_analysis_set_plus_decoy_hla.fa --multi_band_solutions --solver gurobi ../../wgs-samples/HG03992.final.cram
immunotyper-SR --output_dir ./ --gene_type ighv --ref ../../GRCh38_full_analysis_set_plus_decoy_hla.fa --multi_band_solutions --solver gurobi ../../wgs-samples/HG04036.final.cram
immunotyper-SR --output_dir ./ --gene_type ighv --ref ../../GRCh38_full_analysis_set_plus_decoy_hla.fa --multi_band_solutions --solver gurobi ../../wgs-samples/HG04075.final.cram
immunotyper-SR --output_dir ./ --gene_type ighv --ref ../../GRCh38_full_analysis_set_plus_decoy_hla.fa --multi_band_solutions --solver gurobi ../../wgs-samples/HG04099.final.cram
immunotyper-SR --output_dir ./ --gene_type ighv --ref ../../GRCh38_full_analysis_set_plus_decoy_hla.fa --multi_band_solutions --solver gurobi ../../wgs-samples/HG04100.final.cram
immunotyper-SR --output_dir ./ --gene_type ighv --ref ../../GRCh38_full_analysis_set_plus_decoy_hla.fa --multi_band_solutions --solver gurobi ../../wgs-samples/HG04115.final.cram
immunotyper-SR --output_dir ./ --gene_type ighv --ref ../../GRCh38_full_analysis_set_plus_decoy_hla.fa --multi_band_solutions --solver gurobi ../../wgs-samples/HG04122.final.cram
immunotyper-SR --output_dir ./ --gene_type ighv --ref ../../GRCh38_full_analysis_set_plus_decoy_hla.fa --multi_band_solutions --solver gurobi ../../wgs-samples/HG04127.final.cram
immunotyper-SR --output_dir ./ --gene_type ighv --ref ../../GRCh38_full_analysis_set_plus_decoy_hla.fa --multi_band_solutions --solver gurobi ../../wgs-samples/HG04131.final.cram
immunotyper-SR --output_dir ./ --gene_type ighv --ref ../../GRCh38_full_analysis_set_plus_decoy_hla.fa --multi_band_solutions --solver gurobi ../../wgs-samples/HG04132.final.cram
immunotyper-SR --output_dir ./ --gene_type ighv --ref ../../GRCh38_full_analysis_set_plus_decoy_hla.fa --multi_band_solutions --solver gurobi ../../wgs-samples/HG04133.final.cram
immunotyper-SR --output_dir ./ --gene_type ighv --ref ../../GRCh38_full_analysis_set_plus_decoy_hla.fa --multi_band_solutions --solver gurobi ../../wgs-samples/HG04134.final.cram
immunotyper-SR --output_dir ./ --gene_type ighv --ref ../../GRCh38_full_analysis_set_plus_decoy_hla.fa --multi_band_solutions --solver gurobi ../../wgs-samples/HG04135.final.cram
immunotyper-SR --output_dir ./ --gene_type ighv --ref ../../GRCh38_full_analysis_set_plus_decoy_hla.fa --multi_band_solutions --solver gurobi ../../wgs-samples/HG04136.final.cram
immunotyper-SR --output_dir ./ --gene_type ighv --ref ../../GRCh38_full_analysis_set_plus_decoy_hla.fa --multi_band_solutions --solver gurobi ../../wgs-samples/HG04140.final.cram
immunotyper-SR --output_dir ./ --gene_type ighv --ref ../../GRCh38_full_analysis_set_plus_decoy_hla.fa --multi_band_solutions --solver gurobi ../../wgs-samples/HG04141.final.cram
immunotyper-SR --output_dir ./ --gene_type ighv --ref ../../GRCh38_full_analysis_set_plus_decoy_hla.fa --multi_band_solutions --solver gurobi ../../wgs-samples/HG04142.final.cram
immunotyper-SR --output_dir ./ --gene_type ighv --ref ../../GRCh38_full_analysis_set_plus_decoy_hla.fa --multi_band_solutions --solver gurobi ../../wgs-samples/HG04146.final.cram
immunotyper-SR --output_dir ./ --gene_type ighv --ref ../../GRCh38_full_analysis_set_plus_decoy_hla.fa --multi_band_solutions --solver gurobi ../../wgs-samples/HG04147.final.cram
immunotyper-SR --output_dir ./ --gene_type ighv --ref ../../GRCh38_full_analysis_set_plus_decoy_hla.fa --multi_band_solutions --solver gurobi ../../wgs-samples/HG04148.final.cram
immunotyper-SR --output_dir ./ --gene_type ighv --ref ../../GRCh38_full_analysis_set_plus_decoy_hla.fa --multi_band_solutions --solver gurobi ../../wgs-samples/HG04149.final.cram
immunotyper-SR --output_dir ./ --gene_type ighv --ref ../../GRCh38_full_analysis_set_plus_decoy_hla.fa --multi_band_solutions --solver gurobi ../../wgs-samples/HG04150.final.cram
immunotyper-SR --output_dir ./ --gene_type ighv --ref ../../GRCh38_full_analysis_set_plus_decoy_hla.fa --multi_band_solutions --solver gurobi ../../wgs-samples/HG04151.final.cram
immunotyper-SR --output_dir ./ --gene_type ighv --ref ../../GRCh38_full_analysis_set_plus_decoy_hla.fa --multi_band_solutions --solver gurobi ../../wgs-samples/HG04155.final.cram
immunotyper-SR --output_dir ./ --gene_type ighv --ref ../../GRCh38_full_analysis_set_plus_decoy_hla.fa --multi_band_solutions --solver gurobi ../../wgs-samples/HG04156.final.cram
immunotyper-SR --output_dir ./ --gene_type ighv --ref ../../GRCh38_full_analysis_set_plus_decoy_hla.fa --multi_band_solutions --solver gurobi ../../wgs-samples/HG04157.final.cram
immunotyper-SR --output_dir ./ --gene_type ighv --ref ../../GRCh38_full_analysis_set_plus_decoy_hla.fa --multi_band_solutions --solver gurobi ../../wgs-samples/HG04158.final.cram
immunotyper-SR --output_dir ./ --gene_type ighv --ref ../../GRCh38_full_analysis_set_plus_decoy_hla.fa --multi_band_solutions --solver gurobi ../../wgs-samples/HG04159.final.cram
immunotyper-SR --output_dir ./ --gene_type ighv --ref ../../GRCh38_full_analysis_set_plus_decoy_hla.fa --multi_band_solutions --solver gurobi ../../wgs-samples/HG04160.final.cram
immunotyper-SR --output_dir ./ --gene_type ighv --ref ../../GRCh38_full_analysis_set_plus_decoy_hla.fa --multi_band_solutions --solver gurobi ../../wgs-samples/HG04173.final.cram
immunotyper-SR --output_dir ./ --gene_type ighv --ref ../../GRCh38_full_analysis_set_plus_decoy_hla.fa --multi_band_solutions --solver gurobi ../../wgs-samples/HG04174.final.cram
immunotyper-SR --output_dir ./ --gene_type ighv --ref ../../GRCh38_full_analysis_set_plus_decoy_hla.fa --multi_band_solutions --solver gurobi ../../wgs-samples/HG04175.final.cram
immunotyper-SR --output_dir ./ --gene_type ighv --ref ../../GRCh38_full_analysis_set_plus_decoy_hla.fa --multi_band_solutions --solver gurobi ../../wgs-samples/HG04182.final.cram
immunotyper-SR --output_dir ./ --gene_type ighv --ref ../../GRCh38_full_analysis_set_plus_decoy_hla.fa --multi_band_solutions --solver gurobi ../../wgs-samples/HG04183.final.cram
immunotyper-SR --output_dir ./ --gene_type ighv --ref ../../GRCh38_full_analysis_set_plus_decoy_hla.fa --multi_band_solutions --solver gurobi ../../wgs-samples/HG04184.final.cram
immunotyper-SR --output_dir ./ --gene_type ighv --ref ../../GRCh38_full_analysis_set_plus_decoy_hla.fa --multi_band_solutions --solver gurobi ../../wgs-samples/HG04185.final.cram
immunotyper-SR --output_dir ./ --gene_type ighv --ref ../../GRCh38_full_analysis_set_plus_decoy_hla.fa --multi_band_solutions --solver gurobi ../../wgs-samples/HG04186.final.cram
immunotyper-SR --output_dir ./ --gene_type ighv --ref ../../GRCh38_full_analysis_set_plus_decoy_hla.fa --multi_band_solutions --solver gurobi ../../wgs-samples/HG04187.final.cram
immunotyper-SR --output_dir ./ --gene_type ighv --ref ../../GRCh38_full_analysis_set_plus_decoy_hla.fa --multi_band_solutions --solver gurobi ../../wgs-samples/HG04191.final.cram
immunotyper-SR --output_dir ./ --gene_type ighv --ref ../../GRCh38_full_analysis_set_plus_decoy_hla.fa --multi_band_solutions --solver gurobi ../../wgs-samples/HG04192.final.cram
immunotyper-SR --output_dir ./ --gene_type ighv --ref ../../GRCh38_full_analysis_set_plus_decoy_hla.fa --multi_band_solutions --solver gurobi ../../wgs-samples/HG04193.final.cram
immunotyper-SR --output_dir ./ --gene_type ighv --ref ../../GRCh38_full_analysis_set_plus_decoy_hla.fa --multi_band_solutions --solver gurobi ../../wgs-samples/HG04199.final.cram
immunotyper-SR --output_dir ./ --gene_type ighv --ref ../../GRCh38_full_analysis_set_plus_decoy_hla.fa --multi_band_solutions --solver gurobi ../../wgs-samples/HG04200.final.cram
immunotyper-SR --output_dir ./ --gene_type ighv --ref ../../GRCh38_full_analysis_set_plus_decoy_hla.fa --multi_band_solutions --solver gurobi ../../wgs-samples/HG04204.final.cram
immunotyper-SR --output_dir ./ --gene_type ighv --ref ../../GRCh38_full_analysis_set_plus_decoy_hla.fa --multi_band_solutions --solver gurobi ../../wgs-samples/HG04215.final.cram
immunotyper-SR --output_dir ./ --gene_type ighv --ref ../../GRCh38_full_analysis_set_plus_decoy_hla.fa --multi_band_solutions --solver gurobi ../../wgs-samples/HG04217.final.cram
immunotyper-SR --output_dir ./ --gene_type ighv --ref ../../GRCh38_full_analysis_set_plus_decoy_hla.fa --multi_band_solutions --solver gurobi ../../wgs-samples/HG04227.final.cram
immunotyper-SR --output_dir ./ --gene_type ighv --ref ../../GRCh38_full_analysis_set_plus_decoy_hla.fa --multi_band_solutions --solver gurobi ../../wgs-samples/HG04228.final.cram
immunotyper-SR --output_dir ./ --gene_type ighv --ref ../../GRCh38_full_analysis_set_plus_decoy_hla.fa --multi_band_solutions --solver gurobi ../../wgs-samples/HG04229.final.cram
immunotyper-SR --output_dir ./ --gene_type ighv --ref ../../GRCh38_full_analysis_set_plus_decoy_hla.fa --multi_band_solutions --solver gurobi ../wgs-samples/NA06984.final.cram
immunotyper-SR --output_dir ./ --gene_type ighv --ref ../../GRCh38_full_analysis_set_plus_decoy_hla.fa --multi_band_solutions --solver gurobi ../wgs-samples/NA06985.final.cram
immunotyper-SR --output_dir ./ --gene_type ighv --ref ../../GRCh38_full_analysis_set_plus_decoy_hla.fa --multi_band_solutions --solver gurobi ../wgs-samples/NA06986.final.cram
immunotyper-SR --output_dir ./ --gene_type ighv --ref ../../GRCh38_full_analysis_set_plus_decoy_hla.fa --multi_band_solutions --solver gurobi ../wgs-samples/NA06989.final.cram
immunotyper-SR --output_dir ./ --gene_type ighv --ref ../../GRCh38_full_analysis_set_plus_decoy_hla.fa --multi_band_solutions --solver gurobi ../wgs-samples/NA06991.final.cram
immunotyper-SR --output_dir ./ --gene_type ighv --ref ../../GRCh38_full_analysis_set_plus_decoy_hla.fa --multi_band_solutions --solver gurobi ../wgs-samples/NA06993.final.cram
immunotyper-SR --output_dir ./ --gene_type ighv --ref ../../GRCh38_full_analysis_set_plus_decoy_hla.fa --multi_band_solutions --solver gurobi ../wgs-samples/NA06994.final.cram
immunotyper-SR --output_dir ./ --gene_type ighv --ref ../../GRCh38_full_analysis_set_plus_decoy_hla.fa --multi_band_solutions --solver gurobi ../wgs-samples/NA06995.final.cram
immunotyper-SR --output_dir ./ --gene_type ighv --ref ../../GRCh38_full_analysis_set_plus_decoy_hla.fa --multi_band_solutions --solver gurobi ../wgs-samples/NA06997.final.cram
immunotyper-SR --output_dir ./ --gene_type ighv --ref ../../GRCh38_full_analysis_set_plus_decoy_hla.fa --multi_band_solutions --solver gurobi ../wgs-samples/NA07000.final.cram
immunotyper-SR --output_dir ./ --gene_type ighv --ref ../../GRCh38_full_analysis_set_plus_decoy_hla.fa --multi_band_solutions --solver gurobi ../wgs-samples/NA07014.final.cram
immunotyper-SR --output_dir ./ --gene_type ighv --ref ../../GRCh38_full_analysis_set_plus_decoy_hla.fa --multi_band_solutions --solver gurobi ../wgs-samples/NA07019.final.cram
immunotyper-SR --output_dir ./ --gene_type ighv --ref ../../GRCh38_full_analysis_set_plus_decoy_hla.fa --multi_band_solutions --solver gurobi ../wgs-samples/NA07022.final.cram
immunotyper-SR --output_dir ./ --gene_type ighv --ref ../../GRCh38_full_analysis_set_plus_decoy_hla.fa --multi_band_solutions --solver gurobi ../wgs-samples/NA07029.final.cram
immunotyper-SR --output_dir ./ --gene_type ighv --ref ../../GRCh38_full_analysis_set_plus_decoy_hla.fa --multi_band_solutions --solver gurobi ../wgs-samples/NA07031.final.cram
immunotyper-SR --output_dir ./ --gene_type ighv --ref ../../GRCh38_full_analysis_set_plus_decoy_hla.fa --multi_band_solutions --solver gurobi ../wgs-samples/NA07034.final.cram
immunotyper-SR --output_dir ./ --gene_type ighv --ref ../../GRCh38_full_analysis_set_plus_decoy_hla.fa --multi_band_solutions --solver gurobi ../wgs-samples/NA07037.final.cram
immunotyper-SR --output_dir ./ --gene_type ighv --ref ../../GRCh38_full_analysis_set_plus_decoy_hla.fa --multi_band_solutions --solver gurobi ../wgs-samples/NA07045.final.cram
immunotyper-SR --output_dir ./ --gene_type ighv --ref ../../GRCh38_full_analysis_set_plus_decoy_hla.fa --multi_band_solutions --solver gurobi ../wgs-samples/NA07048.final.cram
immunotyper-SR --output_dir ./ --gene_type ighv --ref ../../GRCh38_full_analysis_set_plus_decoy_hla.fa --multi_band_solutions --solver gurobi ../wgs-samples/NA07051.final.cram
immunotyper-SR --output_dir ./ --gene_type ighv --ref ../../GRCh38_full_analysis_set_plus_decoy_hla.fa --multi_band_solutions --solver gurobi ../wgs-samples/NA07055.final.cram
immunotyper-SR --output_dir ./ --gene_type ighv --ref ../../GRCh38_full_analysis_set_plus_decoy_hla.fa --multi_band_solutions --solver gurobi ../wgs-samples/NA07056.final.cram
immunotyper-SR --output_dir ./ --gene_type ighv --ref ../../GRCh38_full_analysis_set_plus_decoy_hla.fa --multi_band_solutions --solver gurobi ../wgs-samples/NA07345.final.cram
immunotyper-SR --output_dir ./ --gene_type ighv --ref ../../GRCh38_full_analysis_set_plus_decoy_hla.fa --multi_band_solutions --solver gurobi ../wgs-samples/NA07346.final.cram
immunotyper-SR --output_dir ./ --gene_type ighv --ref ../../GRCh38_full_analysis_set_plus_decoy_hla.fa --multi_band_solutions --solver gurobi ../wgs-samples/NA07347.final.cram
immunotyper-SR --output_dir ./ --gene_type ighv --ref ../../GRCh38_full_analysis_set_plus_decoy_hla.fa --multi_band_solutions --solver gurobi ../wgs-samples/NA07348.final.cram
immunotyper-SR --output_dir ./ --gene_type ighv --ref ../../GRCh38_full_analysis_set_plus_decoy_hla.fa --multi_band_solutions --solver gurobi ../wgs-samples/NA07349.final.cram
immunotyper-SR --output_dir ./ --gene_type ighv --ref ../../GRCh38_full_analysis_set_plus_decoy_hla.fa --multi_band_solutions --solver gurobi ../wgs-samples/NA07357.final.cram
immunotyper-SR --output_dir ./ --gene_type ighv --ref ../../GRCh38_full_analysis_set_plus_decoy_hla.fa --multi_band_solutions --solver gurobi ../wgs-samples/NA07435.final.cram
immunotyper-SR --output_dir ./ --gene_type ighv --ref ../../GRCh38_full_analysis_set_plus_decoy_hla.fa --multi_band_solutions --solver gurobi ../wgs-samples/NA10830.final.cram
immunotyper-SR --output_dir ./ --gene_type ighv --ref ../../GRCh38_full_analysis_set_plus_decoy_hla.fa --multi_band_solutions --solver gurobi ../wgs-samples/NA10831.final.cram
immunotyper-SR --output_dir ./ --gene_type ighv --ref ../../GRCh38_full_analysis_set_plus_decoy_hla.fa --multi_band_solutions --solver gurobi ../wgs-samples/NA10835.final.cram
immunotyper-SR --output_dir ./ --gene_type ighv --ref ../../GRCh38_full_analysis_set_plus_decoy_hla.fa --multi_band_solutions --solver gurobi ../wgs-samples/NA10836.final.cram
immunotyper-SR --output_dir ./ --gene_type ighv --ref ../../GRCh38_full_analysis_set_plus_decoy_hla.fa --multi_band_solutions --solver gurobi ../wgs-samples/NA10837.final.cram
immunotyper-SR --output_dir ./ --gene_type ighv --ref ../../GRCh38_full_analysis_set_plus_decoy_hla.fa --multi_band_solutions --solver gurobi ../wgs-samples/NA10838.final.cram
immunotyper-SR --output_dir ./ --gene_type ighv --ref ../../GRCh38_full_analysis_set_plus_decoy_hla.fa --multi_band_solutions --solver gurobi ../wgs-samples/NA10839.final.cram
immunotyper-SR --output_dir ./ --gene_type ighv --ref ../../GRCh38_full_analysis_set_plus_decoy_hla.fa --multi_band_solutions --solver gurobi ../wgs-samples/NA10840.final.cram
immunotyper-SR --output_dir ./ --gene_type ighv --ref ../../GRCh38_full_analysis_set_plus_decoy_hla.fa --multi_band_solutions --solver gurobi ../wgs-samples/NA10842.final.cram
immunotyper-SR --output_dir ./ --gene_type ighv --ref ../../GRCh38_full_analysis_set_plus_decoy_hla.fa --multi_band_solutions --solver gurobi ../wgs-samples/NA10843.final.cram
immunotyper-SR --output_dir ./ --gene_type ighv --ref ../../GRCh38_full_analysis_set_plus_decoy_hla.fa --multi_band_solutions --solver gurobi ../wgs-samples/NA10845.final.cram
immunotyper-SR --output_dir ./ --gene_type ighv --ref ../../GRCh38_full_analysis_set_plus_decoy_hla.fa --multi_band_solutions --solver gurobi ../wgs-samples/NA10846.final.cram
immunotyper-SR --output_dir ./ --gene_type ighv --ref ../../GRCh38_full_analysis_set_plus_decoy_hla.fa --multi_band_solutions --solver gurobi ../wgs-samples/NA10847.final.cram
immunotyper-SR --output_dir ./ --gene_type ighv --ref ../../GRCh38_full_analysis_set_plus_decoy_hla.fa --multi_band_solutions --solver gurobi ../wgs-samples/NA10851.final.cram
immunotyper-SR --output_dir ./ --gene_type ighv --ref ../../GRCh38_full_analysis_set_plus_decoy_hla.fa --multi_band_solutions --solver gurobi ../wgs-samples/NA10852.final.cram
immunotyper-SR --output_dir ./ --gene_type ighv --ref ../../GRCh38_full_analysis_set_plus_decoy_hla.fa --multi_band_solutions --solver gurobi ../wgs-samples/NA10854.final.cram
immunotyper-SR --output_dir ./ --gene_type ighv --ref ../../GRCh38_full_analysis_set_plus_decoy_hla.fa --multi_band_solutions --solver gurobi ../wgs-samples/NA10855.final.cram
immunotyper-SR --output_dir ./ --gene_type ighv --ref ../../GRCh38_full_analysis_set_plus_decoy_hla.fa --multi_band_solutions --solver gurobi ../wgs-samples/NA10856.final.cram
immunotyper-SR --output_dir ./ --gene_type ighv --ref ../../GRCh38_full_analysis_set_plus_decoy_hla.fa --multi_band_solutions --solver gurobi ../wgs-samples/NA10857.final.cram
immunotyper-SR --output_dir ./ --gene_type ighv --ref ../../GRCh38_full_analysis_set_plus_decoy_hla.fa --multi_band_solutions --solver gurobi ../wgs-samples/NA10859.final.cram
immunotyper-SR --output_dir ./ --gene_type ighv --ref ../../GRCh38_full_analysis_set_plus_decoy_hla.fa --multi_band_solutions --solver gurobi ../wgs-samples/NA10860.final.cram
immunotyper-SR --output_dir ./ --gene_type ighv --ref ../../GRCh38_full_analysis_set_plus_decoy_hla.fa --multi_band_solutions --solver gurobi ../wgs-samples/NA10861.final.cram
immunotyper-SR --output_dir ./ --gene_type ighv --ref ../../GRCh38_full_analysis_set_plus_decoy_hla.fa --multi_band_solutions --solver gurobi ../wgs-samples/NA10863.final.cram
immunotyper-SR --output_dir ./ --gene_type ighv --ref ../../GRCh38_full_analysis_set_plus_decoy_hla.fa --multi_band_solutions --solver gurobi ../wgs-samples/NA10864.final.cram
immunotyper-SR --output_dir ./ --gene_type ighv --ref ../../GRCh38_full_analysis_set_plus_decoy_hla.fa --multi_band_solutions --solver gurobi ../wgs-samples/NA10865.final.cram
immunotyper-SR --output_dir ./ --gene_type ighv --ref ../../GRCh38_full_analysis_set_plus_decoy_hla.fa --multi_band_solutions --solver gurobi ../wgs-samples/NA11829.final.cram
immunotyper-SR --output_dir ./ --gene_type ighv --ref ../../GRCh38_full_analysis_set_plus_decoy_hla.fa --multi_band_solutions --solver gurobi ../wgs-samples/NA11830.final.cram
immunotyper-SR --output_dir ./ --gene_type ighv --ref ../../GRCh38_full_analysis_set_plus_decoy_hla.fa --multi_band_solutions --solver gurobi ../wgs-samples/NA11831.final.cram
immunotyper-SR --output_dir ./ --gene_type ighv --ref ../../GRCh38_full_analysis_set_plus_decoy_hla.fa --multi_band_solutions --solver gurobi ../wgs-samples/NA11832.final.cram
immunotyper-SR --output_dir ./ --gene_type ighv --ref ../../GRCh38_full_analysis_set_plus_decoy_hla.fa --multi_band_solutions --solver gurobi ../wgs-samples/NA11839.final.cram
immunotyper-SR --output_dir ./ --gene_type ighv --ref ../../GRCh38_full_analysis_set_plus_decoy_hla.fa --multi_band_solutions --solver gurobi ../wgs-samples/NA11840.final.cram
immunotyper-SR --output_dir ./ --gene_type ighv --ref ../../GRCh38_full_analysis_set_plus_decoy_hla.fa --multi_band_solutions --solver gurobi ../wgs-samples/NA11881.final.cram
immunotyper-SR --output_dir ./ --gene_type ighv --ref ../../GRCh38_full_analysis_set_plus_decoy_hla.fa --multi_band_solutions --solver gurobi ../wgs-samples/NA11882.final.cram
immunotyper-SR --output_dir ./ --gene_type ighv --ref ../../GRCh38_full_analysis_set_plus_decoy_hla.fa --multi_band_solutions --solver gurobi ../wgs-samples/NA11891.final.cram
immunotyper-SR --output_dir ./ --gene_type ighv --ref ../../GRCh38_full_analysis_set_plus_decoy_hla.fa --multi_band_solutions --solver gurobi ../wgs-samples/NA11892.final.cram
immunotyper-SR --output_dir ./ --gene_type ighv --ref ../../GRCh38_full_analysis_set_plus_decoy_hla.fa --multi_band_solutions --solver gurobi ../wgs-samples/NA11893.final.cram
immunotyper-SR --output_dir ./ --gene_type ighv --ref ../../GRCh38_full_analysis_set_plus_decoy_hla.fa --multi_band_solutions --solver gurobi ../wgs-samples/NA11894.final.cram
immunotyper-SR --output_dir ./ --gene_type ighv --ref ../../GRCh38_full_analysis_set_plus_decoy_hla.fa --multi_band_solutions --solver gurobi ../wgs-samples/NA11917.final.cram
immunotyper-SR --output_dir ./ --gene_type ighv --ref ../../GRCh38_full_analysis_set_plus_decoy_hla.fa --multi_band_solutions --solver gurobi ../wgs-samples/NA11918.final.cram
immunotyper-SR --output_dir ./ --gene_type ighv --ref ../../GRCh38_full_analysis_set_plus_decoy_hla.fa --multi_band_solutions --solver gurobi ../wgs-samples/NA11919.final.cram
immunotyper-SR --output_dir ./ --gene_type ighv --ref ../../GRCh38_full_analysis_set_plus_decoy_hla.fa --multi_band_solutions --solver gurobi ../wgs-samples/NA11920.final.cram
immunotyper-SR --output_dir ./ --gene_type ighv --ref ../../GRCh38_full_analysis_set_plus_decoy_hla.fa --multi_band_solutions --solver gurobi ../wgs-samples/NA11930.final.cram
immunotyper-SR --output_dir ./ --gene_type ighv --ref ../../GRCh38_full_analysis_set_plus_decoy_hla.fa --multi_band_solutions --solver gurobi ../wgs-samples/NA11931.final.cram
immunotyper-SR --output_dir ./ --gene_type ighv --ref ../../GRCh38_full_analysis_set_plus_decoy_hla.fa --multi_band_solutions --solver gurobi ../wgs-samples/NA11992.final.cram
immunotyper-SR --output_dir ./ --gene_type ighv --ref ../../GRCh38_full_analysis_set_plus_decoy_hla.fa --multi_band_solutions --solver gurobi ../wgs-samples/NA11993.final.cram
immunotyper-SR --output_dir ./ --gene_type ighv --ref ../../GRCh38_full_analysis_set_plus_decoy_hla.fa --multi_band_solutions --solver gurobi ../wgs-samples/NA11994.final.cram
immunotyper-SR --output_dir ./ --gene_type ighv --ref ../../GRCh38_full_analysis_set_plus_decoy_hla.fa --multi_band_solutions --solver gurobi ../wgs-samples/NA11995.final.cram
immunotyper-SR --output_dir ./ --gene_type ighv --ref ../../GRCh38_full_analysis_set_plus_decoy_hla.fa --multi_band_solutions --solver gurobi ../wgs-samples/NA12003.final.cram
immunotyper-SR --output_dir ./ --gene_type ighv --ref ../../GRCh38_full_analysis_set_plus_decoy_hla.fa --multi_band_solutions --solver gurobi ../wgs-samples/NA12004.final.cram
immunotyper-SR --output_dir ./ --gene_type ighv --ref ../../GRCh38_full_analysis_set_plus_decoy_hla.fa --multi_band_solutions --solver gurobi ../wgs-samples/NA12005.final.cram
immunotyper-SR --output_dir ./ --gene_type ighv --ref ../../GRCh38_full_analysis_set_plus_decoy_hla.fa --multi_band_solutions --solver gurobi ../wgs-samples/NA12006.final.cram
immunotyper-SR --output_dir ./ --gene_type ighv --ref ../../GRCh38_full_analysis_set_plus_decoy_hla.fa --multi_band_solutions --solver gurobi ../wgs-samples/NA12043.final.cram
immunotyper-SR --output_dir ./ --gene_type ighv --ref ../../GRCh38_full_analysis_set_plus_decoy_hla.fa --multi_band_solutions --solver gurobi ../wgs-samples/NA12044.final.cram
immunotyper-SR --output_dir ./ --gene_type ighv --ref ../../GRCh38_full_analysis_set_plus_decoy_hla.fa --multi_band_solutions --solver gurobi ../wgs-samples/NA12045.final.cram
immunotyper-SR --output_dir ./ --gene_type ighv --ref ../../GRCh38_full_analysis_set_plus_decoy_hla.fa --multi_band_solutions --solver gurobi ../wgs-samples/NA12046.final.cram
immunotyper-SR --output_dir ./ --gene_type ighv --ref ../../GRCh38_full_analysis_set_plus_decoy_hla.fa --multi_band_solutions --solver gurobi ../wgs-samples/NA12056.final.cram
immunotyper-SR --output_dir ./ --gene_type ighv --ref ../../GRCh38_full_analysis_set_plus_decoy_hla.fa --multi_band_solutions --solver gurobi ../wgs-samples/NA12057.final.cram
immunotyper-SR --output_dir ./ --gene_type ighv --ref ../../GRCh38_full_analysis_set_plus_decoy_hla.fa --multi_band_solutions --solver gurobi ../wgs-samples/NA12144.final.cram
immunotyper-SR --output_dir ./ --gene_type ighv --ref ../../GRCh38_full_analysis_set_plus_decoy_hla.fa --multi_band_solutions --solver gurobi ../wgs-samples/NA12145.final.cram
immunotyper-SR --output_dir ./ --gene_type ighv --ref ../../GRCh38_full_analysis_set_plus_decoy_hla.fa --multi_band_solutions --solver gurobi ../wgs-samples/NA12146.final.cram
immunotyper-SR --output_dir ./ --gene_type ighv --ref ../../GRCh38_full_analysis_set_plus_decoy_hla.fa --multi_band_solutions --solver gurobi ../wgs-samples/NA12154.final.cram
immunotyper-SR --output_dir ./ --gene_type ighv --ref ../../GRCh38_full_analysis_set_plus_decoy_hla.fa --multi_band_solutions --solver gurobi ../wgs-samples/NA12155.final.cram
immunotyper-SR --output_dir ./ --gene_type ighv --ref ../../GRCh38_full_analysis_set_plus_decoy_hla.fa --multi_band_solutions --solver gurobi ../wgs-samples/NA12156.final.cram
immunotyper-SR --output_dir ./ --gene_type ighv --ref ../../GRCh38_full_analysis_set_plus_decoy_hla.fa --multi_band_solutions --solver gurobi ../wgs-samples/NA12234.final.cram
immunotyper-SR --output_dir ./ --gene_type ighv --ref ../../GRCh38_full_analysis_set_plus_decoy_hla.fa --multi_band_solutions --solver gurobi ../wgs-samples/NA12236.final.cram
immunotyper-SR --output_dir ./ --gene_type ighv --ref ../../GRCh38_full_analysis_set_plus_decoy_hla.fa --multi_band_solutions --solver gurobi ../wgs-samples/NA12239.final.cram
immunotyper-SR --output_dir ./ --gene_type ighv --ref ../../GRCh38_full_analysis_set_plus_decoy_hla.fa --multi_band_solutions --solver gurobi ../wgs-samples/NA12248.final.cram
immunotyper-SR --output_dir ./ --gene_type ighv --ref ../../GRCh38_full_analysis_set_plus_decoy_hla.fa --multi_band_solutions --solver gurobi ../wgs-samples/NA12249.final.cram
immunotyper-SR --output_dir ./ --gene_type ighv --ref ../../GRCh38_full_analysis_set_plus_decoy_hla.fa --multi_band_solutions --solver gurobi ../wgs-samples/NA12264.final.cram
immunotyper-SR --output_dir ./ --gene_type ighv --ref ../../GRCh38_full_analysis_set_plus_decoy_hla.fa --multi_band_solutions --solver gurobi ../wgs-samples/NA12272.final.cram
immunotyper-SR --output_dir ./ --gene_type ighv --ref ../../GRCh38_full_analysis_set_plus_decoy_hla.fa --multi_band_solutions --solver gurobi ../wgs-samples/NA12273.final.cram
immunotyper-SR --output_dir ./ --gene_type ighv --ref ../../GRCh38_full_analysis_set_plus_decoy_hla.fa --multi_band_solutions --solver gurobi ../wgs-samples/NA12274.final.cram
immunotyper-SR --output_dir ./ --gene_type ighv --ref ../../GRCh38_full_analysis_set_plus_decoy_hla.fa --multi_band_solutions --solver gurobi ../wgs-samples/NA12275.final.cram
immunotyper-SR --output_dir ./ --gene_type ighv --ref ../../GRCh38_full_analysis_set_plus_decoy_hla.fa --multi_band_solutions --solver gurobi ../wgs-samples/NA12286.final.cram
immunotyper-SR --output_dir ./ --gene_type ighv --ref ../../GRCh38_full_analysis_set_plus_decoy_hla.fa --multi_band_solutions --solver gurobi ../wgs-samples/NA12287.final.cram
immunotyper-SR --output_dir ./ --gene_type ighv --ref ../../GRCh38_full_analysis_set_plus_decoy_hla.fa --multi_band_solutions --solver gurobi ../wgs-samples/NA12329.final.cram
immunotyper-SR --output_dir ./ --gene_type ighv --ref ../../GRCh38_full_analysis_set_plus_decoy_hla.fa --multi_band_solutions --solver gurobi ../wgs-samples/NA12335.final.cram
immunotyper-SR --output_dir ./ --gene_type ighv --ref ../../GRCh38_full_analysis_set_plus_decoy_hla.fa --multi_band_solutions --solver gurobi ../wgs-samples/NA12336.final.cram
immunotyper-SR --output_dir ./ --gene_type ighv --ref ../../GRCh38_full_analysis_set_plus_decoy_hla.fa --multi_band_solutions --solver gurobi ../wgs-samples/NA12340.final.cram
immunotyper-SR --output_dir ./ --gene_type ighv --ref ../../GRCh38_full_analysis_set_plus_decoy_hla.fa --multi_band_solutions --solver gurobi ../wgs-samples/NA12341.final.cram
immunotyper-SR --output_dir ./ --gene_type ighv --ref ../../GRCh38_full_analysis_set_plus_decoy_hla.fa --multi_band_solutions --solver gurobi ../wgs-samples/NA12342.final.cram
immunotyper-SR --output_dir ./ --gene_type ighv --ref ../../GRCh38_full_analysis_set_plus_decoy_hla.fa --multi_band_solutions --solver gurobi ../wgs-samples/NA12343.final.cram
immunotyper-SR --output_dir ./ --gene_type ighv --ref ../../GRCh38_full_analysis_set_plus_decoy_hla.fa --multi_band_solutions --solver gurobi ../wgs-samples/NA12344.final.cram
immunotyper-SR --output_dir ./ --gene_type ighv --ref ../../GRCh38_full_analysis_set_plus_decoy_hla.fa --multi_band_solutions --solver gurobi ../wgs-samples/NA12347.final.cram
immunotyper-SR --output_dir ./ --gene_type ighv --ref ../../GRCh38_full_analysis_set_plus_decoy_hla.fa --multi_band_solutions --solver gurobi ../wgs-samples/NA12348.final.cram
immunotyper-SR --output_dir ./ --gene_type ighv --ref ../../GRCh38_full_analysis_set_plus_decoy_hla.fa --multi_band_solutions --solver gurobi ../wgs-samples/NA12376.final.cram
immunotyper-SR --output_dir ./ --gene_type ighv --ref ../../GRCh38_full_analysis_set_plus_decoy_hla.fa --multi_band_solutions --solver gurobi ../wgs-samples/NA12386.final.cram
immunotyper-SR --output_dir ./ --gene_type ighv --ref ../../GRCh38_full_analysis_set_plus_decoy_hla.fa --multi_band_solutions --solver gurobi ../wgs-samples/NA12399.final.cram
immunotyper-SR --output_dir ./ --gene_type ighv --ref ../../GRCh38_full_analysis_set_plus_decoy_hla.fa --multi_band_solutions --solver gurobi ../wgs-samples/NA12400.final.cram
immunotyper-SR --output_dir ./ --gene_type ighv --ref ../../GRCh38_full_analysis_set_plus_decoy_hla.fa --multi_band_solutions --solver gurobi ../wgs-samples/NA12413.final.cram
immunotyper-SR --output_dir ./ --gene_type ighv --ref ../../GRCh38_full_analysis_set_plus_decoy_hla.fa --multi_band_solutions --solver gurobi ../wgs-samples/NA12414.final.cram
immunotyper-SR --output_dir ./ --gene_type ighv --ref ../../GRCh38_full_analysis_set_plus_decoy_hla.fa --multi_band_solutions --solver gurobi ../wgs-samples/NA12485.final.cram
immunotyper-SR --output_dir ./ --gene_type ighv --ref ../../GRCh38_full_analysis_set_plus_decoy_hla.fa --multi_band_solutions --solver gurobi ../wgs-samples/NA12489.final.cram
immunotyper-SR --output_dir ./ --gene_type ighv --ref ../../GRCh38_full_analysis_set_plus_decoy_hla.fa --multi_band_solutions --solver gurobi ../wgs-samples/NA12546.final.cram
immunotyper-SR --output_dir ./ --gene_type ighv --ref ../../GRCh38_full_analysis_set_plus_decoy_hla.fa --multi_band_solutions --solver gurobi ../wgs-samples/NA12707.final.cram
immunotyper-SR --output_dir ./ --gene_type ighv --ref ../../GRCh38_full_analysis_set_plus_decoy_hla.fa --multi_band_solutions --solver gurobi ../wgs-samples/NA12716.final.cram
immunotyper-SR --output_dir ./ --gene_type ighv --ref ../../GRCh38_full_analysis_set_plus_decoy_hla.fa --multi_band_solutions --solver gurobi ../wgs-samples/NA12717.final.cram
immunotyper-SR --output_dir ./ --gene_type ighv --ref ../../GRCh38_full_analysis_set_plus_decoy_hla.fa --multi_band_solutions --solver gurobi ../wgs-samples/NA12739.final.cram
immunotyper-SR --output_dir ./ --gene_type ighv --ref ../../GRCh38_full_analysis_set_plus_decoy_hla.fa --multi_band_solutions --solver gurobi ../wgs-samples/NA12740.final.cram
immunotyper-SR --output_dir ./ --gene_type ighv --ref ../../GRCh38_full_analysis_set_plus_decoy_hla.fa --multi_band_solutions --solver gurobi ../wgs-samples/NA12748.final.cram
immunotyper-SR --output_dir ./ --gene_type ighv --ref ../../GRCh38_full_analysis_set_plus_decoy_hla.fa --multi_band_solutions --solver gurobi ../wgs-samples/NA12749.final.cram
immunotyper-SR --output_dir ./ --gene_type ighv --ref ../../GRCh38_full_analysis_set_plus_decoy_hla.fa --multi_band_solutions --solver gurobi ../wgs-samples/NA12750.final.cram
immunotyper-SR --output_dir ./ --gene_type ighv --ref ../../GRCh38_full_analysis_set_plus_decoy_hla.fa --multi_band_solutions --solver gurobi ../wgs-samples/NA12751.final.cram
immunotyper-SR --output_dir ./ --gene_type ighv --ref ../../GRCh38_full_analysis_set_plus_decoy_hla.fa --multi_band_solutions --solver gurobi ../wgs-samples/NA12752.final.cram
immunotyper-SR --output_dir ./ --gene_type ighv --ref ../../GRCh38_full_analysis_set_plus_decoy_hla.fa --multi_band_solutions --solver gurobi ../wgs-samples/NA12753.final.cram
immunotyper-SR --output_dir ./ --gene_type ighv --ref ../../GRCh38_full_analysis_set_plus_decoy_hla.fa --multi_band_solutions --solver gurobi ../wgs-samples/NA12760.final.cram
immunotyper-SR --output_dir ./ --gene_type ighv --ref ../../GRCh38_full_analysis_set_plus_decoy_hla.fa --multi_band_solutions --solver gurobi ../wgs-samples/NA12761.final.cram
immunotyper-SR --output_dir ./ --gene_type ighv --ref ../../GRCh38_full_analysis_set_plus_decoy_hla.fa --multi_band_solutions --solver gurobi ../wgs-samples/NA12762.final.cram
immunotyper-SR --output_dir ./ --gene_type ighv --ref ../../GRCh38_full_analysis_set_plus_decoy_hla.fa --multi_band_solutions --solver gurobi ../wgs-samples/NA12763.final.cram
immunotyper-SR --output_dir ./ --gene_type ighv --ref ../../GRCh38_full_analysis_set_plus_decoy_hla.fa --multi_band_solutions --solver gurobi ../wgs-samples/NA12766.final.cram
immunotyper-SR --output_dir ./ --gene_type ighv --ref ../../GRCh38_full_analysis_set_plus_decoy_hla.fa --multi_band_solutions --solver gurobi ../wgs-samples/NA12767.final.cram
immunotyper-SR --output_dir ./ --gene_type ighv --ref ../../GRCh38_full_analysis_set_plus_decoy_hla.fa --multi_band_solutions --solver gurobi ../wgs-samples/NA12775.final.cram
immunotyper-SR --output_dir ./ --gene_type ighv --ref ../../GRCh38_full_analysis_set_plus_decoy_hla.fa --multi_band_solutions --solver gurobi ../wgs-samples/NA12776.final.cram
immunotyper-SR --output_dir ./ --gene_type ighv --ref ../../GRCh38_full_analysis_set_plus_decoy_hla.fa --multi_band_solutions --solver gurobi ../wgs-samples/NA12777.final.cram
immunotyper-SR --output_dir ./ --gene_type ighv --ref ../../GRCh38_full_analysis_set_plus_decoy_hla.fa --multi_band_solutions --solver gurobi ../wgs-samples/NA12778.final.cram
immunotyper-SR --output_dir ./ --gene_type ighv --ref ../../GRCh38_full_analysis_set_plus_decoy_hla.fa --multi_band_solutions --solver gurobi ../wgs-samples/NA12801.final.cram
immunotyper-SR --output_dir ./ --gene_type ighv --ref ../../GRCh38_full_analysis_set_plus_decoy_hla.fa --multi_band_solutions --solver gurobi ../wgs-samples/NA12802.final.cram
immunotyper-SR --output_dir ./ --gene_type ighv --ref ../../GRCh38_full_analysis_set_plus_decoy_hla.fa --multi_band_solutions --solver gurobi ../wgs-samples/NA12812.final.cram
immunotyper-SR --output_dir ./ --gene_type ighv --ref ../../GRCh38_full_analysis_set_plus_decoy_hla.fa --multi_band_solutions --solver gurobi ../wgs-samples/NA12813.final.cram
immunotyper-SR --output_dir ./ --gene_type ighv --ref ../../GRCh38_full_analysis_set_plus_decoy_hla.fa --multi_band_solutions --solver gurobi ../wgs-samples/NA12814.final.cram
immunotyper-SR --output_dir ./ --gene_type ighv --ref ../../GRCh38_full_analysis_set_plus_decoy_hla.fa --multi_band_solutions --solver gurobi ../wgs-samples/NA12815.final.cram
immunotyper-SR --output_dir ./ --gene_type ighv --ref ../../GRCh38_full_analysis_set_plus_decoy_hla.fa --multi_band_solutions --solver gurobi ../wgs-samples/NA12817.final.cram
immunotyper-SR --output_dir ./ --gene_type ighv --ref ../../GRCh38_full_analysis_set_plus_decoy_hla.fa --multi_band_solutions --solver gurobi ../wgs-samples/NA12818.final.cram
immunotyper-SR --output_dir ./ --gene_type ighv --ref ../../GRCh38_full_analysis_set_plus_decoy_hla.fa --multi_band_solutions --solver gurobi ../wgs-samples/NA12827.final.cram
immunotyper-SR --output_dir ./ --gene_type ighv --ref ../../GRCh38_full_analysis_set_plus_decoy_hla.fa --multi_band_solutions --solver gurobi ../wgs-samples/NA12828.final.cram
immunotyper-SR --output_dir ./ --gene_type ighv --ref ../../GRCh38_full_analysis_set_plus_decoy_hla.fa --multi_band_solutions --solver gurobi ../wgs-samples/NA12829.final.cram
immunotyper-SR --output_dir ./ --gene_type ighv --ref ../../GRCh38_full_analysis_set_plus_decoy_hla.fa --multi_band_solutions --solver gurobi ../wgs-samples/NA12830.final.cram
immunotyper-SR --output_dir ./ --gene_type ighv --ref ../../GRCh38_full_analysis_set_plus_decoy_hla.fa --multi_band_solutions --solver gurobi ../wgs-samples/NA12832.final.cram
immunotyper-SR --output_dir ./ --gene_type ighv --ref ../../GRCh38_full_analysis_set_plus_decoy_hla.fa --multi_band_solutions --solver gurobi ../wgs-samples/NA12842.final.cram
immunotyper-SR --output_dir ./ --gene_type ighv --ref ../../GRCh38_full_analysis_set_plus_decoy_hla.fa --multi_band_solutions --solver gurobi ../wgs-samples/NA12843.final.cram
immunotyper-SR --output_dir ./ --gene_type ighv --ref ../../GRCh38_full_analysis_set_plus_decoy_hla.fa --multi_band_solutions --solver gurobi ../wgs-samples/NA12864.final.cram
immunotyper-SR --output_dir ./ --gene_type ighv --ref ../../GRCh38_full_analysis_set_plus_decoy_hla.fa --multi_band_solutions --solver gurobi ../wgs-samples/NA12865.final.cram
immunotyper-SR --output_dir ./ --gene_type ighv --ref ../../GRCh38_full_analysis_set_plus_decoy_hla.fa --multi_band_solutions --solver gurobi ../wgs-samples/NA12872.final.cram
immunotyper-SR --output_dir ./ --gene_type ighv --ref ../../GRCh38_full_analysis_set_plus_decoy_hla.fa --multi_band_solutions --solver gurobi ../wgs-samples/NA12873.final.cram
immunotyper-SR --output_dir ./ --gene_type ighv --ref ../../GRCh38_full_analysis_set_plus_decoy_hla.fa --multi_band_solutions --solver gurobi ../wgs-samples/NA12874.final.cram
immunotyper-SR --output_dir ./ --gene_type ighv --ref ../../GRCh38_full_analysis_set_plus_decoy_hla.fa --multi_band_solutions --solver gurobi ../wgs-samples/NA12875.final.cram
immunotyper-SR --output_dir ./ --gene_type ighv --ref ../../GRCh38_full_analysis_set_plus_decoy_hla.fa --multi_band_solutions --solver gurobi ../wgs-samples/NA12877.final.cram
immunotyper-SR --output_dir ./ --gene_type ighv --ref ../../GRCh38_full_analysis_set_plus_decoy_hla.fa --multi_band_solutions --solver gurobi ../wgs-samples/NA12878.final.cram
immunotyper-SR --output_dir ./ --gene_type ighv --ref ../../GRCh38_full_analysis_set_plus_decoy_hla.fa --multi_band_solutions --solver gurobi ../wgs-samples/NA12889.final.cram
immunotyper-SR --output_dir ./ --gene_type ighv --ref ../../GRCh38_full_analysis_set_plus_decoy_hla.fa --multi_band_solutions --solver gurobi ../wgs-samples/NA12890.final.cram
immunotyper-SR --output_dir ./ --gene_type ighv --ref ../../GRCh38_full_analysis_set_plus_decoy_hla.fa --multi_band_solutions --solver gurobi ../wgs-samples/NA12891.final.cram
immunotyper-SR --output_dir ./ --gene_type ighv --ref ../../GRCh38_full_analysis_set_plus_decoy_hla.fa --multi_band_solutions --solver gurobi ../wgs-samples/NA12892.final.cram
immunotyper-SR --output_dir ./ --gene_type ighv --ref ../../GRCh38_full_analysis_set_plus_decoy_hla.fa --multi_band_solutions --solver gurobi ../wgs-samples/NA18484.final.cram
immunotyper-SR --output_dir ./ --gene_type ighv --ref ../../GRCh38_full_analysis_set_plus_decoy_hla.fa --multi_band_solutions --solver gurobi ../wgs-samples/NA18485.final.cram
immunotyper-SR --output_dir ./ --gene_type ighv --ref ../../GRCh38_full_analysis_set_plus_decoy_hla.fa --multi_band_solutions --solver gurobi ../wgs-samples/NA18486.final.cram
immunotyper-SR --output_dir ./ --gene_type ighv --ref ../../GRCh38_full_analysis_set_plus_decoy_hla.fa --multi_band_solutions --solver gurobi ../wgs-samples/NA18487.final.cram
immunotyper-SR --output_dir ./ --gene_type ighv --ref ../../GRCh38_full_analysis_set_plus_decoy_hla.fa --multi_band_solutions --solver gurobi ../wgs-samples/NA18488.final.cram
immunotyper-SR --output_dir ./ --gene_type ighv --ref ../../GRCh38_full_analysis_set_plus_decoy_hla.fa --multi_band_solutions --solver gurobi ../wgs-samples/NA18489.final.cram
immunotyper-SR --output_dir ./ --gene_type ighv --ref ../../GRCh38_full_analysis_set_plus_decoy_hla.fa --multi_band_solutions --solver gurobi ../wgs-samples/NA18497.final.cram
immunotyper-SR --output_dir ./ --gene_type ighv --ref ../../GRCh38_full_analysis_set_plus_decoy_hla.fa --multi_band_solutions --solver gurobi ../wgs-samples/NA18498.final.cram
immunotyper-SR --output_dir ./ --gene_type ighv --ref ../../GRCh38_full_analysis_set_plus_decoy_hla.fa --multi_band_solutions --solver gurobi ../wgs-samples/NA18499.final.cram
immunotyper-SR --output_dir ./ --gene_type ighv --ref ../../GRCh38_full_analysis_set_plus_decoy_hla.fa --multi_band_solutions --solver gurobi ../wgs-samples/NA18500.final.cram
immunotyper-SR --output_dir ./ --gene_type ighv --ref ../../GRCh38_full_analysis_set_plus_decoy_hla.fa --multi_band_solutions --solver gurobi ../wgs-samples/NA18501.final.cram
immunotyper-SR --output_dir ./ --gene_type ighv --ref ../../GRCh38_full_analysis_set_plus_decoy_hla.fa --multi_band_solutions --solver gurobi ../wgs-samples/NA18502.final.cram
immunotyper-SR --output_dir ./ --gene_type ighv --ref ../../GRCh38_full_analysis_set_plus_decoy_hla.fa --multi_band_solutions --solver gurobi ../wgs-samples/NA18503.final.cram
immunotyper-SR --output_dir ./ --gene_type ighv --ref ../../GRCh38_full_analysis_set_plus_decoy_hla.fa --multi_band_solutions --solver gurobi ../wgs-samples/NA18504.final.cram
immunotyper-SR --output_dir ./ --gene_type ighv --ref ../../GRCh38_full_analysis_set_plus_decoy_hla.fa --multi_band_solutions --solver gurobi ../wgs-samples/NA18505.final.cram
immunotyper-SR --output_dir ./ --gene_type ighv --ref ../../GRCh38_full_analysis_set_plus_decoy_hla.fa --multi_band_solutions --solver gurobi ../wgs-samples/NA18506.final.cram
immunotyper-SR --output_dir ./ --gene_type ighv --ref ../../GRCh38_full_analysis_set_plus_decoy_hla.fa --multi_band_solutions --solver gurobi ../wgs-samples/NA18507.final.cram
immunotyper-SR --output_dir ./ --gene_type ighv --ref ../../GRCh38_full_analysis_set_plus_decoy_hla.fa --multi_band_solutions --solver gurobi ../wgs-samples/NA18508.final.cram
immunotyper-SR --output_dir ./ --gene_type ighv --ref ../../GRCh38_full_analysis_set_plus_decoy_hla.fa --multi_band_solutions --solver gurobi ../wgs-samples/NA18515.final.cram
immunotyper-SR --output_dir ./ --gene_type ighv --ref ../../GRCh38_full_analysis_set_plus_decoy_hla.fa --multi_band_solutions --solver gurobi ../wgs-samples/NA18516.final.cram
immunotyper-SR --output_dir ./ --gene_type ighv --ref ../../GRCh38_full_analysis_set_plus_decoy_hla.fa --multi_band_solutions --solver gurobi ../wgs-samples/NA18517.final.cram
immunotyper-SR --output_dir ./ --gene_type ighv --ref ../../GRCh38_full_analysis_set_plus_decoy_hla.fa --multi_band_solutions --solver gurobi ../wgs-samples/NA18518.final.cram
immunotyper-SR --output_dir ./ --gene_type ighv --ref ../../GRCh38_full_analysis_set_plus_decoy_hla.fa --multi_band_solutions --solver gurobi ../wgs-samples/NA18519.final.cram
immunotyper-SR --output_dir ./ --gene_type ighv --ref ../../GRCh38_full_analysis_set_plus_decoy_hla.fa --multi_band_solutions --solver gurobi ../wgs-samples/NA18520.final.cram
immunotyper-SR --output_dir ./ --gene_type ighv --ref ../../GRCh38_full_analysis_set_plus_decoy_hla.fa --multi_band_solutions --solver gurobi ../wgs-samples/NA18521.final.cram
immunotyper-SR --output_dir ./ --gene_type ighv --ref ../../GRCh38_full_analysis_set_plus_decoy_hla.fa --multi_band_solutions --solver gurobi ../wgs-samples/NA18522.final.cram
immunotyper-SR --output_dir ./ --gene_type ighv --ref ../../GRCh38_full_analysis_set_plus_decoy_hla.fa --multi_band_solutions --solver gurobi ../wgs-samples/NA18523.final.cram
immunotyper-SR --output_dir ./ --gene_type ighv --ref ../../GRCh38_full_analysis_set_plus_decoy_hla.fa --multi_band_solutions --solver gurobi ../wgs-samples/NA18852.final.cram
immunotyper-SR --output_dir ./ --gene_type ighv --ref ../../GRCh38_full_analysis_set_plus_decoy_hla.fa --multi_band_solutions --solver gurobi ../wgs-samples/NA18853.final.cram
immunotyper-SR --output_dir ./ --gene_type ighv --ref ../../GRCh38_full_analysis_set_plus_decoy_hla.fa --multi_band_solutions --solver gurobi ../wgs-samples/NA18854.final.cram
immunotyper-SR --output_dir ./ --gene_type ighv --ref ../../GRCh38_full_analysis_set_plus_decoy_hla.fa --multi_band_solutions --solver gurobi ../wgs-samples/NA18855.final.cram
immunotyper-SR --output_dir ./ --gene_type ighv --ref ../../GRCh38_full_analysis_set_plus_decoy_hla.fa --multi_band_solutions --solver gurobi ../wgs-samples/NA18856.final.cram
immunotyper-SR --output_dir ./ --gene_type ighv --ref ../../GRCh38_full_analysis_set_plus_decoy_hla.fa --multi_band_solutions --solver gurobi ../wgs-samples/NA18857.final.cram
immunotyper-SR --output_dir ./ --gene_type ighv --ref ../../GRCh38_full_analysis_set_plus_decoy_hla.fa --multi_band_solutions --solver gurobi ../wgs-samples/NA18858.final.cram
immunotyper-SR --output_dir ./ --gene_type ighv --ref ../../GRCh38_full_analysis_set_plus_decoy_hla.fa --multi_band_solutions --solver gurobi ../wgs-samples/NA18859.final.cram
immunotyper-SR --output_dir ./ --gene_type ighv --ref ../../GRCh38_full_analysis_set_plus_decoy_hla.fa --multi_band_solutions --solver gurobi ../wgs-samples/NA18860.final.cram
immunotyper-SR --output_dir ./ --gene_type ighv --ref ../../GRCh38_full_analysis_set_plus_decoy_hla.fa --multi_band_solutions --solver gurobi ../wgs-samples/NA18861.final.cram
immunotyper-SR --output_dir ./ --gene_type ighv --ref ../../GRCh38_full_analysis_set_plus_decoy_hla.fa --multi_band_solutions --solver gurobi ../wgs-samples/NA18862.final.cram
immunotyper-SR --output_dir ./ --gene_type ighv --ref ../../GRCh38_full_analysis_set_plus_decoy_hla.fa --multi_band_solutions --solver gurobi ../wgs-samples/NA18863.final.cram
immunotyper-SR --output_dir ./ --gene_type ighv --ref ../../GRCh38_full_analysis_set_plus_decoy_hla.fa --multi_band_solutions --solver gurobi ../wgs-samples/NA18867.final.cram
immunotyper-SR --output_dir ./ --gene_type ighv --ref ../../GRCh38_full_analysis_set_plus_decoy_hla.fa --multi_band_solutions --solver gurobi ../wgs-samples/NA18868.final.cram
immunotyper-SR --output_dir ./ --gene_type ighv --ref ../../GRCh38_full_analysis_set_plus_decoy_hla.fa --multi_band_solutions --solver gurobi ../wgs-samples/NA18869.final.cram
immunotyper-SR --output_dir ./ --gene_type ighv --ref ../../GRCh38_full_analysis_set_plus_decoy_hla.fa --multi_band_solutions --solver gurobi ../wgs-samples/NA18870.final.cram
immunotyper-SR --output_dir ./ --gene_type ighv --ref ../../GRCh38_full_analysis_set_plus_decoy_hla.fa --multi_band_solutions --solver gurobi ../wgs-samples/NA18871.final.cram
immunotyper-SR --output_dir ./ --gene_type ighv --ref ../../GRCh38_full_analysis_set_plus_decoy_hla.fa --multi_band_solutions --solver gurobi ../wgs-samples/NA18872.final.cram
immunotyper-SR --output_dir ./ --gene_type ighv --ref ../../GRCh38_full_analysis_set_plus_decoy_hla.fa --multi_band_solutions --solver gurobi ../wgs-samples/NA18873.final.cram
immunotyper-SR --output_dir ./ --gene_type ighv --ref ../../GRCh38_full_analysis_set_plus_decoy_hla.fa --multi_band_solutions --solver gurobi ../wgs-samples/NA18874.final.cram
immunotyper-SR --output_dir ./ --gene_type ighv --ref ../../GRCh38_full_analysis_set_plus_decoy_hla.fa --multi_band_solutions --solver gurobi ../wgs-samples/NA18875.final.cram
immunotyper-SR --output_dir ./ --gene_type ighv --ref ../../GRCh38_full_analysis_set_plus_decoy_hla.fa --multi_band_solutions --solver gurobi ../wgs-samples/NA18876.final.cram
immunotyper-SR --output_dir ./ --gene_type ighv --ref ../../GRCh38_full_analysis_set_plus_decoy_hla.fa --multi_band_solutions --solver gurobi ../wgs-samples/NA18877.final.cram
immunotyper-SR --output_dir ./ --gene_type ighv --ref ../../GRCh38_full_analysis_set_plus_decoy_hla.fa --multi_band_solutions --solver gurobi ../wgs-samples/NA18906.final.cram
immunotyper-SR --output_dir ./ --gene_type ighv --ref ../../GRCh38_full_analysis_set_plus_decoy_hla.fa --multi_band_solutions --solver gurobi ../wgs-samples/NA18909.final.cram
immunotyper-SR --output_dir ./ --gene_type ighv --ref ../../GRCh38_full_analysis_set_plus_decoy_hla.fa --multi_band_solutions --solver gurobi ../wgs-samples/NA18910.final.cram
immunotyper-SR --output_dir ./ --gene_type ighv --ref ../../GRCh38_full_analysis_set_plus_decoy_hla.fa --multi_band_solutions --solver gurobi ../wgs-samples/NA18911.final.cram
immunotyper-SR --output_dir ./ --gene_type ighv --ref ../../GRCh38_full_analysis_set_plus_decoy_hla.fa --multi_band_solutions --solver gurobi ../wgs-samples/NA18912.final.cram
immunotyper-SR --output_dir ./ --gene_type ighv --ref ../../GRCh38_full_analysis_set_plus_decoy_hla.fa --multi_band_solutions --solver gurobi ../wgs-samples/NA18913.final.cram
immunotyper-SR --output_dir ./ --gene_type ighv --ref ../../GRCh38_full_analysis_set_plus_decoy_hla.fa --multi_band_solutions --solver gurobi ../wgs-samples/NA18914.final.cram
immunotyper-SR --output_dir ./ --gene_type ighv --ref ../../GRCh38_full_analysis_set_plus_decoy_hla.fa --multi_band_solutions --solver gurobi ../wgs-samples/NA18916.final.cram
immunotyper-SR --output_dir ./ --gene_type ighv --ref ../../GRCh38_full_analysis_set_plus_decoy_hla.fa --multi_band_solutions --solver gurobi ../wgs-samples/NA18917.final.cram
immunotyper-SR --output_dir ./ --gene_type ighv --ref ../../GRCh38_full_analysis_set_plus_decoy_hla.fa --multi_band_solutions --solver gurobi ../wgs-samples/NA18923.final.cram
immunotyper-SR --output_dir ./ --gene_type ighv --ref ../../GRCh38_full_analysis_set_plus_decoy_hla.fa --multi_band_solutions --solver gurobi ../wgs-samples/NA18924.final.cram
immunotyper-SR --output_dir ./ --gene_type ighv --ref ../../GRCh38_full_analysis_set_plus_decoy_hla.fa --multi_band_solutions --solver gurobi ../wgs-samples/NA18925.final.cram
immunotyper-SR --output_dir ./ --gene_type ighv --ref ../../GRCh38_full_analysis_set_plus_decoy_hla.fa --multi_band_solutions --solver gurobi ../wgs-samples/NA18930.final.cram
immunotyper-SR --output_dir ./ --gene_type ighv --ref ../../GRCh38_full_analysis_set_plus_decoy_hla.fa --multi_band_solutions --solver gurobi ../wgs-samples/NA18933.final.cram
immunotyper-SR --output_dir ./ --gene_type ighv --ref ../../GRCh38_full_analysis_set_plus_decoy_hla.fa --multi_band_solutions --solver gurobi ../wgs-samples/NA18934.final.cram
immunotyper-SR --output_dir ./ --gene_type ighv --ref ../../GRCh38_full_analysis_set_plus_decoy_hla.fa --multi_band_solutions --solver gurobi ../wgs-samples/NA18935.final.cram
immunotyper-SR --output_dir ./ --gene_type ighv --ref ../../GRCh38_full_analysis_set_plus_decoy_hla.fa --multi_band_solutions --solver gurobi ../wgs-samples/NA19092.final.cram
immunotyper-SR --output_dir ./ --gene_type ighv --ref ../../GRCh38_full_analysis_set_plus_decoy_hla.fa --multi_band_solutions --solver gurobi ../wgs-samples/NA19093.final.cram
immunotyper-SR --output_dir ./ --gene_type ighv --ref ../../GRCh38_full_analysis_set_plus_decoy_hla.fa --multi_band_solutions --solver gurobi ../wgs-samples/NA19094.final.cram
immunotyper-SR --output_dir ./ --gene_type ighv --ref ../../GRCh38_full_analysis_set_plus_decoy_hla.fa --multi_band_solutions --solver gurobi ../wgs-samples/NA19095.final.cram
immunotyper-SR --output_dir ./ --gene_type ighv --ref ../../GRCh38_full_analysis_set_plus_decoy_hla.fa --multi_band_solutions --solver gurobi ../wgs-samples/NA19096.final.cram
immunotyper-SR --output_dir ./ --gene_type ighv --ref ../../GRCh38_full_analysis_set_plus_decoy_hla.fa --multi_band_solutions --solver gurobi ../wgs-samples/NA19097.final.cram
immunotyper-SR --output_dir ./ --gene_type ighv --ref ../../GRCh38_full_analysis_set_plus_decoy_hla.fa --multi_band_solutions --solver gurobi ../wgs-samples/NA19098.final.cram
immunotyper-SR --output_dir ./ --gene_type ighv --ref ../../GRCh38_full_analysis_set_plus_decoy_hla.fa --multi_band_solutions --solver gurobi ../wgs-samples/NA19099.final.cram
immunotyper-SR --output_dir ./ --gene_type ighv --ref ../../GRCh38_full_analysis_set_plus_decoy_hla.fa --multi_band_solutions --solver gurobi ../wgs-samples/NA19100.final.cram
immunotyper-SR --output_dir ./ --gene_type ighv --ref ../../GRCh38_full_analysis_set_plus_decoy_hla.fa --multi_band_solutions --solver gurobi ../wgs-samples/NA19101.final.cram
immunotyper-SR --output_dir ./ --gene_type ighv --ref ../../GRCh38_full_analysis_set_plus_decoy_hla.fa --multi_band_solutions --solver gurobi ../wgs-samples/NA19102.final.cram
immunotyper-SR --output_dir ./ --gene_type ighv --ref ../../GRCh38_full_analysis_set_plus_decoy_hla.fa --multi_band_solutions --solver gurobi ../wgs-samples/NA19103.final.cram
immunotyper-SR --output_dir ./ --gene_type ighv --ref ../../GRCh38_full_analysis_set_plus_decoy_hla.fa --multi_band_solutions --solver gurobi ../wgs-samples/NA19107.final.cram
immunotyper-SR --output_dir ./ --gene_type ighv --ref ../../GRCh38_full_analysis_set_plus_decoy_hla.fa --multi_band_solutions --solver gurobi ../wgs-samples/NA19108.final.cram
immunotyper-SR --output_dir ./ --gene_type ighv --ref ../../GRCh38_full_analysis_set_plus_decoy_hla.fa --multi_band_solutions --solver gurobi ../wgs-samples/NA19109.final.cram
immunotyper-SR --output_dir ./ --gene_type ighv --ref ../../GRCh38_full_analysis_set_plus_decoy_hla.fa --multi_band_solutions --solver gurobi ../wgs-samples/NA19113.final.cram
immunotyper-SR --output_dir ./ --gene_type ighv --ref ../../GRCh38_full_analysis_set_plus_decoy_hla.fa --multi_band_solutions --solver gurobi ../wgs-samples/NA19114.final.cram
immunotyper-SR --output_dir ./ --gene_type ighv --ref ../../GRCh38_full_analysis_set_plus_decoy_hla.fa --multi_band_solutions --solver gurobi ../wgs-samples/NA19115.final.cram
immunotyper-SR --output_dir ./ --gene_type ighv --ref ../../GRCh38_full_analysis_set_plus_decoy_hla.fa --multi_band_solutions --solver gurobi ../wgs-samples/NA19116.final.cram
immunotyper-SR --output_dir ./ --gene_type ighv --ref ../../GRCh38_full_analysis_set_plus_decoy_hla.fa --multi_band_solutions --solver gurobi ../wgs-samples/NA19117.final.cram
immunotyper-SR --output_dir ./ --gene_type ighv --ref ../../GRCh38_full_analysis_set_plus_decoy_hla.fa --multi_band_solutions --solver gurobi ../wgs-samples/NA19118.final.cram
immunotyper-SR --output_dir ./ --gene_type ighv --ref ../../GRCh38_full_analysis_set_plus_decoy_hla.fa --multi_band_solutions --solver gurobi ../wgs-samples/NA19119.final.cram
immunotyper-SR --output_dir ./ --gene_type ighv --ref ../../GRCh38_full_analysis_set_plus_decoy_hla.fa --multi_band_solutions --solver gurobi ../wgs-samples/NA19120.final.cram
immunotyper-SR --output_dir ./ --gene_type ighv --ref ../../GRCh38_full_analysis_set_plus_decoy_hla.fa --multi_band_solutions --solver gurobi ../wgs-samples/NA19121.final.cram
immunotyper-SR --output_dir ./ --gene_type ighv --ref ../../GRCh38_full_analysis_set_plus_decoy_hla.fa --multi_band_solutions --solver gurobi ../wgs-samples/NA19122.final.cram
immunotyper-SR --output_dir ./ --gene_type ighv --ref ../../GRCh38_full_analysis_set_plus_decoy_hla.fa --multi_band_solutions --solver gurobi ../wgs-samples/NA19123.final.cram
immunotyper-SR --output_dir ./ --gene_type ighv --ref ../../GRCh38_full_analysis_set_plus_decoy_hla.fa --multi_band_solutions --solver gurobi ../wgs-samples/NA19127.final.cram
immunotyper-SR --output_dir ./ --gene_type ighv --ref ../../GRCh38_full_analysis_set_plus_decoy_hla.fa --multi_band_solutions --solver gurobi ../wgs-samples/NA19128.final.cram
immunotyper-SR --output_dir ./ --gene_type ighv --ref ../../GRCh38_full_analysis_set_plus_decoy_hla.fa --multi_band_solutions --solver gurobi ../wgs-samples/NA19129.final.cram
immunotyper-SR --output_dir ./ --gene_type ighv --ref ../../GRCh38_full_analysis_set_plus_decoy_hla.fa --multi_band_solutions --solver gurobi ../wgs-samples/NA19130.final.cram
immunotyper-SR --output_dir ./ --gene_type ighv --ref ../../GRCh38_full_analysis_set_plus_decoy_hla.fa --multi_band_solutions --solver gurobi ../wgs-samples/NA19131.final.cram
immunotyper-SR --output_dir ./ --gene_type ighv --ref ../../GRCh38_full_analysis_set_plus_decoy_hla.fa --multi_band_solutions --solver gurobi ../wgs-samples/NA19132.final.cram
immunotyper-SR --output_dir ./ --gene_type ighv --ref ../../GRCh38_full_analysis_set_plus_decoy_hla.fa --multi_band_solutions --solver gurobi ../wgs-samples/NA19137.final.cram
immunotyper-SR --output_dir ./ --gene_type ighv --ref ../../GRCh38_full_analysis_set_plus_decoy_hla.fa --multi_band_solutions --solver gurobi ../wgs-samples/NA19138.final.cram
immunotyper-SR --output_dir ./ --gene_type ighv --ref ../../GRCh38_full_analysis_set_plus_decoy_hla.fa --multi_band_solutions --solver gurobi ../wgs-samples/NA19139.final.cram
immunotyper-SR --output_dir ./ --gene_type ighv --ref ../../GRCh38_full_analysis_set_plus_decoy_hla.fa --multi_band_solutions --solver gurobi ../wgs-samples/NA19140.final.cram
immunotyper-SR --output_dir ./ --gene_type ighv --ref ../../GRCh38_full_analysis_set_plus_decoy_hla.fa --multi_band_solutions --solver gurobi ../wgs-samples/NA19141.final.cram
immunotyper-SR --output_dir ./ --gene_type ighv --ref ../../GRCh38_full_analysis_set_plus_decoy_hla.fa --multi_band_solutions --solver gurobi ../wgs-samples/NA19142.final.cram
immunotyper-SR --output_dir ./ --gene_type ighv --ref ../../GRCh38_full_analysis_set_plus_decoy_hla.fa --multi_band_solutions --solver gurobi ../wgs-samples/NA19143.final.cram
immunotyper-SR --output_dir ./ --gene_type ighv --ref ../../GRCh38_full_analysis_set_plus_decoy_hla.fa --multi_band_solutions --solver gurobi ../wgs-samples/NA19144.final.cram
immunotyper-SR --output_dir ./ --gene_type ighv --ref ../../GRCh38_full_analysis_set_plus_decoy_hla.fa --multi_band_solutions --solver gurobi ../wgs-samples/NA19145.final.cram
immunotyper-SR --output_dir ./ --gene_type ighv --ref ../../GRCh38_full_analysis_set_plus_decoy_hla.fa --multi_band_solutions --solver gurobi ../wgs-samples/NA19146.final.cram
immunotyper-SR --output_dir ./ --gene_type ighv --ref ../../GRCh38_full_analysis_set_plus_decoy_hla.fa --multi_band_solutions --solver gurobi ../wgs-samples/NA19147.final.cram
immunotyper-SR --output_dir ./ --gene_type ighv --ref ../../GRCh38_full_analysis_set_plus_decoy_hla.fa --multi_band_solutions --solver gurobi ../wgs-samples/NA19148.final.cram
immunotyper-SR --output_dir ./ --gene_type ighv --ref ../../GRCh38_full_analysis_set_plus_decoy_hla.fa --multi_band_solutions --solver gurobi ../wgs-samples/NA19149.final.cram
immunotyper-SR --output_dir ./ --gene_type ighv --ref ../../GRCh38_full_analysis_set_plus_decoy_hla.fa --multi_band_solutions --solver gurobi ../wgs-samples/NA19150.final.cram
immunotyper-SR --output_dir ./ --gene_type ighv --ref ../../GRCh38_full_analysis_set_plus_decoy_hla.fa --multi_band_solutions --solver gurobi ../wgs-samples/NA19151.final.cram
immunotyper-SR --output_dir ./ --gene_type ighv --ref ../../GRCh38_full_analysis_set_plus_decoy_hla.fa --multi_band_solutions --solver gurobi ../wgs-samples/NA19152.final.cram
immunotyper-SR --output_dir ./ --gene_type ighv --ref ../../GRCh38_full_analysis_set_plus_decoy_hla.fa --multi_band_solutions --solver gurobi ../wgs-samples/NA19153.final.cram
immunotyper-SR --output_dir ./ --gene_type ighv --ref ../../GRCh38_full_analysis_set_plus_decoy_hla.fa --multi_band_solutions --solver gurobi ../wgs-samples/NA19154.final.cram
immunotyper-SR --output_dir ./ --gene_type ighv --ref ../../GRCh38_full_analysis_set_plus_decoy_hla.fa --multi_band_solutions --solver gurobi ../wgs-samples/NA19159.final.cram
immunotyper-SR --output_dir ./ --gene_type ighv --ref ../../GRCh38_full_analysis_set_plus_decoy_hla.fa --multi_band_solutions --solver gurobi ../wgs-samples/NA19160.final.cram
immunotyper-SR --output_dir ./ --gene_type ighv --ref ../../GRCh38_full_analysis_set_plus_decoy_hla.fa --multi_band_solutions --solver gurobi ../wgs-samples/NA19161.final.cram
immunotyper-SR --output_dir ./ --gene_type ighv --ref ../../GRCh38_full_analysis_set_plus_decoy_hla.fa --multi_band_solutions --solver gurobi ../wgs-samples/NA19171.final.cram
immunotyper-SR --output_dir ./ --gene_type ighv --ref ../../GRCh38_full_analysis_set_plus_decoy_hla.fa --multi_band_solutions --solver gurobi ../wgs-samples/NA19172.final.cram
immunotyper-SR --output_dir ./ --gene_type ighv --ref ../../GRCh38_full_analysis_set_plus_decoy_hla.fa --multi_band_solutions --solver gurobi ../wgs-samples/NA19173.final.cram
immunotyper-SR --output_dir ./ --gene_type ighv --ref ../../GRCh38_full_analysis_set_plus_decoy_hla.fa --multi_band_solutions --solver gurobi ../wgs-samples/NA19174.final.cram
immunotyper-SR --output_dir ./ --gene_type ighv --ref ../../GRCh38_full_analysis_set_plus_decoy_hla.fa --multi_band_solutions --solver gurobi ../wgs-samples/NA19175.final.cram
immunotyper-SR --output_dir ./ --gene_type ighv --ref ../../GRCh38_full_analysis_set_plus_decoy_hla.fa --multi_band_solutions --solver gurobi ../wgs-samples/NA19176.final.cram
immunotyper-SR --output_dir ./ --gene_type ighv --ref ../../GRCh38_full_analysis_set_plus_decoy_hla.fa --multi_band_solutions --solver gurobi ../wgs-samples/NA19177.final.cram
immunotyper-SR --output_dir ./ --gene_type ighv --ref ../../GRCh38_full_analysis_set_plus_decoy_hla.fa --multi_band_solutions --solver gurobi ../wgs-samples/NA19184.final.cram
immunotyper-SR --output_dir ./ --gene_type ighv --ref ../../GRCh38_full_analysis_set_plus_decoy_hla.fa --multi_band_solutions --solver gurobi ../wgs-samples/NA19185.final.cram
immunotyper-SR --output_dir ./ --gene_type ighv --ref ../../GRCh38_full_analysis_set_plus_decoy_hla.fa --multi_band_solutions --solver gurobi ../wgs-samples/NA19186.final.cram
immunotyper-SR --output_dir ./ --gene_type ighv --ref ../../GRCh38_full_analysis_set_plus_decoy_hla.fa --multi_band_solutions --solver gurobi ../wgs-samples/NA19189.final.cram
immunotyper-SR --output_dir ./ --gene_type ighv --ref ../../GRCh38_full_analysis_set_plus_decoy_hla.fa --multi_band_solutions --solver gurobi ../wgs-samples/NA19190.final.cram
immunotyper-SR --output_dir ./ --gene_type ighv --ref ../../GRCh38_full_analysis_set_plus_decoy_hla.fa --multi_band_solutions --solver gurobi ../wgs-samples/NA19191.final.cram
immunotyper-SR --output_dir ./ --gene_type ighv --ref ../../GRCh38_full_analysis_set_plus_decoy_hla.fa --multi_band_solutions --solver gurobi ../wgs-samples/NA19197.final.cram
immunotyper-SR --output_dir ./ --gene_type ighv --ref ../../GRCh38_full_analysis_set_plus_decoy_hla.fa --multi_band_solutions --solver gurobi ../wgs-samples/NA19198.final.cram
immunotyper-SR --output_dir ./ --gene_type ighv --ref ../../GRCh38_full_analysis_set_plus_decoy_hla.fa --multi_band_solutions --solver gurobi ../wgs-samples/NA19199.final.cram
immunotyper-SR --output_dir ./ --gene_type ighv --ref ../../GRCh38_full_analysis_set_plus_decoy_hla.fa --multi_band_solutions --solver gurobi ../wgs-samples/NA19200.final.cram
immunotyper-SR --output_dir ./ --gene_type ighv --ref ../../GRCh38_full_analysis_set_plus_decoy_hla.fa --multi_band_solutions --solver gurobi ../wgs-samples/NA19201.final.cram
immunotyper-SR --output_dir ./ --gene_type ighv --ref ../../GRCh38_full_analysis_set_plus_decoy_hla.fa --multi_band_solutions --solver gurobi ../wgs-samples/NA19202.final.cram
immunotyper-SR --output_dir ./ --gene_type ighv --ref ../../GRCh38_full_analysis_set_plus_decoy_hla.fa --multi_band_solutions --solver gurobi ../wgs-samples/NA19203.final.cram
immunotyper-SR --output_dir ./ --gene_type ighv --ref ../../GRCh38_full_analysis_set_plus_decoy_hla.fa --multi_band_solutions --solver gurobi ../wgs-samples/NA19204.final.cram
immunotyper-SR --output_dir ./ --gene_type ighv --ref ../../GRCh38_full_analysis_set_plus_decoy_hla.fa --multi_band_solutions --solver gurobi ../wgs-samples/NA19205.final.cram
immunotyper-SR --output_dir ./ --gene_type ighv --ref ../../GRCh38_full_analysis_set_plus_decoy_hla.fa --multi_band_solutions --solver gurobi ../wgs-samples/NA19206.final.cram
immunotyper-SR --output_dir ./ --gene_type ighv --ref ../../GRCh38_full_analysis_set_plus_decoy_hla.fa --multi_band_solutions --solver gurobi ../wgs-samples/NA19207.final.cram
immunotyper-SR --output_dir ./ --gene_type ighv --ref ../../GRCh38_full_analysis_set_plus_decoy_hla.fa --multi_band_solutions --solver gurobi ../wgs-samples/NA19208.final.cram
immunotyper-SR --output_dir ./ --gene_type ighv --ref ../../GRCh38_full_analysis_set_plus_decoy_hla.fa --multi_band_solutions --solver gurobi ../wgs-samples/NA19209.final.cram
immunotyper-SR --output_dir ./ --gene_type ighv --ref ../../GRCh38_full_analysis_set_plus_decoy_hla.fa --multi_band_solutions --solver gurobi ../wgs-samples/NA19210.final.cram
immunotyper-SR --output_dir ./ --gene_type ighv --ref ../../GRCh38_full_analysis_set_plus_decoy_hla.fa --multi_band_solutions --solver gurobi ../wgs-samples/NA19211.final.cram
immunotyper-SR --output_dir ./ --gene_type ighv --ref ../../GRCh38_full_analysis_set_plus_decoy_hla.fa --multi_band_solutions --solver gurobi ../wgs-samples/NA19213.final.cram
immunotyper-SR --output_dir ./ --gene_type ighv --ref ../../GRCh38_full_analysis_set_plus_decoy_hla.fa --multi_band_solutions --solver gurobi ../wgs-samples/NA19214.final.cram
immunotyper-SR --output_dir ./ --gene_type ighv --ref ../../GRCh38_full_analysis_set_plus_decoy_hla.fa --multi_band_solutions --solver gurobi ../wgs-samples/NA19215.final.cram
immunotyper-SR --output_dir ./ --gene_type ighv --ref ../../GRCh38_full_analysis_set_plus_decoy_hla.fa --multi_band_solutions --solver gurobi ../wgs-samples/NA19221.final.cram
immunotyper-SR --output_dir ./ --gene_type ighv --ref ../../GRCh38_full_analysis_set_plus_decoy_hla.fa --multi_band_solutions --solver gurobi ../wgs-samples/NA19222.final.cram
immunotyper-SR --output_dir ./ --gene_type ighv --ref ../../GRCh38_full_analysis_set_plus_decoy_hla.fa --multi_band_solutions --solver gurobi ../wgs-samples/NA19223.final.cram
immunotyper-SR --output_dir ./ --gene_type ighv --ref ../../GRCh38_full_analysis_set_plus_decoy_hla.fa --multi_band_solutions --solver gurobi ../wgs-samples/NA19224.final.cram
immunotyper-SR --output_dir ./ --gene_type ighv --ref ../../GRCh38_full_analysis_set_plus_decoy_hla.fa --multi_band_solutions --solver gurobi ../wgs-samples/NA19225.final.cram
immunotyper-SR --output_dir ./ --gene_type ighv --ref ../../GRCh38_full_analysis_set_plus_decoy_hla.fa --multi_band_solutions --solver gurobi ../wgs-samples/NA19226.final.cram
immunotyper-SR --output_dir ./ --gene_type ighv --ref ../../GRCh38_full_analysis_set_plus_decoy_hla.fa --multi_band_solutions --solver gurobi ../wgs-samples/NA19235.final.cram
immunotyper-SR --output_dir ./ --gene_type ighv --ref ../../GRCh38_full_analysis_set_plus_decoy_hla.fa --multi_band_solutions --solver gurobi ../wgs-samples/NA19236.final.cram
immunotyper-SR --output_dir ./ --gene_type ighv --ref ../../GRCh38_full_analysis_set_plus_decoy_hla.fa --multi_band_solutions --solver gurobi ../wgs-samples/NA19237.final.cram
immunotyper-SR --output_dir ./ --gene_type ighv --ref ../../GRCh38_full_analysis_set_plus_decoy_hla.fa --multi_band_solutions --solver gurobi ../wgs-samples/NA19238.final.cram
immunotyper-SR --output_dir ./ --gene_type ighv --ref ../../GRCh38_full_analysis_set_plus_decoy_hla.fa --multi_band_solutions --solver gurobi ../wgs-samples/NA19239.final.cram
immunotyper-SR --output_dir ./ --gene_type ighv --ref ../../GRCh38_full_analysis_set_plus_decoy_hla.fa --multi_band_solutions --solver gurobi ../wgs-samples/NA19240.final.cram
immunotyper-SR --output_dir ./ --gene_type ighv --ref ../../GRCh38_full_analysis_set_plus_decoy_hla.fa --multi_band_solutions --solver gurobi ../wgs-samples/NA19247.final.cram
immunotyper-SR --output_dir ./ --gene_type ighv --ref ../../GRCh38_full_analysis_set_plus_decoy_hla.fa --multi_band_solutions --solver gurobi ../wgs-samples/NA19248.final.cram
immunotyper-SR --output_dir ./ --gene_type ighv --ref ../../GRCh38_full_analysis_set_plus_decoy_hla.fa --multi_band_solutions --solver gurobi ../wgs-samples/NA19249.final.cram
immunotyper-SR --output_dir ./ --gene_type ighv --ref ../../GRCh38_full_analysis_set_plus_decoy_hla.fa --multi_band_solutions --solver gurobi ../wgs-samples/NA19256.final.cram
immunotyper-SR --output_dir ./ --gene_type ighv --ref ../../GRCh38_full_analysis_set_plus_decoy_hla.fa --multi_band_solutions --solver gurobi ../wgs-samples/NA19257.final.cram
immunotyper-SR --output_dir ./ --gene_type ighv --ref ../../GRCh38_full_analysis_set_plus_decoy_hla.fa --multi_band_solutions --solver gurobi ../wgs-samples/NA19258.final.cram
immunotyper-SR --output_dir ./ --gene_type ighv --ref ../../GRCh38_full_analysis_set_plus_decoy_hla.fa --multi_band_solutions --solver gurobi ../wgs-samples/NA19648.final.cram
immunotyper-SR --output_dir ./ --gene_type ighv --ref ../../GRCh38_full_analysis_set_plus_decoy_hla.fa --multi_band_solutions --solver gurobi ../wgs-samples/NA19649.final.cram
immunotyper-SR --output_dir ./ --gene_type ighv --ref ../../GRCh38_full_analysis_set_plus_decoy_hla.fa --multi_band_solutions --solver gurobi ../wgs-samples/NA19650.final.cram
immunotyper-SR --output_dir ./ --gene_type ighv --ref ../../GRCh38_full_analysis_set_plus_decoy_hla.fa --multi_band_solutions --solver gurobi ../wgs-samples/NA19651.final.cram
immunotyper-SR --output_dir ./ --gene_type ighv --ref ../../GRCh38_full_analysis_set_plus_decoy_hla.fa --multi_band_solutions --solver gurobi ../wgs-samples/NA19652.final.cram
immunotyper-SR --output_dir ./ --gene_type ighv --ref ../../GRCh38_full_analysis_set_plus_decoy_hla.fa --multi_band_solutions --solver gurobi ../wgs-samples/NA19653.final.cram
immunotyper-SR --output_dir ./ --gene_type ighv --ref ../../GRCh38_full_analysis_set_plus_decoy_hla.fa --multi_band_solutions --solver gurobi ../wgs-samples/NA19654.final.cram
immunotyper-SR --output_dir ./ --gene_type ighv --ref ../../GRCh38_full_analysis_set_plus_decoy_hla.fa --multi_band_solutions --solver gurobi ../wgs-samples/NA19655.final.cram
immunotyper-SR --output_dir ./ --gene_type ighv --ref ../../GRCh38_full_analysis_set_plus_decoy_hla.fa --multi_band_solutions --solver gurobi ../wgs-samples/NA19656.final.cram
immunotyper-SR --output_dir ./ --gene_type ighv --ref ../../GRCh38_full_analysis_set_plus_decoy_hla.fa --multi_band_solutions --solver gurobi ../wgs-samples/NA19657.final.cram
immunotyper-SR --output_dir ./ --gene_type ighv --ref ../../GRCh38_full_analysis_set_plus_decoy_hla.fa --multi_band_solutions --solver gurobi ../wgs-samples/NA19658.final.cram
immunotyper-SR --output_dir ./ --gene_type ighv --ref ../../GRCh38_full_analysis_set_plus_decoy_hla.fa --multi_band_solutions --solver gurobi ../wgs-samples/NA19659.final.cram
immunotyper-SR --output_dir ./ --gene_type ighv --ref ../../GRCh38_full_analysis_set_plus_decoy_hla.fa --multi_band_solutions --solver gurobi ../wgs-samples/NA19660.final.cram
immunotyper-SR --output_dir ./ --gene_type ighv --ref ../../GRCh38_full_analysis_set_plus_decoy_hla.fa --multi_band_solutions --solver gurobi ../wgs-samples/NA19661.final.cram
immunotyper-SR --output_dir ./ --gene_type ighv --ref ../../GRCh38_full_analysis_set_plus_decoy_hla.fa --multi_band_solutions --solver gurobi ../wgs-samples/NA19662.final.cram
immunotyper-SR --output_dir ./ --gene_type ighv --ref ../../GRCh38_full_analysis_set_plus_decoy_hla.fa --multi_band_solutions --solver gurobi ../wgs-samples/NA19663.final.cram
immunotyper-SR --output_dir ./ --gene_type ighv --ref ../../GRCh38_full_analysis_set_plus_decoy_hla.fa --multi_band_solutions --solver gurobi ../wgs-samples/NA19664.final.cram
immunotyper-SR --output_dir ./ --gene_type ighv --ref ../../GRCh38_full_analysis_set_plus_decoy_hla.fa --multi_band_solutions --solver gurobi ../wgs-samples/NA19665.final.cram
immunotyper-SR --output_dir ./ --gene_type ighv --ref ../../GRCh38_full_analysis_set_plus_decoy_hla.fa --multi_band_solutions --solver gurobi ../wgs-samples/NA19669.final.cram
immunotyper-SR --output_dir ./ --gene_type ighv --ref ../../GRCh38_full_analysis_set_plus_decoy_hla.fa --multi_band_solutions --solver gurobi ../wgs-samples/NA19670.final.cram
immunotyper-SR --output_dir ./ --gene_type ighv --ref ../../GRCh38_full_analysis_set_plus_decoy_hla.fa --multi_band_solutions --solver gurobi ../wgs-samples/NA19671.final.cram
immunotyper-SR --output_dir ./ --gene_type ighv --ref ../../GRCh38_full_analysis_set_plus_decoy_hla.fa --multi_band_solutions --solver gurobi ../wgs-samples/NA19675.final.cram
immunotyper-SR --output_dir ./ --gene_type ighv --ref ../../GRCh38_full_analysis_set_plus_decoy_hla.fa --multi_band_solutions --solver gurobi ../wgs-samples/NA19676.final.cram
immunotyper-SR --output_dir ./ --gene_type ighv --ref ../../GRCh38_full_analysis_set_plus_decoy_hla.fa --multi_band_solutions --solver gurobi ../wgs-samples/NA19677.final.cram
immunotyper-SR --output_dir ./ --gene_type ighv --ref ../../GRCh38_full_analysis_set_plus_decoy_hla.fa --multi_band_solutions --solver gurobi ../wgs-samples/NA19678.final.cram
immunotyper-SR --output_dir ./ --gene_type ighv --ref ../../GRCh38_full_analysis_set_plus_decoy_hla.fa --multi_band_solutions --solver gurobi ../wgs-samples/NA19679.final.cram
immunotyper-SR --output_dir ./ --gene_type ighv --ref ../../GRCh38_full_analysis_set_plus_decoy_hla.fa --multi_band_solutions --solver gurobi ../wgs-samples/NA19680.final.cram
immunotyper-SR --output_dir ./ --gene_type ighv --ref ../../GRCh38_full_analysis_set_plus_decoy_hla.fa --multi_band_solutions --solver gurobi ../wgs-samples/NA19681.final.cram
immunotyper-SR --output_dir ./ --gene_type ighv --ref ../../GRCh38_full_analysis_set_plus_decoy_hla.fa --multi_band_solutions --solver gurobi ../wgs-samples/NA19682.final.cram
immunotyper-SR --output_dir ./ --gene_type ighv --ref ../../GRCh38_full_analysis_set_plus_decoy_hla.fa --multi_band_solutions --solver gurobi ../wgs-samples/NA19683.final.cram
immunotyper-SR --output_dir ./ --gene_type ighv --ref ../../GRCh38_full_analysis_set_plus_decoy_hla.fa --multi_band_solutions --solver gurobi ../wgs-samples/NA19684.final.cram
immunotyper-SR --output_dir ./ --gene_type ighv --ref ../../GRCh38_full_analysis_set_plus_decoy_hla.fa --multi_band_solutions --solver gurobi ../wgs-samples/NA19685.final.cram
immunotyper-SR --output_dir ./ --gene_type ighv --ref ../../GRCh38_full_analysis_set_plus_decoy_hla.fa --multi_band_solutions --solver gurobi ../wgs-samples/NA19686.final.cram
immunotyper-SR --output_dir ./ --gene_type ighv --ref ../../GRCh38_full_analysis_set_plus_decoy_hla.fa --multi_band_solutions --solver gurobi ../wgs-samples/NA19700.final.cram
immunotyper-SR --output_dir ./ --gene_type ighv --ref ../../GRCh38_full_analysis_set_plus_decoy_hla.fa --multi_band_solutions --solver gurobi ../wgs-samples/NA19701.final.cram
immunotyper-SR --output_dir ./ --gene_type ighv --ref ../../GRCh38_full_analysis_set_plus_decoy_hla.fa --multi_band_solutions --solver gurobi ../wgs-samples/NA19702.final.cram
immunotyper-SR --output_dir ./ --gene_type ighv --ref ../../GRCh38_full_analysis_set_plus_decoy_hla.fa --multi_band_solutions --solver gurobi ../wgs-samples/NA19703.final.cram
immunotyper-SR --output_dir ./ --gene_type ighv --ref ../../GRCh38_full_analysis_set_plus_decoy_hla.fa --multi_band_solutions --solver gurobi ../wgs-samples/NA19704.final.cram
immunotyper-SR --output_dir ./ --gene_type ighv --ref ../../GRCh38_full_analysis_set_plus_decoy_hla.fa --multi_band_solutions --solver gurobi ../wgs-samples/NA19705.final.cram
immunotyper-SR --output_dir ./ --gene_type ighv --ref ../../GRCh38_full_analysis_set_plus_decoy_hla.fa --multi_band_solutions --solver gurobi ../wgs-samples/NA19713.final.cram
immunotyper-SR --output_dir ./ --gene_type ighv --ref ../../GRCh38_full_analysis_set_plus_decoy_hla.fa --multi_band_solutions --solver gurobi ../wgs-samples/NA19716.final.cram
immunotyper-SR --output_dir ./ --gene_type ighv --ref ../../GRCh38_full_analysis_set_plus_decoy_hla.fa --multi_band_solutions --solver gurobi ../wgs-samples/NA19717.final.cram
immunotyper-SR --output_dir ./ --gene_type ighv --ref ../../GRCh38_full_analysis_set_plus_decoy_hla.fa --multi_band_solutions --solver gurobi ../wgs-samples/NA19718.final.cram
immunotyper-SR --output_dir ./ --gene_type ighv --ref ../../GRCh38_full_analysis_set_plus_decoy_hla.fa --multi_band_solutions --solver gurobi ../wgs-samples/NA19719.final.cram
immunotyper-SR --output_dir ./ --gene_type ighv --ref ../../GRCh38_full_analysis_set_plus_decoy_hla.fa --multi_band_solutions --solver gurobi ../wgs-samples/NA19720.final.cram
immunotyper-SR --output_dir ./ --gene_type ighv --ref ../../GRCh38_full_analysis_set_plus_decoy_hla.fa --multi_band_solutions --solver gurobi ../wgs-samples/NA19721.final.cram
immunotyper-SR --output_dir ./ --gene_type ighv --ref ../../GRCh38_full_analysis_set_plus_decoy_hla.fa --multi_band_solutions --solver gurobi ../wgs-samples/NA19722.final.cram
immunotyper-SR --output_dir ./ --gene_type ighv --ref ../../GRCh38_full_analysis_set_plus_decoy_hla.fa --multi_band_solutions --solver gurobi ../wgs-samples/NA19723.final.cram
immunotyper-SR --output_dir ./ --gene_type ighv --ref ../../GRCh38_full_analysis_set_plus_decoy_hla.fa --multi_band_solutions --solver gurobi ../wgs-samples/NA19724.final.cram
immunotyper-SR --output_dir ./ --gene_type ighv --ref ../../GRCh38_full_analysis_set_plus_decoy_hla.fa --multi_band_solutions --solver gurobi ../wgs-samples/NA19725.final.cram
immunotyper-SR --output_dir ./ --gene_type ighv --ref ../../GRCh38_full_analysis_set_plus_decoy_hla.fa --multi_band_solutions --solver gurobi ../wgs-samples/NA19726.final.cram
immunotyper-SR --output_dir ./ --gene_type ighv --ref ../../GRCh38_full_analysis_set_plus_decoy_hla.fa --multi_band_solutions --solver gurobi ../wgs-samples/NA19727.final.cram
immunotyper-SR --output_dir ./ --gene_type ighv --ref ../../GRCh38_full_analysis_set_plus_decoy_hla.fa --multi_band_solutions --solver gurobi ../wgs-samples/NA19728.final.cram
immunotyper-SR --output_dir ./ --gene_type ighv --ref ../../GRCh38_full_analysis_set_plus_decoy_hla.fa --multi_band_solutions --solver gurobi ../wgs-samples/NA19729.final.cram
immunotyper-SR --output_dir ./ --gene_type ighv --ref ../../GRCh38_full_analysis_set_plus_decoy_hla.fa --multi_band_solutions --solver gurobi ../wgs-samples/NA19730.final.cram
immunotyper-SR --output_dir ./ --gene_type ighv --ref ../../GRCh38_full_analysis_set_plus_decoy_hla.fa --multi_band_solutions --solver gurobi ../wgs-samples/NA19731.final.cram
immunotyper-SR --output_dir ./ --gene_type ighv --ref ../../GRCh38_full_analysis_set_plus_decoy_hla.fa --multi_band_solutions --solver gurobi ../wgs-samples/NA19732.final.cram
immunotyper-SR --output_dir ./ --gene_type ighv --ref ../../GRCh38_full_analysis_set_plus_decoy_hla.fa --multi_band_solutions --solver gurobi ../wgs-samples/NA19733.final.cram
immunotyper-SR --output_dir ./ --gene_type ighv --ref ../../GRCh38_full_analysis_set_plus_decoy_hla.fa --multi_band_solutions --solver gurobi ../wgs-samples/NA19746.final.cram
immunotyper-SR --output_dir ./ --gene_type ighv --ref ../../GRCh38_full_analysis_set_plus_decoy_hla.fa --multi_band_solutions --solver gurobi ../wgs-samples/NA19747.final.cram
immunotyper-SR --output_dir ./ --gene_type ighv --ref ../../GRCh38_full_analysis_set_plus_decoy_hla.fa --multi_band_solutions --solver gurobi ../wgs-samples/NA19748.final.cram
immunotyper-SR --output_dir ./ --gene_type ighv --ref ../../GRCh38_full_analysis_set_plus_decoy_hla.fa --multi_band_solutions --solver gurobi ../wgs-samples/NA19749.final.cram
immunotyper-SR --output_dir ./ --gene_type ighv --ref ../../GRCh38_full_analysis_set_plus_decoy_hla.fa --multi_band_solutions --solver gurobi ../wgs-samples/NA19750.final.cram
immunotyper-SR --output_dir ./ --gene_type ighv --ref ../../GRCh38_full_analysis_set_plus_decoy_hla.fa --multi_band_solutions --solver gurobi ../wgs-samples/NA19751.final.cram
immunotyper-SR --output_dir ./ --gene_type ighv --ref ../../GRCh38_full_analysis_set_plus_decoy_hla.fa --multi_band_solutions --solver gurobi ../wgs-samples/NA19755.final.cram
immunotyper-SR --output_dir ./ --gene_type ighv --ref ../../GRCh38_full_analysis_set_plus_decoy_hla.fa --multi_band_solutions --solver gurobi ../wgs-samples/NA19756.final.cram
immunotyper-SR --output_dir ./ --gene_type ighv --ref ../../GRCh38_full_analysis_set_plus_decoy_hla.fa --multi_band_solutions --solver gurobi ../wgs-samples/NA19757.final.cram
immunotyper-SR --output_dir ./ --gene_type ighv --ref ../../GRCh38_full_analysis_set_plus_decoy_hla.fa --multi_band_solutions --solver gurobi ../wgs-samples/NA19758.final.cram
immunotyper-SR --output_dir ./ --gene_type ighv --ref ../../GRCh38_full_analysis_set_plus_decoy_hla.fa --multi_band_solutions --solver gurobi ../wgs-samples/NA19759.final.cram
immunotyper-SR --output_dir ./ --gene_type ighv --ref ../../GRCh38_full_analysis_set_plus_decoy_hla.fa --multi_band_solutions --solver gurobi ../wgs-samples/NA19760.final.cram
immunotyper-SR --output_dir ./ --gene_type ighv --ref ../../GRCh38_full_analysis_set_plus_decoy_hla.fa --multi_band_solutions --solver gurobi ../wgs-samples/NA19761.final.cram
immunotyper-SR --output_dir ./ --gene_type ighv --ref ../../GRCh38_full_analysis_set_plus_decoy_hla.fa --multi_band_solutions --solver gurobi ../wgs-samples/NA19762.final.cram
immunotyper-SR --output_dir ./ --gene_type ighv --ref ../../GRCh38_full_analysis_set_plus_decoy_hla.fa --multi_band_solutions --solver gurobi ../wgs-samples/NA19763.final.cram
immunotyper-SR --output_dir ./ --gene_type ighv --ref ../../GRCh38_full_analysis_set_plus_decoy_hla.fa --multi_band_solutions --solver gurobi ../wgs-samples/NA19770.final.cram
immunotyper-SR --output_dir ./ --gene_type ighv --ref ../../GRCh38_full_analysis_set_plus_decoy_hla.fa --multi_band_solutions --solver gurobi ../wgs-samples/NA19771.final.cram
immunotyper-SR --output_dir ./ --gene_type ighv --ref ../../GRCh38_full_analysis_set_plus_decoy_hla.fa --multi_band_solutions --solver gurobi ../wgs-samples/NA19772.final.cram
immunotyper-SR --output_dir ./ --gene_type ighv --ref ../../GRCh38_full_analysis_set_plus_decoy_hla.fa --multi_band_solutions --solver gurobi ../wgs-samples/NA19773.final.cram
immunotyper-SR --output_dir ./ --gene_type ighv --ref ../../GRCh38_full_analysis_set_plus_decoy_hla.fa --multi_band_solutions --solver gurobi ../wgs-samples/NA19774.final.cram
immunotyper-SR --output_dir ./ --gene_type ighv --ref ../../GRCh38_full_analysis_set_plus_decoy_hla.fa --multi_band_solutions --solver gurobi ../wgs-samples/NA19775.final.cram
immunotyper-SR --output_dir ./ --gene_type ighv --ref ../../GRCh38_full_analysis_set_plus_decoy_hla.fa --multi_band_solutions --solver gurobi ../wgs-samples/NA19776.final.cram
immunotyper-SR --output_dir ./ --gene_type ighv --ref ../../GRCh38_full_analysis_set_plus_decoy_hla.fa --multi_band_solutions --solver gurobi ../wgs-samples/NA19777.final.cram
immunotyper-SR --output_dir ./ --gene_type ighv --ref ../../GRCh38_full_analysis_set_plus_decoy_hla.fa --multi_band_solutions --solver gurobi ../wgs-samples/NA19778.final.cram
immunotyper-SR --output_dir ./ --gene_type ighv --ref ../../GRCh38_full_analysis_set_plus_decoy_hla.fa --multi_band_solutions --solver gurobi ../wgs-samples/NA19779.final.cram
immunotyper-SR --output_dir ./ --gene_type ighv --ref ../../GRCh38_full_analysis_set_plus_decoy_hla.fa --multi_band_solutions --solver gurobi ../wgs-samples/NA19780.final.cram
immunotyper-SR --output_dir ./ --gene_type ighv --ref ../../GRCh38_full_analysis_set_plus_decoy_hla.fa --multi_band_solutions --solver gurobi ../wgs-samples/NA19781.final.cram
immunotyper-SR --output_dir ./ --gene_type ighv --ref ../../GRCh38_full_analysis_set_plus_decoy_hla.fa --multi_band_solutions --solver gurobi ../wgs-samples/NA19782.final.cram
immunotyper-SR --output_dir ./ --gene_type ighv --ref ../../GRCh38_full_analysis_set_plus_decoy_hla.fa --multi_band_solutions --solver gurobi ../wgs-samples/NA19783.final.cram
immunotyper-SR --output_dir ./ --gene_type ighv --ref ../../GRCh38_full_analysis_set_plus_decoy_hla.fa --multi_band_solutions --solver gurobi ../wgs-samples/NA19784.final.cram
immunotyper-SR --output_dir ./ --gene_type ighv --ref ../../GRCh38_full_analysis_set_plus_decoy_hla.fa --multi_band_solutions --solver gurobi ../wgs-samples/NA19785.final.cram
immunotyper-SR --output_dir ./ --gene_type ighv --ref ../../GRCh38_full_analysis_set_plus_decoy_hla.fa --multi_band_solutions --solver gurobi ../wgs-samples/NA19786.final.cram
immunotyper-SR --output_dir ./ --gene_type ighv --ref ../../GRCh38_full_analysis_set_plus_decoy_hla.fa --multi_band_solutions --solver gurobi ../wgs-samples/NA19787.final.cram
immunotyper-SR --output_dir ./ --gene_type ighv --ref ../../GRCh38_full_analysis_set_plus_decoy_hla.fa --multi_band_solutions --solver gurobi ../wgs-samples/NA19788.final.cram
immunotyper-SR --output_dir ./ --gene_type ighv --ref ../../GRCh38_full_analysis_set_plus_decoy_hla.fa --multi_band_solutions --solver gurobi ../wgs-samples/NA19789.final.cram
immunotyper-SR --output_dir ./ --gene_type ighv --ref ../../GRCh38_full_analysis_set_plus_decoy_hla.fa --multi_band_solutions --solver gurobi ../wgs-samples/NA19790.final.cram
immunotyper-SR --output_dir ./ --gene_type ighv --ref ../../GRCh38_full_analysis_set_plus_decoy_hla.fa --multi_band_solutions --solver gurobi ../wgs-samples/NA19794.final.cram
immunotyper-SR --output_dir ./ --gene_type ighv --ref ../../GRCh38_full_analysis_set_plus_decoy_hla.fa --multi_band_solutions --solver gurobi ../wgs-samples/NA19795.final.cram
immunotyper-SR --output_dir ./ --gene_type ighv --ref ../../GRCh38_full_analysis_set_plus_decoy_hla.fa --multi_band_solutions --solver gurobi ../wgs-samples/NA19796.final.cram
immunotyper-SR --output_dir ./ --gene_type ighv --ref ../../GRCh38_full_analysis_set_plus_decoy_hla.fa --multi_band_solutions --solver gurobi ../wgs-samples/NA19818.final.cram
immunotyper-SR --output_dir ./ --gene_type ighv --ref ../../GRCh38_full_analysis_set_plus_decoy_hla.fa --multi_band_solutions --solver gurobi ../wgs-samples/NA19819.final.cram
immunotyper-SR --output_dir ./ --gene_type ighv --ref ../../GRCh38_full_analysis_set_plus_decoy_hla.fa --multi_band_solutions --solver gurobi ../wgs-samples/NA19828.final.cram
immunotyper-SR --output_dir ./ --gene_type ighv --ref ../../GRCh38_full_analysis_set_plus_decoy_hla.fa --multi_band_solutions --solver gurobi ../wgs-samples/NA19834.final.cram
immunotyper-SR --output_dir ./ --gene_type ighv --ref ../../GRCh38_full_analysis_set_plus_decoy_hla.fa --multi_band_solutions --solver gurobi ../wgs-samples/NA19835.final.cram
immunotyper-SR --output_dir ./ --gene_type ighv --ref ../../GRCh38_full_analysis_set_plus_decoy_hla.fa --multi_band_solutions --solver gurobi ../wgs-samples/NA19836.final.cram
immunotyper-SR --output_dir ./ --gene_type ighv --ref ../../GRCh38_full_analysis_set_plus_decoy_hla.fa --multi_band_solutions --solver gurobi ../wgs-samples/NA19900.final.cram
immunotyper-SR --output_dir ./ --gene_type ighv --ref ../../GRCh38_full_analysis_set_plus_decoy_hla.fa --multi_band_solutions --solver gurobi ../wgs-samples/NA19901.final.cram
immunotyper-SR --output_dir ./ --gene_type ighv --ref ../../GRCh38_full_analysis_set_plus_decoy_hla.fa --multi_band_solutions --solver gurobi ../wgs-samples/NA19902.final.cram
immunotyper-SR --output_dir ./ --gene_type ighv --ref ../../GRCh38_full_analysis_set_plus_decoy_hla.fa --multi_band_solutions --solver gurobi ../wgs-samples/NA19904.final.cram
immunotyper-SR --output_dir ./ --gene_type ighv --ref ../../GRCh38_full_analysis_set_plus_decoy_hla.fa --multi_band_solutions --solver gurobi ../wgs-samples/NA19908.final.cram
immunotyper-SR --output_dir ./ --gene_type ighv --ref ../../GRCh38_full_analysis_set_plus_decoy_hla.fa --multi_band_solutions --solver gurobi ../wgs-samples/NA19909.final.cram
immunotyper-SR --output_dir ./ --gene_type ighv --ref ../../GRCh38_full_analysis_set_plus_decoy_hla.fa --multi_band_solutions --solver gurobi ../wgs-samples/NA19913.final.cram
immunotyper-SR --output_dir ./ --gene_type ighv --ref ../../GRCh38_full_analysis_set_plus_decoy_hla.fa --multi_band_solutions --solver gurobi ../wgs-samples/NA19916.final.cram
immunotyper-SR --output_dir ./ --gene_type ighv --ref ../../GRCh38_full_analysis_set_plus_decoy_hla.fa --multi_band_solutions --solver gurobi ../wgs-samples/NA19917.final.cram
immunotyper-SR --output_dir ./ --gene_type ighv --ref ../../GRCh38_full_analysis_set_plus_decoy_hla.fa --multi_band_solutions --solver gurobi ../wgs-samples/NA19918.final.cram
immunotyper-SR --output_dir ./ --gene_type ighv --ref ../../GRCh38_full_analysis_set_plus_decoy_hla.fa --multi_band_solutions --solver gurobi ../wgs-samples/NA19919.final.cram
immunotyper-SR --output_dir ./ --gene_type ighv --ref ../../GRCh38_full_analysis_set_plus_decoy_hla.fa --multi_band_solutions --solver gurobi ../wgs-samples/NA19920.final.cram
immunotyper-SR --output_dir ./ --gene_type ighv --ref ../../GRCh38_full_analysis_set_plus_decoy_hla.fa --multi_band_solutions --solver gurobi ../wgs-samples/NA19921.final.cram
immunotyper-SR --output_dir ./ --gene_type ighv --ref ../../GRCh38_full_analysis_set_plus_decoy_hla.fa --multi_band_solutions --solver gurobi ../wgs-samples/NA19922.final.cram
immunotyper-SR --output_dir ./ --gene_type ighv --ref ../../GRCh38_full_analysis_set_plus_decoy_hla.fa --multi_band_solutions --solver gurobi ../wgs-samples/NA19923.final.cram
immunotyper-SR --output_dir ./ --gene_type ighv --ref ../../GRCh38_full_analysis_set_plus_decoy_hla.fa --multi_band_solutions --solver gurobi ../wgs-samples/NA19924.final.cram
immunotyper-SR --output_dir ./ --gene_type ighv --ref ../../GRCh38_full_analysis_set_plus_decoy_hla.fa --multi_band_solutions --solver gurobi ../wgs-samples/NA19982.final.cram
immunotyper-SR --output_dir ./ --gene_type ighv --ref ../../GRCh38_full_analysis_set_plus_decoy_hla.fa --multi_band_solutions --solver gurobi ../wgs-samples/NA19983.final.cram
immunotyper-SR --output_dir ./ --gene_type ighv --ref ../../GRCh38_full_analysis_set_plus_decoy_hla.fa --multi_band_solutions --solver gurobi ../wgs-samples/NA20126.final.cram
immunotyper-SR --output_dir ./ --gene_type ighv --ref ../../GRCh38_full_analysis_set_plus_decoy_hla.fa --multi_band_solutions --solver gurobi ../wgs-samples/NA20127.final.cram
immunotyper-SR --output_dir ./ --gene_type ighv --ref ../../GRCh38_full_analysis_set_plus_decoy_hla.fa --multi_band_solutions --solver gurobi ../wgs-samples/NA20128.final.cram
immunotyper-SR --output_dir ./ --gene_type ighv --ref ../../GRCh38_full_analysis_set_plus_decoy_hla.fa --multi_band_solutions --solver gurobi ../wgs-samples/NA20129.final.cram
immunotyper-SR --output_dir ./ --gene_type ighv --ref ../../GRCh38_full_analysis_set_plus_decoy_hla.fa --multi_band_solutions --solver gurobi ../wgs-samples/NA20278.final.cram
immunotyper-SR --output_dir ./ --gene_type ighv --ref ../../GRCh38_full_analysis_set_plus_decoy_hla.fa --multi_band_solutions --solver gurobi ../wgs-samples/NA20279.final.cram
immunotyper-SR --output_dir ./ --gene_type ighv --ref ../../GRCh38_full_analysis_set_plus_decoy_hla.fa --multi_band_solutions --solver gurobi ../wgs-samples/NA20282.final.cram
immunotyper-SR --output_dir ./ --gene_type ighv --ref ../../GRCh38_full_analysis_set_plus_decoy_hla.fa --multi_band_solutions --solver gurobi ../wgs-samples/NA20317.final.cram
immunotyper-SR --output_dir ./ --gene_type ighv --ref ../../GRCh38_full_analysis_set_plus_decoy_hla.fa --multi_band_solutions --solver gurobi ../wgs-samples/NA20318.final.cram
immunotyper-SR --output_dir ./ --gene_type ighv --ref ../../GRCh38_full_analysis_set_plus_decoy_hla.fa --multi_band_solutions --solver gurobi ../wgs-samples/NA20334.final.cram
immunotyper-SR --output_dir ./ --gene_type ighv --ref ../../GRCh38_full_analysis_set_plus_decoy_hla.fa --multi_band_solutions --solver gurobi ../wgs-samples/NA20355.final.cram
immunotyper-SR --output_dir ./ --gene_type ighv --ref ../../GRCh38_full_analysis_set_plus_decoy_hla.fa --multi_band_solutions --solver gurobi ../wgs-samples/NA20356.final.cram
immunotyper-SR --output_dir ./ --gene_type ighv --ref ../../GRCh38_full_analysis_set_plus_decoy_hla.fa --multi_band_solutions --solver gurobi ../wgs-samples/NA20357.final.cram
immunotyper-SR --output_dir ./ --gene_type ighv --ref ../../GRCh38_full_analysis_set_plus_decoy_hla.fa --multi_band_solutions --solver gurobi ../wgs-samples/NA20358.final.cram
immunotyper-SR --output_dir ./ --gene_type ighv --ref ../../GRCh38_full_analysis_set_plus_decoy_hla.fa --multi_band_solutions --solver gurobi ../wgs-samples/NA20359.final.cram
immunotyper-SR --output_dir ./ --gene_type ighv --ref ../../GRCh38_full_analysis_set_plus_decoy_hla.fa --multi_band_solutions --solver gurobi ../wgs-samples/NA20362.final.cram
