# Supplementary material for: Genotyping of selected germline adaptive immune system loci using short-read sequencing data
Source: Genome Res. 2025 Sep;35(9):2076–86. doi: 10.1101/gr.280314.124 (PMC12401057; doi:10.1101/gr.280314.124)
Supplement: Supplement 1 [file Supplemental_Code.zip › ImmunoTyper2-methods/HPRC-assembly-benchmarking/Year1_assemblies_v2_genbank.index]

sample	hap1_aws_fasta	hap2_aws_fasta	hap1_gcp_fasta	hap2_gcp_fasta	hap1_fasta_sha256	hap2_fasta_sha256
HG00438	s3://human-pangenomics/working/HPRC/HG00438/assemblies/year1_f1_assembly_v2_genbank/HG00438.paternal.f1_assembly_v2_genbank.fa.gz	s3://human-pangenomics/working/HPRC/HG00438/assemblies/year1_f1_assembly_v2_genbank/HG00438.maternal.f1_assembly_v2_genbank.fa.gz	gs://fc-4310e737-a388-4a10-8c9e-babe06aaf0cf/working/HPRC/HG00438/assemblies/year1_f1_assembly_v2_genbank/HG00438.paternal.f1_assembly_v2_genbank.fa.gz	gs://fc-4310e737-a388-4a10-8c9e-babe06aaf0cf/working/HPRC/HG00438/assemblies/year1_f1_assembly_v2_genbank/HG00438.maternal.f1_assembly_v2_genbank.fa.gz	a5840157a6995c5fbc08698e52b614fbdf6f57a7245db944edb328a0b3e23ff8	ca307e58dfba48336dd3a05d0ea59b87e3383a5a8c839e5b7c6e7ab6178d58ea
HG00621	s3://human-pangenomics/working/HPRC/HG00621/assemblies/year1_f1_assembly_v2_genbank/HG00621.paternal.f1_assembly_v2_genbank.fa.gz	s3://human-pangenomics/working/HPRC/HG00621/assemblies/year1_f1_assembly_v2_genbank/HG00621.maternal.f1_assembly_v2_genbank.fa.gz	gs://fc-4310e737-a388-4a10-8c9e-babe06aaf0cf/working/HPRC/HG00621/assemblies/year1_f1_assembly_v2_genbank/HG00621.paternal.f1_assembly_v2_genbank.fa.gz	gs://fc-4310e737-a388-4a10-8c9e-babe06aaf0cf/working/HPRC/HG00621/assemblies/year1_f1_assembly_v2_genbank/HG00621.maternal.f1_assembly_v2_genbank.fa.gz	bb7d30232f423cabf8d2ebf7443d15aa42bdbfe826424e89ac5f0ee33b0bc780	1180dda57e968c6f9cf1902981038141f0905b395d44ea9a068131891d22e353
HG00673	s3://human-pangenomics/working/HPRC/HG00673/assemblies/year1_f1_assembly_v2_genbank/HG00673.paternal.f1_assembly_v2_genbank.fa.gz	s3://human-pangenomics/working/HPRC/HG00673/assemblies/year1_f1_assembly_v2_genbank/HG00673.maternal.f1_assembly_v2_genbank.fa.gz	gs://fc-4310e737-a388-4a10-8c9e-babe06aaf0cf/working/HPRC/HG00673/assemblies/year1_f1_assembly_v2_genbank/HG00673.paternal.f1_assembly_v2_genbank.fa.gz	gs://fc-4310e737-a388-4a10-8c9e-babe06aaf0cf/working/HPRC/HG00673/assemblies/year1_f1_assembly_v2_genbank/HG00673.maternal.f1_assembly_v2_genbank.fa.gz	9650cdb2f090bb94dcb81d0cf9be27e2565de0489dc0d736e5d139c76f564f78	0eef54ceca964b5a65c046529e5e433f0cb1a19d6d8a19485a292ae763e6a96c
HG00735	s3://human-pangenomics/working/HPRC/HG00735/assemblies/year1_f1_assembly_v2_genbank/HG00735.paternal.f1_assembly_v2_genbank.fa.gz	s3://human-pangenomics/working/HPRC/HG00735/assemblies/year1_f1_assembly_v2_genbank/HG00735.maternal.f1_assembly_v2_genbank.fa.gz	gs://fc-4310e737-a388-4a10-8c9e-babe06aaf0cf/working/HPRC/HG00735/assemblies/year1_f1_assembly_v2_genbank/HG00735.paternal.f1_assembly_v2_genbank.fa.gz	gs://fc-4310e737-a388-4a10-8c9e-babe06aaf0cf/working/HPRC/HG00735/assemblies/year1_f1_assembly_v2_genbank/HG00735.maternal.f1_assembly_v2_genbank.fa.gz	117cd1556d9b9ea796e29b30db2cb4c6e77e90c9f9b1c074720cc4671403fb79	fdde1ce9c6f27c8d963eef5228ca657c65e89f95ece8947d06fca358ade18a39
HG00741	s3://human-pangenomics/working/HPRC/HG00741/assemblies/year1_f1_assembly_v2_genbank/HG00741.paternal.f1_assembly_v2_genbank.fa.gz	s3://human-pangenomics/working/HPRC/HG00741/assemblies/year1_f1_assembly_v2_genbank/HG00741.maternal.f1_assembly_v2_genbank.fa.gz	gs://fc-4310e737-a388-4a10-8c9e-babe06aaf0cf/working/HPRC/HG00741/assemblies/year1_f1_assembly_v2_genbank/HG00741.paternal.f1_assembly_v2_genbank.fa.gz	gs://fc-4310e737-a388-4a10-8c9e-babe06aaf0cf/working/HPRC/HG00741/assemblies/year1_f1_assembly_v2_genbank/HG00741.maternal.f1_assembly_v2_genbank.fa.gz	e6121ba9df50914fb0459afd50a9527f7260f1fae8f9ec460cc7c4e61b5138b0	a756fc30621e5e887ce5bee0e3a76d4ab9093c846f90ac3c7e463f25e005fc46
HG01071	s3://human-pangenomics/working/HPRC/HG01071/assemblies/year1_f1_assembly_v2_genbank/HG01071.paternal.f1_assembly_v2_genbank.fa.gz	s3://human-pangenomics/working/HPRC/HG01071/assemblies/year1_f1_assembly_v2_genbank/HG01071.maternal.f1_assembly_v2_genbank.fa.gz	gs://fc-4310e737-a388-4a10-8c9e-babe06aaf0cf/working/HPRC/HG01071/assemblies/year1_f1_assembly_v2_genbank/HG01071.paternal.f1_assembly_v2_genbank.fa.gz	gs://fc-4310e737-a388-4a10-8c9e-babe06aaf0cf/working/HPRC/HG01071/assemblies/year1_f1_assembly_v2_genbank/HG01071.maternal.f1_assembly_v2_genbank.fa.gz	d5f5829d658e123a265459d7afa804537150febea6432dd28e47be58bdcd1cc9	5e67e97c0275d46ad4b75b14365d1fd5000ed44cfc759710f61d146e7b7ce291
HG01106	s3://human-pangenomics/working/HPRC/HG01106/assemblies/year1_f1_assembly_v2_genbank/HG01106.paternal.f1_assembly_v2_genbank.fa.gz	s3://human-pangenomics/working/HPRC/HG01106/assemblies/year1_f1_assembly_v2_genbank/HG01106.maternal.f1_assembly_v2_genbank.fa.gz	gs://fc-4310e737-a388-4a10-8c9e-babe06aaf0cf/working/HPRC/HG01106/assemblies/year1_f1_assembly_v2_genbank/HG01106.paternal.f1_assembly_v2_genbank.fa.gz	gs://fc-4310e737-a388-4a10-8c9e-babe06aaf0cf/working/HPRC/HG01106/assemblies/year1_f1_assembly_v2_genbank/HG01106.maternal.f1_assembly_v2_genbank.fa.gz	7c46227b41d8385d07e9d024515b9cc1f09df7fc1e1fae645d104879177451c6	13416e10902dd12476dedeb637c4b5a23c8b4d6e5f67044e720bd97a09133ba1
HG01123	s3://human-pangenomics/working/HPRC/HG01123/assemblies/year1_f1_assembly_v2_genbank/HG01123.paternal.f1_assembly_v2_genbank.fa.gz	s3://human-pangenomics/working/HPRC/HG01123/assemblies/year1_f1_assembly_v2_genbank/HG01123.maternal.f1_assembly_v2_genbank.fa.gz	gs://fc-4310e737-a388-4a10-8c9e-babe06aaf0cf/working/HPRC/HG01123/assemblies/year1_f1_assembly_v2_genbank/HG01123.paternal.f1_assembly_v2_genbank.fa.gz	gs://fc-4310e737-a388-4a10-8c9e-babe06aaf0cf/working/HPRC/HG01123/assemblies/year1_f1_assembly_v2_genbank/HG01123.maternal.f1_assembly_v2_genbank.fa.gz	f514554f1998854e91c528da29b18fc730932805853ede31837631e87b409a89	7b2144e0c1a08d5fbe179f8668fada2242bead7cfd12d0b66a1e45996cc15af8
HG01175	s3://human-pangenomics/working/HPRC/HG01175/assemblies/year1_f1_assembly_v2_genbank/HG01175.paternal.f1_assembly_v2_genbank.fa.gz	s3://human-pangenomics/working/HPRC/HG01175/assemblies/year1_f1_assembly_v2_genbank/HG01175.maternal.f1_assembly_v2_genbank.fa.gz	gs://fc-4310e737-a388-4a10-8c9e-babe06aaf0cf/working/HPRC/HG01175/assemblies/year1_f1_assembly_v2_genbank/HG01175.paternal.f1_assembly_v2_genbank.fa.gz	gs://fc-4310e737-a388-4a10-8c9e-babe06aaf0cf/working/HPRC/HG01175/assemblies/year1_f1_assembly_v2_genbank/HG01175.maternal.f1_assembly_v2_genbank.fa.gz	0e7aab966b1c54f094d3d6a91db741ac230840fe87a987322f372f0dcb7f2977	4023f8a4eac5fd0705d54278b674a7b3ddadbaec391e8fedd403aeb691f8a703
HG01258	s3://human-pangenomics/working/HPRC/HG01258/assemblies/year1_f1_assembly_v2_genbank/HG01258.paternal.f1_assembly_v2_genbank.fa.gz	s3://human-pangenomics/working/HPRC/HG01258/assemblies/year1_f1_assembly_v2_genbank/HG01258.maternal.f1_assembly_v2_genbank.fa.gz	gs://fc-4310e737-a388-4a10-8c9e-babe06aaf0cf/working/HPRC/HG01258/assemblies/year1_f1_assembly_v2_genbank/HG01258.paternal.f1_assembly_v2_genbank.fa.gz	gs://fc-4310e737-a388-4a10-8c9e-babe06aaf0cf/working/HPRC/HG01258/assemblies/year1_f1_assembly_v2_genbank/HG01258.maternal.f1_assembly_v2_genbank.fa.gz	e7697b1b7c2a4188f76d827611caa3a1b55b499d7c8bfab69c091a07a30e0c2c	97e8ece8b4a108be376025747d377f003270dadebcc84e4116d322a72618769a
HG01358	s3://human-pangenomics/working/HPRC/HG01358/assemblies/year1_f1_assembly_v2_genbank/HG01358.paternal.f1_assembly_v2_genbank.fa.gz	s3://human-pangenomics/working/HPRC/HG01358/assemblies/year1_f1_assembly_v2_genbank/HG01358.maternal.f1_assembly_v2_genbank.fa.gz	gs://fc-4310e737-a388-4a10-8c9e-babe06aaf0cf/working/HPRC/HG01358/assemblies/year1_f1_assembly_v2_genbank/HG01358.paternal.f1_assembly_v2_genbank.fa.gz	gs://fc-4310e737-a388-4a10-8c9e-babe06aaf0cf/working/HPRC/HG01358/assemblies/year1_f1_assembly_v2_genbank/HG01358.maternal.f1_assembly_v2_genbank.fa.gz	b4ebe059741876e76ea43633a499e6dafb06d8876cb5f496ddd60f83e905e3d0	3ab91edde9c57f2d0a9238b161122cdaeb48bb87030abe7d33ac9803a7203ac1
HG01361	s3://human-pangenomics/working/HPRC/HG01361/assemblies/year1_f1_assembly_v2_genbank/HG01361.paternal.f1_assembly_v2_genbank.fa.gz	s3://human-pangenomics/working/HPRC/HG01361/assemblies/year1_f1_assembly_v2_genbank/HG01361.maternal.f1_assembly_v2_genbank.fa.gz	gs://fc-4310e737-a388-4a10-8c9e-babe06aaf0cf/working/HPRC/HG01361/assemblies/year1_f1_assembly_v2_genbank/HG01361.paternal.f1_assembly_v2_genbank.fa.gz	gs://fc-4310e737-a388-4a10-8c9e-babe06aaf0cf/working/HPRC/HG01361/assemblies/year1_f1_assembly_v2_genbank/HG01361.maternal.f1_assembly_v2_genbank.fa.gz	01c848260b6414e260a31eb637a7a0f251d123d578188286fc9dcb3026ddb14a	1c5a60c6bdb77177c701448da5040a1dfc47b9c57dbf53b12a081789033ce47f
HG01891	s3://human-pangenomics/working/HPRC/HG01891/assemblies/year1_f1_assembly_v2_genbank/HG01891.paternal.f1_assembly_v2_genbank.fa.gz	s3://human-pangenomics/working/HPRC/HG01891/assemblies/year1_f1_assembly_v2_genbank/HG01891.maternal.f1_assembly_v2_genbank.fa.gz	gs://fc-4310e737-a388-4a10-8c9e-babe06aaf0cf/working/HPRC/HG01891/assemblies/year1_f1_assembly_v2_genbank/HG01891.paternal.f1_assembly_v2_genbank.fa.gz	gs://fc-4310e737-a388-4a10-8c9e-babe06aaf0cf/working/HPRC/HG01891/assemblies/year1_f1_assembly_v2_genbank/HG01891.maternal.f1_assembly_v2_genbank.fa.gz	9d9aa8e29e2fd24fd890aa1308dc13fb54acd8bec91d6ae0ddeefd5b2ba333c0	9c439c0e28fa9b9e2a515ea75adaef8e156460851aa91f61dc065c29897f5ea2
HG01928	s3://human-pangenomics/working/HPRC/HG01928/assemblies/year1_f1_assembly_v2_genbank/HG01928.paternal.f1_assembly_v2_genbank.fa.gz	s3://human-pangenomics/working/HPRC/HG01928/assemblies/year1_f1_assembly_v2_genbank/HG01928.maternal.f1_assembly_v2_genbank.fa.gz	gs://fc-4310e737-a388-4a10-8c9e-babe06aaf0cf/working/HPRC/HG01928/assemblies/year1_f1_assembly_v2_genbank/HG01928.paternal.f1_assembly_v2_genbank.fa.gz	gs://fc-4310e737-a388-4a10-8c9e-babe06aaf0cf/working/HPRC/HG01928/assemblies/year1_f1_assembly_v2_genbank/HG01928.maternal.f1_assembly_v2_genbank.fa.gz	f394a6900c6ba13bb2b9e91ac3d2dcc4863fa5d1fc5a6c0cf8241c6889a01afd	58fc6831a094299d6913b7d24b495790e70195badddec4a2ade405f63c24b4cf
HG01952	s3://human-pangenomics/working/HPRC/HG01952/assemblies/year1_f1_assembly_v2_genbank/HG01952.paternal.f1_assembly_v2_genbank.fa.gz	s3://human-pangenomics/working/HPRC/HG01952/assemblies/year1_f1_assembly_v2_genbank/HG01952.maternal.f1_assembly_v2_genbank.fa.gz	gs://fc-4310e737-a388-4a10-8c9e-babe06aaf0cf/working/HPRC/HG01952/assemblies/year1_f1_assembly_v2_genbank/HG01952.paternal.f1_assembly_v2_genbank.fa.gz	gs://fc-4310e737-a388-4a10-8c9e-babe06aaf0cf/working/HPRC/HG01952/assemblies/year1_f1_assembly_v2_genbank/HG01952.maternal.f1_assembly_v2_genbank.fa.gz	c6f0b80ab52d7c58c00fb4d59b46bb18569c00b3bf887a192f13052d4fcb106b	5b556ba7058119a135522443eac72f1a084772da2c42094b9f9ccde4e79589ce
HG01978	s3://human-pangenomics/working/HPRC/HG01978/assemblies/year1_f1_assembly_v2_genbank/HG01978.paternal.f1_assembly_v2_genbank.fa.gz	s3://human-pangenomics/working/HPRC/HG01978/assemblies/year1_f1_assembly_v2_genbank/HG01978.maternal.f1_assembly_v2_genbank.fa.gz	gs://fc-4310e737-a388-4a10-8c9e-babe06aaf0cf/working/HPRC/HG01978/assemblies/year1_f1_assembly_v2_genbank/HG01978.paternal.f1_assembly_v2_genbank.fa.gz	gs://fc-4310e737-a388-4a10-8c9e-babe06aaf0cf/working/HPRC/HG01978/assemblies/year1_f1_assembly_v2_genbank/HG01978.maternal.f1_assembly_v2_genbank.fa.gz	9f74231668c0295afc07ced515b987430c042ca5bb04be162c67fb09aa8e88ee	94c18d5b4470a8c6baaa7f62b0683f19c0014b2153c4276ab44532d10a5ead7f
HG02148	s3://human-pangenomics/working/HPRC/HG02148/assemblies/year1_f1_assembly_v2_genbank/HG02148.paternal.f1_assembly_v2_genbank.fa.gz	s3://human-pangenomics/working/HPRC/HG02148/assemblies/year1_f1_assembly_v2_genbank/HG02148.maternal.f1_assembly_v2_genbank.fa.gz	gs://fc-4310e737-a388-4a10-8c9e-babe06aaf0cf/working/HPRC/HG02148/assemblies/year1_f1_assembly_v2_genbank/HG02148.paternal.f1_assembly_v2_genbank.fa.gz	gs://fc-4310e737-a388-4a10-8c9e-babe06aaf0cf/working/HPRC/HG02148/assemblies/year1_f1_assembly_v2_genbank/HG02148.maternal.f1_assembly_v2_genbank.fa.gz	931d6a40b3240f27f6fdcff40820446939e9e4b369ae294aaa18edcbd3822a1a	7cec12342242d476e1e31b5d456c8eea6ffce07b43a42262f047088d995d8534
HG02257	s3://human-pangenomics/working/HPRC/HG02257/assemblies/year1_f1_assembly_v2_genbank/HG02257.paternal.f1_assembly_v2_genbank.fa.gz	s3://human-pangenomics/working/HPRC/HG02257/assemblies/year1_f1_assembly_v2_genbank/HG02257.maternal.f1_assembly_v2_genbank.fa.gz	gs://fc-4310e737-a388-4a10-8c9e-babe06aaf0cf/working/HPRC/HG02257/assemblies/year1_f1_assembly_v2_genbank/HG02257.paternal.f1_assembly_v2_genbank.fa.gz	gs://fc-4310e737-a388-4a10-8c9e-babe06aaf0cf/working/HPRC/HG02257/assemblies/year1_f1_assembly_v2_genbank/HG02257.maternal.f1_assembly_v2_genbank.fa.gz	75a5efb57e8cb460d4c353807b0e377ea4cbf8ab0b6027822ff9ac9942580968	febe94c80a4f319f7db03d87b344e387933dfa66609bda0d59c23f85fe854ee2
HG02486	s3://human-pangenomics/working/HPRC/HG02486/assemblies/year1_f1_assembly_v2_genbank/HG02486.paternal.f1_assembly_v2_genbank.fa.gz	s3://human-pangenomics/working/HPRC/HG02486/assemblies/year1_f1_assembly_v2_genbank/HG02486.maternal.f1_assembly_v2_genbank.fa.gz	gs://fc-4310e737-a388-4a10-8c9e-babe06aaf0cf/working/HPRC/HG02486/assemblies/year1_f1_assembly_v2_genbank/HG02486.paternal.f1_assembly_v2_genbank.fa.gz	gs://fc-4310e737-a388-4a10-8c9e-babe06aaf0cf/working/HPRC/HG02486/assemblies/year1_f1_assembly_v2_genbank/HG02486.maternal.f1_assembly_v2_genbank.fa.gz	10116f1231a15778e8f4b06ae6fba96d377b075ca3157693b27b1c830c51d6e1	62e351be300c24daf8134d9d4a2fee302444dbfa45c3e052cc0f1364c8c04e6f
HG02559	s3://human-pangenomics/working/HPRC/HG02559/assemblies/year1_f1_assembly_v2_genbank/HG02559.paternal.f1_assembly_v2_genbank.fa.gz	s3://human-pangenomics/working/HPRC/HG02559/assemblies/year1_f1_assembly_v2_genbank/HG02559.maternal.f1_assembly_v2_genbank.fa.gz	gs://fc-4310e737-a388-4a10-8c9e-babe06aaf0cf/working/HPRC/HG02559/assemblies/year1_f1_assembly_v2_genbank/HG02559.paternal.f1_assembly_v2_genbank.fa.gz	gs://fc-4310e737-a388-4a10-8c9e-babe06aaf0cf/working/HPRC/HG02559/assemblies/year1_f1_assembly_v2_genbank/HG02559.maternal.f1_assembly_v2_genbank.fa.gz	c6666f821d9ecda2b68079f45697b076f2f9f27f9adfbd0137fb9e1f761b6dd2	65152219bd5add93081b21b26719a83a63a0eef8cfa75b3340a74fd81e636b6d
HG02572	s3://human-pangenomics/working/HPRC/HG02572/assemblies/year1_f1_assembly_v2_genbank/HG02572.paternal.f1_assembly_v2_genbank.fa.gz	s3://human-pangenomics/working/HPRC/HG02572/assemblies/year1_f1_assembly_v2_genbank/HG02572.maternal.f1_assembly_v2_genbank.fa.gz	gs://fc-4310e737-a388-4a10-8c9e-babe06aaf0cf/working/HPRC/HG02572/assemblies/year1_f1_assembly_v2_genbank/HG02572.paternal.f1_assembly_v2_genbank.fa.gz	gs://fc-4310e737-a388-4a10-8c9e-babe06aaf0cf/working/HPRC/HG02572/assemblies/year1_f1_assembly_v2_genbank/HG02572.maternal.f1_assembly_v2_genbank.fa.gz	54f2b02e3b367b534569eb83b0893109d63f6698510a762055ce8d26fa6c7ea4	c790e80eafdf11790b349a09c43106aa7671c019955519ac683baa037121812b
HG02622	s3://human-pangenomics/working/HPRC/HG02622/assemblies/year1_f1_assembly_v2_genbank/HG02622.paternal.f1_assembly_v2_genbank.fa.gz	s3://human-pangenomics/working/HPRC/HG02622/assemblies/year1_f1_assembly_v2_genbank/HG02622.maternal.f1_assembly_v2_genbank.fa.gz	gs://fc-4310e737-a388-4a10-8c9e-babe06aaf0cf/working/HPRC/HG02622/assemblies/year1_f1_assembly_v2_genbank/HG02622.paternal.f1_assembly_v2_genbank.fa.gz	gs://fc-4310e737-a388-4a10-8c9e-babe06aaf0cf/working/HPRC/HG02622/assemblies/year1_f1_assembly_v2_genbank/HG02622.maternal.f1_assembly_v2_genbank.fa.gz	b7168c3b978aaefba812b9ffba93239eba00c070e59df9820a4ee38ef084b356	fe3d091c2a223bee155e40d46328410425a58f4971dbd7c32f28a3d393b9f533
HG02630	s3://human-pangenomics/working/HPRC/HG02630/assemblies/year1_f1_assembly_v2_genbank/HG02630.paternal.f1_assembly_v2_genbank.fa.gz	s3://human-pangenomics/working/HPRC/HG02630/assemblies/year1_f1_assembly_v2_genbank/HG02630.maternal.f1_assembly_v2_genbank.fa.gz	gs://fc-4310e737-a388-4a10-8c9e-babe06aaf0cf/working/HPRC/HG02630/assemblies/year1_f1_assembly_v2_genbank/HG02630.paternal.f1_assembly_v2_genbank.fa.gz	gs://fc-4310e737-a388-4a10-8c9e-babe06aaf0cf/working/HPRC/HG02630/assemblies/year1_f1_assembly_v2_genbank/HG02630.maternal.f1_assembly_v2_genbank.fa.gz	2f530c1a83ff1aa5e42711bf59af65bb1ef58038adce31edc50c4671a51fd1eb	b65d2f534ddbfedcac74c80932e25201b45dde2a2e9c6536ff35155073bc2a97
HG02717	s3://human-pangenomics/working/HPRC/HG02717/assemblies/year1_f1_assembly_v2_genbank/HG02717.paternal.f1_assembly_v2_genbank.fa.gz	s3://human-pangenomics/working/HPRC/HG02717/assemblies/year1_f1_assembly_v2_genbank/HG02717.maternal.f1_assembly_v2_genbank.fa.gz	gs://fc-4310e737-a388-4a10-8c9e-babe06aaf0cf/working/HPRC/HG02717/assemblies/year1_f1_assembly_v2_genbank/HG02717.paternal.f1_assembly_v2_genbank.fa.gz	gs://fc-4310e737-a388-4a10-8c9e-babe06aaf0cf/working/HPRC/HG02717/assemblies/year1_f1_assembly_v2_genbank/HG02717.maternal.f1_assembly_v2_genbank.fa.gz	6d7754c4c61594d5ea3aecf9cff9e916d17db4ec727634504160fb122af95473	90118c064532b848c572fb9050708c8d53ccce687633ceccc716dd488d840e68
HG02886	s3://human-pangenomics/working/HPRC/HG02886/assemblies/year1_f1_assembly_v2_genbank/HG02886.paternal.f1_assembly_v2_genbank.fa.gz	s3://human-pangenomics/working/HPRC/HG02886/assemblies/year1_f1_assembly_v2_genbank/HG02886.maternal.f1_assembly_v2_genbank.fa.gz	gs://fc-4310e737-a388-4a10-8c9e-babe06aaf0cf/working/HPRC/HG02886/assemblies/year1_f1_assembly_v2_genbank/HG02886.paternal.f1_assembly_v2_genbank.fa.gz	gs://fc-4310e737-a388-4a10-8c9e-babe06aaf0cf/working/HPRC/HG02886/assemblies/year1_f1_assembly_v2_genbank/HG02886.maternal.f1_assembly_v2_genbank.fa.gz	52f153046228ef4a5638f069ed8f1fcbb9f1a147581e8c4c8ed66215703746e1	d973517af237d330aa21c4493935aa553422333f4b341cfb1735f24bc9f877e7
HG03453	s3://human-pangenomics/working/HPRC/HG03453/assemblies/year1_f1_assembly_v2_genbank/HG03453.paternal.f1_assembly_v2_genbank.fa.gz	s3://human-pangenomics/working/HPRC/HG03453/assemblies/year1_f1_assembly_v2_genbank/HG03453.maternal.f1_assembly_v2_genbank.fa.gz	gs://fc-4310e737-a388-4a10-8c9e-babe06aaf0cf/working/HPRC/HG03453/assemblies/year1_f1_assembly_v2_genbank/HG03453.paternal.f1_assembly_v2_genbank.fa.gz	gs://fc-4310e737-a388-4a10-8c9e-babe06aaf0cf/working/HPRC/HG03453/assemblies/year1_f1_assembly_v2_genbank/HG03453.maternal.f1_assembly_v2_genbank.fa.gz	216654a6de2dcb85fe1c658c26106efc04b9980ac2fd76197f45bea1f4069ca1	90270031da8ec5bfddf339a3eb7b37c8a5326adf6ecb51896f523e9bb4befc5c
HG03516	s3://human-pangenomics/working/HPRC/HG03516/assemblies/year1_f1_assembly_v2_genbank/HG03516.paternal.f1_assembly_v2_genbank.fa.gz	s3://human-pangenomics/working/HPRC/HG03516/assemblies/year1_f1_assembly_v2_genbank/HG03516.maternal.f1_assembly_v2_genbank.fa.gz	gs://fc-4310e737-a388-4a10-8c9e-babe06aaf0cf/working/HPRC/HG03516/assemblies/year1_f1_assembly_v2_genbank/HG03516.paternal.f1_assembly_v2_genbank.fa.gz	gs://fc-4310e737-a388-4a10-8c9e-babe06aaf0cf/working/HPRC/HG03516/assemblies/year1_f1_assembly_v2_genbank/HG03516.maternal.f1_assembly_v2_genbank.fa.gz	4af17c33a89bf46570b4baf731891183377f50adfe47ba62a46b10b05cf2b279	2111e2c19f255d1d4fff49acddfd26d88ff250eafed707d12fe762290b5083fe
HG03540	s3://human-pangenomics/working/HPRC/HG03540/assemblies/year1_f1_assembly_v2_genbank/HG03540.paternal.f1_assembly_v2_genbank.fa.gz	s3://human-pangenomics/working/HPRC/HG03540/assemblies/year1_f1_assembly_v2_genbank/HG03540.maternal.f1_assembly_v2_genbank.fa.gz	gs://fc-4310e737-a388-4a10-8c9e-babe06aaf0cf/working/HPRC/HG03540/assemblies/year1_f1_assembly_v2_genbank/HG03540.paternal.f1_assembly_v2_genbank.fa.gz	gs://fc-4310e737-a388-4a10-8c9e-babe06aaf0cf/working/HPRC/HG03540/assemblies/year1_f1_assembly_v2_genbank/HG03540.maternal.f1_assembly_v2_genbank.fa.gz	f54577e4ad56113fe88c20d0cf2b15270dee89a6be61b100500d576bc9592866	d34b271a2d0a152367a88bb1cc44984c960c76440d514ab7c781825bca561bfa
HG03579	s3://human-pangenomics/working/HPRC/HG03579/assemblies/year1_f1_assembly_v2_genbank/HG03579.paternal.f1_assembly_v2_genbank.fa.gz	s3://human-pangenomics/working/HPRC/HG03579/assemblies/year1_f1_assembly_v2_genbank/HG03579.maternal.f1_assembly_v2_genbank.fa.gz	gs://fc-4310e737-a388-4a10-8c9e-babe06aaf0cf/working/HPRC/HG03579/assemblies/year1_f1_assembly_v2_genbank/HG03579.paternal.f1_assembly_v2_genbank.fa.gz	gs://fc-4310e737-a388-4a10-8c9e-babe06aaf0cf/working/HPRC/HG03579/assemblies/year1_f1_assembly_v2_genbank/HG03579.maternal.f1_assembly_v2_genbank.fa.gz	4017846771e288f873e53783dfb28b29435f71f4afc82ee6678e646cc52495aa	3c7235b26eb89845ab264c83f7e6f2f1103152d186ed1c34108b320735d2d042
HG002	s3://human-pangenomics/working/HPRC_PLUS/HG002/assemblies/year1_f1_assembly_v2_genbank/HG002.paternal.f1_assembly_v2_genbank.fa.gz	s3://human-pangenomics/working/HPRC_PLUS/HG002/assemblies/year1_f1_assembly_v2_genbank/HG002.maternal.f1_assembly_v2_genbank.fa.gz	gs://fc-4310e737-a388-4a10-8c9e-babe06aaf0cf/working/HPRC_PLUS/HG002/assemblies/year1_f1_assembly_v2_genbank/HG002.paternal.f1_assembly_v2_genbank.fa.gz	gs://fc-4310e737-a388-4a10-8c9e-babe06aaf0cf/working/HPRC_PLUS/HG002/assemblies/year1_f1_assembly_v2_genbank/HG002.maternal.f1_assembly_v2_genbank.fa.gz	ec46feb51b343f030aae3e7c4781463a36f059a031f4aacef864a9863d4fc986	9e0b7ae6b0727a8828cef61c7b216eabdb2f098fcd2940fd1ffb8cca05185831
HG005	s3://human-pangenomics/working/HPRC_PLUS/HG005/assemblies/year1_f1_assembly_v2_genbank/HG005.paternal.f1_assembly_v2_genbank.fa.gz	s3://human-pangenomics/working/HPRC_PLUS/HG005/assemblies/year1_f1_assembly_v2_genbank/HG005.maternal.f1_assembly_v2_genbank.fa.gz	gs://fc-4310e737-a388-4a10-8c9e-babe06aaf0cf/working/HPRC_PLUS/HG005/assemblies/year1_f1_assembly_v2_genbank/HG005.paternal.f1_assembly_v2_genbank.fa.gz	gs://fc-4310e737-a388-4a10-8c9e-babe06aaf0cf/working/HPRC_PLUS/HG005/assemblies/year1_f1_assembly_v2_genbank/HG005.maternal.f1_assembly_v2_genbank.fa.gz	399e1bb4bf40f6b70152acd6f4cc8502fd50d0edef774d9af7ea1add1982c5e6	8a9b715d91685b7db161e878ab205fb7a149794ecf79b3d6602d9610382ad71a
HG00733	s3://human-pangenomics/working/HPRC_PLUS/HG00733/assemblies/year1_f1_assembly_v2_genbank/HG00733.paternal.f1_assembly_v2_genbank.fa.gz	s3://human-pangenomics/working/HPRC_PLUS/HG00733/assemblies/year1_f1_assembly_v2_genbank/HG00733.maternal.f1_assembly_v2_genbank.fa.gz	gs://fc-4310e737-a388-4a10-8c9e-babe06aaf0cf/working/HPRC_PLUS/HG00733/assemblies/year1_f1_assembly_v2_genbank/HG00733.paternal.f1_assembly_v2_genbank.fa.gz	gs://fc-4310e737-a388-4a10-8c9e-babe06aaf0cf/working/HPRC_PLUS/HG00733/assemblies/year1_f1_assembly_v2_genbank/HG00733.maternal.f1_assembly_v2_genbank.fa.gz	47f20b76eab03a22a1351e0e9efbd0ba43814911f9f17c37dba5cdc0583a8ae0	c2963af8e63111ade4810bccfa059166db948f491551c2272e80f82a28c356ad
HG01109	s3://human-pangenomics/working/HPRC_PLUS/HG01109/assemblies/year1_f1_assembly_v2_genbank/HG01109.paternal.f1_assembly_v2_genbank.fa.gz	s3://human-pangenomics/working/HPRC_PLUS/HG01109/assemblies/year1_f1_assembly_v2_genbank/HG01109.maternal.f1_assembly_v2_genbank.fa.gz	gs://fc-4310e737-a388-4a10-8c9e-babe06aaf0cf/working/HPRC_PLUS/HG01109/assemblies/year1_f1_assembly_v2_genbank/HG01109.paternal.f1_assembly_v2_genbank.fa.gz	gs://fc-4310e737-a388-4a10-8c9e-babe06aaf0cf/working/HPRC_PLUS/HG01109/assemblies/year1_f1_assembly_v2_genbank/HG01109.maternal.f1_assembly_v2_genbank.fa.gz	86486001fe72e08e3006a984037b6b231bc38288f58dd9561dad3d41c7c96684	0aa368ac4d5dbe028f6fda70685193ea5ac80b7c890ff4b4d4f103eb68d5deaf
HG01243	s3://human-pangenomics/working/HPRC_PLUS/HG01243/assemblies/year1_f1_assembly_v2_genbank/HG01243.paternal.f1_assembly_v2_genbank.fa.gz	s3://human-pangenomics/working/HPRC_PLUS/HG01243/assemblies/year1_f1_assembly_v2_genbank/HG01243.maternal.f1_assembly_v2_genbank.fa.gz	gs://fc-4310e737-a388-4a10-8c9e-babe06aaf0cf/working/HPRC_PLUS/HG01243/assemblies/year1_f1_assembly_v2_genbank/HG01243.paternal.f1_assembly_v2_genbank.fa.gz	gs://fc-4310e737-a388-4a10-8c9e-babe06aaf0cf/working/HPRC_PLUS/HG01243/assemblies/year1_f1_assembly_v2_genbank/HG01243.maternal.f1_assembly_v2_genbank.fa.gz	027f37f22639891d94363b810eb3e07614b9a40672c0096370171108110dcadc	8052aba721d0d48d65ecaae0abdd1fa4584a85cdde414eb3b4f040afec95c3e4
HG02055	s3://human-pangenomics/working/HPRC_PLUS/HG02055/assemblies/year1_f1_assembly_v2_genbank/HG02055.paternal.f1_assembly_v2_genbank.fa.gz	s3://human-pangenomics/working/HPRC_PLUS/HG02055/assemblies/year1_f1_assembly_v2_genbank/HG02055.maternal.f1_assembly_v2_genbank.fa.gz	gs://fc-4310e737-a388-4a10-8c9e-babe06aaf0cf/working/HPRC_PLUS/HG02055/assemblies/year1_f1_assembly_v2_genbank/HG02055.paternal.f1_assembly_v2_genbank.fa.gz	gs://fc-4310e737-a388-4a10-8c9e-babe06aaf0cf/working/HPRC_PLUS/HG02055/assemblies/year1_f1_assembly_v2_genbank/HG02055.maternal.f1_assembly_v2_genbank.fa.gz	82c22f2e036f932ee9250b4ede482e60862bbacf191c1621c83ac887c165715e	769b69075228a32ce5933ffa03fcdb89ed16737688979369868b00dc8db920cf
HG02080	s3://human-pangenomics/working/HPRC_PLUS/HG02080/assemblies/year1_f1_assembly_v2_genbank/HG02080.paternal.f1_assembly_v2_genbank.fa.gz	s3://human-pangenomics/working/HPRC_PLUS/HG02080/assemblies/year1_f1_assembly_v2_genbank/HG02080.maternal.f1_assembly_v2_genbank.fa.gz	gs://fc-4310e737-a388-4a10-8c9e-babe06aaf0cf/working/HPRC_PLUS/HG02080/assemblies/year1_f1_assembly_v2_genbank/HG02080.paternal.f1_assembly_v2_genbank.fa.gz	gs://fc-4310e737-a388-4a10-8c9e-babe06aaf0cf/working/HPRC_PLUS/HG02080/assemblies/year1_f1_assembly_v2_genbank/HG02080.maternal.f1_assembly_v2_genbank.fa.gz	d801ec8ddf2522f71e013a7d04de9822936535a0e3975c7c676cb52eff3c6189	d48a5052a29556cca10b4d90c839bd22ec818882baa9a676a1d68814f15b3be0
HG02109	s3://human-pangenomics/working/HPRC_PLUS/HG02109/assemblies/year1_f1_assembly_v2_genbank/HG02109.paternal.f1_assembly_v2_genbank.fa.gz	s3://human-pangenomics/working/HPRC_PLUS/HG02109/assemblies/year1_f1_assembly_v2_genbank/HG02109.maternal.f1_assembly_v2_genbank.fa.gz	gs://fc-4310e737-a388-4a10-8c9e-babe06aaf0cf/working/HPRC_PLUS/HG02109/assemblies/year1_f1_assembly_v2_genbank/HG02109.paternal.f1_assembly_v2_genbank.fa.gz	gs://fc-4310e737-a388-4a10-8c9e-babe06aaf0cf/working/HPRC_PLUS/HG02109/assemblies/year1_f1_assembly_v2_genbank/HG02109.maternal.f1_assembly_v2_genbank.fa.gz	dae2a7f162d9fef43f0f45178473d702eeec5f6e279acc5dfacbb047a09d5ac6	1367b63eb84facbc32063513bf9dd8211065ce925c03e739378be9a386649522
HG02145	s3://human-pangenomics/working/HPRC_PLUS/HG02145/assemblies/year1_f1_assembly_v2_genbank/HG02145.paternal.f1_assembly_v2_genbank.fa.gz	s3://human-pangenomics/working/HPRC_PLUS/HG02145/assemblies/year1_f1_assembly_v2_genbank/HG02145.maternal.f1_assembly_v2_genbank.fa.gz	gs://fc-4310e737-a388-4a10-8c9e-babe06aaf0cf/working/HPRC_PLUS/HG02145/assemblies/year1_f1_assembly_v2_genbank/HG02145.paternal.f1_assembly_v2_genbank.fa.gz	gs://fc-4310e737-a388-4a10-8c9e-babe06aaf0cf/working/HPRC_PLUS/HG02145/assemblies/year1_f1_assembly_v2_genbank/HG02145.maternal.f1_assembly_v2_genbank.fa.gz	a3c7fb913aada514cb3f65076266ce6c7972034f7ab21cf5e50af986dae6f1f5	bc9d3539c1cb2dbabdfb5df89710c53d2a7ce8246da8770b3b4efe88e4465560
HG02723	s3://human-pangenomics/working/HPRC_PLUS/HG02723/assemblies/year1_f1_assembly_v2_genbank/HG02723.paternal.f1_assembly_v2_genbank.fa.gz	s3://human-pangenomics/working/HPRC_PLUS/HG02723/assemblies/year1_f1_assembly_v2_genbank/HG02723.maternal.f1_assembly_v2_genbank.fa.gz	gs://fc-4310e737-a388-4a10-8c9e-babe06aaf0cf/working/HPRC_PLUS/HG02723/assemblies/year1_f1_assembly_v2_genbank/HG02723.paternal.f1_assembly_v2_genbank.fa.gz	gs://fc-4310e737-a388-4a10-8c9e-babe06aaf0cf/working/HPRC_PLUS/HG02723/assemblies/year1_f1_assembly_v2_genbank/HG02723.maternal.f1_assembly_v2_genbank.fa.gz	ea86c3cb0e20f69e8f8afbe3608889b57956652883ecae0ac1095f73855c6fe4	0d144481c6e3049466cad75179aa2c93382a864642d245d3039e7e5d07955215
HG02818	s3://human-pangenomics/working/HPRC_PLUS/HG02818/assemblies/year1_f1_assembly_v2_genbank/HG02818.paternal.f1_assembly_v2_genbank.fa.gz	s3://human-pangenomics/working/HPRC_PLUS/HG02818/assemblies/year1_f1_assembly_v2_genbank/HG02818.maternal.f1_assembly_v2_genbank.fa.gz	gs://fc-4310e737-a388-4a10-8c9e-babe06aaf0cf/working/HPRC_PLUS/HG02818/assemblies/year1_f1_assembly_v2_genbank/HG02818.paternal.f1_assembly_v2_genbank.fa.gz	gs://fc-4310e737-a388-4a10-8c9e-babe06aaf0cf/working/HPRC_PLUS/HG02818/assemblies/year1_f1_assembly_v2_genbank/HG02818.maternal.f1_assembly_v2_genbank.fa.gz	dd994add4f69cca7ab224e4432687a7ab86db0521a8a722d9db2cd2baab51922	d54ba5c3d724015704dcc360e96452cba167a37f8ecc9934bcea03fe01ce5e33
HG03098	s3://human-pangenomics/working/HPRC_PLUS/HG03098/assemblies/year1_f1_assembly_v2_genbank/HG03098.paternal.f1_assembly_v2_genbank.fa.gz	s3://human-pangenomics/working/HPRC_PLUS/HG03098/assemblies/year1_f1_assembly_v2_genbank/HG03098.maternal.f1_assembly_v2_genbank.fa.gz	gs://fc-4310e737-a388-4a10-8c9e-babe06aaf0cf/working/HPRC_PLUS/HG03098/assemblies/year1_f1_assembly_v2_genbank/HG03098.paternal.f1_assembly_v2_genbank.fa.gz	gs://fc-4310e737-a388-4a10-8c9e-babe06aaf0cf/working/HPRC_PLUS/HG03098/assemblies/year1_f1_assembly_v2_genbank/HG03098.maternal.f1_assembly_v2_genbank.fa.gz	4d306c8e8a3f8e0eb1722badb09886d0dac401747c3406b004eb895698c3c10f	853d1f3f3359d6499f1fb7a9a9c77654cda675a19fb117e5627d6ddf1f85cbc3
HG03486	s3://human-pangenomics/working/HPRC_PLUS/HG03486/assemblies/year1_f1_assembly_v2_genbank/HG03486.paternal.f1_assembly_v2_genbank.fa.gz	s3://human-pangenomics/working/HPRC_PLUS/HG03486/assemblies/year1_f1_assembly_v2_genbank/HG03486.maternal.f1_assembly_v2_genbank.fa.gz	gs://fc-4310e737-a388-4a10-8c9e-babe06aaf0cf/working/HPRC_PLUS/HG03486/assemblies/year1_f1_assembly_v2_genbank/HG03486.paternal.f1_assembly_v2_genbank.fa.gz	gs://fc-4310e737-a388-4a10-8c9e-babe06aaf0cf/working/HPRC_PLUS/HG03486/assemblies/year1_f1_assembly_v2_genbank/HG03486.maternal.f1_assembly_v2_genbank.fa.gz	666e46977bb17f9311cf0ec147b884407b81711b68f8d46e3da7d273a8fe5a18	3c99085badabfff138857d5a7f17750ca2faaf72d6be21c113f60423f75d7861
HG03492	s3://human-pangenomics/working/HPRC_PLUS/HG03492/assemblies/year1_f1_assembly_v2_genbank/HG03492.paternal.f1_assembly_v2_genbank.fa.gz	s3://human-pangenomics/working/HPRC_PLUS/HG03492/assemblies/year1_f1_assembly_v2_genbank/HG03492.maternal.f1_assembly_v2_genbank.fa.gz	gs://fc-4310e737-a388-4a10-8c9e-babe06aaf0cf/working/HPRC_PLUS/HG03492/assemblies/year1_f1_assembly_v2_genbank/HG03492.paternal.f1_assembly_v2_genbank.fa.gz	gs://fc-4310e737-a388-4a10-8c9e-babe06aaf0cf/working/HPRC_PLUS/HG03492/assemblies/year1_f1_assembly_v2_genbank/HG03492.maternal.f1_assembly_v2_genbank.fa.gz	ec35b2f88d4eee51ceea12cda6ccea9e41ed83576ba3c03318bf7c2aad98e0b7	65e038a0afc14b2d9fbc5c5cf1d99f77de324821a4b2d05fd3a7f90878496b18
NA18906	s3://human-pangenomics/working/HPRC_PLUS/NA18906/assemblies/year1_f1_assembly_v2_genbank/NA18906.paternal.f1_assembly_v2_genbank.fa.gz	s3://human-pangenomics/working/HPRC_PLUS/NA18906/assemblies/year1_f1_assembly_v2_genbank/NA18906.maternal.f1_assembly_v2_genbank.fa.gz	gs://fc-4310e737-a388-4a10-8c9e-babe06aaf0cf/working/HPRC_PLUS/NA18906/assemblies/year1_f1_assembly_v2_genbank/NA18906.paternal.f1_assembly_v2_genbank.fa.gz	gs://fc-4310e737-a388-4a10-8c9e-babe06aaf0cf/working/HPRC_PLUS/NA18906/assemblies/year1_f1_assembly_v2_genbank/NA18906.maternal.f1_assembly_v2_genbank.fa.gz	f25083f23e1f6c6c68b5ceeaddbae02d1f4d0ae6233333b58329532d6a99dbb4	1f5d8d95193fa1869b1b3c7142d4c7c4037f92002100c775e6fdc230b861721c
NA19240	s3://human-pangenomics/working/HPRC_PLUS/NA19240/assemblies/year1_f1_assembly_v2_genbank/NA19240.paternal.f1_assembly_v2_genbank.fa.gz	s3://human-pangenomics/working/HPRC_PLUS/NA19240/assemblies/year1_f1_assembly_v2_genbank/NA19240.maternal.f1_assembly_v2_genbank.fa.gz	gs://fc-4310e737-a388-4a10-8c9e-babe06aaf0cf/working/HPRC_PLUS/NA19240/assemblies/year1_f1_assembly_v2_genbank/NA19240.paternal.f1_assembly_v2_genbank.fa.gz	gs://fc-4310e737-a388-4a10-8c9e-babe06aaf0cf/working/HPRC_PLUS/NA19240/assemblies/year1_f1_assembly_v2_genbank/NA19240.maternal.f1_assembly_v2_genbank.fa.gz	237410a658b58c03286ed6c9915c2f9e86fac6126240cbcd700a1615f1d0c932	dc5e5c02889f12b1e435f8d8ba2d8615202e3ec049c5aff65976d2fa2771be10
NA20129	s3://human-pangenomics/working/HPRC_PLUS/NA20129/assemblies/year1_f1_assembly_v2_genbank/NA20129.paternal.f1_assembly_v2_genbank.fa.gz	s3://human-pangenomics/working/HPRC_PLUS/NA20129/assemblies/year1_f1_assembly_v2_genbank/NA20129.maternal.f1_assembly_v2_genbank.fa.gz	gs://fc-4310e737-a388-4a10-8c9e-babe06aaf0cf/working/HPRC_PLUS/NA20129/assemblies/year1_f1_assembly_v2_genbank/NA20129.paternal.f1_assembly_v2_genbank.fa.gz	gs://fc-4310e737-a388-4a10-8c9e-babe06aaf0cf/working/HPRC_PLUS/NA20129/assemblies/year1_f1_assembly_v2_genbank/NA20129.maternal.f1_assembly_v2_genbank.fa.gz	f65fc08dfd2576b62bab9578e03b5a9c06df32cb9ccba0e3f490d933cd4eab78	55f0bdbf8cee4fcabd1cb17d87171ec00b991d09f4ad290313c584dd2b825231
NA21309	s3://human-pangenomics/working/HPRC_PLUS/NA21309/assemblies/year1_f1_assembly_v2_genbank/NA21309.paternal.f1_assembly_v2_genbank.fa.gz	s3://human-pangenomics/working/HPRC_PLUS/NA21309/assemblies/year1_f1_assembly_v2_genbank/NA21309.maternal.f1_assembly_v2_genbank.fa.gz	gs://fc-4310e737-a388-4a10-8c9e-babe06aaf0cf/working/HPRC_PLUS/NA21309/assemblies/year1_f1_assembly_v2_genbank/NA21309.paternal.f1_assembly_v2_genbank.fa.gz	gs://fc-4310e737-a388-4a10-8c9e-babe06aaf0cf/working/HPRC_PLUS/NA21309/assemblies/year1_f1_assembly_v2_genbank/NA21309.maternal.f1_assembly_v2_genbank.fa.gz	4106352f6a92ac6c6951435f94c5ca26b58e31d48fa0c3c856f8771d5341037c	215104789395396865d5d2e3e668991f4439a274a60cdf8f0f62ba19be079ecc
CHM13_v1.1	s3://human-pangenomics/working/HPRC_PLUS/CHM13/assemblies/chm13.draft_v1.1.fasta.gz		gs://fc-4310e737-a388-4a10-8c9e-babe06aaf0cf/working/HPRC_PLUS/CHM13/assemblies/chm13.draft_v1.1.fasta.gz		55df6143b2458c9fc2a987bd297a330c1bb28116ed80527509d6caabe0ef0b9a
GRCh38_no_alt_analysis_set	s3://human-pangenomics/working/HPRC_PLUS/GRCh38/assemblies/GCA_000001405.15_GRCh38_no_alt_analysis_set.fna.gz		gs://fc-4310e737-a388-4a10-8c9e-babe06aaf0cf/working/HPRC_PLUS/GRCh38/assemblies/GCA_000001405.15_GRCh38_no_alt_analysis_set.fna.gz		fb4243ebb014caf27111f24dd62b7ce42160f28581da6f8fcd6cba5977778d02
