# Supplementary material for: Genotyping of selected germline adaptive immune system loci using short-read sequencing data
Source: Genome Res. 2025 Sep;35(9):2076–86. doi: 10.1101/gr.280314.124 (PMC12401057; doi:10.1101/gr.280314.124)
Supplement: Supplement 1 [file Supplemental_Code.zip › ImmunoTyper2-methods/HPRC-assembly-benchmarking/digger/.github/workflows/docker-image.yml]

name: Docker Image CI

on:
  push:
    branches: [ "main" ]
  pull_request:
    branches: [ "main" ]

jobs:

  build:

    runs-on: ubuntu-latest

    steps:
      - name: Checkout
        uses: actions/checkout@v4
      - name: Set up QEMU
        uses: docker/setup-qemu-action@v3      
      - name: Set up Docker Buildx
        uses: docker/setup-buildx-action@v3
      - name: Login to Docker Hub
        uses: docker/login-action@v3
        with:
          username: ${{ secrets.DOCKER_HUB_USERNAME }}
          password: ${{ secrets.DOCKER_HUB_ACCESS_TOKEN }}
      - name: Build and export to Docker
        uses: docker/build-push-action@v5
        with:
          context: .
          load: true
          tags: digger:test
      - name: Test
        run: |
          docker run --rm digger:test /digger/run_docker_tests
      - name: Build and push
        uses: docker/build-push-action@v5
        with:
          context: .
          platforms: linux/amd64, linux/arm64
          push: true
          no-cache: true
          tags: ${{ secrets.DOCKER_HUB_USERNAME }}/digger:latest
          
