# Supplementary material for: Genotyping of selected germline adaptive immune system loci using short-read sequencing data
Source: Genome Res. 2025 Sep;35(9):2076–86. doi: 10.1101/gr.280314.124 (PMC12401057; doi:10.1101/gr.280314.124)
Supplement: Supplement 1 [file Supplemental_Code.zip › ImmunoTyper2-methods/HPRC-assembly-benchmarking/digger/MANIFEST.in]

include src/digger/motifs/human/IGH/*.csv
include src/digger/motifs/human/IGK/*.csv
include src/digger/motifs/human/IGL/*.csv
include src/digger/motifs/human/TRA/*.csv
include src/digger/motifs/human/TRB/*.csv
include src/digger/motifs/human/TRD/*.csv
include src/digger/motifs/human/TRG/*.csv
include src/digger/motifs/rhesus_macaque/IGH/*.csv
include src/digger/motifs/rhesus_macaque/IGK/*.csv
include src/digger/motifs/rhesus_macaque/IGL/*.csv
include src/digger/motifs/human/IGH/*.fasta
include src/digger/motifs/human/IGK/*.fasta
include src/digger/motifs/human/IGL/*.fasta
include src/digger/motifs/human/TRA/*.fasta
include src/digger/motifs/human/TRB/*.fasta
include src/digger/motifs/human/TRD/*.fasta
include src/digger/motifs/human/TRG/*.fasta
include src/digger/motifs/rhesus_macaque/IGH/*.fasta
include src/digger/motifs/rhesus_macaque/IGK/*.fasta
include src/digger/motifs/rhesus_macaque/IGL/*.fasta
include src/digger/motifs/human/IGH/*.json
include src/digger/motifs/human/IGK/*.json
include src/digger/motifs/human/IGL/*.json
include src/digger/motifs/human/TRA/*.json
include src/digger/motifs/human/TRB/*.json
include src/digger/motifs/human/TRD/*.json
include src/digger/motifs/human/TRG/*.json
include src/digger/motifs/rhesus_macaque/IGH/*.json
include src/digger/motifs/rhesus_macaque/IGK/*.json
include src/digger/motifs/rhesus_macaque/IGL/*.json
