# Supplementary material for: Genotyping of selected germline adaptive immune system loci using short-read sequencing data
Source: Genome Res. 2025 Sep;35(9):2076–86. doi: 10.1101/gr.280314.124 (PMC12401057; doi:10.1101/gr.280314.124)
Supplement: Supplement 1 [file Supplemental_Code.zip › ImmunoTyper2-methods/HPRC-assembly-benchmarking/digger/README.md]

# Digger
A toolkit for the automatic annotation of V,D and J genes and associated features in IG receptor genomic loci.

For more details, please see the [documentation](https://williamdlees.github.io/digger/index.html).
