# Supplementary material for: Genotyping of selected germline adaptive immune system loci using short-read sequencing data
Source: Genome Res. 2025 Sep;35(9):2076–86. doi: 10.1101/gr.280314.124 (PMC12401057; doi:10.1101/gr.280314.124)
Supplement: Supplement 1 [file Supplemental_Code.zip › ImmunoTyper2-methods/HPRC-assembly-benchmarking/digger/docs/_build/html/_sources/tools/blastresults_to_csv.rst.txt]

.. _blastresults_to_csv:

blastresults_to_csv
===================

``blastresults_to_csv`` converts the output of a blast search in 'format 7' into csv format. If there were multiple query sequences, results are split into separate files.
Please refer to :ref:`rhesus_igh` for example usage of this and the other 'individual' commands.

.. argparse::
   :filename: ../src/digger/blastresults_to_csv.py
   :func: get_parser
   :prog: blastresults_to_csv
