# Supplementary material for: Genotyping of selected germline adaptive immune system loci using short-read sequencing data
Source: Genome Res. 2025 Sep;35(9):2076–86. doi: 10.1101/gr.280314.124 (PMC12401057; doi:10.1101/gr.280314.124)
Supplement: Supplement 1 [file Supplemental_Code.zip › ImmunoTyper2-methods/HPRC-assembly-benchmarking/digger/docs/_build/html/_sources/tools/compare_annotations.rst.txt]

.. _compare_annotations:

compare_annotations
===================

``compare_annotations`` compares annotations produced by digger with IMGT's annotations as summarised by parse_annotations. Three files are produced:
- a .jpg showing Venn diagrams of identified functional annotations
- a .txt file summarising the specific functional sequences that were only identified in one annotation as opposed to both
- a .csv file listing agreements and differences of all sequences annotated by either mmethod
Please refer to :ref:`human_igh` for example usage.

.. argparse::
   :filename: ../src/digger/compare_annotations.py
   :func: get_parser
   :prog: compare_annotations
