# Supplementary material for: Genotyping of selected germline adaptive immune system loci using short-read sequencing data
Source: Genome Res. 2025 Sep;35(9):2076–86. doi: 10.1101/gr.280314.124 (PMC12401057; doi:10.1101/gr.280314.124)
Supplement: Supplement 1 [file Supplemental_Code.zip › ImmunoTyper2-methods/HPRC-assembly-benchmarking/digger/docs/_build/html/_sources/tools/find_alignments.rst.txt]

.. _find_alignments:

find_alignments
===============

``find_alignments`` takes the output of a blast search (as formatted by blastresults_to_csv.py), checks each identified location for the presence of a gene, and annotates if found.
Please refer to :ref:`rhesus_igh` for example usage of this and the other 'individual' commands.

.. argparse::
   :filename: ../src/digger/find_alignments.py
   :func: get_parser
   :prog: find_alignments
