# Supplementary material for: Genotyping of selected germline adaptive immune system loci using short-read sequencing data
Source: Genome Res. 2025 Sep;35(9):2076–86. doi: 10.1101/gr.280314.124 (PMC12401057; doi:10.1101/gr.280314.124)
Supplement: Supplement 1 [file Supplemental_Code.zip › ImmunoTyper2-methods/HPRC-assembly-benchmarking/digger/docs/_build/html/_sources/tools/parse_imgt_annotations.rst.txt]

.. _parse_imgt_annotations:

parse_imgt_annotations
======================

``parse_imgt_annotations`` downloads an IMGT annotation file or or uses a file already downloaded. It parses the file to provide a list of annotated features.
Optionally it will also store the file downloaded, and create a FASTA file containing the annotated assembly.
Please refer to :ref:`human_igh` for example usage.

.. argparse::
   :filename: ../src/digger/parse_imgt_annotations.py
   :func: get_parser
   :prog: parse_imgt_annotations
