# Supplementary material for: Genotyping of selected germline adaptive immune system loci using short-read sequencing data
Source: Genome Res. 2025 Sep;35(9):2076–86. doi: 10.1101/gr.280314.124 (PMC12401057; doi:10.1101/gr.280314.124)
Supplement: Supplement 1 [file Supplemental_Code.zip › ImmunoTyper2-methods/HPRC-assembly-benchmarking/digger/docs/_build/html/_sources/usage.rst.txt]

.. _Usage:

Commandline Usage
================================================================================

.. toctree::
   :maxdepth: 1

   tools/blastresults_to_csv
   tools/calc_motifs
   tools/compare_annotations
   tools/digger
   tools/dig_sequence
   tools/find_alignments
   tools/parse_imgt_annotations
   
