# Supplementary material for: Genotyping of selected germline adaptive immune system loci using short-read sequencing data
Source: Genome Res. 2025 Sep;35(9):2076–86. doi: 10.1101/gr.280314.124 (PMC12401057; doi:10.1101/gr.280314.124)
Supplement: Supplement 1 [file Supplemental_Code.zip › ImmunoTyper2-methods/HPRC-assembly-benchmarking/digger/docs/tools/annotation_ref_cols.tsv]

Column Name	Meaning
_match	ID of the closest matching reference gene
_score	score of the closest match
_nt_diffs	number of nucleotides differing from the closest reference sequence
