# Supplementary material for: Genotyping of selected germline adaptive immune system loci using short-read sequencing data
Source: Genome Res. 2025 Sep;35(9):2076–86. doi: 10.1101/gr.280314.124 (PMC12401057; doi:10.1101/gr.280314.124)
Supplement: Supplement 1 [file Supplemental_Code.zip › ImmunoTyper2-methods/HPRC-assembly-benchmarking/digger/docs/tools/motif_params.tsv]

Parameter	Definition
J_TRP_MOTIF	The J amino acid motif to search for. May be a single value, or a Python list, e.g. ["FGXG", "WGXG"]
J_TRP_OFFSET	The number of codons between and including the start of the J motif and the final codon before the J-SPLICE
J_SPLICE	The expected nt sequence of the J-SPLICE
V_RSS_SPACING	The expected length of the V-SPACER
J_RSS_SPACING	The expected length of the J-SPACER
D_5_RSS_SPACING	The expected length of the 5' D-SPACER (0 if this is not a heavy chain)
D_3_RSS_SPACING	The expected length of the 3' D-SPACER (0 if this is not a heavy chain)
