# Supplementary material for: Genotyping of selected germline adaptive immune system loci using short-read sequencing data
Source: Genome Res. 2025 Sep;35(9):2076–86. doi: 10.1101/gr.280314.124 (PMC12401057; doi:10.1101/gr.280314.124)
Supplement: Supplement 1 [file Supplemental_Code.zip › ImmunoTyper2-methods/HPRC-assembly-benchmarking/digger/docs/tools/tool_summary.tsv]

Tool	Description
:ref:`blastresults_to_csv`	Convert the result of a BLAST search to a simple tabular format
:ref:`calc_motifs`	Determine PWMs from a list of gene features
:ref:`compare_annotations`	Compare two sets of annotations
:ref:`digger`	Run the annotation pipeline
:ref:`dig_sequence`	Targeted annotation of specific sequences
:ref:`find_alignments`	Produce the annotation file, given tabulated BLAST results and other inputs
:ref:`parse_imgt_annotations`	Download and parse an annotation file from IMGT
