# Supplementary material for: Genotyping of selected germline adaptive immune system loci using short-read sequencing data
Source: Genome Res. 2025 Sep;35(9):2076–86. doi: 10.1101/gr.280314.124 (PMC12401057; doi:10.1101/gr.280314.124)
Supplement: Supplement 1 [file Supplemental_Code.zip › ImmunoTyper2-methods/HPRC-assembly-benchmarking/digger/license.txt]

Copyright William Lees
        
This source code, and any executable file compiled or derived from it, is governed by the European Union Public License v. 1.2, 
the English version of which is available here: https://perma.cc/DK5U-NDVE

To inquire about obtaining or using this software through a license other than the EUPL v. 1.2, including for commercial purposes, 
please contact the author at william@lees.org.uk.
      
      
        
