# Supplementary material for: Genotyping of selected germline adaptive immune system loci using short-read sequencing data
Source: Genome Res. 2025 Sep;35(9):2076–86. doi: 10.1101/gr.280314.124 (PMC12401057; doi:10.1101/gr.280314.124)
Supplement: Supplement 1 [file Supplemental_Code.zip › ImmunoTyper2-methods/HPRC-assembly-benchmarking/digger/run_docker_tests]

#!/bin/bash

cd /digger/tests/human/IGH/verify

bash -x run_digger.bat

rv=$?  
if [[ $rv != 0 ]]  
then    
    echo "Test failed."  
    exit 1	
fi

if [ ! -f "IMGT000035.csv" ]; then
    echo "Output not created."
	exit 1
fi

dos2unix IMGT000035.csv
dos2unix model_IMGT000035.csv
diff <(wc -l <IMGT000035.csv) <(wc -l <model_IMGT000035.csv)

rv=$?  
if [[ $rv != 0 ]]  
then    
    echo "Output does not match expected content"  
    exit 1	
fi

echo "Test passed."
exit 0
