# Supplementary material for: Genotyping of selected germline adaptive immune system loci using short-read sequencing data
Source: Genome Res. 2025 Sep;35(9):2076–86. doi: 10.1101/gr.280314.124 (PMC12401057; doi:10.1101/gr.280314.124)
Supplement: Supplement 1 [file Supplemental_Code.zip › ImmunoTyper2-methods/HPRC-assembly-benchmarking/digger/src/digger/dig_utils.py]

# Functions used by dig commands
import csv
import os
from importlib.resources import files
import json

from Bio import Align, Entrez, SeqIO
from receptor_utils import simple_bio_seq as simple
from receptor_utils.novel_allele_name import name_novel

try:
    from motif import Motif
    from search_motifs import find_compound_motif, MotifResult, SingleMotifResult
    from parse_genes import process_v, process_d, process_j, process_c, VAnnotation, reverse_coords
except:
    from digger.motif import Motif
    from digger.search_motifs import find_compound_motif, MotifResult, SingleMotifResult
    from digger.parse_genes import process_v, process_d, process_j, process_c, VAnnotation, reverse_coords


def find_target_sequence(assembly, target_seq, mode='local'):
    aligner = Align.PairwiseAligner()
    aligner.mode = mode  # Set alignment mode to global
    aligner.open_gap_score = -5
    aligner.extend_gap_score = -1
    aligner.match_score = 2
    aligner.mismatch_score = 0

    alignments = aligner.align(assembly, target_seq)  # Perform pairwise alignment

    # Extract the best alignment from the alignments list
    best_alignment = alignments[0]

    # return 0-based start, end and score
    return best_alignment.aligned[0][0][0], alignments[0].aligned[0][-1][-1], best_alignment.score

# Fetch a sequence from genbank given the accession number
def get_genbank_sequence(acc, email):
    Entrez.email = email
    handle = Entrez.efetch(db='nucleotide', id=acc, rettype='fasta', retmode='text')
    patch = None

    if ',' in acc:
        seq_records = SeqIO.parse(handle, "fasta")
        seqs = {}
        for seq_record in seq_records:
            if '.' in seq_record.id:
                patch = seq_record.id.split('.')[-1:][0]
                accession_id = '.'.join(seq_record.id.split('.')[:-1])
            else:
                patch = ''
                accession_id = seq_record.id
            seqs[accession_id] = {'acc': accession_id, 'seq': str(seq_record.seq), 'patch': patch}
        return seqs
    else:
        seq_record = SeqIO.read(handle, "fasta")
        if '.' in seq_record.id:
            patch = seq_record.id.split('.')[-1:][0]
            accession_id = '.'.join(seq_record.id.split('.')[:-1])
        else:
            patch = ''
            accession_id = seq_record.id
        return {accession_id: {'acc': accession_id, 'seq': str(seq_record.seq), 'patch': patch}}


def process_sequence(assembly, genbank_acc, patch, target, germlines, v_gapped_ref, v_ungapped_ref, motifs, conserved_motif_seqs, motif_params):
    gene_type = target[3]
    target_seq = germlines[target].upper()
    sense = '+'
    notes = []
    assembly = assembly.upper()
    score = 0

    # try for perfect match
    if target_seq in assembly:
        start, end, score =  assembly.index(target_seq), assembly.index(target_seq) + len(target_seq), len(target_seq)*2
    elif target_seq in simple.reverse_complement(assembly):
        assembly = simple.reverse_complement(assembly)
        start, end, score = assembly.index(target_seq), assembly.index(target_seq) + len(target_seq), len(target_seq)*2
        sense = '-'
    else:
        start, end, score = find_target_sequence(assembly, target_seq)
        if score < 2*len(target_seq):
            rev_start, rev_end, rev_score = find_target_sequence(simple.reverse_complement(assembly), target_seq)

            if rev_score > score:
                start, end, score = rev_start, rev_end, rev_score
                assembly = simple.reverse_complement(assembly)
                sense = '-'

    rev_start = len(assembly) - end + 1
    rev_end = len(assembly) - start + 1

    score = (100*score)/(2*len(target_seq))
    score = round(score, 1)

    if score < 80:
        notes.append('low alignment score')

    if gene_type not in ['V', 'J', 'D', 'C']:
        notes.append('unknown gene type')

    if notes:
        row = {
            'target_allele': target,
            'genbank_acc': genbank_acc,
            'patch': patch,
            'genbank_seq': assembly,
            'alignment_score': score,
            'nt_diff': 'NA',
            'start': 'NA',
            'end': 'NA',
            'end_rev': 'NA',
            'start_rev': 'NA',
            'gene_start': 'NA',
            'gene_end': 'NA',
            'gene_end_rev': 'NA',
            'gene_start_rev': 'NA',
            'sense': sense,
            'gene_type': gene_type,
            'notes': ','.join(notes),
            'snps': 'NA',
        }
        return row

    if len(target_seq) > (end - start):
        notes.append('Aligned sequence is truncated compared to reference')

    if start == 0:
        notes.append("Sequence to be annotated does not contain 5' regulatory region")

    if end == len(assembly) and gene_type in ['V', 'D']:
        notes.append("Sequence to be annotated does not contain 3' regulatory region")

    # handle 'naked' V-regions separately to avoid spurious RSS hunting
    if gene_type == 'V' and start == 0 and abs(end - len(assembly)) < 4:
        target_gapped_ref = {target: v_gapped_ref[target]}
        target_ungapped_ref = {target: v_ungapped_ref[target]}
        v_annot = VAnnotation(assembly, 1, len(assembly), refs=[target_gapped_ref, target_ungapped_ref])
        v_annot.annotate()

        nt_diff = simple.nt_diff(assembly, target_seq)

        snps = ''
        if nt_diff > 0:
            snps = name_novel(v_annot.gapped, target_gapped_ref, True)[0]
            snps = snps.replace(target, '')

        row = {
            'target_allele': target,
            'snps': snps,
            'genbank_acc': genbank_acc,
            'patch': patch,
            'genbank_seq': assembly,
            'alignment_score': score,
            'nt_diff': nt_diff,
            'start': 1,
            'end': end,
            'end_rev': rev_start+1,
            'start_rev': rev_end,
            'sense': sense,
            'gene_type': gene_type,
            'gene_start': 1,
            'gene_end': end,
            'gene_end_rev': rev_start+1,
            'gene_start_rev': rev_end,
            'notes': ', '.join(notes),
            'aa': v_annot.gapped_aa.replace('.', ''),
            'v-gene_aligned_aa': v_annot.gapped_aa,
            'seq': v_annot.ungapped,
            'gene_seq': v_annot.ungapped,
            'seq_gapped': v_annot.gapped,

        }

        if sense == '-':
            reverse_coords(row)

        return row

    nt_diff = simple.nt_diff(assembly[start:end], target_seq)
    best = {}
    best['subject'] = target
    best['evalue'] = 100
    matches = []
    align = True
    v_parsing_errors = {}
    assembly_rc = simple.reverse_complement(assembly)

    if gene_type == 'V':
        if v_gapped_ref is None or len(v_gapped_ref) == 0:
            print('Error - please specify a gapped reference set for V gene analysis')
            exit(1)
        rows = process_v(assembly, assembly_rc, germlines, v_gapped_ref, v_ungapped_ref, conserved_motif_seqs, motifs, motif_params, start+1, end, best, matches, align,
                         motif_params['V_RSS_SPACING'], v_parsing_errors)
    elif gene_type == 'J':
        rows = process_j(assembly, assembly_rc, germlines, conserved_motif_seqs, motifs, start+1, end, best, matches,
                         motif_params['J_TRP_MOTIF'], motif_params['J_TRP_OFFSET'], motif_params['J_SPLICE'], motif_params['J_RSS_SPACING'])
    elif gene_type == 'D':
        rows = process_d(assembly, assembly_rc, germlines, conserved_motif_seqs, motifs, start+1, end, best, matches, motif_params['D_5_RSS_SPACING'], motif_params['D_3_RSS_SPACING'])
    elif gene_type == 'C':
        rows = process_c(assembly, assembly_rc, germlines, start, end, best, matches)

    if len(rows) == 0:
        # report on the basis of sequence nt match
        row = {
            'seq': assembly[start:end],
            'gene_seq': assembly[start:end],
            'start': start + 1,
            'end': end,
            'end_rev': rev_start,
            'start_rev': rev_end,
            'gene_start': 0,
            'gene_end': end,
            'gene_end_rev': rev_start,
            'gene_start_rev': rev_end,
            'notes': "Sequence to be annotated does not contain recognisable 3' or 5' regulatory regions",
        }
    else:
        # find row with best alignment
        diffs = []
        for row in rows:
            diff = simple.nt_diff(row['seq'], target_seq)
            diffs.append(diff)

        row = rows[diffs.index(min(diffs))]

        if min(diffs) > nt_diff + 2:       # a much worse score suggests we shouldn't really trust the regulatory regions
            row = {
                'seq': row['seq'],
                'gene_seq': row['seq'],
                'seq_gapped': row['seq_gapped'] if 'seq_gapped' in row else '',
                'v-gene_aligned_aa': row['v-gene_aligned_aa'] if 'v-gene_aligned_aa' in row else '',
                'start': start+1,
                'end': end,
                'end_rev': rev_start,
                'start_rev': rev_end,
                'gene_start': start + 1,
                'gene_end': end,
                'gene_end_rev': rev_start,
                'gene_start_rev': rev_end,
                'notes': "Sequence to be annotated does not contain recognisable 3' or 5' regulatory regions",
                'functional': row['functional']
            }

        nt_diff = min(diffs)
        if target_seq in assembly:
            start, end, score = assembly.index(target_seq), assembly.index(target_seq) + len(target_seq), len(target_seq) * 2
        else:
            start, end, score = find_target_sequence(row['seq'], target_seq, 'local')

        score = (100*score)/(2*len(target_seq))
        score = round(score, 1)

    row['target_allele'] = target
    row['genbank_acc'] = genbank_acc
    row['patch'] = patch
    row['genbank_seq'] = assembly
    row['alignment_score'] = score
    row['sense'] = sense
    row['nt_diff'] = nt_diff
    row['gene_type'] = gene_type

    snps = ''
    if nt_diff > 0:
        if gene_type == 'V':
            target_gapped_ref = {target: v_gapped_ref[target]}
        else:
            target_gapped_ref = {target: germlines[target]}
        if 'seq_gapped' in row and row['seq_gapped']:
            snps = name_novel(row['seq_gapped'], target_gapped_ref, True)[0]
        else:
            snps = name_novel(row['seq'], target_gapped_ref, True)[0]
        snps = snps.replace(target, '')

    row['snps'] = snps

    if notes:
        row['notes'] = ', '.join(notes) + ',' + row['notes']

    if sense == '-':
        reverse_coords(row)

    return row


def print_result(row):
    for field in ['target_allele', 'genbank_acc', 'genbank_seq', 'gene_seq', 'seq', 'alignment_score', 'nt_diff', 'snps', 'start', 'end', 'sense', 'functional', 'notes']:
        if field == 'genbank_seq' and len(row['genbank_seq']) > 750:
            row['genbank_seq'] = f'length: {len(row["genbank_seq"])}nt'
        print(f'{field}: {row[field] if field in row else ""}')

    for field in ['tata_box', 'octamer', 'l_part1', 'l_part2', 'v_heptamer', 'v_nonamer', 'j_heptamer', 'j_nonamer', 'j_frame', 'd_3_heptamer', 'd_3_nonamer', 'd_5_heptamer', 'd_5_nonamer', 'notes']:
        if field in row and row[field]:
            print(f'{field}: {row[field]}')

    print('\n\n')


def process_output(args, rows):
    fieldnames = ['target_allele', 'genbank_acc', 'patch', 'alignment_score', 'nt_diff', 'snps', 'start', 'end', 'start_rev', 'end_rev', 'sense', 'gene_type',
                  'gene_start', 'gene_end', 'gene_start_rev', 'gene_end_rev']
    fieldnames.extend(
        ['functional', 'notes', 'tata_box', 'octamer', 'l_part1', 'l_part2', 'v_heptamer', 'v_nonamer', 'j_heptamer', 'j_nonamer', 'j_frame', 'd_3_heptamer', 'd_3_nonamer',
         'd_5_heptamer', 'd_5_nonamer',
         'aa', 'v-gene_aligned_aa', 'gene_seq', 'seq', 'seq_gapped', '5_rss_start', '5_rss_start_rev', '5_rss_end', '5_rss_end_rev',
         '3_rss_start', '3_rss_start_rev', '3_rss_end', '3_rss_end_rev', 'l_part1_start', 'l_part1_start_rev', 'l_part1_end', 'l_part1_end_rev',
         'l_part2_start', 'l_part2_start_rev', 'l_part2_end', 'l_part2_end_rev', 'octamer_start', 'octamer_start_rev', 'octamer_end', 'octamer_end_rev',
         'tata_box_start', 'tata_box_start_rev', 'tata_box_end', 'tata_box_end_rev',])
    if args.out_file:
        with open(args.out_file, 'w', newline='\n') as fo:
            writer = csv.DictWriter(fo, fieldnames=fieldnames, extrasaction='ignore')
            writer.writeheader()
            try:
                writer.writerows(rows)
            except:
                breakpoint()
    else:
        for row in rows:
            print_result(row)


def read_vs(args):
    v_gapped_ref = {}
    v_ungapped_ref = {}
    if args.align is not None:
        v_gapped_ref = simple.read_fasta(args.align)
        for name, seq in v_gapped_ref.items():
            v_ungapped_ref[name] = seq.replace('.', '')
    return v_gapped_ref, v_ungapped_ref


def read_motifs(args, locus):
    if not args.motif_dir and not args.species:
        print('Error - please specify either -motif_dir or -species')
        exit(1)

    if args.motif_dir and args.species:
        print('Error - please specify either -motif_dir or -species, not both')
        exit(1)

    motif_dir = args.motif_dir

    if args.species:
        try:
            dm = files('digger')
            motif_dir = dm.joinpath(f'motifs/{args.species.lower()}/{locus}')
        except TypeError:
            path = os.path.abspath(__file__)
            dm = os.path.dirname(path)
            motif_dir = os.path.join(dm, f'motifs/{args.species.lower()}/{locus}')

    print(f'Using motif files from {motif_dir}')
    motifs = {}

    for motif_name in ["J-HEPTAMER", "J-NONAMER", "V-HEPTAMER", "V-NONAMER"]:
        with open(os.path.join(motif_dir, motif_name + '_prob.csv'), 'r') as fi:
            motifs[motif_name] = Motif(motif_name, stream=fi)

    motifs['L-PART1'] = []
    motif_name = 'L-PART1'
    for fn in os.listdir(motif_dir):
        if os.path.isfile(os.path.join(motif_dir, fn)) and fn.startswith('L-PART1'):
            with open(os.path.join(motif_dir, fn), 'r') as fi:
                motifs['L-PART1'].append(Motif(motif_name, stream=fi))

    motifs['L-PART2'] = []
    motif_name = 'L-PART2'
    for fn in os.listdir(motif_dir):
        if os.path.isfile(os.path.join(motif_dir, fn)) and fn.startswith('L-PART2'):
            with open(os.path.join(motif_dir, fn), 'r') as fi:
                motifs['L-PART2'].append(Motif(motif_name, stream=fi))

    for motif_name in ["OCTAMER"]:
        if os.path.isfile(os.path.join(motif_dir, motif_name + '_prob.csv')):
            with open(os.path.join(motif_dir, motif_name + '_prob.csv'), 'r') as fi:
                motifs[motif_name] = Motif(motif_name, stream=fi)

    if locus in ['IGH', 'TRB', 'TRD']:
        for motif_name in ["5'D-HEPTAMER", "5'D-NONAMER", "3'D-HEPTAMER", "3'D-NONAMER"]:
            with open(os.path.join(motif_dir, motif_name + '_prob.csv'), 'r') as fi:
                motifs[motif_name] = Motif(motif_name, stream=fi)

    conserved_motif_seqs = {}
    conserved_motif_file = os.path.join(motif_dir, 'conserved_motifs.fasta')

    if os.path.isfile(conserved_motif_file):
        conserved_motif_seqs = simple.read_fasta(conserved_motif_file)

    motif_params = json.load(open(os.path.join(motif_dir, 'motif_params.json'), 'r'))
    return conserved_motif_seqs, motifs, motif_params
