# Supplementary material for: Genotyping of selected germline adaptive immune system loci using short-read sequencing data
Source: Genome Res. 2025 Sep;35(9):2076–86. doi: 10.1101/gr.280314.124 (PMC12401057; doi:10.1101/gr.280314.124)
Supplement: Supplement 1 [file Supplemental_Code.zip › ImmunoTyper2-methods/HPRC-assembly-benchmarking/digger/src/digger/motifs/human/IGH/5'D-NONAMER_prob.csv]

1.041667E-03
A	C	G	T
0.1875	0.0625	0.6875	0.0625
0.0625	0.125	0.75	0.0625
0.25	0.0625	0.0625	0.625
0.0625	0.0625	0.0625	0.8125
0.1875	0.0625	0.0625	0.6875
0.125	0.3125	0.1875	0.375
0.125	0.125	0.25	0.5
0.1875	0.0625	0.6875	0.0625
0.375	0.125	0.1875	0.3125
