# Supplementary material for: Genotyping of selected germline adaptive immune system loci using short-read sequencing data
Source: Genome Res. 2025 Sep;35(9):2076–86. doi: 10.1101/gr.280314.124 (PMC12401057; doi:10.1101/gr.280314.124)
Supplement: Supplement 1 [file Supplemental_Code.zip › ImmunoTyper2-methods/HPRC-assembly-benchmarking/digger/src/digger/motifs/human/IGH/J-HEPTAMER_prob.csv]

3.541913E-03
A	C	G	T
0.0714	0.6429	0.2143	0.0714
0.5	0.2143	0.2143	0.0714
0.2143	0.5	0.0714	0.2143
0.0714	0.2143	0.0714	0.6429
0.0714	0.0714	0.7857	0.0714
0.0714	0.0714	0.0714	0.7857
0.0714	0.0714	0.7857	0.0714
