# Supplementary material for: Genotyping of selected germline adaptive immune system loci using short-read sequencing data
Source: Genome Res. 2025 Sep;35(9):2076–86. doi: 10.1101/gr.280314.124 (PMC12401057; doi:10.1101/gr.280314.124)
Supplement: Supplement 1 [file Supplemental_Code.zip › ImmunoTyper2-methods/HPRC-assembly-benchmarking/digger/src/digger/motifs/human/IGH/L-PART1_1_48_prob.csv]

1.214063E-30
Logo: [["M"]	["D"	"E"	"K"	"G"]	["W"	"L"	"H"	"F"	"T"	"S"	"C"	"I"]	["T"	"G"	"L"	"W"	"I"]	["W"	"L"	"C"	"A"]	["R"	"S"	"F"	"I"	"Y"	"C"]	["I"	"W"	"F"	"T"	"L"	"V"]	["L"	"I"	"V"	"G"	"A"	"F"]	["F"	"L"	"C"]	["L"	"V"]	["V"	"L"	"A"]	["A"	"T"
A	C	G	T
0.8966	0.0345	0.0345	0.0345
0.0345	0.0345	0.0345	0.8966
0.0345	0.0345	0.8966	0.0345
0.2759	0.0345	0.6552	0.0345
0.8966	0.0345	0.0345	0.0345
0.1724	0.6552	0.1379	0.0345
0.2069	0.2759	0.0345	0.4828
0.2759	0.1724	0.4828	0.069
0.1724	0.2759	0.4483	0.1034
0.4828	0.4483	0.0345	0.0345
0.0345	0.4138	0.0345	0.5172
0.0345	0.4138	0.2759	0.2759
0.0345	0.0345	0.0345	0.8966
0.0345	0.0345	0.8966	0.0345
0.0345	0.1724	0.7241	0.069
0.4828	0.0345	0.0345	0.4483
0.1379	0.1034	0.4828	0.2759
0.1034	0.4483	0.3793	0.069
0.5517	0.0345	0.1034	0.3103
0.0345	0.1724	0.0345	0.7586
0.1379	0.7241	0.1034	0.0345
0.0345	0.8621	0.0345	0.069
0.0345	0.0345	0.0345	0.8966
0.0345	0.8276	0.0345	0.1034
0.0345	0.4828	0.0345	0.4483
0.0345	0.0345	0.069	0.8621
0.0345	0.5172	0.3448	0.1034
0.0345	0.4483	0.069	0.4483
0.0345	0.0345	0.0345	0.8966
0.069	0.0345	0.8621	0.0345
0.0345	0.2414	0.6897	0.0345
0.0345	0.0345	0.0345	0.8966
0.0345	0.0345	0.8966	0.0345
0.2069	0.0345	0.7241	0.0345
0.0345	0.8276	0.1034	0.0345
0.6552	0.1724	0.069	0.1034
0.1724	0.0345	0.7586	0.0345
0.0345	0.7931	0.0345	0.1379
0.4828	0.2069	0.0345	0.2759
0.0345	0.4483	0.4828	0.0345
0.0345	0.8621	0.0345	0.069
0.1034	0.4138	0.1379	0.3448
0.6897	0.069	0.0345	0.2069
0.0345	0.6552	0.2759	0.0345
0.7586	0.1724	0.0345	0.0345
0.069	0.0345	0.4483	0.4483
0.0345	0.0345	0.8966	0.0345
0.0345	0.1379	0.0345	0.7931
[truncated: 24 more columns]
