# Supplementary material for: Genotyping of selected germline adaptive immune system loci using short-read sequencing data
Source: Genome Res. 2025 Sep;35(9):2076–86. doi: 10.1101/gr.280314.124 (PMC12401057; doi:10.1101/gr.280314.124)
Supplement: Supplement 1 [file Supplemental_Code.zip › ImmunoTyper2-methods/HPRC-assembly-benchmarking/digger/src/digger/motifs/human/IGH/L-PART1_2_48_prob.csv]

5.094202E-36
Logo: [["M"]	["D"	"E"	"K"	"G"]	["W"	"L"	"H"	"F"	"T"	"S"	"C"	"I"]	["T"	"G"	"L"	"W"	"I"]	["W"	"L"	"C"	"A"]	["R"	"S"	"F"	"I"	"Y"	"C"]	["I"	"W"	"F"	"T"	"L"	"V"]	["L"	"I"	"V"	"G"	"A"	"F"]	["F"	"L"	"C"]	["L"	"V"]	["V"	"L"	"A"]	["A"	"T"
A	C	G	T
0.85	0.05	0.05	0.05
0.05	0.05	0.05	0.85
0.05	0.05	0.85	0.05
0.05	0.05	0.85	0.05
0.85	0.05	0.05	0.05
0.1	0.05	0.8	0.05
0.05	0.05	0.05	0.85
0.05	0.05	0.05	0.85
0.05	0.15	0.1	0.7
0.05	0.05	0.65	0.25
0.05	0.05	0.85	0.05
0.15	0.05	0.75	0.05
0.05	0.85	0.05	0.05
0.05	0.05	0.05	0.85
0.05	0.05	0.8	0.1
0.85	0.05	0.05	0.05
0.05	0.05	0.85	0.05
0.05	0.85	0.05	0.05
0.05	0.05	0.05	0.85
0.05	0.05	0.85	0.05
0.05	0.05	0.85	0.05
0.15	0.1	0.7	0.05
0.05	0.05	0.05	0.85
0.05	0.05	0.05	0.85
0.05	0.15	0.05	0.75
0.05	0.05	0.05	0.85
0.05	0.75	0.05	0.15
0.05	0.85	0.05	0.05
0.05	0.05	0.05	0.85
0.05	0.1	0.05	0.8
0.05	0.05	0.8	0.1
0.05	0.15	0.05	0.75
0.05	0.05	0.15	0.75
0.05	0.05	0.85	0.05
0.05	0.8	0.05	0.1
0.05	0.15	0.05	0.75
0.75	0.1	0.1	0.05
0.05	0.05	0.05	0.85
0.05	0.05	0.05	0.85
0.1	0.05	0.05	0.8
0.05	0.1	0.05	0.8
0.8	0.05	0.05	0.1
0.8	0.1	0.05	0.05
0.75	0.05	0.15	0.05
0.85	0.05	0.05	0.05
0.05	0.05	0.85	0.05
0.05	0.05	0.85	0.05
0.05	0.05	0.05	0.85
[truncated: 24 more columns]
