# Supplementary material for: Genotyping of selected germline adaptive immune system loci using short-read sequencing data
Source: Genome Res. 2025 Sep;35(9):2076–86. doi: 10.1101/gr.280314.124 (PMC12401057; doi:10.1101/gr.280314.124)
Supplement: Supplement 1 [file Supplemental_Code.zip › ImmunoTyper2-methods/HPRC-assembly-benchmarking/digger/src/digger/motifs/human/IGH/L-PART1_3_48_prob.csv]

1.174456E-31
Logo: [["M"]	["D"	"E"	"K"	"G"]	["W"	"L"	"H"	"F"	"T"	"S"	"C"	"I"]	["T"	"G"	"L"	"W"	"I"]	["W"	"L"	"C"	"A"]	["R"	"S"	"F"	"I"	"Y"	"C"]	["I"	"W"	"F"	"T"	"L"	"V"]	["L"	"I"	"V"	"G"	"A"	"F"]	["F"	"L"	"C"]	["L"	"V"]	["V"	"L"	"A"]	["A"	"T"
A	C	G	T
0.7857	0.0714	0.0714	0.0714
0.0714	0.0714	0.0714	0.7857
0.0714	0.0714	0.7857	0.0714
0.0714	0.0714	0.7857	0.0714
0.7857	0.0714	0.0714	0.0714
0.3571	0.0714	0.5	0.0714
0.0714	0.2143	0.0714	0.6429
0.0714	0.0714	0.0714	0.7857
0.0714	0.0714	0.7857	0.0714
0.0714	0.0714	0.7857	0.0714
0.0714	0.0714	0.7857	0.0714
0.0714	0.0714	0.7857	0.0714
0.0714	0.7857	0.0714	0.0714
0.0714	0.0714	0.0714	0.7857
0.0714	0.2143	0.6429	0.0714
0.5	0.2143	0.0714	0.2143
0.0714	0.0714	0.7857	0.0714
0.0714	0.7857	0.0714	0.0714
0.0714	0.0714	0.0714	0.7857
0.0714	0.0714	0.7857	0.0714
0.0714	0.0714	0.7857	0.0714
0.0714	0.0714	0.7857	0.0714
0.0714	0.0714	0.0714	0.7857
0.0714	0.0714	0.0714	0.7857
0.0714	0.0714	0.0714	0.7857
0.0714	0.0714	0.0714	0.7857
0.0714	0.7857	0.0714	0.0714
0.0714	0.7857	0.0714	0.0714
0.0714	0.0714	0.0714	0.7857
0.0714	0.0714	0.0714	0.7857
0.0714	0.0714	0.7857	0.0714
0.0714	0.0714	0.0714	0.7857
0.0714	0.0714	0.0714	0.7857
0.0714	0.0714	0.7857	0.0714
0.0714	0.7857	0.0714	0.0714
0.0714	0.0714	0.0714	0.7857
0.7857	0.0714	0.0714	0.0714
0.0714	0.0714	0.0714	0.7857
0.2143	0.0714	0.0714	0.6429
0.0714	0.0714	0.0714	0.7857
0.0714	0.0714	0.0714	0.7857
0.7857	0.0714	0.0714	0.0714
0.0714	0.0714	0.7857	0.0714
0.7857	0.0714	0.0714	0.0714
0.7857	0.0714	0.0714	0.0714
0.0714	0.0714	0.7857	0.0714
0.0714	0.0714	0.7857	0.0714
0.0714	0.0714	0.0714	0.7857
[truncated: 24 more columns]
