# Supplementary material for: Genotyping of selected germline adaptive immune system loci using short-read sequencing data
Source: Genome Res. 2025 Sep;35(9):2076–86. doi: 10.1101/gr.280314.124 (PMC12401057; doi:10.1101/gr.280314.124)
Supplement: Supplement 1 [file Supplemental_Code.zip › ImmunoTyper2-methods/HPRC-assembly-benchmarking/digger/src/digger/motifs/human/IGH/L-PART1_5_51_prob.csv]

2.439616E-23
Logo: [["M"]	["Q"	"S"]	["V"]	["G"	"S"]	["A"	"F"]	["S"	"L"]	["P"	"I"]	["L"	"F"]	["K"	"L"]	["P"]	["R"	"V"]	["L"]	["P"	"G"]	["S"	"L"]	["T"	"P"]	["V"	"W"]	["S"	"G"]]
A	C	G	T
0.7857	0.0714	0.0714	0.0714
0.0714	0.0714	0.0714	0.7857
0.0714	0.0714	0.7857	0.0714
0.0714	0.4286	0.0714	0.4286
0.4286	0.4286	0.0714	0.0714
0.4286	0.0714	0.0714	0.4286
0.0714	0.0714	0.7857	0.0714
0.0714	0.0714	0.0714	0.7857
0.0714	0.4286	0.4286	0.0714
0.0714	0.0714	0.4286	0.4286
0.0714	0.4286	0.4286	0.0714
0.0714	0.4286	0.4286	0.0714
0.0714	0.0714	0.4286	0.4286
0.0714	0.4286	0.0714	0.4286
0.0714	0.7857	0.0714	0.0714
0.0714	0.4286	0.0714	0.4286
0.0714	0.4286	0.0714	0.4286
0.0714	0.4286	0.0714	0.4286
0.4286	0.4286	0.0714	0.0714
0.0714	0.4286	0.0714	0.4286
0.4286	0.4286	0.0714	0.0714
0.0714	0.4286	0.0714	0.4286
0.0714	0.0714	0.0714	0.7857
0.0714	0.4286	0.0714	0.4286
0.4286	0.4286	0.0714	0.0714
0.4286	0.0714	0.0714	0.4286
0.4286	0.0714	0.4286	0.0714
0.0714	0.7857	0.0714	0.0714
0.0714	0.7857	0.0714	0.0714
0.0714	0.7857	0.0714	0.0714
0.4286	0.0714	0.4286	0.0714
0.0714	0.0714	0.4286	0.4286
0.0714	0.0714	0.7857	0.0714
0.0714	0.7857	0.0714	0.0714
0.0714	0.0714	0.0714	0.7857
0.0714	0.4286	0.4286	0.0714
0.0714	0.4286	0.4286	0.0714
0.0714	0.4286	0.4286	0.0714
0.0714	0.7857	0.0714	0.0714
0.0714	0.4286	0.0714	0.4286
0.0714	0.4286	0.0714	0.4286
0.0714	0.7857	0.0714	0.0714
0.4286	0.4286	0.0714	0.0714
0.0714	0.7857	0.0714	0.0714
0.7857	0.0714	0.0714	0.0714
0.0714	0.0714	0.4286	0.4286
0.0714	0.0714	0.4286	0.4286
0.0714	0.0714	0.7857	0.0714
0.4286	0.0714	0.4286	0.0714
0.0714	0.0714	0.7857	0.0714
0.0714	0.0714	0.0714	0.7857
