# Supplementary material for: Genotyping of selected germline adaptive immune system loci using short-read sequencing data
Source: Genome Res. 2025 Sep;35(9):2076–86. doi: 10.1101/gr.280314.124 (PMC12401057; doi:10.1101/gr.280314.124)
Supplement: Supplement 1 [file Supplemental_Code.zip › ImmunoTyper2-methods/HPRC-assembly-benchmarking/digger/src/digger/motifs/human/IGH/V-HEPTAMER_prob.csv]

3.039444E-03
A	C	G	T
0.0714	0.7857	0.0714	0.0714
0.6071	0.0714	0.25	0.0714
0.0714	0.7857	0.0714	0.0714
0.6964	0.0714	0.0714	0.1607
0.25	0.0714	0.6071	0.0714
0.3393	0.1607	0.0714	0.4286
0.0714	0.0714	0.7857	0.0714
