# Supplementary material for: Genotyping of selected germline adaptive immune system loci using short-read sequencing data
Source: Genome Res. 2025 Sep;35(9):2076–86. doi: 10.1101/gr.280314.124 (PMC12401057; doi:10.1101/gr.280314.124)
Supplement: Supplement 1 [file Supplemental_Code.zip › ImmunoTyper2-methods/HPRC-assembly-benchmarking/digger/src/digger/motifs/human/IGH/conserved_motifs.fasta]

>V-HEPTAMER
CAC----
>5'D-HEPTAMER
-A--GT-
>5'D-NONAMER
---T-----
>3'D-HEPTAMER
CAC----
>J-HEPTAMER
------G
