# Supplementary material for: Genotyping of selected germline adaptive immune system loci using short-read sequencing data
Source: Genome Res. 2025 Sep;35(9):2076–86. doi: 10.1101/gr.280314.124 (PMC12401057; doi:10.1101/gr.280314.124)
Supplement: Supplement 1 [file Supplemental_Code.zip › ImmunoTyper2-methods/HPRC-assembly-benchmarking/digger/src/digger/motifs/human/IGH/motif_params.json]

{
    "J_TRP_MOTIF": "WGXG",
    "J_TRP_OFFSET": 11,
    "J_SPLICE": "GGT",
    "V_RSS_SPACING": 23,
    "J_RSS_SPACING": 23,
    "D_5_RSS_SPACING": 12,
    "D_3_RSS_SPACING": 12,
	"OCTAMER_WINDOW": [25,50],
	"TATA_BOX_WINDOW": [5,90]
}
