# Supplementary material for: Genotyping of selected germline adaptive immune system loci using short-read sequencing data
Source: Genome Res. 2025 Sep;35(9):2076–86. doi: 10.1101/gr.280314.124 (PMC12401057; doi:10.1101/gr.280314.124)
Supplement: Supplement 1 [file Supplemental_Code.zip › ImmunoTyper2-methods/HPRC-assembly-benchmarking/digger/src/digger/motifs/human/IGK/L-PART1_4_51_prob.csv]

3.412883E-30
Logo: [["M"]	["E"	"R"	"G"	"V"]	["A"	"L"	"S"	"V"]	["P"	"Q"]	["A"	"V"	"T"]	["Q"	"H"]	["L"	"V"]	["L"	"F"]	["F"	"G"	"S"	"I"]	["L"	"F"	"S"]	["L"]	["L"	"M"]	["L"]	["W"]	["L"	"V"	"I"	"F"]	["P"	"S"]	["G"]]
A	C	G	T
0.7857	0.0714	0.0714	0.0714
0.0714	0.0714	0.0714	0.7857
0.0714	0.0714	0.7857	0.0714
0.5476	0.0714	0.3095	0.0714
0.0714	0.0714	0.7857	0.0714
0.0714	0.0714	0.7857	0.0714
0.0714	0.5476	0.0714	0.3095
0.0714	0.3095	0.0714	0.5476
0.0714	0.7857	0.0714	0.0714
0.0714	0.7857	0.0714	0.0714
0.3095	0.5476	0.0714	0.0714
0.0714	0.0714	0.3095	0.5476
0.0714	0.0714	0.7857	0.0714
0.0714	0.5476	0.0714	0.3095
0.0714	0.0714	0.0714	0.7857
0.0714	0.7857	0.0714	0.0714
0.7857	0.0714	0.0714	0.0714
0.0714	0.3095	0.5476	0.0714
0.0714	0.7857	0.0714	0.0714
0.0714	0.0714	0.0714	0.7857
0.0714	0.7857	0.0714	0.0714
0.0714	0.5476	0.0714	0.3095
0.0714	0.0714	0.0714	0.7857
0.0714	0.3095	0.5476	0.0714
0.3095	0.0714	0.5476	0.0714
0.0714	0.0714	0.7857	0.0714
0.0714	0.3095	0.5476	0.0714
0.0714	0.5476	0.0714	0.3095
0.0714	0.0714	0.0714	0.7857
0.0714	0.3095	0.5476	0.0714
0.0714	0.7857	0.0714	0.0714
0.0714	0.0714	0.0714	0.7857
0.5476	0.3095	0.0714	0.0714
0.5476	0.3095	0.0714	0.0714
0.0714	0.0714	0.0714	0.7857
0.0714	0.3095	0.5476	0.0714
0.0714	0.7857	0.0714	0.0714
0.0714	0.0714	0.0714	0.7857
0.0714	0.5476	0.0714	0.3095
0.0714	0.0714	0.0714	0.7857
0.0714	0.0714	0.7857	0.0714
0.0714	0.0714	0.7857	0.0714
0.3095	0.0714	0.5476	0.0714
0.0714	0.0714	0.0714	0.7857
0.0714	0.7857	0.0714	0.0714
0.0714	0.3095	0.0714	0.5476
0.0714	0.7857	0.0714	0.0714
0.0714	0.0714	0.0714	0.7857
0.0714	0.0714	0.7857	0.0714
0.0714	0.0714	0.7857	0.0714
0.0714	0.0714	0.0714	0.7857
