# Supplementary material for: Genotyping of selected germline adaptive immune system loci using short-read sequencing data
Source: Genome Res. 2025 Sep;35(9):2076–86. doi: 10.1101/gr.280314.124 (PMC12401057; doi:10.1101/gr.280314.124)
Supplement: Supplement 1 [file Supplemental_Code.zip › ImmunoTyper2-methods/HPRC-assembly-benchmarking/digger/src/digger/motifs/human/IGK/L-PART1_prob.csv]

6.333509E-22
A	C	G	T
0.5909	0.2727	0.0455	0.0909
0.1364	0.2273	0.0909	0.5455
0.4091	0.0455	0.5	0.0455
0.3182	0.0455	0.2273	0.4091
0.1364	0.0455	0.7273	0.0909
0.3182	0.0455	0.5909	0.0455
0.1364	0.1364	0.5455	0.1818
0.1364	0.1818	0.3182	0.3636
0.0455	0.5909	0.2273	0.1364
0.0455	0.6364	0.0455	0.2727
0.1364	0.7273	0.0909	0.0455
0.1364	0.5909	0.1364	0.1364
0.1818	0.2727	0.4545	0.0909
0.1364	0.5	0.1364	0.2273
0.0909	0.0909	0.4545	0.3636
0.0455	0.8182	0.0455	0.0909
0.5	0.0909	0.0909	0.3182
0.0455	0.4545	0.4545	0.0455
0.4091	0.4545	0.0909	0.0455
0.0455	0.0909	0.3636	0.5
0.0455	0.7273	0.0909	0.1364
0.0455	0.4091	0.0455	0.5
0.0455	0.2727	0.0455	0.6364
0.0455	0.5455	0.3182	0.0909
0.1364	0.0455	0.3182	0.5
0.0455	0.2273	0.5455	0.1818
0.1364	0.1818	0.5	0.1818
0.0455	0.4091	0.2727	0.2727
0.0455	0.2273	0.2273	0.5
0.0455	0.5909	0.1364	0.2273
0.0455	0.5455	0.0455	0.3636
0.0455	0.2273	0.1818	0.5455
0.1364	0.4545	0.3636	0.0455
0.1364	0.3636	0.0455	0.4545
0.1818	0.0909	0.2273	0.5
0.2727	0.2727	0.3636	0.0909
0.0455	0.5	0.0455	0.4091
0.1364	0.0909	0.2727	0.5
0.0455	0.8182	0.0455	0.0909
0.0455	0.0455	0.0455	0.8636
0.0455	0.3636	0.5	0.0909
0.0455	0.0455	0.5	0.4091
0.1364	0.2727	0.5	0.0909
0.0455	0.0455	0.4091	0.5
0.1818	0.6364	0.1364	0.0455
0.0455	0.3636	0.0455	0.5455
0.0455	0.8636	0.0455	0.0455
0.3182	0.2727	0.0455	0.3636
0.0455	0.4091	0.5	0.0455
0.1818	0.0455	0.5	0.2727
0.0455	0.0455	0.4091	0.5
