# Supplementary material for: Genotyping of selected germline adaptive immune system loci using short-read sequencing data
Source: Genome Res. 2025 Sep;35(9):2076–86. doi: 10.1101/gr.280314.124 (PMC12401057; doi:10.1101/gr.280314.124)
Supplement: Supplement 1 [file Supplemental_Code.zip › ImmunoTyper2-methods/HPRC-assembly-benchmarking/digger/src/digger/motifs/human/IGK/L-PART2_prob.csv]

6.087662E-05
A	C	G	T
0.28	0.12	0.56	0.04
0.24	0.12	0.04	0.6
0.28	0.04	0.36	0.32
0.04	0.88	0.04	0.04
0.04	0.88	0.04	0.04
0.84	0.04	0.04	0.08
0.12	0.2	0.64	0.04
0.32	0.16	0.2	0.32
0.04	0.04	0.56	0.36
0.04	0.16	0.76	0.04
0.28	0.04	0.24	0.44
