# Supplementary material for: Genotyping of selected germline adaptive immune system loci using short-read sequencing data
Source: Genome Res. 2025 Sep;35(9):2076–86. doi: 10.1101/gr.280314.124 (PMC12401057; doi:10.1101/gr.280314.124)
Supplement: Supplement 1 [file Supplemental_Code.zip › ImmunoTyper2-methods/HPRC-assembly-benchmarking/digger/src/digger/motifs/human/IGL/L-PART1_3_48_prob.csv]

3.878254E-31
Logo: [["M"]	["A"	"T"	"P"]	["W"	"C"	"L"]	["T"	"A"	"N"	"I"	"S"	"M"	"V"]	["P"	"L"	"T"	"A"	"V"	"M"	"S"]	["P"	"L"	"F"]	["L"	"F"	"I"	"W"	"Y"]	["L"]	["T"	"L"	"S"	"P"	"G"	"F"	"N"]	["L"	"F"	"V"	"P"]	["L"	"F"]	["T"	"S"	"I"	"A"	"N"]	["L"	"H"
A	C	G	T
0.8125	0.0625	0.0625	0.0625
0.0625	0.0625	0.0625	0.8125
0.0625	0.0625	0.8125	0.0625
0.125	0.0625	0.75	0.0625
0.0625	0.8125	0.0625	0.0625
0.0625	0.8125	0.0625	0.0625
0.0625	0.0625	0.0625	0.8125
0.0625	0.0625	0.8125	0.0625
0.0625	0.125	0.75	0.0625
0.625	0.0625	0.125	0.1875
0.0625	0.5625	0.0625	0.3125
0.0625	0.6875	0.0625	0.1875
0.0625	0.8125	0.0625	0.0625
0.0625	0.8125	0.0625	0.0625
0.125	0.0625	0.0625	0.75
0.0625	0.8125	0.0625	0.0625
0.0625	0.125	0.0625	0.75
0.25	0.625	0.0625	0.0625
0.0625	0.6875	0.0625	0.1875
0.0625	0.0625	0.1875	0.6875
0.0625	0.25	0.4375	0.25
0.0625	0.8125	0.0625	0.0625
0.0625	0.0625	0.0625	0.8125
0.0625	0.75	0.0625	0.125
0.5	0.375	0.0625	0.0625
0.0625	0.75	0.125	0.0625
0.0625	0.625	0.0625	0.25
0.0625	0.8125	0.0625	0.0625
0.0625	0.0625	0.0625	0.8125
0.0625	0.75	0.0625	0.125
0.0625	0.75	0.0625	0.125
0.0625	0.0625	0.0625	0.8125
0.0625	0.8125	0.0625	0.0625
0.625	0.0625	0.25	0.0625
0.0625	0.6875	0.0625	0.1875
0.0625	0.0625	0.0625	0.8125
0.0625	0.75	0.0625	0.125
0.3125	0.0625	0.0625	0.5625
0.0625	0.6875	0.0625	0.1875
0.0625	0.0625	0.0625	0.8125
0.0625	0.0625	0.8125	0.0625
0.0625	0.8125	0.0625	0.0625
0.8125	0.0625	0.0625	0.0625
0.0625	0.6875	0.0625	0.1875
0.8125	0.0625	0.0625	0.0625
0.0625	0.0625	0.8125	0.0625
0.0625	0.0625	0.8125	0.0625
0.0625	0.0625	0.0625	0.8125
[truncated: 18 more columns]
