# Supplementary material for: Genotyping of selected germline adaptive immune system loci using short-read sequencing data
Source: Genome Res. 2025 Sep;35(9):2076–86. doi: 10.1101/gr.280314.124 (PMC12401057; doi:10.1101/gr.280314.124)
Supplement: Supplement 1 [file Supplemental_Code.zip › ImmunoTyper2-methods/HPRC-assembly-benchmarking/digger/src/digger/motifs/human/IGL/L-PART1_5_48_prob.csv]

3.614882E-29
Logo: [["M"]	["A"	"T"	"P"]	["W"	"C"	"L"]	["T"	"A"	"N"	"I"	"S"	"M"	"V"]	["P"	"L"	"T"	"A"	"V"	"M"	"S"]	["P"	"L"	"F"]	["L"	"F"	"I"	"W"	"Y"]	["L"]	["T"	"L"	"S"	"P"	"G"	"F"	"N"]	["L"	"F"	"V"	"P"]	["L"	"F"]	["T"	"S"	"I"	"A"	"N"]	["L"	"H"
A	C	G	T
0.7857	0.0714	0.0714	0.0714
0.0714	0.0714	0.0714	0.7857
0.0714	0.0714	0.7857	0.0714
0.0714	0.0714	0.7857	0.0714
0.0714	0.7857	0.0714	0.0714
0.0714	0.7857	0.0714	0.0714
0.0714	0.1607	0.0714	0.6964
0.0714	0.0714	0.6964	0.1607
0.0714	0.0714	0.7857	0.0714
0.7857	0.0714	0.0714	0.0714
0.1607	0.6964	0.0714	0.0714
0.0714	0.25	0.0714	0.6071
0.0714	0.6071	0.25	0.0714
0.0714	0.6964	0.0714	0.1607
0.0714	0.0714	0.0714	0.7857
0.0714	0.7857	0.0714	0.0714
0.0714	0.0714	0.0714	0.7857
0.0714	0.6964	0.0714	0.1607
0.0714	0.6964	0.0714	0.1607
0.0714	0.0714	0.0714	0.7857
0.0714	0.5179	0.0714	0.3393
0.0714	0.7857	0.0714	0.0714
0.0714	0.0714	0.0714	0.7857
0.0714	0.6071	0.25	0.0714
0.1607	0.4286	0.1607	0.25
0.0714	0.0714	0.25	0.6071
0.0714	0.3393	0.5179	0.0714
0.0714	0.6071	0.0714	0.25
0.0714	0.0714	0.0714	0.7857
0.0714	0.7857	0.0714	0.0714
0.0714	0.7857	0.0714	0.0714
0.0714	0.0714	0.0714	0.7857
0.0714	0.6964	0.0714	0.1607
0.1607	0.0714	0.1607	0.6071
0.0714	0.7857	0.0714	0.0714
0.0714	0.0714	0.0714	0.7857
0.0714	0.6964	0.0714	0.1607
0.6964	0.0714	0.1607	0.0714
0.0714	0.7857	0.0714	0.0714
0.0714	0.0714	0.0714	0.7857
0.0714	0.0714	0.6964	0.1607
0.0714	0.6964	0.0714	0.1607
0.6964	0.1607	0.0714	0.0714
0.0714	0.7857	0.0714	0.0714
0.7857	0.0714	0.0714	0.0714
0.0714	0.0714	0.7857	0.0714
0.0714	0.0714	0.7857	0.0714
0.0714	0.0714	0.0714	0.7857
[truncated: 18 more columns]
