# Supplementary material for: Genotyping of selected germline adaptive immune system loci using short-read sequencing data
Source: Genome Res. 2025 Sep;35(9):2076–86. doi: 10.1101/gr.280314.124 (PMC12401057; doi:10.1101/gr.280314.124)
Supplement: Supplement 1 [file Supplemental_Code.zip › ImmunoTyper2-methods/HPRC-assembly-benchmarking/digger/src/digger/motifs/human/IGL/L-PART1_7_49_prob.csv]

4.736244E-34
Logo: [["M"]	["A"]	["W"]	["T"]	["P"]	["S"]	["L"]	["P"]	["L"]	["L"]	["P"]	["H"]	["P"]	["L"]	["Q"]	["R"]]
A	C	G	T
0.7857	0.0714	0.0714	0.0714
0.0714	0.0714	0.0714	0.7857
0.0714	0.0714	0.7857	0.0714
0.0714	0.0714	0.7857	0.0714
0.0714	0.7857	0.0714	0.0714
0.0714	0.7857	0.0714	0.0714
0.0714	0.0714	0.0714	0.7857
0.0714	0.0714	0.7857	0.0714
0.0714	0.0714	0.7857	0.0714
0.7857	0.0714	0.0714	0.0714
0.0714	0.7857	0.0714	0.0714
0.0714	0.7857	0.0714	0.0714
0.0714	0.7857	0.0714	0.0714
0.0714	0.7857	0.0714	0.0714
0.0714	0.7857	0.0714	0.0714
0.0714	0.0714	0.0714	0.7857
0.0714	0.7857	0.0714	0.0714
0.0714	0.0714	0.0714	0.7857
0.0714	0.7857	0.0714	0.0714
0.0714	0.0714	0.0714	0.7857
0.0714	0.0714	0.7857	0.0714
0.0714	0.7857	0.0714	0.0714
0.0714	0.7857	0.0714	0.0714
0.0714	0.0714	0.0714	0.7857
0.0714	0.7857	0.0714	0.0714
0.0714	0.0714	0.0714	0.7857
0.0714	0.7857	0.0714	0.0714
0.0714	0.7857	0.0714	0.0714
0.0714	0.0714	0.0714	0.7857
0.0714	0.0714	0.0714	0.7857
0.0714	0.7857	0.0714	0.0714
0.0714	0.7857	0.0714	0.0714
0.0714	0.0714	0.0714	0.7857
0.0714	0.7857	0.0714	0.0714
0.7857	0.0714	0.0714	0.0714
0.0714	0.7857	0.0714	0.0714
0.0714	0.7857	0.0714	0.0714
0.0714	0.7857	0.0714	0.0714
0.0714	0.0714	0.0714	0.7857
0.0714	0.7857	0.0714	0.0714
0.0714	0.0714	0.0714	0.7857
0.7857	0.0714	0.0714	0.0714
0.0714	0.7857	0.0714	0.0714
0.7857	0.0714	0.0714	0.0714
0.7857	0.0714	0.0714	0.0714
0.7857	0.0714	0.0714	0.0714
0.0714	0.0714	0.7857	0.0714
0.0714	0.0714	0.7857	0.0714
0.0714	0.0714	0.0714	0.7857
